# Supplementary material for: Massively parallel interrogation of human functional variants modulating cancer immunosurveillance
Source: Signal Transduct Target Ther. 2025 Mar 19;10:88. doi: 10.1038/s41392-025-02171-5 (PMC11920242; doi:10.1038/s41392-025-02171-5)
Supplement: Supplementary file 3 — Table S1 [file 41392_2025_2171_MOESM3_ESM.xlsx]

## Sheet: PD-L1_high_sense （-IFNγ）
sg_seq	chr	gene_name	pro_id	aa_genome_seq	target_aa	gene_aa_id	lo_value	lo_value_BH_adjust
CATACATGGTTGAGGGTGG	chr1	UROD	DCUP_HUMAN	TAC	Y	UROD_Y164	5.8529e-18	2.83145e-12
CCACTATGGAGCCGTGGTG	chr11	TAF6L	TAF6L_HUMAN	TAT	Y	TAF6L_Y308	9.2162e-16	1.68702e-10
ATGACATACATGGTTGAGGG	chr1	UROD	DCUP_HUMAN	TAC	Y	UROD_Y164	1.3949e-15	1.68702e-10
ATGACATACATGGTTGAGGG	chr1	UROD	DCUP_HUMAN	ACA	T	UROD_T163	1.3949e-15	1.68702e-10
AGTACAGCTGCTCCACCAC	chr18	FECH	HEMH_HUMAN	AGC	S	FECH_S195	2.6773e-14	1.85028e-09
AGTACAGCTGCTCCACCAC	chr18	FECH	HEMH_HUMAN	AGC	S	FECH_S201	2.6773e-14	1.85028e-09
AGTACAGCTGCTCCACCAC	chr18	FECH	HEMH_HUMAN	TAC	Y	FECH_Y194	2.6773e-14	1.85028e-09
TGCCACTATGGAGCCGTGGT	chr11	TAF6L	TAF6L_HUMAN	TAT	Y	TAF6L_Y308	1.152e-13	6.96627e-09
AGTACTCCGTGTGGATCGG	chr7	ACTB	ACTB_HUMAN	TAC	Y	ACTB_Y337	8.5178e-13	4.5785e-08
GGAAGACGGTGACATTGCA	chr1	UROD	DCUP_HUMAN	ACG	T	UROD_T298	1.0613e-12	5.13424e-08
AATACTCATATACCAGGTA	chr12	KCTD10	BACD3_HUMAN	TAC	Y	KCTD10_Y172	1.2516e-12	5.50441e-08
AGTACTCGGTGTGGATCGG	chr17	ACTG1	ACTG_HUMAN	TAC	Y	ACTG1_Y337	2.9298e-12	1.18112e-07
CCTGGAGAGCCGCATCAAGG	chr3	TADA3	TADA3_HUMAN	AGC	S	TADA3_S316	1.3038e-11	4.85183e-07
GGCTATAAGATGTGTGCCA	chr14	TRAF3	TRAF3_HUMAN	TAT	Y	TRAF3_Y452	3.6342e-11	1.2558e-06
GGGGAAGACGGTGACATTGC	chr1	UROD	DCUP_HUMAN	ACG	T	UROD_T298	2.9407e-10	9.48413e-06
GCCACGCTGCTCCCGGAGG	chr7	PRR15	PRR15_HUMAN	ACG	T	PRR15_T106	5.1576e-10	1.55943e-05
TGCAGCCATGAGTGCAACCAG	chrX	MED12	MED12_HUMAN	AGC	S	MED12_S747	9.35e-10	2.66073e-05
GGACACAGCTGGACAGGAG	chr17	RAB5C	RAB5C_HUMAN	ACA	T	RAB5C_T77	1.399e-09	3.75996e-05
CCTACTACAGCTATCAGAAT	chr16	CREBBP	CBP_HUMAN	TAC	Y	CREBBP_Y1227	1.7243e-09	4.39033e-05
TTTACCATGAGATCCTTAT	chr16	CREBBP	CBP_HUMAN	TAC	Y	CREBBP_Y1450	2.5329e-09	6.12669e-05
GCTACCACGGCTACCAGCTGG	chr4	TADA2B	TAD2B_HUMAN	TAC	Y	TADA2B_Y48	5.5087e-09	0.000126902
TCCTATCTGCATTGTGAAT	chr14	CHD8	CHD8_HUMAN	TAT	Y	CHD8_Y677	6.7176e-09	0.000147717
GGATTATTTAATCCAGAGG	chr14	CHD8	CHD8_HUMAN	TAT	Y	CHD8_Y1168	7.7732e-09	0.000151323
GGATTATTTAATCCAGAGG	chr14	CHD8	CHD8_HUMAN	TAT	Y	CHD8_Y889	7.7732e-09	0.000151323
AGTACCAAGATATTGACTCTA	chr3	PBRM1	PB1_HUMAN	TAC	Y	PBRM1_Y718	7.82e-09	0.000151323
AGGGTCTACCTGAACGGGGA	chr14	TRAF3	TRAF3_HUMAN	TAC	Y	TRAF3_Y459	8.2185e-09	0.000152918
GGTCTACCTGAACGGGGAC	chr14	TRAF3	TRAF3_HUMAN	TAC	Y	TRAF3_Y459	1.0028e-08	0.000179675
TCTACCTGAACGGGGACGGGA	chr14	TRAF3	TRAF3_HUMAN	TAC	Y	TRAF3_Y459	2.0047e-08	0.000346361
TACGGCTACAGCAAGGTGAC	chr16	TOX3	TOX3_HUMAN	TAC	Y	TOX3_Y27	2.4636e-08	0.00041097
TGGCTATAAGATGTGTGCC	chr14	TRAF3	TRAF3_HUMAN	TAT	Y	TRAF3_Y452	4.1803e-08	0.0006741
CATATTCAACTTTCCCCGC	chr11	BIRC2	BIRC2_HUMAN	TAT	Y	BIRC2_Y53	4.7387e-08	0.000739496
CCGCTACAGTTCAAAAGAAG	chr16	TNRC6A	TNR6A_HUMAN	AGT	S	TNRC6A_S1824	5.4576e-08	0.000825068
TGTACATCCACGGGAACCT	chr4	TADA2B	TAD2B_HUMAN	TAC	Y	TADA2B_Y114	6.3244e-08	0.000927136
CCTATGAGGATGAGGGAAG	chr1	DPH2	DPH2_HUMAN	TAT	Y	DPH2_Y483	6.7221e-08	0.000956454
TTGTGTTATGGAACCACCAA	chrX	MED14	MED14_HUMAN	TAT	Y	MED14_Y812	7.7914e-08	0.00107693
GGCAGCACAGGAGGAGGAGG	chr3	YEATS2	YETS2_HUMAN	AGC	S	YEATS2_S822	8.5254e-08	0.00111825
CCCACTCACTGCTCCGAGTG	chr20	ZNF217	ZN217_HUMAN	ACT	T	ZNF217_T375	8.5527e-08	0.00111825
CGCACATGGTGGCAGTCTG	chr12	NTN4	NET4_HUMAN	ACA	T	NTN4_T104	1.2351e-07	0.00157238
ATGTACATCCACGGGAACC	chr4	TADA2B	TAD2B_HUMAN	TAC	Y	TADA2B_Y114	1.5911e-07	0.00197365
CTGAGTGGGCTGCGAGAAG	chr1	KDM1A	KDM1A_HUMAN	AGT	S	KDM1A_S817	1.6988e-07	0.00205457
GGAACTGACCGACTTCCTGC	chr11	FOSL1	FOSL1_HUMAN	ACC	T	FOSL1_T130	2.0484e-07	0.00241696
GTCGAGTATAGCTTGTCCAA	chr1	CSDE1	CSDE1_HUMAN	TAT	Y	CSDE1_Y564	2.2071e-07	0.00251256
CACACGGGGGAGGTGAGGG	chr13	GTF3A	TF3A_HUMAN	ACG	T	GTF3A_T65	2.2333e-07	0.00251256
TGAGAGCAGCGAGGAGGAGG	chr8	KAT6A	KAT6A_HUMAN	AGC	S	KAT6A_S988	2.3257e-07	0.00255705
CAGACAGGTAAAGAGGACC	chr9	EHMT1	EHMT1_HUMAN	ACA	T	EHMT1_T274	2.8349e-07	0.00299206
ACCAGCCCGGAGGAGGAGG	chr11	GUCY1A2	GCYA2_HUMAN	AGC	S	GUCY1A2_S22	2.847e-07	0.00299206
ACTACGAGGGAGCGACGCTGA	chr17	KAT2A	KAT2A_HUMAN	TAC	Y	KAT2A_Y645	2.9069e-07	0.00299206
TCAGACTTCAGATGTCCTC	chr17	MED13	MED13_HUMAN	ACT	T	MED13_T2126	3.1939e-07	0.00321898
AACAACGTTAAAAATGAGT	chr4	BOD1L1	BD1L1_HUMAN	ACG	T	BOD1L1_T2886	3.8445e-07	0.00379561
TGAAGAGTGGAAACTTTGG	chr7	HNRNPA2B1	ROA2_HUMAN	AGT	S	HNRNPA2B1_S318	4.2863e-07	0.00414716
CACAGCAGTGAGGAGGAGG	chr1	CLSTN1	CSTN1_HUMAN	AGC	S	CLSTN1_S923	5.0561e-07	0.00479605
GATTATATTATCACTGATC	chrX	OGT	OGT1_HUMAN	TAT	Y	OGT_Y676	5.2994e-07	0.00493016
CCTACGATGTGGAGGAGGAGG	chr20	SYNDIG1	SYNG1_HUMAN	TAC	Y	SYNDIG1_Y148	6.3084e-07	0.00575813
CCTACATTCCCCTCTGCCC	chrX	FLNA	FLNA_HUMAN	TAC	Y	FLNA_Y1221	6.595e-07	0.00590825
CAGAGCATGGAGGAGGAGG	chr18	CTDP1	CTDP1_HUMAN	AGC	S	CTDP1_S456	7.1333e-07	0.00616227
CAGAGCATGGAGGAGGAGG	chr18	CTDP1	CTDP1_HUMAN	AGC	S	CTDP1_S575	7.1333e-07	0.00616227
CTCACCAGGTGGGTTGTTGAT	chr14	SNW1	SNW1_HUMAN	ACC	T	SNW1_T4	7.6907e-07	0.00652723
GGCACAGGAGAGCTGACAC	chr19	PRODH2	HYPDH_HUMAN	ACA	T	PRODH2_T110	7.8669e-07	0.00653072
AAGGAATACCTGCCCATTGG	chr16	GOT2	AATM_HUMAN	TAC	Y	GOT2_Y96	7.9648e-07	0.00653072
AGCAGTGAGGAGGAGGAGG	chr2	ITPRIPL1	IPIL1_HUMAN	AGT	S	ITPRIPL1_S141	8.7739e-07	0.00707423
GACTATGGCGACCGCTTCT	chr6	EHMT2	EHMT2_HUMAN	TAT	Y	EHMT2_Y1154	1.0036e-06	0.00795919
TGGACTGACGGAGGAGGAGG	chr14	NOP9	NOP9_HUMAN	ACG	T	NOP9_T459	1.0347e-06	0.00807348
AGCACCCCCGTGAGGAGGAGG	chr12	POLE	DPOE1_HUMAN	ACC	T	POLE_T2023	1.1022e-06	0.00846365
ACACCACGCTCCTTCGGCC	chr19	POLD1	DPOD1_HUMAN	ACG	T	POLD1_T620	1.5519e-06	0.0112054
GACCTCCAGTCATTTCGGAG	chr2	CFC1B	CFC1B_HUMAN	AGT	S	CFC1B_S56	1.5519e-06	0.0112054
GACCTCCAGTCATTTCGGAG	chr2	CFC1B	CFC1B_HUMAN	AGT	S	CFC1B_S56	1.5519e-06	0.0112054
GACCTCCAGTCATTTCGGAG	chr2	CFC1	CFC1_HUMAN	AGT	S	CFC1_S56	1.5519e-06	0.0112054
TTCACACAGGAGGAGGAGG	chr16	ZNF598	ZN598_HUMAN	ACA	T	ZNF598_T550	1.5992e-06	0.0113771
GGAAGCATGAGAGGAGGAGG	chr6	UFL1	UFL1_HUMAN	AGC	S	UFL1_S431	1.8196e-06	0.0127575
TCTATAGAAATGCATATACAA	chr2	CUL3	CUL3_HUMAN	TAT	Y	CUL3_Y58	2.0943e-06	0.0144737
CACAGCTACTGGACACTGAAG	chr3	BRPF1	BRPF1_HUMAN	AGC	S	BRPF1_S542	2.3111e-06	0.015747
AAATACCAATTGCATTGTC	chr6	HIVEP1	ZEP1_HUMAN	TAC	Y	HIVEP1_Y1560	2.5267e-06	0.0169769
CTCACTCACTTCCCCAAGTA	chr17	KAT2A	KAT2A_HUMAN	ACT	T	KAT2A_T354	2.8194e-06	0.0186841
GCTCAGCTACCGCAGCTAC	chr16	KAT8	KAT8_HUMAN	AGC	S	KAT8_S360	3.0564e-06	0.019981
CTTACGGGTGTAACATGTG	chr20	ZNF217	ZN217_HUMAN	TAC	Y	ZNF217_Y156	3.1375e-06	0.0202377
GAATACTTCAACGTAATGT	chr15	MORF4L1	MO4L1_HUMAN	TAC	Y	MORF4L1_Y263	3.907e-06	0.0248695
TACACCAGGTAGGCCCAGCCA	chr17	KAT2A	KAT2A_HUMAN	ACC	T	KAT2A_T293	3.9623e-06	0.024894
GCATTACACAGCCAATATC	chr2	SLC19A3	S19A3_HUMAN	TAC	Y	SLC19A3_Y365	4.1465e-06	0.0257173
AGTACGCTGGGGAGGAGGAGG	chr12	YBX3	YBOX3_HUMAN	TAC	Y	YBX3_Y192	4.2051e-06	0.0257506
CTCCTATCTGCATTGTGAA	chr14	CHD8	CHD8_HUMAN	TAT	Y	CHD8_Y677	4.3995e-06	0.0266043
GCTATCAGTTTGGCATCAT	chr11	TNKS1BP1	TB182_HUMAN	TAT	Y	TNKS1BP1_Y1122	5.0071e-06	0.0299047
TCTACATCAGTGCAGTGCTG	chr5	PFN3	PROF3_HUMAN	TAC	Y	PFN3_Y7	5.2589e-06	0.0310255
TCCATAGACAGTGATCCCAT	chr6	L3MBTL3	LMBL3_HUMAN	ACA	T	L3MBTL3_T365	5.4714e-06	0.0310552
GGATACACAGAAATTCGCT	chr12	CD163	C163A_HUMAN	TAC	Y	CD163_Y580	5.5166e-06	0.0310552
GACACGCCGCTGGAGGAGG	chr1	CLCNKA	CLCKA_HUMAN	ACG	T	CLCNKA_T562	5.5605e-06	0.0310552
TTGAGCAAGGAGGAGGAGG	chr17	MIF4GD	MI4GD_HUMAN	AGC	S	MIF4GD_S143	5.5832e-06	0.0310552
GGCTATGTGCTGAAGGGCC	chr17	SEZ6	SEZ6_HUMAN	TAT	Y	SEZ6_Y870	5.5849e-06	0.0310552
GTGGCAGTGGAGGAGGTGG	chr10	COL17A1	COHA1_HUMAN	AGT	S	COL17A1_S435	5.6848e-06	0.0312515
AAGATACCTTGGAAATATT	chr6	MMS22L	MMS22_HUMAN	ACC	T	MMS22L_T71	5.8315e-06	0.0316977
GTATATTGCACAATGGAGG	chr3	CADPS	CAPS1_HUMAN	TAT	Y	CADPS_Y420	6.4495e-06	0.0341625
TGACAGTTTCAGCAAAGTG	chrX	OPHN1	OPHN1_HUMAN	AGT	S	OPHN1_S724	6.459e-06	0.0341625
CTGACCTGTGAGGAGGAGG	chr19	SMARCA4	SMCA4_HUMAN	ACC	T	SMARCA4_T1358	6.4968e-06	0.0341625
AGTATGAAGCCGGCCGGGC	chr11	ESRRA	ERR1_HUMAN	TAT	Y	ESRRA_Y362	6.8489e-06	0.0352951
GGCAGTGACAGGAATTGTCG	chr5	NPR3	ANPRC_HUMAN	ACA	T	NPR3_T485	6.8581e-06	0.0352951
TACAGTGAAGTGGCTGAGCT	chr5	TRIO	TRIO_HUMAN	AGT	S	TRIO_S2797	7.569e-06	0.0385437
GGAGGCCAGCGAGGAGGAGG	chr22	MAPK8IP2	JIP2_HUMAN	AGC	S	MAPK8IP2_S545	7.7718e-06	0.0391641
CATACCATCAGCATGAAAG	chr5	ADGRV1	AGRV1_HUMAN	ACC	T	ADGRV1_T5650	8.3366e-06	0.0415772
GCTCAGCAGCGGGGGACAGG	chr16	CORO7	CORO7_HUMAN	AGC	S	CORO7_S518	9.6113e-06	0.0469662
GCTCAGCAGCGGGGGACAGG	chr16	CORO7	CORO7_HUMAN	AGC	S	CORO7_S433	9.6113e-06	0.0469662
TCAGATGACTCCGGAAATGT	chr22	NF2	MERL_HUMAN	ACT	T	NF2_T180	9.8159e-06	0.0474863
GGTGAACAGCGAGGAGGAGG	chr9	GRIN1	NMDZ1_HUMAN	AGC	S	GRIN1_S593	1.0217e-05	0.0484575
TAGGACAACTATAGAAAAAC	chr3	CP	CERU_HUMAN	ACT	T	CP_T83	1.0217e-05	0.0484575
TATATAACCGGAAAACATCAC	chr22	EP300	EP300_HUMAN	TAT	Y	EP300_Y1131	1.05e-05	0.0493163
ACCAGCCTGGCAGCCGACAG	chr13	AKAP11	AKA11_HUMAN	AGC	S	AKAP11_S1670	1.1373e-05	0.0529029
ACTACATCACTCCAGCCCA	chr6	C6orf132	CF132_HUMAN	ACA	T	C6orf132_T629	1.1894e-05	0.0547995
CTCAGTCTGAGTCGGGCCAGT	chr12	CCDC60	CCD60_HUMAN	AGT	S	CCDC60_S240	1.2071e-05	0.0550903
GCGACTCTAAAGGCAGCCCC	chr6	SAYSD1	SMDC1_HUMAN	ACT	T	SAYSD1_T40	1.3041e-05	0.058961
GGCACCTGGGTCTTCCAGGT	chr11	CTSC	CATC_HUMAN	ACC	T	CTSC_T38	1.3204e-05	0.0591452
GGCGACCGCGCGCACCTTC	chr3	NISCH	NISCH_HUMAN	ACC	T	NISCH_T3	1.3428e-05	0.0595784
AACCTAGCGGCGGCGGCGG	chrX	ZXDB	ZXDB_HUMAN	AGC	S	ZXDB_S82	1.3547e-05	0.0595784
GTCTACAATGACTCCGGTG	chr16	TSC2	TSC2_HUMAN	TAC	Y	TSC2_Y1650	1.481e-05	0.0645461
TCTATCATGAAATCCTAAT	chr22	EP300	EP300_HUMAN	TAT	Y	EP300_Y1414	1.6027e-05	0.0692265
ATTTATGCCATATTTGGAA	chr8	SLC26A7	S26A7_HUMAN	TAT	Y	SLC26A7_Y90	1.6868e-05	0.0718574
CAGGAACACTATCAACCAC	chr3	DNAH1	DYH1_HUMAN	ACA	T	DNAH1_T4227	1.7104e-05	0.0718574
CCCGCAGTGGAGGAGGAGG	chr17	KRT10	K1C10_HUMAN	AGT	S	KRT10_S16	1.7219e-05	0.0718574
TCCAGTACATTGCGGGATG	chr4	NR3C2	MCR_HUMAN	AGT	S	NR3C2_S353	1.7375e-05	0.0718574
ATTATGATGGGAAAGTACA	chr7	EZH2	EZH2_HUMAN	TAT	Y	EZH2_Y153	1.7508e-05	0.0718574
CTGAGCATTCGAAATAAGAA	chr18	MIB1	MIB1_HUMAN	AGC	S	MIB1_S767	1.7599e-05	0.0718574
TTGACATCCTTTAATTCTG	chr15	SECISBP2L	SBP2L_HUMAN	ACA	T	SECISBP2L_T546	1.7731e-05	0.0718574
GCCCGAGCTCCGGGAACGG	chr11	FOSL1	FOSL1_HUMAN	AGC	S	FOSL1_S11	1.809e-05	0.0718574
GGCCAGAAGCAAGCCAGGAG	chr22	KIAA1671	K1671_HUMAN	AGC	S	KIAA1671_S869	1.8193e-05	0.0718574
CTGCGTTACAAACTCCTAGG	chr11	RPS3	RS3_HUMAN	TAC	Y	RPS3_Y107	1.8226e-05	0.0718574
AGATGATAGTGAGGAGGAGG	chrX	PJA1	PJA1_HUMAN	AGT	S	PJA1_S126	1.827e-05	0.0718574
ACTATGGGAATGACCGCCT	chr5	NDST1	NDST1_HUMAN	TAT	Y	NDST1_Y533	2.0544e-05	0.0801496
GGCTATCACGTCAGTTTCC	chr1	MYOM3	MYOM3_HUMAN	TAT	Y	MYOM3_Y836	2.1086e-05	0.0807819
GCTATTACGTGTTTGACTCC	chr3	ATXN7	ATX7_HUMAN	TAT	Y	ATXN7_Y533	2.1131e-05	0.0807819
AATACATTTATAGGCTAGC	chr4	DMP1	DMP1_HUMAN	TAC	Y	DMP1_Y83	2.1418e-05	0.0807819
GCCAGCAAGGTGGTGGCCA	chrX	FLNA	FLNA_HUMAN	AGC	S	FLNA_S2558	2.1448e-05	0.0807819
GGTGCTGAGTGGCGAGGGTG	chr19	PLK5	PLK5_HUMAN	AGT	S	PLK5_S288	2.1541e-05	0.0807819
CCCACCAATATCCCCGGCC	chr17	POLR2A	RPB1_HUMAN	ACC	T	POLR2A_T1488	2.2564e-05	0.0832193
GGCAGTGAAAGCTCCATAATG	chr3	CEP97	CEP97_HUMAN	AGT	S	CEP97_S728	2.2665e-05	0.0832193
GGGAGAGACGCAGTTCGCAC	chr7	CLIP2	CLIP2_HUMAN	ACG	T	CLIP2_T101	2.2707e-05	0.0832193
GCCAGCGGCACGGCCTGAGG	chr14	AKT1	AKT1_HUMAN	AGC	S	AKT1_S477	2.31e-05	0.0836002
AGCGTAGCCAGGTGAGCCC	chr19	TYK2	TYK2_HUMAN	AGC	S	TYK2_S491	2.3286e-05	0.0836002
GCCACCTACTCCGCCCTGATT	chr19	SBNO2	SBNO2_HUMAN	ACC	T	SBNO2_T351	2.3495e-05	0.0836002
CAGACCTTGGGCAAGACCT	chr17	TLCD2	TLCD2_HUMAN	ACC	T	TLCD2_T101	2.3657e-05	0.0836002
GGAACGGGAGGGAGGAGGC	chr4	FNIP2	FNIP2_HUMAN	ACG	T	FNIP2_T829	2.3675e-05	0.0836002
TACTATGGTAGGGACATTG	chr6	CMTR1	CMTR1_HUMAN	TAT	Y	CMTR1_Y325	2.4252e-05	0.0842887
GCCTACATCCTGCTGAGCC	chr1	SKI	SKI_HUMAN	TAC	Y	SKI_Y284	2.4548e-05	0.0842887
TACACTCTAGTGCAGCCTG	chr20	ZNFX1	ZNFX1_HUMAN	ACT	T	ZNFX1_T320	2.4926e-05	0.0842887
TGTACTTTGAGGAAGCGCT	chr4	SH3TC1	S3TC1_HUMAN	TAC	Y	SH3TC1_Y582	2.4932e-05	0.0842887
GATATCATAAATTGGGAAC	chr1	DOCK7	DOCK7_HUMAN	TAT	Y	DOCK7_Y131	2.5157e-05	0.0842887
GTCTACAGCCGTGTGATCC	chr12	ATP6V0A2	VPP2_HUMAN	TAC	Y	ATP6V0A2_Y296	2.5444e-05	0.0842887
GAAAGCAGGTTCGGCATTGC	chr3	AMOTL2	AMOL2_HUMAN	AGC	S	AMOTL2_S627	2.5884e-05	0.0842887
GAGAGCCATGCCCAGTGTC	chr2	PKDCC	PKDCC_HUMAN	AGC	S	PKDCC_S449	2.5966e-05	0.0842887
AGAGGACCCTGATCGCTGA	chr7	CREB3L2	CR3L2_HUMAN	ACC	T	CREB3L2_T273	2.6135e-05	0.0842887
CCTATGAAATGGATGAGAC	chr15	STARD9	STAR9_HUMAN	TAT	Y	STARD9_Y3005	2.6135e-05	0.0842887
GAGACGAAGGTATGCGGCATG	chr2	SNTG2	SNTG2_HUMAN	ACG	T	SNTG2_T495	2.6135e-05	0.0842887
GAGACGCCAGAGACCCTGCT	chr1	TNFRSF1B	TNR1B_HUMAN	ACG	T	TNFRSF1B_T436	2.6135e-05	0.0842887
GGCTACAGTGTATATAGGA	chr20	NAA20	NAA20_HUMAN	TAC	Y	NAA20_Y128	2.6135e-05	0.0842887
CACAGTGAGGAGGAGGAGGAG	chr12	GCN1	GCN1_HUMAN	AGT	S	GCN1_S996	2.7385e-05	0.0877352
TCCAGCAGTGAGGAGGAGG	chr2	ITPRIPL1	IPIL1_HUMAN	AGC	S	ITPRIPL1_S140	2.9203e-05	0.0926528
AGCAACAGAACTGAATTCC	chr16	PRSS53	PRS53_HUMAN	ACA	T	PRSS53_T85	2.9303e-05	0.0926528
CTTCACTATGCAGCCATGCA	chr15	ASB7	ASB7_HUMAN	TAT	Y	ASB7_Y87	2.9949e-05	0.0940805
ACCACACCTGTCCCAGCGG	chr4	TADA2B	TAD2B_HUMAN	ACC	T	TADA2B_T136	3.0206e-05	0.0942757
GATGTTCAGCGTAGAGTCGC	chr8	HOOK3	HOOK3_HUMAN	AGC	S	HOOK3_S3	3.1563e-05	0.0978795
GGCTGAGCGAGACCTCGGG	chr3	TMEM43	TMM43_HUMAN	AGC	S	TMEM43_S30	3.1846e-05	0.0981281
GATACCCCAGAAGCACACG	chr22	GTSE1	GTSE1_HUMAN	ACC	T	GTSE1_T675	3.2177e-05	0.0985205
CGTACGCCCTGGCCCGAGG	chr14	RNF31	RNF31_HUMAN	TAC	Y	RNF31_Y878	3.3277e-05	0.101248
AGCAGCCTTCTTAGCAACT	chr16	ZNF646	ZN646_HUMAN	AGC	S	ZNF646_S205	3.4271e-05	0.10362
CCTACGACCTGTTCCTGAACC	chr19	MLLT1	ENL_HUMAN	TAC	Y	MLLT1_Y102	3.4676e-05	0.104194
CGACTACACTTCTTCCAAG	chr18	NPC1	NPC1_HUMAN	TAC	Y	NPC1_Y899	3.5412e-05	0.105748
CCTACCGATCTGTTAAATC	chr13	AKAP11	AKA11_HUMAN	TAC	Y	AKAP11_Y1373	3.6089e-05	0.107109
GTTATGAAGATGAAGTGTT	chr4	G3BP2	G3BP2_HUMAN	TAT	Y	G3BP2_Y133	3.6877e-05	0.10878
AAGTACAAAGCCATCAGCG	chr15	TPM1	TPM1_HUMAN	TAC	Y	TPM1_Y267	3.7336e-05	0.109467
TGGTGACCAATGGGAAGCA	chr16	GRIN2A	NMDE1_HUMAN	ACC	T	GRIN2A_T481	3.7845e-05	0.109876
AAGACGTGCCCAGTGGCGG	chr17	SGSM2	SGSM2_HUMAN	ACG	T	SGSM2_T78	3.793e-05	0.109876
AACACTATCTCCACCCGGG	chr12	HCAR1	HCAR1_HUMAN	ACT	T	HCAR1_T126	3.8561e-05	0.111039
CCCTGACCGCAACGATCGG	chr1	MTX1	MTX1_HUMAN	ACC	T	MTX1_T118	3.9161e-05	0.111805
ACACGACTTTCGTGGGGCC	chr14	KCNH5	KCNH5_HUMAN	ACT	T	KCNH5_T269	3.9289e-05	0.111805
GACAGTCGAGAACGAAGGTG	chr20	PLCG1	PLCG1_HUMAN	AGT	S	PLCG1_S1273	3.9866e-05	0.112783
CAAGACGCGCCTGGCCAAG	chr19	AP2S1	AP2S1_HUMAN	ACG	T	AP2S1_T14	4.0766e-05	0.113969
GGCTTACGAGGGCCAGCAC	chrX	PRICKLE3	PRIC3_HUMAN	TAC	Y	PRICKLE3_Y327	4.0947e-05	0.113969
AGAGGACACAGACACCAAGC	chr17	KAT2A	KAT2A_HUMAN	ACA	T	KAT2A_T192	4.1364e-05	0.113969
TGCAGACTCCTATCCAGGG	chr10	CSTF2T	CSTFT_HUMAN	ACT	T	CSTF2T_T256	4.1581e-05	0.113969
AGCACAATTGGAGGTGAGT	chr17	RAB5C	RAB5C_HUMAN	ACA	T	RAB5C_T53	4.1645e-05	0.113969
GCACCCGAGCAGTGATAGCG	chr11	MADD	MADD_HUMAN	AGC	S	MADD_S24	4.2089e-05	0.113969
TCTCGACAGCCAGGTTTGCA	chrX	SLC6A8	SC6A8_HUMAN	AGC	S	SLC6A8_S302	4.217e-05	0.113969
TCTCGACAGCCAGGTTTGCA	chrX	SLC6A8	SC6A8_HUMAN	AGC	S	SLC6A8_S417	4.217e-05	0.113969
ACCAGCTGCCTCCTTCTCT	chr12	IL22	IL22_HUMAN	AGC	S	IL22_S19	4.241e-05	0.113981
GGATAACACCAACATTGGCA	chrX	SMC1A	SMC1A_HUMAN	ACC	T	SMC1A_T1165	4.388e-05	0.116636
GGTTATAAAAAGTGCATGT	chr7	TPST1	TPST1_HUMAN	TAT	Y	TPST1_Y231	4.388e-05	0.116636
GTTCACGCAGCGGCCCATC	chr5	NEURL1B	NEU1B_HUMAN	ACG	T	NEURL1B_T72	4.5071e-05	0.118568
GAAAGAAAGCATCCTGGAAA	chr5	SLU7	SLU7_HUMAN	AGC	S	SLU7_S371	4.5097e-05	0.118568
GAGACGCCCCCGGCCCGAGA	chr13	IRS2	IRS2_HUMAN	ACG	T	IRS2_T527	4.5413e-05	0.118754
TCTATTTCCCTGGGGATGTGC	chr2	C2orf69	CB069_HUMAN	TAT	Y	C2orf69_Y105	4.5991e-05	0.119618
CCAGACACTCAACCCCGTC	chr17	UNC13D	UN13D_HUMAN	ACA	T	UNC13D_T179	4.6428e-05	0.120109
CATACTAAGCAGCTTGCCTCC	chr11	RNF214	RN214_HUMAN	ACT	T	RNF214_T141	4.6767e-05	0.120343
GGCAGTGGAGGTAGGGCCG	chr4	DOK7	DOK7_HUMAN	AGT	S	DOK7_S256	4.7127e-05	0.120627
TGTATGAAGACCAGGAAGAG	chr4	ZNF518B	Z518B_HUMAN	TAT	Y	ZNF518B_Y1045	4.7576e-05	0.121136
AGCTACATGTTCAGGCCCG	chr16	CACNA1H	CAC1H_HUMAN	TAC	Y	CACNA1H_Y1932	4.8089e-05	0.121801
ACCCTATATCCCCATGGAC	chr2	EPAS1	EPAS1_HUMAN	TAT	Y	EPAS1_Y532	4.8657e-05	0.122598
GGGAGACACGGTGCTGGGGA	chr8	AGO2	AGO2_HUMAN	ACG	T	AGO2_T538	4.9017e-05	0.122865
GTGACAACAGCCAGTGTAA	chr12	GCN1	GCN1_HUMAN	ACA	T	GCN1_T19	5.0292e-05	0.124692
CACAGCAGCGAGGAGGAGG	chr14	PTPN21	PTN21_HUMAN	AGC	S	PTPN21_S710	5.0307e-05	0.124692
TCCACGCTGACAGACTCCC	chr19	EEF2	EF2_HUMAN	ACG	T	EEF2_T34	5.074e-05	0.124692
GGCACCATTGGCCTGGCCC	chr22	TRMT2A	TRM2A_HUMAN	ACC	T	TRMT2A_T445	5.0777e-05	0.124692
CCTTACCACCACGAACCAGG	chr1	CDK11B	CD11B_HUMAN	ACC	T	CDK11B_T779	5.1355e-05	0.125475
TTCTACGTCCCACCCACCC	chr11	SSRP1	SSRP1_HUMAN	TAC	Y	SSRP1_Y166	5.1766e-05	0.125672
ATGTACTATCGGGGGGCCC	chr17	RAB5C	RAB5C_HUMAN	TAC	Y	RAB5C_Y90	5.2026e-05	0.125672
GACTATCAGCGTATTCGAG	chr15	DPH6	DPH6_HUMAN	TAT	Y	DPH6_Y121	5.2215e-05	0.125672
GGCTATGCAGACATCTTTC	chr3	PCCB	PCCB_HUMAN	TAT	Y	PCCB_Y176	5.2756e-05	0.126261
TGTGTACTACCGCGCCCCG	chrX	NHS	NHS_HUMAN	TAC	Y	NHS_Y202	5.2982e-05	0.126261
TGTATGGCCCCCCCAGGCC	chr16	C16orf70	CP070_HUMAN	TAT	Y	C16orf70_Y407	5.419e-05	0.128507
GGTACAAAAAGATGCTGGACA	chr16	CREBBP	CBP_HUMAN	TAC	Y	CREBBP_Y1503	5.6875e-05	0.133929
GACACGGTGGTGTTCCGGG	chr1	PADI6	PADI6_HUMAN	ACG	T	PADI6_T297	5.7214e-05	0.133929
GACACAGCTGGATCACGAAC	chr16	C16orf71	CP071_HUMAN	ACA	T	C16orf71_T468	5.7307e-05	0.133929
GGCACCTGTTACAGAGGGA	chr8	DEFB1	DEFB1_HUMAN	ACC	T	DEFB1_T58	5.8967e-05	0.137022
ACAGCACTCGCAGGAAGGG	chr5	RPS14	RS14_HUMAN	ACT	T	RPS14_T140	5.947e-05	0.137022
AGCATAGTTATCATCCGTC	chr9	NFX1	NFX1_HUMAN	AGT	S	NFX1_S72	5.948e-05	0.137022
GGGACAGGGAGGGATGAAG	chr19	PALM3	PALM3_HUMAN	ACA	T	PALM3_T412	6.0016e-05	0.137601
GCTACACGCTGGCAGCACT	chr11	ZNHIT2	ZNHI2_HUMAN	ACG	T	ZNHIT2_T306	6.0831e-05	0.137874
GCTACACGCTGGCAGCACT	chr11	ZNHIT2	ZNHI2_HUMAN	TAC	Y	ZNHIT2_Y305	6.0831e-05	0.137874
CCTGTTTACGGAGGAGGAGG	chr22	ZBED4	ZBED4_HUMAN	ACG	T	ZBED4_T1018	6.099e-05	0.137874
AAGTATGAGGAGCATGTGC	chr11	SF3B2	SF3B2_HUMAN	TAT	Y	SF3B2_Y844	6.1632e-05	0.138677
TCCTCAGCACCAGTGACTT	chr19	ARHGAP35	RHG35_HUMAN	AGC	S	ARHGAP35_S59	6.2422e-05	0.139805
AACAGTATGGACAAAAAGAAT	chr17	NUFIP2	NUFP2_HUMAN	AGT	S	NUFIP2_S159	6.3124e-05	0.140726
GCTACATTTGTGGAGCTCCT	chr3	AADAC	AAAD_HUMAN	ACA	T	AADAC_T48	6.3795e-05	0.141569
GAGCAGCAGGAGGCGGCGG	chrX	TSPYL2	TSYL2_HUMAN	AGC	S	TSPYL2_S186	6.4342e-05	0.141775
ACCAGTAATTATCTCAAAC	chr1	DSTYK	DUSTY_HUMAN	AGT	S	DSTYK_S514	6.4474e-05	0.141775
GCTCACCAACATGTGCTCC	chr2	DIS3L2	DI3L2_HUMAN	ACC	T	DIS3L2_T662	6.4826e-05	0.141904
GAGACGGCGGTGTGCCAGG	chr19	RINL	RINL_HUMAN	ACG	T	RINL_T347	6.5957e-05	0.14373
GACTACATTGATGTCACCC	chr2	TTN	TITIN_HUMAN	TAC	Y	TTN_Y28790	6.6588e-05	0.144405
GTTTATGACGAAGATAGCCT	chr5	GALNT10	GLT10_HUMAN	ACG	T	GALNT10_T440	6.6864e-05	0.144405
GAGGAAGTGGAGGCAGCGG	chr2	CCDC85A	CC85A_HUMAN	AGT	S	CCDC85A_S381	6.7473e-05	0.145073
TTTGTATAGCTGTAGTAGGG	chr15	SPG11	SPTCS_HUMAN	AGC	S	SPG11_S132	6.812e-05	0.145816
CCCAGTGAGCTGGCCCCTGGC	chr3	RTP2	RTP2_HUMAN	AGT	S	RTP2_S38	7.0282e-05	0.149781
CCCAGCGATAAGGTAAAAAGC	chr2	TTN	TITIN_HUMAN	AGC	S	TTN_S13165	7.1775e-05	0.152292
AACTATAACAACAAAGGAAT	chr2	CALM2	CALM2_HUMAN	ACA	T	CALM2_T29	7.2115e-05	0.152345
CCTGCTGACCCATGATGGCA	chr19	PAK4	PAK4_HUMAN	ACC	T	PAK4_T449	7.329e-05	0.153317
TACAGCAATCTTATCACCA	chr17	PLD2	PLD2_HUMAN	AGC	S	PLD2_S512	7.3338e-05	0.153317
TCTCACCGTCCTGACTTTC	chr13	TMTC4	TMTC4_HUMAN	ACC	T	TMTC4_T88	7.3526e-05	0.153317
CCCACGCACAGTCCGCACAG	chr16	RHOT2	MIRO2_HUMAN	ACA	T	RHOT2_T348	7.4293e-05	0.154252
GCTGGACTTTCTCCACCAC	chr15	CTSH	CATH_HUMAN	ACT	T	CTSH_T143	7.4661e-05	0.154353
GGCAGCATCATCGCGAAGG	chr16	DNASE1L2	DNSL2_HUMAN	AGC	S	DNASE1L2_S44	7.5016e-05	0.154427
GATTACTACTCAGTTGGATC	chr12	EEA1	EEA1_HUMAN	ACT	T	EEA1_T688	7.5631e-05	0.155034
CCACTACCAGTACCACCTG	chr19	ZNF628	ZN628_HUMAN	TAC	Y	ZNF628_Y525	7.6201e-05	0.155543
GCGACACGGAGCGGACTGA	chr1	HLX	HLX_HUMAN	ACG	T	HLX_T391	7.677e-05	0.155816
AGCAGCAGTGGGGGCAGCA	chr2	EMILIN1	EMIL1_HUMAN	AGC	S	EMILIN1_S270	7.6979e-05	0.155816
GATGAATACTACAGAATGTT	chr10	CFAP70	CFA70_HUMAN	TAC	Y	CFAP70_Y529	7.7898e-05	0.157019
AATACTCTTCAGAATTGGC	chr3	RAD54L2	ARIP4_HUMAN	ACT	T	RAD54L2_T339	8.0233e-05	0.160479
TCCACTGCCTCCTCCCAGC	chr3	LIMD1	LIMD1_HUMAN	ACT	T	LIMD1_T265	8.0278e-05	0.160479
GACGTACGGGTTGGGGGAC	chr17	MAPT	TAU_HUMAN	TAC	Y	MAPT_Y18	8.152e-05	0.162292
GACACGGCCCGGGAGCTGG	chr11	RAPSN	RAPSN_HUMAN	ACG	T	RAPSN_T72	8.2669e-05	0.163353
CCAGTACTCGCTGGGCTGC	chr1	TMEM82	TMM82_HUMAN	TAC	Y	TMEM82_Y129	8.3168e-05	0.163353
AGCCCTTACCGTGGCTGTCC	chr1	SPAG17	SPG17_HUMAN	ACC	T	SPAG17_T54	8.3257e-05	0.163353
ACTACCACCGCAGCGACGAGC	chr4	PCGF3	PCGF3_HUMAN	TAC	Y	PCGF3_Y148	8.341e-05	0.163353
ACCACTAATTCTTGCCCCT	chr19	LYPD4	LYPD4_HUMAN	ACT	T	LYPD4_T160	8.3748e-05	0.163353
GTTTATATGGGGAAACTTA	chr8	CNBD1	CNBD1_HUMAN	TAT	Y	CNBD1_Y392	8.4079e-05	0.163353
GCTGTATGATTATGTTGAA	chr11	POLD3	DPOD3_HUMAN	TAT	Y	POLD3_Y42	8.47e-05	0.163901
GGAGACCTATGAGGTACAT	chr19	CEACAM20	CEA20_HUMAN	ACC	T	CEACAM20_T535	8.5419e-05	0.164634
GCCACCCTCTTCTTCATTCTC	chr1	MUL1	MUL1_HUMAN	ACC	T	MUL1_T254	8.6274e-05	0.165622
GGTACATGATGTTGATTGA	chr6	RNGTT	MCE1_HUMAN	TAC	Y	RNGTT_Y300	8.8276e-05	0.168795
GCCAGCAGCAGTGAGGAGG	chr16	RNF40	BRE1B_HUMAN	AGC	S	RNF40_S172	8.9519e-05	0.169124
CAAAGCATACATGACAGTG	chr1	WDR64	WDR64_HUMAN	AGC	S	WDR64_S746	8.9903e-05	0.169124
CGGACACATAATGGCAAATCG	chr20	ZNF217	ZN217_HUMAN	ACA	T	ZNF217_T177	9.0316e-05	0.169124
GACAGCAGTGGTGGAGGGGG	chr19	GGN	GGN_HUMAN	AGC	S	GGN_S559	9.0553e-05	0.169124
CTTCAGCGAGTGCCTGGAG	chr17	BAHCC1	BAHC1_HUMAN	AGC	S	BAHCC1_S335	9.0924e-05	0.169124
AGACAGCTACTCCAGCACG	chr12	SRRM4	SRRM4_HUMAN	AGC	S	SRRM4_S605	9.1504e-05	0.169124
GCCTCAGTAACCTTATCGG	chr3	SLC26A6	S26A6_HUMAN	AGT	S	SLC26A6_S386	9.1832e-05	0.169124
GTGAGCGATGTGGAGATGC	chr21	U2AF1	U2AF1_HUMAN	AGC	S	U2AF1_S70	9.1907e-05	0.169124
GTGAGCGATGTGGAGATGC	chr21	U2AF1	U2AF1_HUMAN	AGC	S	U2AF1_S70	9.1907e-05	0.169124
GACACAAGAGAATGGTCTGA	chr11	DYNC2H1	DYHC2_HUMAN	ACA	T	DYNC2H1_T2026	9.1944e-05	0.169124
CCGGCAGCACAGGGACTGG	chr17	KAT2A	KAT2A_HUMAN	AGC	S	KAT2A_S57	9.4824e-05	0.173151
AATATGACCGGACATCCCAGG	chr17	ACE	ACE_HUMAN	TAT	Y	ACE_Y656	9.4888e-05	0.173151
AGTACCAAGATGACAATTCCC	chr3	RSRC1	RSRC1_HUMAN	TAC	Y	RSRC1_Y294	9.5207e-05	0.173151
CACTACCTGCCCTTAAATG	chr19	SLC27A1	S27A1_HUMAN	TAC	Y	SLC27A1_Y628	9.5647e-05	0.1733
GAGTCATACTCCTTAGCTGC	chr2	ANAPC1	APC1_HUMAN	TAC	Y	ANAPC1_Y1294	9.7186e-05	0.174359
GAAGGACAGTCACGTCTCGC	chr16	ZSCAN32	ZSC32_HUMAN	AGT	S	ZSCAN32_S246	9.7313e-05	0.174359
GCCTATTATCAGGTCTGTA	chr16	DNAJA3	DNJA3_HUMAN	TAT	Y	DNAJA3_Y113	9.7313e-05	0.174359
AACATATGCAGCAATAGAA	chr18	SMCHD1	SMHD1_HUMAN	TAT	Y	SMCHD1_Y599	9.8348e-05	0.174963
TGGGGGCAGCTACCCGGCAG	chr14	LTBP2	LTBP2_HUMAN	AGC	S	LTBP2_S59	9.8373e-05	0.174963
AACACCTCCTACACCAGGC	chr1	SCNN1D	SCNND_HUMAN	ACC	T	SCNN1D_T549	0.00010016	0.17626
TATCGAGACCATCGACGCCC	chr7	ABCF2	ABCF2_HUMAN	ACC	T	ABCF2_T551	0.00010032	0.17626
AGCAGCCCCCCAGGAATAGT	chr15	STARD9	STAR9_HUMAN	AGC	S	STARD9_S1349	0.00010054	0.17626
GAGAGCTCCAAGGCCAAAG	chr9	EHMT1	EHMT1_HUMAN	AGC	S	EHMT1_S634	0.00010056	0.17626
AGTTGAGACTCCCCTCCGAG	chr3	EIF4G1	IF4G1_HUMAN	ACT	T	EIF4G1_T1495	0.00010153	0.176889
GCCAGCCTACTGGGCGCCG	chr1	ARTN	ARTN_HUMAN	AGC	S	ARTN_S167	0.00010165	0.176889
GCCGTAGCTCAGTCGACTT	chr17	WNK4	WNK4_HUMAN	AGC	S	WNK4_S63	0.00010272	0.17811
TTTAGTCACAGACATAGTCT	chr5	PCDHGA12	PCDGC_HUMAN	ACA	T	PCDHGA12_T406	0.00010379	0.178654
ACCACCGACAGCTTCTGGG	chr6	PACSIN1	PACN1_HUMAN	ACC	T	PACSIN1_T16	0.00010456	0.178654
CATCACTGCCTGGGAGACC	chrX	H2BFWT	H2BWT_HUMAN	ACT	T	H2BFWT_T134	0.00010456	0.178654
TGCATACAGATCCAGGAAG	chr2	INPP1	INPP_HUMAN	TAC	Y	INPP1_Y375	0.00010473	0.178654
GACACCCTGGAAGTACGCGAT	chr1	CSMD2	CSMD2_HUMAN	ACC	T	CSMD2_T805	0.00010488	0.178654
GACAGCACCAAGGGCACCTGC	chr19	FBN3	FBN3_HUMAN	AGC	S	FBN3_S807	0.00010583	0.179026
GCTCTACAGCCAGTTATTTG	chr7	CNTNAP2	CNTP2_HUMAN	AGC	S	CNTNAP2_S920	0.00010658	0.179026
TTCTACAGCATGGCAGGTG	chr15	SERINC4	SERC4_HUMAN	TAC	Y	SERINC4_Y233	0.00010704	0.179026
GGCATATGTTAAATACTCT	chr2	ATL2	ATLA2_HUMAN	TAT	Y	ATL2_Y520	0.00010733	0.179026
GCCAGCAGCCCTGGGGCAG	chr8	FAM83H	FA83H_HUMAN	AGC	S	FAM83H_S1146	0.00010765	0.179026
GGCAGCGTCAAGTCAGAGG	chr11	CTSW	CATW_HUMAN	AGC	S	CTSW_S300	0.00010774	0.179026
CGAGGTCAGCCCCAAACTAC	chr1	RNF115	RN115_HUMAN	AGC	S	RNF115_S30	0.0001081	0.179026
CCCCCAGCCTCAAGCGCCG	chr16	CACNA1H	CAC1H_HUMAN	AGC	S	CACNA1H_S1153	0.00010826	0.179026
CACCCAGCCGGACAGGTCC	chr5	PLEKHG4B	PKH4B_HUMAN	AGC	S	PLEKHG4B_S66	0.00010899	0.179026
TCTGTACAACATATCCCGG	chr3	TRANK1	TRNK1_HUMAN	TAC	Y	TRANK1_Y1371	0.00010921	0.179026
GGCAGCTGTAGCCGTTCCC	chr8	ZC3H3	ZC3H3_HUMAN	AGC	S	ZC3H3_S642	0.00011048	0.179026
GGGCTACTTCCCCTGGGAC	chr19	SBK2	SBK2_HUMAN	TAC	Y	SBK2_Y260	0.00011048	0.179026
AGACGCCACCAGCCACCATC	chr5	ADAMTS2	ATS2_HUMAN	ACC	T	ADAMTS2_T759	0.00011137	0.179026
GCACAGCAGTGAGGAGGAGG	chr1	CLSTN1	CSTN1_HUMAN	AGT	S	CLSTN1_S924	0.00011146	0.179026
TGGAAGCCTAAAGAGAGTG	chr7	MGAM2	MGAL_HUMAN	AGC	S	MGAM2_S423	0.00011149	0.179026
GTTTACATGGTAATGGAGC	chr8	PSKH2	KPSH2_HUMAN	TAC	Y	PSKH2_Y134	0.00011162	0.179026
GACACGTTGTCTAGTACCA	chr20	PHF20	PHF20_HUMAN	ACG	T	PHF20_T358	0.00011206	0.179026
CTGGGGGACGATGCAGGCAG	chr19	EPOR	EPOR_HUMAN	ACG	T	EPOR_T341	0.00011239	0.179026
AGTACTGCAACCCCTACCGAC	chr18	FECH	HEMH_HUMAN	TAC	Y	FECH_Y293	0.00011247	0.179026
CTACACAACCATCACGCCTC	chr14	ACTN1	ACTN1_HUMAN	ACC	T	ACTN1_T594	0.00011353	0.179026
CGTCACTGATAAAACCGGT	chr9	NTRK2	NTRK2_HUMAN	ACT	T	NTRK2_T410	0.00011357	0.179026
CGTCACTGATAAAACCGGT	chr9	NTRK2	NTRK2_HUMAN	ACT	T	NTRK2_T423	0.00011357	0.179026
ACCTAGCAAGCAGCAGGAG	chr19	GMIP	GMIP_HUMAN	AGC	S	GMIP_S247	0.00011376	0.179026
TGCTATCACCATCCTGGGTA	chr2	GMPPA	GMPPA_HUMAN	ACC	T	GMPPA_T385	0.00011398	0.179026
GCACCAGCCCCCATGCCCC	chr11	IGSF9B	TUTLB_HUMAN	AGC	S	IGSF9B_S509	0.00011512	0.180231
ATTATAAAAGTAGAATCCA	chr13	SACS	SACS_HUMAN	TAT	Y	SACS_Y3930	0.00011569	0.180539
TGGAGCCTGGAGGCGGCGG	chrX	CHST7	CHST7_HUMAN	AGC	S	CHST7_S56	0.00011616	0.18069
CGGCATTAGCGAGGAGGAGG	chr19	SAE1	SAE1_HUMAN	AGC	S	SAE1_S12	0.00011749	0.18116
GATCACGTTCAGTGATCCT	chr15	LCTL	LCTL_HUMAN	ACG	T	LCTL_T198	0.00011776	0.18116
CCCAGCAGATTCAACTCCG	chr16	TELO2	TELO2_HUMAN	AGC	S	TELO2_S690	0.00011786	0.18116
CGTGTACGGAGCGGGCGTG	chr11	KLHL35	KLH35_HUMAN	TAC	Y	KLHL35_Y111	0.00011796	0.18116
GCAGGACAGTATTCCTGCCG	chr2	CASP10	CASPA_HUMAN	AGT	S	CASP10_S429	0.00012002	0.18374
GCTATCTGTATAGCTGGCTGC	chr22	TTC28	TTC28_HUMAN	TAT	Y	TTC28_Y1245	0.00012099	0.183863
CGGACCATGTCGATGTGGGC	chr2	NCAPH	CND2_HUMAN	ACC	T	NCAPH_T435	0.00012122	0.183863
AGGAGACCTATGAGGTAGG	chr15	CKMT1B	KCRU_HUMAN	ACC	T	CKMT1B_T114	0.00012124	0.183863
CCCAGCCACACAGGACCCCC	chr19	PLK5	PLK5_HUMAN	ACA	T	PLK5_T191	0.00012218	0.184709
GTGAGCGGCGCGGTGAGCG	chr6	SRF	SRF_HUMAN	AGC	S	SRF_S128	0.00012283	0.185113
CAGGGACCAAAGGATGGGC	chr13	COL4A2	CO4A2_HUMAN	ACC	T	COL4A2_T1324	0.00012363	0.18574
GTCCACGGGCGGAGACTTC	chr11	RAB6A	RAB6A_HUMAN	ACG	T	RAB6A_T3	0.00012479	0.186023
AAATGCTATGGCCCTGGGGT	chr1	CD5L	CD5L_HUMAN	TAT	Y	CD5L_Y301	0.00012524	0.186023
TTTATGAGACAGAACTTCTC	chr3	GOLGB1	GOGB1_HUMAN	TAT	Y	GOLGB1_Y3025	0.00012551	0.186023
AAGACCTGCGGCAGCGGGG	chr11	TECTA	TECTA_HUMAN	ACC	T	TECTA_T689	0.0001256	0.186023
ACCCAGCCATCCACCCCGG	chr19	PRAM1	PRAM_HUMAN	AGC	S	PRAM1_S436	0.00012613	0.186023
TCGACTGATATTGATGTTA	chr8	PDP1	PDP1_HUMAN	ACT	T	PDP1_T228	0.00012633	0.186023
AAGAAGCAGATCGAGACGG	chr1	SRSF11	SRS11_HUMAN	AGC	S	SRSF11_S271	0.00012651	0.186023
ATCAGTGCAATTGGATGTCT	chr5	YIPF5	YIPF5_HUMAN	AGT	S	YIPF5_S156	0.00012766	0.18658
GCTGACCATCCCAGAGGCA	chr15	MAN2C1	MA2C1_HUMAN	ACC	T	MAN2C1_T87	0.00012766	0.18658
TGGCTACAAGTTGTGCCTG	chr9	TRAF1	TRAF1_HUMAN	TAC	Y	TRAF1_Y303	0.00012867	0.18749
CTCTTCTATGCCAACCTGCA	chr11	P2RY6	P2RY6_HUMAN	TAT	Y	P2RY6_Y107	0.0001297	0.188423
GCCAGCGACGCGGGCAAGGC	chr5	IRX2	IRX2_HUMAN	AGC	S	IRX2_S429	0.00013083	0.18877
CACACGTCCCCTTTATACT	chrX	ARSF	ARSF_HUMAN	ACG	T	ARSF_T238	0.00013132	0.18877
CAGGAAGCCAGGGTGAGCC	chr13	COL4A2	CO4A2_HUMAN	AGC	S	COL4A2_S376	0.00013132	0.18877
GGACACCTACATCTACATT	chr16	WDR59	WDR59_HUMAN	ACC	T	WDR59_T128	0.0001315	0.18877
AACTACTTAGTAGTGAGCC	chr3	DRD3	DRD3_HUMAN	TAC	Y	DRD3_Y66	0.00013233	0.189332
CATAGTGTGGGCATCAGCC	chr17	ZMYND15	ZMY15_HUMAN	AGT	S	ZMYND15_S66	0.00013299	0.189332
GCCTACGACACCATGGTGG	chr9	NACC2	NACC2_HUMAN	TAC	Y	NACC2_Y275	0.0001333	0.189332
AACTACTGCGAGGAGGACG	chr22	WNT7B	WNT7B_HUMAN	TAC	Y	WNT7B_Y277	0.00013406	0.189332
GTGACCCACTGGATCCAGGA	chr19	PLAUR	UPAR_HUMAN	ACC	T	PLAUR_T149	0.00013516	0.189332
GCCACCCCACGGGTATGTT	chr14	DLST	ODO2_HUMAN	ACC	T	DLST_T323	0.00013521	0.189332
ATCAAATATGACCCAAGCAT	chr1	RPL11	RL11_HUMAN	TAT	Y	RPL11_Y119	0.00013599	0.189332
AATAGCCTGGGCGCCGCCG	chr1	FOXD3	FOXD3_HUMAN	AGC	S	FOXD3_S347	0.00013619	0.189332
AGTGCTGACGTTGGAGAAGG	chr12	GRASP	GRASP_HUMAN	ACG	T	GRASP_T103	0.00013636	0.189332
CACAGCCCAACGGAGGTGGC	chr2	VAX2	VAX2_HUMAN	AGC	S	VAX2_S42	0.00013636	0.189332
GGTTACAAGACAGCCAAGG	chr6	GNL1	GNL1_HUMAN	TAC	Y	GNL1_Y488	0.00013648	0.189332
CTCGAAAAGCCTGCGGTGTG	chr14	GSKIP	GSKIP_HUMAN	AGC	S	GSKIP_S56	0.00013732	0.189332
TTTACTAAACCATCTCCTA	chr7	KMT2C	KMT2C_HUMAN	ACT	T	KMT2C_T2008	0.00013768	0.189332
TTCACCACCAGCTGGCGGGA	chr19	SPTBN4	SPTN4_HUMAN	ACC	T	SPTBN4_T206	0.00013816	0.189332
AGTGAATACACGGCCCAAGA	chr8	BLK	BLK_HUMAN	TAC	Y	BLK_Y389	0.00013851	0.189332
GGCTACCACCGGGCCCTGC	chr19	SLC44A2	CTL2_HUMAN	TAC	Y	SLC44A2_Y438	0.00013908	0.189332
AGTTCACCTTCCCTGAAGC	chr14	SLC24A4	NCKX4_HUMAN	ACC	T	SLC24A4_T320	0.00013936	0.189332
AGTTCACCTTCCCTGAAGC	chr14	SLC24A4	NCKX4_HUMAN	ACC	T	SLC24A4_T256	0.00013936	0.189332
CTCACAGTGAACCAGGCCATG	chr22	LRRC74B	LR74B_HUMAN	ACA	T	LRRC74B_T160	0.00013948	0.189332
GGTGACAGGCACGCGAGGT	chr1	INSRR	INSRR_HUMAN	ACA	T	INSRR_T460	0.00013993	0.189332
GTCACAAAAGTCAAAGACC	chr11	CTSF	CATF_HUMAN	ACA	T	CTSF_T284	0.00014011	0.189332
TAACACCACGCAGTTCCTCA	chr17	HEXIM1	HEXI1_HUMAN	ACG	T	HEXIM1_T206	0.00014264	0.192214
GGGGTACGGGTTCTGGCCT	chr17	TUBG2	TBG2_HUMAN	ACG	T	TUBG2_T145	0.00014313	0.192338
GGCCTATCAGAAGTGGGTG	chr2	ECEL1	ECEL1_HUMAN	TAT	Y	ECEL1_Y687	0.0001438	0.19254
GAGGAGTCGCAGCCGGTCC	chr12	ARL6IP4	AR6P4_HUMAN	AGT	S	ARL6IP4_S196	0.00014478	0.19254
CAGACCGTGTGGTATGAGTA	chr14	CCDC88C	DAPLE_HUMAN	ACC	T	CCDC88C_T2020	0.00014507	0.19254
GCCTAAGACAAACACTGATC	chr2	KDM3A	KDM3A_HUMAN	ACA	T	KDM3A_T395	0.0001452	0.19254
AGGACGCAGAGGAGCGCCG	chr22	CERK	CERK1_HUMAN	ACG	T	CERK_T211	0.00014527	0.19254
TCTACGCGCGCATCTACTGCC	chr19	S1PR5	S1PR5_HUMAN	TAC	Y	S1PR5_Y212	0.00014567	0.192543
CAAGACGAGGCAGGGCTGG	chr7	SDK1	SDK1_HUMAN	ACG	T	SDK1_T1456	0.00014696	0.193678
TGCAGACGCTGGAGAACAG	chr6	FGFR1OP	FR1OP_HUMAN	ACG	T	FGFR1OP_T23	0.00014774	0.193678
GGCCTATGCTCAGATCGAC	chr22	SF3A1	SF3A1_HUMAN	TAT	Y	SF3A1_Y271	0.00014779	0.193678
GCCAGTCTGCCCTCTGCCAT	chr8	TIGD5	TIGD5_HUMAN	AGT	S	TIGD5_S563	0.00014813	0.193678
CGTCGACACCGCCAGCGCCG	chr10	RET	RET_HUMAN	ACC	T	RET_T278	0.00015029	0.195747
CACACCTCGCTGGACGCCC	chr19	HSH2D	HSH2D_HUMAN	ACC	T	HSH2D_T100	0.00015101	0.195747
GAGAGTACGGGGCTGAGCC	chr12	ATP2A2	AT2A2_HUMAN	AGT	S	ATP2A2_S21	0.00015208	0.195747
ACTTGACGGCTGCCAAAGC	chrX	SYTL4	SYTL4_HUMAN	ACG	T	SYTL4_T539	0.00015214	0.195747
AGCGGCCACGGAGGAGGAGG	chr3	TRAK1	TRAK1_HUMAN	ACG	T	TRAK1_T614	0.0001524	0.195747
GTATTACTATGATGGGCTT	chrX	TENM1	TEN1_HUMAN	TAC	Y	TENM1_Y2249	0.00015245	0.195747
ATCACCACTAAAATCTCCAG	chr12	RPLP0	RLA0_HUMAN	ACC	T	RPLP0_T144	0.0001526	0.195747
TCCCGATATGGCCAAACACC	chr16	PRR25	PRR25_HUMAN	TAT	Y	PRR25_Y168	0.00015295	0.195747
GTCATGCAGCAGCAGCGGCG	chr2	HOXD1	HXD1_HUMAN	AGC	S	HOXD1_S11	0.0001544	0.196843
CGCACCCTGAGCATGGACAA	chr21	PFKL	PFKAL_HUMAN	ACC	T	PFKL_T773	0.00015462	0.196843
AGCCACCTTCCATCAGGTC	chr19	KIRREL2	KIRR2_HUMAN	ACC	T	KIRREL2_T171	0.00015678	0.198814
CCGCCAGCTGGGGGGTAGC	chr8	JRK	JERKY_HUMAN	AGC	S	JRK_S439	0.00015699	0.198814
GTCTATGTGAGCCTGATCA	chr12	OASL	OASL_HUMAN	TAT	Y	OASL_Y174	0.00015803	0.199608
TTCACCAAGGCCTTGGGCCA	chr9	PTGS1	PGH1_HUMAN	ACC	T	PTGS1_T220	0.00015894	0.200235
TTTACTCCCAAGGAAATGGGC	chr9	SAXO1	SAXO1_HUMAN	ACT	T	SAXO1_T413	0.00015957	0.200507
AGCACTTCTCTCCGCCGCCTA	chr1	USP21	UBP21_HUMAN	ACT	T	USP21_T155	0.00016056	0.201228
TGTACTTTGAACTGGGATG	chr5	NUP155	NU155_HUMAN	ACT	T	NUP155_T1277	0.0001611	0.201278
CTCACTGGCTTCTCAGGTG	chr19	SYT3	SYT3_HUMAN	ACT	T	SYT3_T464	0.00016222	0.201278
CCTACCTGAGGAAGAACCACG	chr17	KRT16	K1C16_HUMAN	TAC	Y	KRT16_Y250	0.00016246	0.201278
CCTACCTGAGGAAGAACCACG	chr17	KRT24	K1C24_HUMAN	TAC	Y	KRT24_Y278	0.00016246	0.201278
TGTATGTTCAACTTATAGAAG	chrX	KLHL15	KLH15_HUMAN	TAT	Y	KLHL15_Y110	0.00016268	0.201278
TCAACTGCTAAAAAGCTCGC	chr4	GPRIN3	GRIN3_HUMAN	ACT	T	GPRIN3_T451	0.00016327	0.201492
GGCCACACACGAGAAGGAG	chrX	HCFC1	HCFC1_HUMAN	ACA	T	HCFC1_T285	0.00016444	0.202004
GTGGCTGACCGTCGTCCTCC	chr1	TNFRSF18	TNR18_HUMAN	ACC	T	TNFRSF18_T167	0.00016452	0.202004
TGGGGGAACACAGTCCAAAG	chr17	RPA1	RFA1_HUMAN	ACA	T	RPA1_T180	0.00016543	0.202245
AGAGGAAAGTCACCCTTCTC	chr6	HIVEP1	ZEP1_HUMAN	AGT	S	HIVEP1_S1184	0.00016564	0.202245
GGTACAGTGTCCCCATCATC	chr16	FA2H	FA2H_HUMAN	TAC	Y	FA2H_Y170	0.00016597	0.202245
GCTACAGGCATGGAGGTGGGG	chr6	MOG	MOG_HUMAN	ACA	T	MOG_T62	0.000167	0.202723
GTTACAAGCCAGAGGCACC	chr22	KCTD17	KCD17_HUMAN	TAC	Y	KCTD17_Y301	0.00016759	0.202723
ACCTCAGCCTGAAAATCCC	chrX	FLNA	FLNA_HUMAN	AGC	S	FLNA_S2163	0.00016762	0.202723
GAATACCCTTTAAACCTAA	chr4	TLR10	TLR10_HUMAN	TAC	Y	TLR10_Y555	0.00016816	0.202869
GATACAGTTAAAAAACTCC	chr22	SPECC1L	CYTSA_HUMAN	ACA	T	SPECC1L_T717	0.00016975	0.203742
GCTACACGTTCCAGGTGGTGC	chr11	TRPM5	TRPM5_HUMAN	TAC	Y	TRPM5_Y980	0.00017038	0.203742
TGGGGCCACTTTCGCCACTG	chr12	GALNT4	GALT4_HUMAN	ACT	T	GALNT4_T216	0.00017045	0.203742
GACAGTGATGAGAAAGGTGAG	chr19	SMIM17	SIM17_HUMAN	AGT	S	SMIM17_S53	0.00017079	0.203742
AATAACAGAAGAGCAATAT	chr2	ANKRD36	AN36A_HUMAN	ACA	T	ANKRD36_T1489	0.00017141	0.203742
AATAACAGAAGAGCAATAT	chr2	ANKRD36B	AN36B_HUMAN	ACA	T	ANKRD36B_T901	0.00017141	0.203742
GGAGACCAGCCCCCTGCTT	chr16	MVD	MVD1_HUMAN	ACC	T	MVD_T221	0.00017192	0.203847
GCCGCAGCAGTTCCAGTAA	chrX	RBMXL3	RMXL3_HUMAN	AGC	S	RBMXL3_S371	0.00017237	0.203881
ATCACTGTCAGCGATGGCCG	chr17	VPS25	VPS25_HUMAN	ACT	T	VPS25_T166	0.00017296	0.20408
GCCGAAGCCCTGGAGATCT	chr1	VWA5B1	VW5B1_HUMAN	AGC	S	VWA5B1_S766	0.0001734	0.204101
TCTACTATCGAGGTGGGGCCC	chr12	TRPV4	TRPV4_HUMAN	TAC	Y	TRPV4_Y235	0.00017408	0.204404
GGGTGAGTGGCTCCCTCAA	chr6	BRPF3	BRPF3_HUMAN	AGT	S	BRPF3_S438	0.00017511	0.204459
AATCTACCTCTACGGCTTC	chr15	ST8SIA2	SIA8B_HUMAN	TAC	Y	ST8SIA2_Y311	0.00017575	0.204459
TGCACGCCCGCCACATCCC	chr4	BEND4	BEND4_HUMAN	ACG	T	BEND4_T105	0.00017591	0.204459
TTTACTCAGGGGGACAGCTG	chr2	ARL6IP6	AR6P6_HUMAN	ACT	T	ARL6IP6_T32	0.00017611	0.204459
ACTACAGCCACCTCGTCTCAG	chr9	ZNF782	ZN782_HUMAN	TAC	Y	ZNF782_Y41	0.00017624	0.204459
GACAGCACAGCCCCCAGGC	chr8	BMP1	BMP1_HUMAN	AGC	S	BMP1_S930	0.0001768	0.204618
CCAGAGCCTCGTCCAGAAT	chr9	TMEM215	TM215_HUMAN	AGC	S	TMEM215_S148	0.0001774	0.204822
TTTCTAGAGTTGTAAAGATG	chr18	SMCHD1	SMHD1_HUMAN	AGT	S	SMCHD1_S1017	0.00017794	0.204957
GGCACGAAGTGCCTCATCTC	chr7	PRSS1	TRY1_HUMAN	ACG	T	PRSS1_T137	0.0001784	0.204999
GCCACTCTCTGGGACGCTG	chr14	EML1	EMAL1_HUMAN	ACT	T	EML1_T568	0.00017891	0.205097
CAGTACAAGTTCTGGTACG	chr3	CACNA1D	CAC1D_HUMAN	TAC	Y	CACNA1D_Y1196	0.00017966	0.205248
AGAATACCTCGGTGTCAGC	chr8	TSPYL5	TSYL5_HUMAN	ACC	T	TSPYL5_T177	0.00017989	0.205248
AAGTGGAACCCTGGCACCCC	chr11	SLC22A18AS	BWR1B_HUMAN	ACC	T	SLC22A18AS_T26	0.00018056	0.205528
CAGGACTACTACAGGTGGGC	chr16	ZNF598	ZN598_HUMAN	TAC	Y	ZNF598_Y224	0.00018201	0.20654
TGCACTACACCTATAAACCG	chr15	CPEB1	CPEB1_HUMAN	ACT	T	CPEB1_T51	0.00018268	0.20654
GCCAGTAAGGTGAAGGCCG	chrX	FLNA	FLNA_HUMAN	AGT	S	FLNA_S873	0.00018273	0.20654
AATGATCACAGTGTCAATGC	chr11	DYNC2H1	DYHC2_HUMAN	ACA	T	DYNC2H1_T2940	0.00018406	0.206568
GGGCTACGCCCAGTCTTGC	chr20	MAFB	MAFB_HUMAN	TAC	Y	MAFB_Y251	0.00018446	0.206568
GCGCAGTTTCGGCTTCCCC	chr1	HAPLN2	HPLN2_HUMAN	AGT	S	HAPLN2_S321	0.00018475	0.206568
TTGACAGGACGAGGAGGAGG	chr2	GIGYF2	GGYF2_HUMAN	ACA	T	GIGYF2_T105	0.00018475	0.206568
GAGGACCTGGGCAGGGCAG	chr12	DHX37	DHX37_HUMAN	ACC	T	DHX37_T842	0.00018489	0.206568
TGCTGAGCCAGGATTACAC	chr1	SKI	SKI_HUMAN	AGC	S	SKI_S288	0.0001861	0.207268
CTGAGTTCCCAGGAGCTGTC	chr19	TRIM28	TIF1B_HUMAN	AGT	S	TRIM28_S823	0.0001866	0.207268
TCTACAAGGGAAAGTGGCA	chr7	BRAF	BRAF_HUMAN	TAC	Y	BRAF_Y472	0.00018705	0.207268
AAAAATTACGTTCCTCCCAA	chr4	HMGB2	HMGB2_HUMAN	TAC	Y	HMGB2_Y78	0.00018723	0.207268
ACTGTATATACTTTAGCCTG	chr5	GEMIN5	GEMI5_HUMAN	TAT	Y	GEMIN5_Y474	0.00018828	0.20756
CTCCAGCACCGGCCTCCCCG	chr8	RP1L1	RP1L1_HUMAN	ACC	T	RP1L1_T459	0.00018843	0.20756
AGTGTATACAGAGGAGGAGG	chr7	LMOD2	LMOD2_HUMAN	ACA	T	LMOD2_T118	0.00018879	0.20756
AATAGCTGGATGAAAGGTTG	chr2	NEB	NEBU_HUMAN	AGC	S	NEB_S954	0.00018921	0.20756
TCCTATGCGGTGCCAGGGC	chr7	NPTX2	NPTX2_HUMAN	TAT	Y	NPTX2_Y270	0.00018975	0.207681
GGGCCAGCCAGAGCTCCCC	chr22	GRAP2	GRAP2_HUMAN	AGC	S	GRAP2_S85	0.00019115	0.208271
TATGTATGAAGAGAATTCC	chr2	SCG2	SCG2_HUMAN	TAT	Y	SCG2_Y170	0.00019115	0.208271
AGCACTGACCCTGAAAGGC	chr1	OVGP1	OVGP1_HUMAN	ACT	T	OVGP1_T406	0.00019305	0.209869
GGTACGAAGATTGATGTCCCT	chr10	RNLS	RNLS_HUMAN	ACG	T	RNLS_T204	0.00019354	0.20993
AGTACATTTGTGAAGAATGT	chr6	HIVEP2	ZEP2_HUMAN	TAC	Y	HIVEP2_Y1799	0.0001957	0.211267
GCAAGTTCTCCAAAGAGGCC	chr6	ROS1	ROS1_HUMAN	AGT	S	ROS1_S652	0.00019576	0.211267
TCCTACGACCCGCACGACT	chr15	MAN2A2	MA2A2_HUMAN	TAC	Y	MAN2A2_Y156	0.0001963	0.211267
ACCACCGAGAGCCCACTGT	chr20	SLCO4A1	SO4A1_HUMAN	ACC	T	SLCO4A1_T301	0.00019652	0.211267
GGCAGTGCCGTGGTGGCCAAC	chr11	SSH3	SSH3_HUMAN	AGT	S	SSH3_S609	0.00019786	0.211555
AGCAGCCCCAGCCTAGCTC	chr17	HOXB5	HXB5_HUMAN	AGC	S	HOXB5_S151	0.00019793	0.211555
ATTCCCCAGCACGGACAGTG	chr5	PLEKHG4B	PKH4B_HUMAN	AGC	S	PLEKHG4B_S639	0.0001981	0.211555
GGTATGAGAAACTGCACGAGT	chr1	MTOR	MTOR_HUMAN	TAT	Y	MTOR_Y1450	0.00019958	0.211984
TGCACCCGGGAGACTCTGC	chr7	POM121L12	P1L12_HUMAN	ACC	T	POM121L12_T174	0.00020003	0.211984
GGAACCTGCTCCAGAACATG	chr3	ADAMTS9	ATS9_HUMAN	ACC	T	ADAMTS9_T599	0.00020024	0.211984
GGCACTCAGTCTCCTGGGGG	chr3	PTPN23	PTN23_HUMAN	ACT	T	PTPN23_T1131	0.00020038	0.211984
GCAGAAGAGCCTGGCGGCCG	chr8	PLEC	PLEC_HUMAN	AGC	S	PLEC_S2130	0.00020084	0.211984
CAGCACACCTTTGACTATA	chr2	BMPR2	BMPR2_HUMAN	ACA	T	BMPR2_T575	0.00020113	0.211984
GACACAAAGGCCCAGTCCTAT	chr2	CEP68	CEP68_HUMAN	ACA	T	CEP68_T16	0.00020219	0.212213
TTCCAGCAGTGAGGAGGAGG	chr2	ITPRIPL1	IPIL1_HUMAN	AGT	S	ITPRIPL1_S141	0.00020237	0.212213
GTCAGCATGGTGGTATCTGC	chr1	NBPF3	NBPF3_HUMAN	AGC	S	NBPF3_S56	0.00020316	0.212213
TCCAGCGGGGCGATGAGTGT	chr16	CREBBP	CBP_HUMAN	AGC	S	CREBBP_S803	0.00020375	0.212213
TCCAGCGGGGCGATGAGTGT	chr16	CREBBP	CBP_HUMAN	AGC	S	CREBBP_S765	0.00020375	0.212213
TTGAGCCGCAGCGGCGGGGG	chr17	KRT9	K1C9_HUMAN	AGC	S	KRT9_S12	0.00020398	0.212213
CGCGCTCACCGGGGAGGTGG	chr19	SPTBN4	SPTN4_HUMAN	ACC	T	SPTBN4_T819	0.00020449	0.212287
GAACTTCACGCAGGCCCTAT	chrX	LAS1L	LAS1L_HUMAN	ACG	T	LAS1L_T395	0.00020651	0.212909
ATCACCTATGAAGTAAGGC	chr7	CRCP	RPC9_HUMAN	ACC	T	CRCP_T46	0.00020656	0.212909
GCCGCACCTTCCACACCAT	chr14	ZFP36L1	TISB_HUMAN	ACC	T	ZFP36L1_T160	0.00020724	0.212909
GCGGACCATCACGGTGGGC	chr19	SCAF1	SFR19_HUMAN	ACC	T	SCAF1_T704	0.00020743	0.212909
ATGACCCTGGAGGGGGAAG	chr1	EIF2D	EIF2D_HUMAN	ACC	T	EIF2D_T219	0.00020752	0.212909
TGGGAGGAGCCCCATCTCTG	chr1	GTF2B	TF2B_HUMAN	AGC	S	GTF2B_S249	0.00020817	0.212909
TGACAGCACAGGTGAGGAGG	chr16	CREBBP	CBP_HUMAN	ACA	T	CREBBP_T28	0.00020867	0.212909
GTCTCTTACTGAACTCCTTA	chr11	NCAPD3	CNDD3_HUMAN	ACT	T	NCAPD3_T604	0.00020891	0.212909
TGGTACCCTCCACCTGGAG	chr22	PRAME	PRAME_HUMAN	ACC	T	PRAME_T454	0.00020935	0.212909
GAGACAATGAACACCAGCC	chr8	TNFRSF10C	TR10C_HUMAN	ACA	T	TNFRSF10C_T167	0.00020993	0.212909
GAGACAATGAACACCAGCC	chr8	TNFRSF10C	TR10C_HUMAN	ACA	T	TNFRSF10C_T182	0.00020993	0.212909
GGAATATGCTGTGGGGTAC	chr1	CHI3L2	CH3L2_HUMAN	TAT	Y	CHI3L2_Y247	0.00021084	0.213385
GTCAGCATTGCTGTGAAAC	chr3	ARPC4	ARPC4_HUMAN	AGC	S	ARPC4_S73	0.0002114	0.213505
GATGGTTACCGCTTTGGACT	chr10	ALDH18A1	P5CS_HUMAN	TAC	Y	ALDH18A1_Y731	0.00021195	0.213614
CCTGGGTAGCTCTTTCTCGC	chr11	WEE1	WEE1_HUMAN	AGC	S	WEE1_S136	0.000213	0.213885
GCCACTCACAGTCATACCTC	chr15	SYNM	SYNEM_HUMAN	ACT	T	SYNM_T1355	0.00021321	0.213885
GGCAGCCCCCTCAGTGGAC	chr2	EMILIN1	EMIL1_HUMAN	AGC	S	EMILIN1_S162	0.00021468	0.213885
GGCCCGGAGCCTCCTGGACC	chr2	FEZ2	FEZ2_HUMAN	AGC	S	FEZ2_S19	0.00021468	0.213885
CTCACCAGCAACTTCCGGT	chr3	ITGB5	ITB5_HUMAN	ACC	T	ITGB5_T172	0.00021507	0.213885
ATGTACCTCTCACCACCCG	chr19	CRTC1	CRTC1_HUMAN	TAC	Y	CRTC1_Y137	0.00021516	0.213885
GGAGTATGCACGGGAGATC	chr20	PYGB	PYGB_HUMAN	TAT	Y	PYGB_Y821	0.0002155	0.213885
GCCAGAGACTATCGAAGACC	chr11	SLC22A8	S22A8_HUMAN	ACT	T	SLC22A8_T412	0.0002164	0.213885
GCCAGAGACTATCGAAGACC	chr11	SLC22A8	S22A8_HUMAN	ACT	T	SLC22A8_T503	0.0002164	0.213885
GCTATAATGGACGGGGATG	chr10	ZSWIM8	ZSWM8_HUMAN	TAT	Y	ZSWIM8_Y1123	0.00021664	0.213885
CCTACACTAAGGTGCAGCTGA	chr12	HOXC13	HXC13_HUMAN	TAC	Y	HOXC13_Y267	0.00021732	0.21412
GCTATGATCGGAAGCAGAG	chr14	RPL36AL	RL36L_HUMAN	TAT	Y	RPL36AL_Y41	0.00021949	0.215818
GCTACACGTACAAGGAGCTGC	chr16	SCNN1B	SCNNB_HUMAN	TAC	Y	SCNN1B_Y20	0.00021995	0.215832
GATCCGCACGCACAACCCCC	chr15	RHOV	RHOV_HUMAN	ACG	T	RHOV_T131	0.0002207	0.216129
CGACCACACACCCGGCATGG	chr16	IRX5	IRX5_HUMAN	ACA	T	IRX5_T90	0.00022165	0.216248
CCCACCAAGAACCCCTTCACG	chr19	TECR	TECR_HUMAN	ACC	T	TECR_T232	0.00022191	0.216248
CCCTCACACAGAGGAGGAGG	chr10	PLXDC2	PXDC2_HUMAN	ACA	T	PLXDC2_T50	0.00022307	0.216248
CATCTTTATAGTACCAAATC	chr15	IQCH	IQCH_HUMAN	TAT	Y	IQCH_Y606	0.00022366	0.216248
CGGACACTGCAGGAACAGTC	chr6	VPS52	VPS52_HUMAN	ACA	T	VPS52_T146	0.00022373	0.216248
ATTCACCCTCATCCGCACC	chr1	SLC25A44	S2544_HUMAN	ACC	T	SLC25A44_T39	0.00022381	0.216248
TTTGCATACCTGCGGGGGCC	chr18	EMILIN2	EMIL2_HUMAN	ACC	T	EMILIN2_T1001	0.00022395	0.216248
CACGACCAACCCGTGAGTA	chr19	CACNA1A	CAC1A_HUMAN	ACC	T	CACNA1A_T1229	0.00022559	0.216662
AACTGGTACAAGTGCGTAGC	chr1	SERINC2	SERC2_HUMAN	TAC	Y	SERINC2_Y410	0.00022597	0.216662
AGAAGCTCATCCTCCTTGA	chr13	FRY	FRY_HUMAN	AGC	S	FRY_S2020	0.00022813	0.216662
AAGAGTGGTCCTCCTGAAGG	chr22	TCF20	TCF20_HUMAN	AGT	S	TCF20_S1390	0.00022869	0.216662
GACAGCCCAGACCTGGAGA	chr15	ITGA11	ITA11_HUMAN	AGC	S	ITGA11_S277	0.00023008	0.216662
TGGAGACGCAGGAGGGCCT	chr7	ZC3HAV1L	ZCCHL_HUMAN	ACG	T	ZC3HAV1L_T56	0.0002303	0.216662
GGTGACAACAGCCAGTGTAA	chr12	GCN1	GCN1_HUMAN	ACA	T	GCN1_T20	0.00023202	0.216662
TGGACACCCAGGGACATAG	chr6	PPP1R18	PPR18_HUMAN	ACA	T	PPP1R18_T345	0.00023239	0.216662
ACTACTACCACTACTCAGACC	chr18	APCDD1	APCD1_HUMAN	TAC	Y	APCDD1_Y326	0.00023246	0.216662
ATTATGTGTGGTTCTCAGATT	chr4	EGF	EGF_HUMAN	TAT	Y	EGF_Y696	0.00023282	0.216662
GGCAGCCTCTTTCGGCCCA	chr17	SDK2	SDK2_HUMAN	AGC	S	SDK2_S2125	0.00023326	0.216662
AATGCAGCCAGGAGAACGG	chr13	GAS6	GAS6_HUMAN	AGC	S	GAS6_S161	0.00023406	0.216662
GCTGGCTACATCTGGTACAA	chr19	PSG5	PSG5_HUMAN	TAC	Y	PSG5_Y65	0.00023506	0.216662
GCTGGCTACATCTGGTACAA	chr19	PSG3	PSG3_HUMAN	TAC	Y	PSG3_Y65	0.00023506	0.216662
CTCTACTTCTGCATCTGTG	chr19	AP2S1	AP2S1_HUMAN	TAC	Y	AP2S1_Y66	0.00023523	0.216662
CTCTACTTCTGCATCTGTG	chr19	AP2S1	AP2S1_HUMAN	TAC	Y	AP2S1_Y80	0.00023523	0.216662
CCCAGTGAGAACATCTGGC	chr16	CDK10	CDK10_HUMAN	AGT	S	CDK10_S259	0.00023601	0.216662
TTCTTATACGTGAGTATCT	chr16	ATXN2L	ATX2L_HUMAN	TAT	Y	ATXN2L_Y277	0.00023601	0.216662
AATATCTGGAGAATCTGGCAC	chr16	HYDIN	HYDIN_HUMAN	TAT	Y	HYDIN_Y1921	0.00023678	0.216662
CAACACCACAGCCATTGCTG	chr12	TUBA1B	TBA1B_HUMAN	ACA	T	TUBA1B_T382	0.00023678	0.216662
CAACACCACAGCCATTGCTG	chr12	TUBA1A	TBA1A_HUMAN	ACA	T	TUBA1A_T382	0.00023678	0.216662
TCTCTCAAGCATAAAAGTGG	chrX	MXRA5	MXRA5_HUMAN	AGC	S	MXRA5_S1445	0.00023678	0.216662
GACACTGAGGTGAGAGACT	chr17	CNTNAP1	CNTP1_HUMAN	ACT	T	CNTNAP1_T299	0.0002374	0.216662
GTCAGCGAGCTGGAGCAGGCC	chr10	CFAP46	CFA46_HUMAN	AGC	S	CFAP46_S1531	0.00023764	0.216662
AGGTCAGCCTGCCAGCCCC	chr22	DGCR2	IDD_HUMAN	AGC	S	DGCR2_S476	0.00023781	0.216662
GGCCAGCACCTTGTCCATT	chr19	TLE2	TLE2_HUMAN	AGC	S	TLE2_S525	0.00024002	0.216662
GGCCAGCACCTTGTCCATT	chr19	TLE2	TLE2_HUMAN	AGC	S	TLE2_S403	0.00024002	0.216662
TCCAGACCGACGTGAGGCG	chr11	TSPAN4	TSN4_HUMAN	ACC	T	TSPAN4_T143	0.00024075	0.216662
GGGAGCCCGGAGGAGGAGG	chr4	PI4K2B	P4K2B_HUMAN	AGC	S	PI4K2B_S17	0.00024111	0.216662
TATACGCTGCAGTGGGACTGC	chr1	TEX35	TEX35_HUMAN	TAC	Y	TEX35_Y206	0.00024183	0.216662
AGAAGTAAGGAATGAAAAC	chr9	IFNA2	IFNA2_HUMAN	AGT	S	IFNA2_S186	0.00024229	0.216662
GGAGGAGAGTGTCCTGGTGG	chr11	CARNS1	CRNS1_HUMAN	AGT	S	CARNS1_S204	0.00024272	0.216662
AATACGAATAAAGAATGCTCC	chr12	PIK3C2G	P3C2G_HUMAN	ACG	T	PIK3C2G_T120	0.00024314	0.216662
GCAGAAGACAGAGGAGGAGG	chr19	RSPH6A	RSH6A_HUMAN	ACA	T	RSPH6A_T563	0.00024314	0.216662
TGGGAGCATGGGGGATGAT	chr19	MAP4K1	M4K1_HUMAN	AGC	S	MAP4K1_S413	0.00024314	0.216662
AGAAGTAGAAGTCGCTCAA	chr6	PNISR	PNISR_HUMAN	AGT	S	PNISR_S619	0.00024327	0.216662
GCAAGCCGCATCTACCCCG	chr3	TMEM89	TMM89_HUMAN	AGC	S	TMEM89_S64	0.00024341	0.216662
CACGCGCACCCAGCGGCCGT	chr19	IRGC	IIGP5_HUMAN	ACC	T	IRGC_T179	0.00024427	0.216662
GATGTGCACTGTAGCTAAGC	chr17	EFCAB3	EFCB3_HUMAN	ACT	T	EFCAB3_T75	0.0002444	0.216662
TGAATACCTTCCTACATTA	chr16	NOMO1	NOMO1_HUMAN	TAC	Y	NOMO1_Y1069	0.00024543	0.216662
CAGACCACCACACAAAAAGCC	chr17	NACA2	NACA2_HUMAN	ACC	T	NACA2_T46	0.00024609	0.216662
ACCAGCACAACCTCTGGTGC	chr11	MUC5AC	MUC5A_HUMAN	AGC	S	MUC5AC_S2523	0.00024623	0.216662
ACTACACTGGCTGCAGCCC	chr1	CASZ1	CASZ1_HUMAN	TAC	Y	CASZ1_Y1356	0.00024674	0.216662
ACTACACTGGCTGCAGCCC	chr1	CASZ1	CASZ1_HUMAN	ACT	T	CASZ1_T1357	0.00024674	0.216662
TGTAGCGAGGGACATGAGC	chr11	CD248	CD248_HUMAN	AGC	S	CD248_S338	0.00024674	0.216662
ATGCCAGCCCCCCACAGCC	chr9	NR5A1	STF1_HUMAN	AGC	S	NR5A1_S203	0.00024728	0.216662
GAGAGTGAGGAGAGGTGAGCC	chr15	CGNL1	CGNL1_HUMAN	AGT	S	CGNL1_S1164	0.00024833	0.216662
GCCCACAGAGTTCTTATCC	chr15	ARNT2	ARNT2_HUMAN	ACA	T	ARNT2_T335	0.00024869	0.216662
GGCAGTGATGATCCATTGCA	chr11	PACS1	PACS1_HUMAN	AGT	S	PACS1_S292	0.00024869	0.216662
GTGACTGGGTCGCTGTCCCC	chr10	KCNIP2	KCIP2_HUMAN	ACT	T	KCNIP2_T24	0.00024908	0.216662
CCTGACCACCAGCACCCCC	chr17	STRADA	STRAA_HUMAN	ACC	T	STRADA_T328	0.00024953	0.216662
ACTATGAGACTGCTCTATC	chr9	CDK5RAP2	CK5P2_HUMAN	TAT	Y	CDK5RAP2_Y369	0.00024976	0.216662
GAGACGACATCTTTACCGCCC	chr1	HSPG2	PGBM_HUMAN	ACG	T	HSPG2_T251	0.00024976	0.216662
TACAGCACCGATGAGGCCAA	chr1	MYOC	MYOC_HUMAN	AGC	S	MYOC_S393	0.00024976	0.216662
CACGAGCGACTCGCAGCGC	chr8	ARC	ARC_HUMAN	AGC	S	ARC_S82	0.00024994	0.216662
TCCTTTCACCAGGTTCCGCA	chr21	PCNT	PCNT_HUMAN	ACC	T	PCNT_T3194	0.00025014	0.216662
CCTGACAGAGGAGGAGAGG	chr1	RGL1	RGL1_HUMAN	ACA	T	RGL1_T487	0.00025125	0.216662
AGCAGCACCAAAACTGTCT	chr1	SCMH1	SCMH1_HUMAN	AGC	S	SCMH1_S261	0.00025151	0.216662
TTTCTTTATACTGTTCCAAA	chr4	AADAT	AADAT_HUMAN	TAT	Y	AADAT_Y195	0.00025194	0.216662
GTTTATGTGTTTGCCAAAA	chr4	POLR2B	RPB2_HUMAN	TAT	Y	POLR2B_Y206	0.00025195	0.216662
AGTACCAACGCTTATGCCAT	chr1	ATF6	ATF6A_HUMAN	ACG	T	ATF6_T210	0.00025274	0.216662
ACCAGTGTGTTTATTACCA	chr7	TRRAP	TRRAP_HUMAN	AGT	S	TRRAP_S1809	0.00025299	0.216662
GGCTACCTTAAGATCTTCA	chr1	MAP3K6	M3K6_HUMAN	TAC	Y	MAP3K6_Y717	0.00025361	0.216662
ATCCACTACGAGATGGCCAC	chr1	CDK18	CDK18_HUMAN	TAC	Y	CDK18_Y332	0.00025402	0.216662
ATTTATTACTATTGTGATG	chr5	AGGF1	AGGF1_HUMAN	TAT	Y	AGGF1_Y240	0.00025408	0.216662
ACTACAGACAACTGGGACCA	chr14	ISM2	ISM2_HUMAN	ACA	T	ISM2_T303	0.00025418	0.216662
TTTGAATAGCAGTGGGACCG	chr11	MRGPRD	MRGRD_HUMAN	AGC	S	MRGPRD_S7	0.00025523	0.216662
GCCACCAAGACCCCAGGCTAG	chr14	TRMT61A	TRM61_HUMAN	ACC	T	TRMT61A_T285	0.00025542	0.216662
ACCACAGTAATGGTGAGTC	chr20	NOL4L	NOL4L_HUMAN	AGT	S	NOL4L_S362	0.00025573	0.216662
TACAGCACTACAGATGCATC	chrX	ZNF711	ZN711_HUMAN	AGC	S	ZNF711_S712	0.00025573	0.216662
CGAACCTCTCTTGCTGTGCTG	chr11	SLC22A6	S22A6_HUMAN	ACC	T	SLC22A6_T424	0.00025624	0.216715
GACCACCATGGTAAAGAAG	chr15	RTF1	RTF1_HUMAN	ACC	T	RTF1_T40	0.00025719	0.217139
CCCAGCAAGGTCAAGATTGC	chr3	FLNB	FLNB_HUMAN	AGC	S	FLNB_S1422	0.00025783	0.2173
GCAGCAGACCCAGCTGATTG	chr3	FYCO1	FYCO1_HUMAN	ACC	T	FYCO1_T741	0.00025841	0.21741
GCTACTGGCAGCTACATTGC	chr11	RRM1	RIR1_HUMAN	ACT	T	RRM1_T258	0.00025909	0.217546
GAATATCCAAAGAAGCCCT	chr10	USP6NL	US6NL_HUMAN	TAT	Y	USP6NL_Y365	0.00025951	0.217546
AAGAGAGTGATTTGGGAGA	chr3	APPL1	DP13A_HUMAN	AGT	S	APPL1_S696	0.00026057	0.217546
ATCACCTTAGCCCCAATGC	chr12	SP1	SP1_HUMAN	ACC	T	SP1_T483	0.00026071	0.217546
CTCATAGCGCCTGTACCTA	chr19	DNASE2	DNS2A_HUMAN	AGC	S	DNASE2_S149	0.00026082	0.217546
CACAGCCACCCACACAGCC	chr19	MPND	MPND_HUMAN	AGC	S	MPND_S350	0.00026151	0.217746
GCTACCTGCTCTACAAGAACC	chr11	PDE2A	PDE2A_HUMAN	TAC	Y	PDE2A_Y669	0.00026273	0.218386
AAAACTTGATTCACTAATT	chr20	ZNF217	ZN217_HUMAN	ACT	T	ZNF217_T1048	0.00026429	0.218924
GCATATTTCAAAATAAAAG	chr1	TARBP1	TARB1_HUMAN	TAT	Y	TARBP1_Y1015	0.00026471	0.218924
GACACAATCTACTCCTACGTC	chr16	TCF25	TCF25_HUMAN	ACA	T	TCF25_T591	0.00026509	0.218924
GACAGCAAAGTCACAGAAGA	chr20	ZNF831	ZN831_HUMAN	AGC	S	ZNF831_S1531	0.00026519	0.218924
GTGAGCCGCACCCAAGCAC	chr2	VWA3B	VWA3B_HUMAN	AGC	S	VWA3B_S1060	0.00026564	0.218924
CAGAGTTTCAGTGAGACCCG	chr3	PRICKLE2	PRIC2_HUMAN	AGT	S	PRICKLE2_S490	0.00026646	0.219226
CTTACTACTCCATCGTGGCTG	chr17	OTOP2	OTOP2_HUMAN	TAC	Y	OTOP2_Y384	0.00026705	0.219339
AGAGAAAACAACTGAAAGCC	chr7	CALD1	CALD1_HUMAN	ACA	T	CALD1_T216	0.00026891	0.220369
GAAAGTGAAGGACGTCTTT	chr2	DNAJC27	DJC27_HUMAN	AGT	S	DNAJC27_S147	0.00026922	0.220369
GTCAGCAGCAGCGTACTACA	chr22	PPP6R2	PP6R2_HUMAN	AGC	S	PPP6R2_S301	0.00027138	0.220369
GTCAGCAGCAGCGTACTACA	chr22	PPP6R2	PP6R2_HUMAN	AGC	S	PPP6R2_S302	0.00027138	0.220369
AATAGATACAAGAGTAAACC	chr3	CFAP44	CFA44_HUMAN	TAC	Y	CFAP44_Y1147	0.00027203	0.220369
GGGAAGCCCAGCTCTGCCA	chr2	ASTL	ASTL_HUMAN	AGC	S	ASTL_S412	0.00027267	0.220369
GGGCCACAGCGAGGTGGTGC	chr18	ANKRD29	ANR29_HUMAN	AGC	S	ANKRD29_S191	0.00027267	0.220369
CATACCGAGCAGCGGTCCTG	chr8	MROH1	MROH1_HUMAN	TAC	Y	MROH1_Y61	0.00027354	0.220369
CACAGGCACGCTGCCACTCT	chr14	GPR132	GP132_HUMAN	ACG	T	GPR132_T94	0.00027419	0.220369
GAGTGCTACAGACATGGCCT	chr1	RYR2	RYR2_HUMAN	ACA	T	RYR2_T2510	0.00027475	0.220369
AAGACGCCGGAGTCATTCCT	chr19	EPN1	EPN1_HUMAN	ACG	T	EPN1_T470	0.0002757	0.220369
GCTACTTCGTGGTGGACATTG	chr10	CDH23	CAD23_HUMAN	TAC	Y	CDH23_Y2927	0.00027574	0.220369
AGCCAGCACGTCACAGGAG	chr4	DOK7	DOK7_HUMAN	AGC	S	DOK7_S293	0.00027605	0.220369
GAATGTAACACCAGAAGTAT	chr8	ERICH5	ERIC5_HUMAN	ACA	T	ERICH5_T267	0.00027609	0.220369
GTGCCTCAGTGGTATGAGTG	chr11	RPS6KB2	KS6B2_HUMAN	AGT	S	RPS6KB2_S152	0.00027634	0.220369
GGTTATGAGCACCTGCACC	chr8	CYP11B2	C11B2_HUMAN	TAT	Y	CYP11B2_Y61	0.0002774	0.220369
CAGTACACCTTTCATCTCG	chr2	RPE	RPE_HUMAN	TAC	Y	RPE_Y91	0.00027758	0.220369
CAGTACACCTTTCATCTCG	chr10	RPEL1	RPEL1_HUMAN	TAC	Y	RPEL1_Y91	0.00027758	0.220369
GACTACGCTGCCTCTGACC	chr22	ZC3H7B	Z3H7B_HUMAN	TAC	Y	ZC3H7B_Y68	0.00027758	0.220369
GCCTGACCAAAAATATACT	chr3	AGTR1	AGTR1_HUMAN	ACC	T	AGTR1_T198	0.00027758	0.220369
CACCACTGTTGCCTACTTA	chr15	SLC12A1	S12A1_HUMAN	ACT	T	SLC12A1_T423	0.00027787	0.220369
AAAGTACACACAGCAGGTG	chr12	SCNN1A	SCNNA_HUMAN	TAC	Y	SCNN1A_Y411	0.00027863	0.220506
AGCCACTGGAGACACCAGA	chr7	KRBA1	KRBA1_HUMAN	ACT	T	KRBA1_T359	0.00027901	0.220506
GCTTACCGTCTTTATAACC	chr15	GANC	GANC_HUMAN	TAC	Y	GANC_Y246	0.00027941	0.220506
AGCAGCCAGAAGTACAAAGAG	chr16	YPEL3	YPEL3_HUMAN	AGC	S	YPEL3_S97	0.00028003	0.220635
GATAGTTGATGATGGCAGC	chr7	RBM28	RBM28_HUMAN	AGT	S	RBM28_S759	0.00028146	0.221401
GGCAGCCGGCTGGAAACCGTA	chr17	MRPS23	RT23_HUMAN	AGC	S	MRPS23_S4	0.00028219	0.221615
ATGCTATGAGGTGAGATGC	chr4	LIN54	LIN54_HUMAN	TAT	Y	LIN54_Y614	0.00028296	0.221859
CAGAGACCACCAAAGACCT	chr7	DNAH11	DYH11_HUMAN	ACC	T	DNAH11_T1902	0.00028388	0.222221
GTTCTACACAGAGGTAGGG	chr7	TRRAP	TRRAP_HUMAN	TAC	Y	TRRAP_Y1336	0.00028471	0.22251
GAGACAGAGTTGCGACCGCG	chr2	EIF2AK3	E2AK3_HUMAN	ACA	T	EIF2AK3_T96	0.00028651	0.22309
CCTAAGCAGCCGCTCCCCCC	chr3	NBEAL2	NBEL2_HUMAN	AGC	S	NBEAL2_S2052	0.00028655	0.22309
GACAGCACGCACATAATCCC	chr11	TENM4	TEN4_HUMAN	AGC	S	TENM4_S906	0.00028837	0.22309
AATATGGCGTCATGCGTGTT	chr12	PTPN11	PTN11_HUMAN	TAT	Y	PTPN11_Y380	0.00028843	0.22309
GTCACAGACAAGAACCCCGC	chr14	TECPR2	TCPR2_HUMAN	ACA	T	TECPR2_T1340	0.00028843	0.22309
GCTTTACGTGCTGCGTGCC	chr16	THAP11	THA11_HUMAN	ACG	T	THAP11_T5	0.00028856	0.22309
TTGACTAGTGAGGCAGCCA	chr15	MYO9A	MYO9A_HUMAN	ACT	T	MYO9A_T2312	0.00028868	0.22309
AGAAAAGACCCGGAACCAGA	chr17	SLC4A1	B3AT_HUMAN	ACC	T	SLC4A1_T431	0.00028938	0.223204
CCCACCCTGAGGGCCGCGA	chr19	ILVBL	ILVBL_HUMAN	ACC	T	ILVBL_T188	0.00028975	0.223204
GAAGCTCAGCCCAGGTAAGG	chr1	NBPF1	NBPF1_HUMAN	AGC	S	NBPF1_S434	0.00029084	0.223332
GAAGCTCAGCCCAGGTAAGG	chr1	NBPF1	NBPF1_HUMAN	AGC	S	NBPF1_S163	0.00029084	0.223332
GCTGCACAGATGACTTCAA	chr11	PSMC3	PRS6A_HUMAN	ACA	T	PSMC3_T388	0.000293	0.22447
GAGAGCCAAGTACAAATAGC	chr19	ZNF347	ZN347_HUMAN	AGC	S	ZNF347_S71	0.00029325	0.22447
GAGTATGCTGCGTTTGTGC	chr5	SIL1	SIL1_HUMAN	TAT	Y	SIL1_Y245	0.000294	0.224689
GCTGACCATGGAGATGTTT	chr19	TMEM259	MBRL_HUMAN	ACC	T	TMEM259_T159	0.00029516	0.2251
ACTGCAGAGCCAGAAGAGCA	chr22	TMEM191C	T191C_HUMAN	AGC	S	TMEM191C_S167	0.000296	0.2251
AATACACCGCTTCTGGGTC	chr16	CENPN	CENPN_HUMAN	ACA	T	CENPN_T172	0.00029704	0.2251
GATACAATATTCATTATTCTG	chr4	ELOVL6	ELOV6_HUMAN	ACA	T	ELOVL6_T127	0.00029717	0.2251
GATCACCTTCTATGAGGAC	chr2	CRYGC	CRGC_HUMAN	ACC	T	CRYGC_T5	0.0002973	0.2251
TGCTGTGACAGGGGCACAAC	chr11	E2F8	E2F8_HUMAN	ACA	T	E2F8_T803	0.00029733	0.2251
GGGTACCGGGGACGGGCAC	chr17	ACAP1	ACAP1_HUMAN	TAC	Y	ACAP1_Y166	0.00029829	0.225324
GCTACTGTCTGGAGGAGCCT	chr12	RASAL1	RASL1_HUMAN	ACT	T	RASAL1_T44	0.00029944	0.225324
GCTGTAGTAAGAACTTCCC	chr6	POLH	POLH_HUMAN	AGT	S	POLH_S322	0.00029944	0.225324
GCCACTGACAGCCCAGCAGT	chr19	CC2D1A	C2D1A_HUMAN	ACA	T	CC2D1A_T795	0.00029949	0.225324
GGCCAGCAAGGTAGGGCAA	chr19	DOCK6	DOCK6_HUMAN	AGC	S	DOCK6_S905	0.0003	0.225324
TTCCAACACCGATATGCGCT	chr10	FAM170B	F170B_HUMAN	ACC	T	FAM170B_T160	0.00030042	0.225324
GCGGGAGAGCCTGGCTGAGC	chr21	DIP2A	DIP2A_HUMAN	AGC	S	DIP2A_S20	0.00030163	0.225547
GGCACCATCTGCCATGCTG	chrX	PRPS2	PRPS2_HUMAN	ACC	T	PRPS2_T228	0.00030165	0.225547
ACGGAGTGGTCAGTGCTTG	chr14	TEP1	TEP1_HUMAN	AGT	S	TEP1_S1424	0.00030381	0.226529
GGGGTCTACGTGCTGCCCAT	chr3	MAP6D1	MA6D1_HUMAN	TAC	Y	MAP6D1_Y116	0.0003039	0.226529
TGTGCAGCTTGGTGTATTA	chr1	SLC22A15	S22AF_HUMAN	AGC	S	SLC22A15_S319	0.00030446	0.226597
GGGAAATACATTGGATGCCA	chr2	TTC21B	TT21B_HUMAN	ACA	T	TTC21B_T276	0.00030529	0.226866
CATGACCAAAGCAAGGAAG	chr19	THEG	THEG_HUMAN	ACC	T	THEG_T117	0.00030609	0.227112
CCCACGGAACCGCACCACCA	chr8	HEY1	HEY1_HUMAN	ACG	T	HEY1_T211	0.00030765	0.22732
AATACATAGCTCAAAGAAAA	chr16	MYLK3	MYLK3_HUMAN	TAC	Y	MYLK3_Y793	0.00030814	0.22732
AGCTGACCCGCCACTTTGT	chr11	KCNC1	KCNC1_HUMAN	ACC	T	KCNC1_T325	0.00030855	0.22732
TCGAGCAGACACGGCCCCGG	chr4	RGS12	RGS12_HUMAN	AGC	S	RGS12_S448	0.00030862	0.22732
AAAATATATTCGTTATGCA	chr10	PTPN20	PTN20_HUMAN	TAT	Y	PTPN20_Y336	0.00030872	0.22732
GACCGACAGCCTGCTGGAGA	chr22	CRYBB3	CRBB3_HUMAN	AGC	S	CRYBB3_S51	0.0003103	0.227833
GGGACCCTACTTTCTACCC	chrX	AMMECR1	AMMR1_HUMAN	ACC	T	AMMECR1_T95	0.00031083	0.227833
TTCAAGTATTCCTATTGTAC	chr5	SLU7	SLU7_HUMAN	TAT	Y	SLU7_Y452	0.00031083	0.227833
AGCAGCATCTTGCAGACAG	chr16	GP2	GP2_HUMAN	AGC	S	GP2_S263	0.00031204	0.227911
TCCAGCCAGAGCGACCACTA	chrX	RBMXL3	RMXL3_HUMAN	AGC	S	RBMXL3_S736	0.00031246	0.227911
GCTCACGGATCAGGAAATA	chr20	ARFGEF2	BIG2_HUMAN	ACG	T	ARFGEF2_T597	0.00031263	0.227911
GAGACCTTTGTGAACAAAG	chr1	KIF2C	KIF2C_HUMAN	ACC	T	KIF2C_T678	0.00031282	0.227911
AAATGTGAGTCTTCCCAGAC	chr6	ADGRF4	AGRF4_HUMAN	AGT	S	ADGRF4_S311	0.00031334	0.227946
CTGTATAAGGATGTGATGC	chr10	ZNF25	ZNF25_HUMAN	TAT	Y	ZNF25_Y33	0.00031462	0.228534
GGCAGCGAATTCCCGGCGCAC	chrX	KLHL34	KLH34_HUMAN	AGC	S	KLHL34_S38	0.00031594	0.229148
TACACCAACCTCCTCCAGGGC	chr3	OSBPL10	OSB10_HUMAN	ACC	T	OSBPL10_T85	0.00031678	0.22928
TCTACTTTGGACAGAAGGT	chr3	ESYT3	ESYT3_HUMAN	TAC	Y	ESYT3_Y164	0.00031707	0.22928
CACCACCATCGACAACTCC	chr17	KRT15	K1C15_HUMAN	ACC	T	KRT15_T171	0.00031797	0.229588
CCCTTACCCCTAATCCTGT	chr1	KIF14	KIF14_HUMAN	ACC	T	KIF14_T81	0.00031895	0.229952
TCTACTTCGTATCCTTGCCTG	chr1	CNIH4	CNIH4_HUMAN	TAC	Y	CNIH4_Y22	0.00032028	0.230138
CTCTGCCACATTTGAACACC	chr14	ADAM21	ADA21_HUMAN	ACA	T	ADAM21_T153	0.00032044	0.230138
TGTACTACAGCGCTGAGCA	chr11	ABTB2	ABTB2_HUMAN	TAC	Y	ABTB2_Y722	0.00032106	0.230138
GGAACACTCTTCCCAAGAA	chr1	NAV1	NAV1_HUMAN	ACT	T	NAV1_T942	0.00032111	0.230138
CTCACCCTGGAGGGCAACC	chr11	LRRC56	LRC56_HUMAN	ACC	T	LRRC56_T191	0.0003223	0.230328
AACACCACGCAGTTCCTCA	chr17	HEXIM1	HEXI1_HUMAN	ACC	T	HEXIM1_T205	0.00032337	0.230328
ACCAGTTTAATCACCTATG	chr7	SAMD9	SAMD9_HUMAN	AGT	S	SAMD9_S779	0.00032337	0.230328
AAGTACCCCATCGTGTGGC	chr1	SPEN	MINT_HUMAN	TAC	Y	SPEN_Y3505	0.00032478	0.230328
ATTAACAAAACTAGAAGTC	chr2	RIF1	RIF1_HUMAN	ACA	T	RIF1_T337	0.00032491	0.230328
GAATTTGAGCAATGGTGAAA	chr2	MAP4K4	M4K4_HUMAN	AGC	S	MAP4K4_S801	0.0003253	0.230328
GAATTTGAGCAATGGTGAAA	chr2	MAP4K4	M4K4_HUMAN	AGC	S	MAP4K4_S805	0.0003253	0.230328
GGCAGTCATAATCTCAAGG	chr12	POLE	DPOE1_HUMAN	AGT	S	POLE_S421	0.00032543	0.230328
GGCACAATCTTGAGAGGTG	chr8	MFSD3	MFSD3_HUMAN	ACA	T	MFSD3_T315	0.00032566	0.230328
TTGACGACTCTCACAGAACGA	chr9	PTPN3	PTN3_HUMAN	ACG	T	PTPN3_T744	0.00032666	0.230698
TGTAGTCTGTTTGATGATCCA	chr13	TRIM13	TRI13_HUMAN	AGT	S	TRIM13_S15	0.00032759	0.231017
TCTACGCCAGCGCCACAGG	chr19	SBNO2	SBNO2_HUMAN	TAC	Y	SBNO2_Y418	0.00032938	0.231488
AAAAATCACCTTCTACTGGG	chr15	TICRR	TICRR_HUMAN	ACC	T	TICRR_T207	0.00032962	0.231488
GACAAATATCCCAATGACAC	chr18	CCBE1	CCBE1_HUMAN	TAT	Y	CCBE1_Y180	0.00032976	0.231488
GCCAGCCAGCCTCAAGGAGG	chr22	MYH9	MYH9_HUMAN	AGC	S	MYH9_S45	0.0003303	0.231488
TCCTATGCGGGATGAGGAC	chrX	RGN	RGN_HUMAN	TAT	Y	RGN_Y297	0.00033065	0.231488
CGAGACTCAACACATATGG	chr12	KDM5A	KDM5A_HUMAN	ACT	T	KDM5A_T1462	0.00033164	0.231707
ACCAGACGCTCACCATTCA	chr11	LTBP3	LTBP3_HUMAN	ACG	T	LTBP3_T469	0.00033192	0.231707
CTCACCTACCAGGTGCGAC	chr14	MYH7	MYH7_HUMAN	ACC	T	MYH7_T1851	0.00033307	0.23207
CTCTATGAGGTGTGACCCT	chr3	TUSC2	TUSC2_HUMAN	TAT	Y	TUSC2_Y108	0.0003334	0.23207
TGGCACCACCCTGCAAACG	chr12	STAB2	STAB2_HUMAN	ACC	T	STAB2_T2395	0.00033408	0.232209
CAGTGACACAGACGTGGAGG	chr6	MDC1	MDC1_HUMAN	ACA	T	MDC1_T455	0.00033538	0.232292
CACTATGAGTGTATCGTTC	chr10	NUDT5	NUDT5_HUMAN	TAT	Y	NUDT5_Y74	0.00033575	0.232292
GGCAGCGATAGCAACTCTCC	chr20	YTHDF1	YTHD1_HUMAN	AGC	S	YTHDF1_S346	0.00033624	0.232292
CCTTACAAGTGAGTAGGGG	chr9	EPB41L4B	E41LB_HUMAN	ACA	T	EPB41L4B_T544	0.0003363	0.232292
AATACCCCGTGAACCGGCCCC	chr19	HAPLN4	HPLN4_HUMAN	TAC	Y	HAPLN4_Y221	0.0003366	0.232292
AAATACCATTATAAAGAAG	chr20	NANP	NANP_HUMAN	TAC	Y	NANP_Y39	0.00033776	0.232429
GGCACTGCGCGCCTGCTCC	chr11	ANKK1	ANKK1_HUMAN	ACT	T	ANKK1_T443	0.00033776	0.232429
TCGAGTGACGAGGGATCAC	chr18	LPIN2	LPIN2_HUMAN	AGT	S	LPIN2_S606	0.00033841	0.232546
GGCTACAGCTGTGTCACAC	chr14	ARG2	ARGI2_HUMAN	TAC	Y	ARG2_Y111	0.00033926	0.232799
GAACCTCACCTCCAGCGAGG	chr22	BCR	BCR_HUMAN	ACC	T	BCR_T339	0.00034057	0.232948
TACGATTACCTCCGAGAATG	chr5	CDH10	CAD10_HUMAN	TAC	Y	CDH10_Y764	0.00034109	0.232948
ACCAGCGCCCAGACAGTGT	chr8	NUDT18	NUD18_HUMAN	AGC	S	NUDT18_S198	0.00034193	0.232948
GGATCAGCGAGCTCGAGAA	chr17	NPTX1	NPTX1_HUMAN	AGC	S	NPTX1_S213	0.00034269	0.232948
AAAAAGCAGTGATCATTCTG	chr7	RBM28	RBM28_HUMAN	AGT	S	RBM28_S281	0.00034273	0.232948
CTCCTGTACTCCATCTCCAC	chr7	CDHR3	CDHR3_HUMAN	TAC	Y	CDHR3_Y497	0.00034463	0.232948
TCTCACCACCATCTGCCAGC	chr12	POLE	DPOE1_HUMAN	ACC	T	POLE_T745	0.00034489	0.232948
CAGAGTGTGGTCAGGTGCGTT	chr19	TLE6	TLE6_HUMAN	AGT	S	TLE6_S412	0.00034594	0.232948
GGTGTACTCCATCCAGGGC	chr3	PPM1L	PPM1L_HUMAN	TAC	Y	PPM1L_Y96	0.00034663	0.232948
GACTGAGACTCCAGAAATGA	chr2	MSH6	MSH6_HUMAN	ACT	T	MSH6_T488	0.00034678	0.232948
GTACTACATACCAGAGCAA	chr3	ATP2C1	AT2C1_HUMAN	ACA	T	ATP2C1_T492	0.00034678	0.232948
CTTACTACCAGCCCATCCC	chr19	LGALS4	LEG4_HUMAN	TAC	Y	LGALS4_Y19	0.00034705	0.232948
CAGTACAAGTTTAGTCACC	chr17	KAT2A	KAT2A_HUMAN	TAC	Y	KAT2A_Y241	0.00034723	0.232948
CACAGCACCATGCATTATGA	chr1	PLEKHG5	PKHG5_HUMAN	AGC	S	PLEKHG5_S55	0.0003474	0.232948
CGAGCGCACCAAGCTTATCA	chr15	KLHL25	KLH25_HUMAN	ACC	T	KLHL25_T262	0.00034887	0.232948
CTTCACCTGCGGGGGCTCC	chr19	RLN3	K7ENX1_HUMAN	ACC	T	RLN3_T46	0.00034947	0.232948
CTTCACCTGCGGGGGCTCC	chr19	RLN3	REL3_HUMAN	ACC	T	RLN3_T46	0.00034947	0.232948
GTACCGGACTGCAGAGGAGC	chr17	SEC14L1	S14L1_HUMAN	ACT	T	SEC14L1_T508	0.00034947	0.232948
ACTATGATGCTTTCCAGCACA	chr1	TESK2	TESK2_HUMAN	TAT	Y	TESK2_Y270	0.00034989	0.232948
AGACGACGCCCATAGAAGC	chr3	HCLS1	HCLS1_HUMAN	ACG	T	HCLS1_T226	0.0003503	0.232948
GGGAGACGGACGAGGAGGC	chr19	PRR12	PRR12_HUMAN	ACG	T	PRR12_T1561	0.0003503	0.232948
CAAGCAGCCCCTCAGAACA	chr3	TREX1	TREX1_HUMAN	AGC	S	TREX1_S167	0.00035269	0.232948
CATATTGCTTCAATGCTTC	chr11	CD44	CD44_HUMAN	TAT	Y	CD44_Y117	0.00035317	0.232948
TGCACCTCCGGCGACCTGCC	chr11	WNT11	WNT11_HUMAN	ACC	T	WNT11_T131	0.00035338	0.232948
GCTACGTGGCTCGGAAGTG	chr7	ASIC3	ASIC3_HUMAN	TAC	Y	ASIC3_Y323	0.00035354	0.232948
TATTATGGATTCAGTAACC	chr1	ROR1	ROR1_HUMAN	TAT	Y	ROR1_Y694	0.00035355	0.232948
GGGAGCCAGTGGCTGCTGGA	chr19	CCDC159	CC159_HUMAN	AGT	S	CCDC159_S215	0.00035385	0.232948
GACAACCACAACAGCAAGCC	chr17	CD300LD	CLM5_HUMAN	ACA	T	CD300LD_T138	0.00035422	0.232948
GCCACGCCCATCAAGATCC	chr12	GOLGA3	GOGA3_HUMAN	ACG	T	GOLGA3_T1396	0.00035494	0.232948
GGCGCCGAGCCGCATGTACG	chr11	EML3	EMAL3_HUMAN	AGC	S	EML3_S832	0.0003555	0.232948
CATATTGCGAATACTGTCAAG	chr13	ZMYM2	ZMYM2_HUMAN	TAT	Y	ZMYM2_Y680	0.00035568	0.232948
TATACTTGTATGACTGCACAG	chr3	DHX36	DHX36_HUMAN	TAC	Y	DHX36_Y898	0.0003557	0.232948
CGGCCAGCCTGGCGCTGAC	chr11	SYVN1	SYVN1_HUMAN	AGC	S	SYVN1_S11	0.00035602	0.232948
AGCCAGCAGCCTCAGCGTC	chr2	KLHL29	KLH29_HUMAN	AGC	S	KLHL29_S45	0.00035633	0.232948
GTTGCTTACATGGAGTCCCA	chr11	KDM4E	KDM4E_HUMAN	TAC	Y	KDM4E_Y34	0.00035633	0.232948
GCAAGTTCAGCAATGGGAT	chr1	ASH1L	ASH1L_HUMAN	AGT	S	ASH1L_S394	0.00035786	0.233632
GAAGCATATCGTAAACAGTT	chr2	NEB	NEBU_HUMAN	TAT	Y	NEB_Y3527	0.00035927	0.234079
CTGCCCTACTACACGGTCAA	chr15	MAN2A2	MA2A2_HUMAN	TAC	Y	MAN2A2_Y91	0.00036003	0.234079
GAAACTAGTACTGTTATTGGC	chr8	CSMD3	CSMD3_HUMAN	ACT	T	CSMD3_T2174	0.00036022	0.234079
GATAGTTTACGGTAAGTCTAT	chr5	NADK2	NAKD2_HUMAN	AGT	S	NADK2_S128	0.00036176	0.234079
GTCTTTCACTTGTAGCTGCG	chr21	UMODL1	UROL1_HUMAN	ACT	T	UMODL1_T922	0.00036187	0.234079
TCTTCACCAACTTTGGCAA	chr19	FBXO17	FBX17_HUMAN	ACC	T	FBXO17_T237	0.00036262	0.234079
GCTCAAGACGCAGGCCGCCG	chr1	DMRTB1	DMRTB_HUMAN	ACG	T	DMRTB1_T58	0.00036286	0.234079
GGTATGTGTGTCCAGGTAG	chr6	GPX6	GPX6_HUMAN	TAT	Y	GPX6_Y121	0.0003633	0.234079
TGGACCGGTATCTGCCATCC	chr17	ABCC3	MRP3_HUMAN	ACC	T	ABCC3_T866	0.00036399	0.234079
AGTTTATGGCTTCCAGTGG	chr18	TYMS	TYSY_HUMAN	TAT	Y	TYMS_Y135	0.0003643	0.234079
TGAAGAGCGGCGGCGGCGG	chr5	HNRNPA0	ROA0_HUMAN	AGC	S	HNRNPA0_S270	0.0003643	0.234079
AATACATTTGTGAAGAATG	chr6	HIVEP1	ZEP1_HUMAN	TAC	Y	HIVEP1_Y2088	0.00036435	0.234079
TTCTATGTAGGGGGCTCTA	chr1	DPH2	DPH2_HUMAN	TAT	Y	DPH2_Y218	0.00036587	0.234625
TGCTATGTTGAAGTTGAGG	chr4	FAT1	FAT1_HUMAN	TAT	Y	FAT1_Y1017	0.00036651	0.234625
CACCAGCCCAGGAAGCCTG	chr13	DCLK1	DCLK1_HUMAN	AGC	S	DCLK1_S337	0.00036811	0.234625
ACCAGTGTGGTCTACGTCTG	chr11	CORO1B	COR1B_HUMAN	AGT	S	CORO1B_S280	0.00036867	0.234625
GGCACATTAAGAATATTAC	chr3	IGSF10	IGS10_HUMAN	ACA	T	IGSF10_T629	0.00036966	0.234625
TGTCCACCACGGTCATTCC	chr9	WNK2	WNK2_HUMAN	ACC	T	WNK2_T2231	0.00036982	0.234625
AGGCCACCGACCGCTTCCG	chrX	AVPR2	V2R_HUMAN	ACC	T	AVPR2_T102	0.00037081	0.234625
TGGCAAAACCATCCATGAAC	chr17	MYH3	MYH3_HUMAN	ACC	T	MYH3_T1523	0.00037084	0.234625
GCCCACAGAGCAGTTCAAC	chr7	ZMIZ2	ZMIZ2_HUMAN	ACA	T	ZMIZ2_T333	0.00037124	0.234625
ACGCAGCAGAAGTCCAGAC	chr1	RBM8A	RBM8A_HUMAN	AGC	S	RBM8A_S166	0.0003715	0.234625
CCCACTCCCTTCCCAAACC	chr19	IRF3	IRF3_HUMAN	ACT	T	IRF3_T180	0.00037164	0.234625
TTAACATTGGAAGAAGGAC	chr19	TDRD12	A0A2R8Y872_HUMAN	ACA	T	TDRD12_T56	0.00037181	0.234625
TTAACATTGGAAGAAGGAC	chr19	TDRD12	TDR12_HUMAN	ACA	T	TDRD12_T56	0.00037181	0.234625
GGAGAGCAGCGAGGAGGAGG	chr1	CLSTN1	CSTN1_HUMAN	AGC	S	CLSTN1_S953	0.00037199	0.234625
CCCAGCCTACTACCAGGTG	chr2	SP140	SP140_HUMAN	AGC	S	SP140_S215	0.000373	0.234754
GCCAGTGAAGGGGAGGAGG	chr19	MPND	MPND_HUMAN	AGT	S	MPND_S181	0.00037361	0.234754
TCAGAGTACTTCCGTGACAT	chr3	ATP6V1A	VATA_HUMAN	TAC	Y	ATP6V1A_Y336	0.00037373	0.234754
TCTATAATGGGAGCCCCCCT	chr17	NR1D1	NR1D1_HUMAN	TAT	Y	NR1D1_Y95	0.00037428	0.234754
GCCACATTACTGTTTGAGG	chr2	AGPS	ADAS_HUMAN	ACA	T	AGPS_T467	0.00037516	0.234754
GCACATTACAGATTCGGGCC	chr19	TJP3	ZO3_HUMAN	ACA	T	TJP3_T220	0.00037603	0.234754
AATGCAGCAGTCCGGCGCC	chr14	SETD3	SETD3_HUMAN	AGC	S	SETD3_S37	0.00037663	0.234754
CACAGAGCCGGTGAGTCCC	chr6	LEMD2	LEMD2_HUMAN	AGC	S	LEMD2_S453	0.00037663	0.234754
CACTACCGGGCCACCATCG	chr6	RAB32	RAB32_HUMAN	TAC	Y	RAB32_Y54	0.00037732	0.234754
TACAGCATTCTTTCTCTGC	chr12	TMBIM4	LFG4_HUMAN	AGC	S	TMBIM4_S40	0.00037793	0.234754
TATTATTATCCCAAGCAACA	chrX	TAF1	TAF1_HUMAN	TAT	Y	TAF1_Y574	0.00037822	0.234754
AATACCACAAGTTGAAATAC	chr2	STRN	STRN_HUMAN	TAC	Y	STRN_Y116	0.00037827	0.234754
TGGTCCCACCCAGCGACCCC	chr19	NCCRP1	FBX50_HUMAN	ACC	T	NCCRP1_T126	0.00037866	0.234754
TTGCAGCCACTGGGCAGTT	chr17	RNF135	RN135_HUMAN	AGC	S	RNF135_S323	0.00037901	0.234754
GGAAGCAGTTAGAGCGGTCGT	chr7	ERVW-1	SYCY1_HUMAN	AGC	S	ERVW-1_S537	0.00037948	0.234754
TGTGCCTACTCACACTAACC	chr17	SLC16A6	MOT7_HUMAN	ACT	T	SLC16A6_T253	0.00038045	0.234754
CGCACACACACAGGTGAGCG	chr20	OVOL2	OVOL2_HUMAN	ACA	T	OVOL2_T168	0.00038068	0.234754
AAATACCCAGATTTGGTGC	chr5	PCDHB4	PCDB4_HUMAN	TAC	Y	PCDHB4_Y190	0.00038093	0.234754
CCCAGCCCCCGGGAGCTAG	chr3	SRGAP3	SRGP3_HUMAN	AGC	S	SRGAP3_S696	0.00038165	0.234822
TATAGTTTGGCTCCACCGCGA	chr12	ZC3H10	ZC3HA_HUMAN	AGT	S	ZC3H10_S228	0.00038201	0.234822
TACGCACCACAGTCAAGGA	chr2	IL1R2	IL1R2_HUMAN	ACC	T	IL1R2_T339	0.00038288	0.234839
CTGAGCCAGGATTGAATACT	chr7	CAV2	CAV2_HUMAN	AGC	S	CAV2_S160	0.00038381	0.234839
CTGAGCCAGGATTGAATACT	chr7	CAV2	CAV2_HUMAN	AGC	S	CAV2_S147	0.00038381	0.234839
CTGACGCTTGTGCTTGCCC	chr1	SLC2A5	GTR5_HUMAN	ACG	T	SLC2A5_T14	0.00038398	0.234839
TGTACCCATGTATTGCACA	chr11	RNF214	RN214_HUMAN	ACC	T	RNF214_T676	0.00038463	0.234939
TCCTATGGCAGCCAGCTTG	chr8	EBF2	COE2_HUMAN	TAT	Y	EBF2_Y430	0.00038597	0.235461
CTTCCACACATGGAGGCTC	chr11	UBQLN3	UBQL3_HUMAN	ACA	T	UBQLN3_T309	0.00038813	0.23648
GCAGATAAGTGACCTGAGAC	chr14	DACT1	DACT1_HUMAN	AGT	S	DACT1_S137	0.00039029	0.23726
AAGAAAGTAAGCAGAACCC	chr10	MALRD1	MALR1_HUMAN	AGT	S	MALRD1_S1627	0.00039039	0.23726
TGCGTATAGGAGGATCCAC	chrX	BRCC3	BRCC3_HUMAN	TAT	Y	BRCC3_Y247	0.00039245	0.237681
AATGATCACCTATGTGCCCA	chr14	TMEM63C	CSC1_HUMAN	ACC	T	TMEM63C_T225	0.00039294	0.237681
CACACTCAGAACACCCAGC	chr15	CSPG4	CSPG4_HUMAN	ACT	T	CSPG4_T794	0.00039294	0.237681
AGGCCACTGACACAGAGAC	chr1	PLK3	PLK3_HUMAN	ACT	T	PLK3_T80	0.00039354	0.237681
CTTATGTGTGCCACCAGCG	chr3	QARS	SYQ_HUMAN	TAT	Y	QARS_Y356	0.00039354	0.237681
AACAGACACCAGAGTCACCG	chr19	PTPRH	PTPRH_HUMAN	ACC	T	PTPRH_T260	0.00039448	0.23769
AACGCACAGCCGCATCCATT	chr17	BCL6B	BCL6B_HUMAN	AGC	S	BCL6B_S375	0.00039523	0.23769
AGGCGTCACTTTCACTTGGG	chr17	STAT3	STAT3_HUMAN	ACT	T	STAT3_T620	0.00039533	0.23769
ATAGTACTAATGGTTTAAG	chr4	USP38	UBP38_HUMAN	ACT	T	USP38_T952	0.00039552	0.23769
AGGACACCAAATCCATGAA	chr18	ZNF532	ZN532_HUMAN	ACC	T	ZNF532_T994	0.00039678	0.237945
AAAGACACTCTGTGCTTTA	chr15	USP3	UBP3_HUMAN	ACA	T	USP3_T225	0.00039699	0.237945
ATGACACCCGCTACCAGTAT	chr13	MBNL2	MBNL2_HUMAN	ACA	T	MBNL2_T326	0.00039742	0.237945
CACACACTGCCCTACCTCCTG	chr3	ALG3	ALG3_HUMAN	ACA	T	ALG3_T367	0.00039894	0.238425
ACAGAATACATTCAGCCGTC	chr3	KLHL24	KLH24_HUMAN	ACA	T	KLHL24_T530	0.0003993	0.238425
CATGAGCACCAAGCGGCGCC	chr16	HCFC1R1	HPIP_HUMAN	ACC	T	HCFC1R1_T43	0.0003997	0.238425
GTGATAGCTGCTACAAACT	chr1	COA7	COA7_HUMAN	AGC	S	COA7_S70	0.00040046	0.238496
TGCAAACCTTCCCTCCTGG	chr17	GSDMA	GSDMA_HUMAN	ACC	T	GSDMA_T230	0.0004011	0.238496
AAAAGACAGCTTCTCGAACT	chr11	NLRP10	NAL10_HUMAN	AGC	S	NLRP10_S525	0.00040169	0.238496
TATACAGCTTTGATCCAGTA	chr6	PSMB1	PSB1_HUMAN	TAC	Y	PSMB1_Y150	0.00040251	0.238496
ATGACCCTCACTCGGGCCA	chr5	PELO	PELO_HUMAN	ACC	T	PELO_T157	0.0004028	0.238496
CAAGTACGCAGAGCGCAAA	chr12	GCN1	GCN1_HUMAN	TAC	Y	GCN1_Y1391	0.00040298	0.238496
CTCACCAAGCATGTGCTCC	chr3	PLXNB1	PLXB1_HUMAN	ACC	T	PLXNB1_T1854	0.00040327	0.238496
GCTATCGGGGTAAAGACCTAC	chr7	HGF	HGF_HUMAN	TAT	Y	HGF_Y167	0.00040428	0.23851
TGCCACCTTCATGGAGCAC	chr11	ANO1	ANO1_HUMAN	ACC	T	ANO1_T422	0.00040428	0.23851
AAGAGCCGGGAGGAGTCTAG	chr11	PITPNM1	PITM1_HUMAN	AGC	S	PITPNM1_S29	0.00040543	0.238897
TAATACAACAGTGGAACGG	chr3	ACTL6A	ACL6A_HUMAN	ACA	T	ACTL6A_T385	0.00040759	0.239878
ACATATGCAGCAATAGAAT	chr18	SMCHD1	SMHD1_HUMAN	TAT	Y	SMCHD1_Y599	0.00040864	0.239971
AAGACCGTCCATACCGGTA	chr3	BCL6	BCL6_HUMAN	ACC	T	BCL6_T566	0.00040874	0.239971
ACCTACTCCTGGCACCGAC	chr3	SNRK	SNRK_HUMAN	TAC	Y	SNRK_Y562	0.00040975	0.240272
CTGACCATTGAGGTAACGCCC	chr1	TP73	P73_HUMAN	ACC	T	TP73_T524	0.00041191	0.241246
GGTACCTGCTGCTGCTGCT	chr3	HHATL	HHATL_HUMAN	TAC	Y	HHATL_Y118	0.00041291	0.241404
GGCCGAGACACTGCGCCTGG	chr5	NEUROG1	NGN1_HUMAN	ACA	T	NEUROG1_T147	0.00041419	0.241404
GGCCAGTACCGTCCTGGGCC	chr11	TPCN2	TPC2_HUMAN	ACC	T	TPCN2_T571	0.00041432	0.241404
GACAGTCTTCTGCACCCCC	chr1	DENND4B	DEN4B_HUMAN	AGT	S	DENND4B_S1096	0.00041452	0.241404
AACAGTGTGGCCGGCAGCC	chr17	HNF1B	HNF1B_HUMAN	AGT	S	HNF1B_S461	0.00041553	0.241404
CTAACAGGTAAACGTCATTTG	chr1	EGLN1	EGLN1_HUMAN	ACA	T	EGLN1_T405	0.00041618	0.241404
GACAGTGGGCTCCTGTCAC	chr14	OR4K13	OR4KD_HUMAN	AGT	S	OR4K13_S203	0.00041624	0.241404
TTGTATTCTCCAGGAGCTG	chr1	LAX1	LAX1_HUMAN	TAT	Y	LAX1_Y245	0.00041759	0.241404
GACACTCCCCACGTGTGCT	chr8	GSDMD	GSDMD_HUMAN	ACT	T	GSDMD_T453	0.0004184	0.241404
GCAGCAGCAACTTTCGCGG	chr12	KRT8	K2C8_HUMAN	AGC	S	KRT8_S44	0.00041978	0.241404
AGTACGTAGTGCGACTAAAGA	chr3	KIF15	KIF15_HUMAN	TAC	Y	KIF15_Y1355	0.00041993	0.241404
CTATCAGCAAGTTTGTCAG	chr11	SLC37A4	G6PT1_HUMAN	AGC	S	SLC37A4_S63	0.00042036	0.241404
GCTCAGTGGGATGGAAAGC	chr13	ANKRD10	ANR10_HUMAN	AGT	S	ANKRD10_S293	0.00042056	0.241404
AGGTGGAAGTTCTGGTGAGT	chrX	FAAH2	FAAH2_HUMAN	AGT	S	FAAH2_S206	0.00042135	0.241404
TTCTACTATGGACGGGATGG	chr1	POGZ	POGZ_HUMAN	TAT	Y	POGZ_Y474	0.0004224	0.241404
TCAGAAGACAGTCTATCCAA	chr12	LIMA1	LIMA1_HUMAN	ACA	T	LIMA1_T396	0.00042272	0.241404
AGATACACAATTTGTTGAT	chr9	GAPVD1	GAPD1_HUMAN	ACA	T	GAPVD1_T80	0.00042282	0.241404
GGACAGCAGCAAGGCTGGCC	chr3	FLNB	FLNB_HUMAN	AGC	S	FLNB_S1448	0.00042373	0.241404
CAGACCTTTAGGTATGGCGG	chrX	WWC3	WWC3_HUMAN	ACC	T	WWC3_T1069	0.00042377	0.241404
GCTGCACAGCCCCTCTGTGC	chr8	RP1L1	RP1L1_HUMAN	AGC	S	RP1L1_S213	0.00042489	0.241404
AACTCAGCTGGAGCCAATT	chr19	BCAM	BCAM_HUMAN	AGC	S	BCAM_S484	0.00042537	0.241404
GTGAGTGGCTGTTACGGGGC	chr10	HNRNPF	HNRPF_HUMAN	AGT	S	HNRNPF_S398	0.00042582	0.241404
GTTACCAGAATGCCCGATT	chr15	ITGA11	ITA11_HUMAN	TAC	Y	ITGA11_Y537	0.00042615	0.241404
GATTTATACCCTTCGCAACC	chr15	OR4N4	OR4N4_HUMAN	ACC	T	OR4N4_T288	0.00042643	0.241404
GCTACTGGTTTGAGAACACC	chr15	DUOX2	DUOX2_HUMAN	TAC	Y	DUOX2_Y517	0.00042643	0.241404
GCTACTGGTTTGAGAACACC	chr15	DUOX1	DUOX1_HUMAN	TAC	Y	DUOX1_Y514	0.00042643	0.241404
GGGGCACGTGCAAGGAGGC	chr2	SNED1	SNED1_HUMAN	ACG	T	SNED1_T594	0.00042643	0.241404
GGTAGCAAACTGACCCTGAGT	chr1	S100A5	S10A5_HUMAN	AGC	S	S100A5_S25	0.00042648	0.241404
AAGACATGGGCCAGCCCTG	chrX	IGSF1	IGSF1_HUMAN	ACA	T	IGSF1_T783	0.00042705	0.241404
ATCAGGGAGCAGGCAGGGGT	chr2	RUFY4	RUFY4_HUMAN	AGC	S	RUFY4_S361	0.00042715	0.241404
CGCAAGTACTCCGTGTGGAT	chr7	ACTB	ACTB_HUMAN	TAC	Y	ACTB_Y337	0.00042958	0.242092
GTAACTCTACCTGTGAATGAA	chr4	WDFY3	WDFY3_HUMAN	ACT	T	WDFY3_T2222	0.00042971	0.242092
GGATACTACGAAGTTCATCG	chr4	HADH	HCDH_HUMAN	ACG	T	HADH_T270	0.00043029	0.242092
TGTATGCCTTCCACCTGTTC	chr19	OR1I1	OR1I1_HUMAN	TAT	Y	OR1I1_Y102	0.00043069	0.242092
ACATCTAACAAAACTCTTAG	chr6	MDN1	MDN1_HUMAN	ACA	T	MDN1_T4555	0.00043135	0.242092
AAATACACCAAGAAAGGTA	chr10	PRDX3	PRDX3_HUMAN	ACA	T	PRDX3_T146	0.00043137	0.242092
GCTACACTGGCGAGGACTGT	chr6	TNXB	TENX_HUMAN	TAC	Y	TNXB_Y301	0.00043292	0.242331
AAAAGCATCTCCAAGGCCT	chr17	ACADVL	ACADV_HUMAN	AGC	S	ACADVL_S636	0.00043353	0.242331
AGTTACCTGTCAGGCGAGG	chr18	RBFA	RBFA_HUMAN	TAC	Y	RBFA_Y295	0.00043378	0.242331
AGATGACAGCCTGGGCTTAC	chr19	AKT2	AKT2_HUMAN	AGC	S	AKT2_S458	0.0004338	0.242331
TACTACTACCGGGCGCGCT	chr17	SGSH	SPHM_HUMAN	TAC	Y	SGSH_Y431	0.00043501	0.242727
GACTAAAACCAGCAAAGGTT	chr3	BBX	BBX_HUMAN	ACC	T	BBX_T732	0.0004357	0.242832
AACAAACTAGCTTACGGTG	chr3	TRAK1	TRAK1_HUMAN	ACT	T	TRAK1_T950	0.00043734	0.243466
GTCACCTACCACTGCAGCC	chr6	CFB	CFAB_HUMAN	ACC	T	CFB_T188	0.00043786	0.243475
GGGAGCGAGAGTCAGGAGG	chr7	ZNF853	ZN853_HUMAN	AGC	S	ZNF853_S49	0.00043949	0.243713
GGGACCCTGTGCCCCTCCAAG	chr6	LRFN2	LRFN2_HUMAN	ACC	T	LRFN2_T36	0.00044002	0.243713
ACCAAGCTGCAAGTCCTGT	chr17	RFFL	RFFL_HUMAN	AGC	S	RFFL_S46	0.00044218	0.243713
TCTACATTAGTGGAGAATCA	chr1	MACF1	MACF1_HUMAN	TAC	Y	MACF1_Y186	0.00044434	0.243713
GGTACTATGTTGATGTTAC	chr1	COL11A1	COBA1_HUMAN	ACT	T	COL11A1_T491	0.00044488	0.243713
CTTGGACACAGCAATCACTA	chr12	PRDM4	PRDM4_HUMAN	ACA	T	PRDM4_T190	0.00044502	0.243713
AGAACAGCATGATTCCAAC	chr3	GXYLT2	GXLT2_HUMAN	AGC	S	GXYLT2_S286	0.00044516	0.243713
GGCTACATGGAGCCCTATG	chr15	SHF	SHF_HUMAN	TAC	Y	SHF_Y137	0.00044651	0.243713
GGCTACATGGAGCCCTATG	chr9	SHB	SHB_HUMAN	TAC	Y	SHB_Y268	0.00044651	0.243713
CGCCACCCTCCGGTACCCT	chr5	MGAT4B	MGT4B_HUMAN	ACC	T	MGAT4B_T490	0.00044679	0.243713
GAGACTCCCCTGATGAATG	chr9	IFNA21	IFN21_HUMAN	ACT	T	IFNA21_T132	0.00044707	0.243713
AAGTATGCAGATGGAGAGG	chr7	AOC1	AOC1_HUMAN	TAT	Y	AOC1_Y253	0.00044871	0.243713
GCCTACCGCTGGCTGGGGC	chr9	NUDT2	AP4A_HUMAN	TAC	Y	NUDT2_Y114	0.0004491	0.243713
GCTACCCTGGAGGGGAAGG	chr1	KIF26B	KI26B_HUMAN	ACC	T	KIF26B_T1576	0.0004491	0.243713
AACAAGTCCAAACCGAGGT	chr4	SLC4A4	S4A4_HUMAN	AGT	S	SLC4A4_S763	0.00044925	0.243713
GCCAGGCACTTCCCACACCG	chr6	TJAP1	TJAP1_HUMAN	ACT	T	TJAP1_T512	0.00044925	0.243713
ACAAGCTCAATTAAAGTGCA	chr4	TAPT1	TAPT1_HUMAN	AGC	S	TAPT1_S419	0.00045017	0.243713
TAACAAGAGCATCACAGCCA	chr1	ARHGEF2	ARHG2_HUMAN	AGC	S	ARHGEF2_S59	0.00045054	0.243713
GATCACAGATCTAGAAGCC	chr10	CFAP46	CFA46_HUMAN	ACA	T	CFAP46_T1728	0.00045065	0.243713
ACCACCATCGACTCACATCTG	chrX	GABRQ	GBRT_HUMAN	ACC	T	GABRQ_T310	0.00045076	0.243713
TCTATGCCCTCTTCTCCTCTC	chr5	ADRA1B	ADA1B_HUMAN	TAT	Y	ADRA1B_Y203	0.00045083	0.243713
ATCACCACCAAGATCTTCTG	chr1	KCNAB2	KCAB2_HUMAN	ACC	T	KCNAB2_T116	0.00045181	0.243713
AGGCCAGCGACCAGCCCTC	chr11	OSBPL5	OSBL5_HUMAN	AGC	S	OSBPL5_S765	0.00045207	0.243713
AAAACAAAGTTTGAAGAATGC	chr22	RANBP1	RANG_HUMAN	ACA	T	RANBP1_T153	0.00045299	0.243713
ATCACGATGGGGAACCAGG	chr15	FMN1	FMN1_HUMAN	ACG	T	FMN1_T111	0.00045312	0.243713
CTCACCCCATCCATGGCTG	chr3	GLYCTK	GLCTK_HUMAN	ACC	T	GLYCTK_T360	0.00045328	0.243713
AGTACTGAAAGCATTTCTACT	chr7	PTPN12	PTN12_HUMAN	ACT	T	PTPN12_T637	0.00045367	0.243713
CAGTATTCGAAGCTGGTTC	chrX	POLA1	DPOLA_HUMAN	TAT	Y	POLA1_Y66	0.00045391	0.243713
TCAAGACTGGAGACAAAGT	chr12	RPLP0	RLA0_HUMAN	ACT	T	RPLP0_T163	0.00045441	0.243713
GGACTCCACAGCTGCTGGGC	chr22	LRRC75B	LR75B_HUMAN	ACA	T	LRRC75B_T301	0.00045477	0.243713
GTCTTTCAGCAGCATGCCAT	chr2	PLCL1	PLCL1_HUMAN	AGC	S	PLCL1_S97	0.00045487	0.243713
TGACAGGACTCCATGGAACA	chr16	KCTD19	KCD19_HUMAN	ACT	T	KCTD19_T546	0.00045515	0.243713
ATGACAGTGGAAGGATACC	chr7	SNX13	SNX13_HUMAN	ACA	T	SNX13_T405	0.00045556	0.243713
GCTCCGGACCACAGTGGGCA	chr10	HKDC1	HKDC1_HUMAN	ACC	T	HKDC1_T408	0.00045556	0.243713
GCAGACAAGCTGCCGGAAG	chr7	RARRES2	RARR2_HUMAN	ACA	T	RARRES2_T75	0.00045592	0.243713
GTTACCCTGTGCCCAGTGAG	chr14	STON2	STON2_HUMAN	TAC	Y	STON2_Y732	0.00045719	0.24374
GCAACATCAGGATTTGTAAG	chr5	HSD17B4	DHB4_HUMAN	ACA	T	HSD17B4_T321	0.00045732	0.24374
CACACGGCAGGTAGGGACC	chr9	SARDH	SARDH_HUMAN	ACG	T	SARDH_T109	0.0004578	0.24374
CTCCTACACTGGTACTAGAC	chr12	ANKRD52	ANR52_HUMAN	ACT	T	ANKRD52_T801	0.0004582	0.24374
GGCTGTGACCAGAAGTATCA	chr2	CATIP	CATIP_HUMAN	ACC	T	CATIP_T147	0.00045849	0.24374
ATCCTACCTGCAGTGGTTG	chrX	OTUD5	OTUD5_HUMAN	TAC	Y	OTUD5_Y407	0.00045948	0.243964
AATACCGGCTTGCAGACCC	chr1	LRRC52	LRC52_HUMAN	ACC	T	LRRC52_T160	0.00045992	0.243964
GACCAGTATTCAGTTCTTGA	chr6	SYNE1	SYNE1_HUMAN	TAT	Y	SYNE1_Y3518	0.00046164	0.244056
GTCAGCCATGTAATCAAACA	chr12	HPD	HPPD_HUMAN	AGC	S	HPD_S59	0.00046168	0.244056
GATTCATAGTAATGATCCTG	chr1	INTS7	INT7_HUMAN	AGT	S	INTS7_S113	0.00046251	0.244056
GCGTGGTATGCAAAGCTGGG	chr7	TRRAP	TRRAP_HUMAN	TAT	Y	TRRAP_Y1155	0.0004638	0.244056
ATTATTTGCAACAGCTCAC	chr5	GLRX	GLRX1_HUMAN	TAT	Y	GLRX_Y60	0.00046384	0.244056
GATACACACTTCACCAGAATT	chr11	ANO5	ANO5_HUMAN	TAC	Y	ANO5_Y271	0.00046384	0.244056
GATACACTGTCAGATCCTT	chr1	RPL11	RL11_HUMAN	TAC	Y	RPL11_Y55	0.00046506	0.244056
GATACACTGTCAGATCCTT	chr1	RPL11	RL11_HUMAN	ACT	T	RPL11_T56	0.00046506	0.244056
TCTACAAGAGTGGCCAGAACA	chr15	ATP10A	AT10A_HUMAN	TAC	Y	ATP10A_Y1157	0.00046596	0.244056
GATACAGGATTACTAGGTG	chr3	EDEM1	EDEM1_HUMAN	ACA	T	EDEM1_T344	0.00046626	0.244056
CTTGGGTACCCTATTTATTG	chr7	ABCB8	ABCB8_HUMAN	ACC	T	ABCB8_T393	0.00046671	0.244056
TCGTGACGGCCTACGGCAT	chr19	SBK2	SBK2_HUMAN	ACG	T	SBK2_T121	0.00046766	0.244056
GTCCAGCTTCCTGATCATG	chr17	VPS25	VPS25_HUMAN	AGC	S	VPS25_S96	0.00046768	0.244056
ATGAGCAGCTCCCTGCGGCC	chr19	NUDT19	NUD19_HUMAN	AGC	S	NUDT19_S2	0.00046813	0.244056
GAACACCAATGTGGTCCTG	chr4	CHRNA9	ACHA9_HUMAN	ACC	T	CHRNA9_T133	0.00046867	0.244056
GGACAGCCCCAGCTCCCCT	chr3	LIMD1	LIMD1_HUMAN	AGC	S	LIMD1_S421	0.00046867	0.244056
GTTCACTGACCTGCAAAAC	chr10	SLIT1	SLIT1_HUMAN	ACT	T	SLIT1_T1180	0.00046867	0.244056
CTCACACAATTAACTTCCG	chr5	DNAH5	DYH5_HUMAN	ACA	T	DNAH5_T990	0.00047029	0.244578
AAAAGTGAGCCCTTTCTAACC	chr3	WWTR1	WWTR1_HUMAN	AGT	S	WWTR1_S393	0.00047087	0.244578
GCCAGTGATGAGATCGTACCA	chr19	ATP13A1	AT131_HUMAN	AGT	S	ATP13A1_S314	0.00047119	0.244578
GATTACGAGGATGAGGAGG	chr19	ARID3A	ARI3A_HUMAN	TAC	Y	ARID3A_Y147	0.00047406	0.245146
CTATACGACAGGTACCGGC	chr4	FAM13A	FA13A_HUMAN	TAC	Y	FAM13A_Y835	0.00047429	0.245146
CATAGTGTGAAGGTGGAAT	chr4	FRYL	FRYL_HUMAN	AGT	S	FRYL_S1611	0.00047461	0.245146
AACAGCAGTGACCCTTCCACG	chr7	CDK13	CDK13_HUMAN	AGC	S	CDK13_S1440	0.0004756	0.245146
CGGGGAGACCTCCTTCGACC	chr19	DOT1L	DOT1L_HUMAN	ACC	T	DOT1L_T139	0.00047575	0.245146
ACCGAGTGGAAAAGAGAAA	chr3	KAT2B	KAT2B_HUMAN	AGT	S	KAT2B_S714	0.00047677	0.245146
CAAACCTCTGACCCTCTGCC	chr6	PLEKHG1	PKHG1_HUMAN	ACC	T	PLEKHG1_T1134	0.00047737	0.245146
CTAACCTGGGAGGAGGAGG	chr8	NPM2	NPM2_HUMAN	ACC	T	NPM2_T127	0.00047843	0.245146
GAGAGCAGGTGTCTGGAGCC	chr1	HSPG2	PGBM_HUMAN	AGC	S	HSPG2_S1100	0.00047843	0.245146
AACACTATTCTGCAGATGTA	chr3	TMF1	TMF1_HUMAN	ACT	T	TMF1_T1054	0.00047893	0.245146
GATGGAGTAAAGAAAAATT	chr5	KIAA0825	K0825_HUMAN	AGT	S	KIAA0825_S1044	0.00048008	0.245146
CTGCACAGTCACTTATTAC	chr1	ZMYND12	ZMY12_HUMAN	ACA	T	ZMYND12_T32	0.0004811	0.245146
TCTACTACGAGGCGGACTGCT	chr20	CEBPB	CEBPB_HUMAN	TAC	Y	CEBPB_Y30	0.00048113	0.245146
CCAAGACCCAAGCAAAGGC	chr10	BMS1	BMS1_HUMAN	ACC	T	BMS1_T1182	0.00048249	0.245146
CCTATACTTGCAGTGTTTGT	chr17	VEZF1	VEZF1_HUMAN	TAT	Y	VEZF1_Y232	0.00048281	0.245146
AAAGGTTATCTTCTGAAAAA	chr5	RASA1	RASA1_HUMAN	TAT	Y	RASA1_Y480	0.00048326	0.245146
CTACGTCACCAGCTTCGGCC	chr15	GABRA5	GBRA5_HUMAN	ACC	T	GABRA5_T82	0.00048347	0.245146
GCCTGAAACTGATAAAGAAC	chr1	NASP	NASP_HUMAN	ACT	T	NASP_T170	0.00048401	0.245146
CTATATCCAGGCAAGGTGC	chr3	POMGNT2	PMGT2_HUMAN	TAT	Y	POMGNT2_Y481	0.00048405	0.245146
GACACACAGTCAGAGAAAC	chr8	ZFPM2	FOG2_HUMAN	ACA	T	ZFPM2_T82	0.00048405	0.245146
CCAACACCAGGAATTTACATG	chr3	TRA2B	TRA2B_HUMAN	ACA	T	TRA2B_T103	0.00048467	0.245146
CCAACACCAGGAATTTACATG	chr3	TRA2B	TRA2B_HUMAN	ACA	T	TRA2B_T203	0.00048467	0.245146
TGAGTACCCAGAGAGCTCT	chr12	KCNA6	KCNA6_HUMAN	TAC	Y	KCNA6_Y166	0.00048542	0.245146
AGCTGACCACAGGGGATGC	chr17	ENGASE	ENASE_HUMAN	ACC	T	ENGASE_T514	0.00048544	0.245146
CTCAGTGACCCTGAAGGAGCC	chr17	CLEC10A	CLC10_HUMAN	AGT	S	CLEC10A_S242	0.00048628	0.245146
GCTGCAGCCGCGTGGAGGG	chr14	ANKRD9	ANKR9_HUMAN	AGC	S	ANKRD9_S154	0.00048628	0.245146
TGACCTCAGCCCGCCTGCCC	chr11	P2RY6	P2RY6_HUMAN	AGC	S	P2RY6_S181	0.00048758	0.245146
ATGCTATGAATTAAAACTA	chr2	TTN	TITIN_HUMAN	TAT	Y	TTN_Y27870	0.00048776	0.245146
TGCAGCTCTCTGCAGGTGG	chr14	NEK9	NEK9_HUMAN	AGC	S	NEK9_S893	0.00048776	0.245146
GACTACTTTAGGTATTACA	chr14	ERO1A	ERO1A_HUMAN	TAC	Y	ERO1A_Y73	0.00048809	0.245146
AAGTACTGCGTGTACTGCC	chr4	TADA2B	TAD2B_HUMAN	TAC	Y	TADA2B_Y8	0.00048811	0.245146
ACTCAGCACAGGGCTAGCCC	chr3	NBEAL2	NBEL2_HUMAN	ACA	T	NBEAL2_T504	0.0004885	0.245146
TACAGCATTGAACTTCAACC	chr4	MANBA	MANBA_HUMAN	AGC	S	MANBA_S265	0.00048992	0.245467
TCCTACTACGACTACATAT	chr8	INTS8	INT8_HUMAN	TAC	Y	INTS8_Y928	0.00049123	0.245467
TCCAGCACAACCTCCAGTG	chr6	MUC21	MUC21_HUMAN	AGC	S	MUC21_S156	0.00049264	0.245467
TCCAGCACAACCTCCAGTG	chr6	MUC21	A0A0G2JHX4_HUMAN	AGC	S	MUC21_S156	0.00049264	0.245467
TCCAGCACAACCTCCAGTG	chr6	MUC21	A0A140T8X8_HUMAN	AGC	S	MUC21_S156	0.00049264	0.245467
TCCAGCACAACCTCCAGTG	chr6	MUC21	A0A0G2JKD1_HUMAN	AGC	S	MUC21_S156	0.00049264	0.245467
GTCCCACTTGTGTCTTGGA	chr18	LAMA1	LAMA1_HUMAN	ACT	T	LAMA1_T1465	0.00049269	0.245467
GGAGGACAGCAGCCCCAAGG	chr7	AEBP1	AEBP1_HUMAN	AGC	S	AEBP1_S347	0.00049407	0.245812
GAAGAGCAGTGGGGGCCTCC	chr15	PLEKHO2	PKHO2_HUMAN	AGT	S	PLEKHO2_S29	0.0004944	0.245812
TGAGGTCACAAATGAGAAGC	chr2	SRBD1	SRBD1_HUMAN	ACA	T	SRBD1_T801	0.00049623	0.246469
GTGCAAGTGTTGAGACTAT	chr3	TRANK1	TRNK1_HUMAN	AGT	S	TRANK1_S195	0.00049942	0.246737
CCTACACCTGTGGAGTCTGC	chr19	ZNF628	ZN628_HUMAN	TAC	Y	ZNF628_Y176	0.00050028	0.246737
CTCCTTTATGACCTCAAGGT	chr14	MTHFD1	C1TC_HUMAN	TAT	Y	MTHFD1_Y816	0.00050055	0.246737
GATATCAAATTCGTCTCCAG	chr3	DHX36	DHX36_HUMAN	TAT	Y	DHX36_Y292	0.00050055	0.246737
GTGAGACTGGAGAACAGTG	chr7	RELN	RELN_HUMAN	ACT	T	RELN_T227	0.00050055	0.246737
ACCAACTGAATTTATAACC	chr12	ARNTL2	BMAL2_HUMAN	ACT	T	ARNTL2_T369	0.00050125	0.246737
GCTACGACAAGGGCCTCGCC	chr17	HS3ST3A1	HS3SA_HUMAN	TAC	Y	HS3ST3A1_Y192	0.00050125	0.246737
AGAGAGCCGGAGGAAGAGG	chr1	LRRC47	LRC47_HUMAN	AGC	S	LRRC47_S280	0.00050256	0.246737
CCAGAGTATCCAAGCGACGC	chr13	SERTM1	SRTM1_HUMAN	TAT	Y	SERTM1_Y79	0.00050263	0.246737
GGGACAGAAGGGAAGGAAA	chr8	C8orf86	CH086_HUMAN	ACA	T	C8orf86_T51	0.00050433	0.246737
CGGCAGCAGCGACGGCTGCG	chr19	IRGQ	IRGQ_HUMAN	AGC	S	IRGQ_S155	0.00050477	0.246737
CAACAGCACCATCCACCGC	chr11	SLC17A6	VGLU2_HUMAN	AGC	S	SLC17A6_S102	0.00050488	0.246737
CCCAGCTTGCCCTGCATCC	chr7	NOS3	NOS3_HUMAN	AGC	S	NOS3_S1006	0.0005054	0.246737
GTCTATGTCCTCTTCCTGA	chr12	GPRC5D	GPC5D_HUMAN	TAT	Y	GPRC5D_Y176	0.00050701	0.246737
CAGACTCTGCGGCTTCTCAT	chr9	CERCAM	GT253_HUMAN	ACT	T	CERCAM_T77	0.00050704	0.246737
CAGACTCTGCGGCTTCTCAT	chr9	CERCAM	GT253_HUMAN	ACT	T	CERCAM_T155	0.00050704	0.246737
CAAAGTATAGGAAGATTTGAC	chr13	PCDH9	PCDH9_HUMAN	AGT	S	PCDH9_S914	0.00050842	0.246737
GAGCTATATATCCTTAAAGG	chr5	CDC25C	MPIP3_HUMAN	TAT	Y	CDC25C_Y410	0.00050861	0.246737
CCCACCATCTTCCCGCTGCG	chr16	THAP11	THA11_HUMAN	ACC	T	THAP11_T78	0.00050912	0.246737
CCCTGAGAGCCCTCCGAGCG	chr5	ANKRD33B	AN33B_HUMAN	AGC	S	ANKRD33B_S331	0.00050917	0.246737
AGAGAAGAGTGAGCTTGACC	chr6	ZNF318	ZN318_HUMAN	AGT	S	ZNF318_S1717	0.0005092	0.246737
CAACACAGTAATGAAGGTG	chr22	KDELR3	ERD23_HUMAN	ACA	T	KDELR3_T61	0.00050978	0.246737
TTTGCACCCTGCTTGGAGA	chr14	SUSD6	SUSD6_HUMAN	ACC	T	SUSD6_T32	0.00051008	0.246737
CTGAGTGAGGAGGATTACA	chr12	SVOP	SVOP_HUMAN	AGT	S	SVOP_S369	0.00051136	0.246737
ACTATCGGAGTTTGGGATTT	chr8	HEY1	HEY1_HUMAN	TAT	Y	HEY1_Y122	0.00051219	0.246737
GAAGCACAGCCAGACGGACC	chr13	COL4A2	CO4A2_HUMAN	AGC	S	COL4A2_S1496	0.00051245	0.246737
GTCACGGAGCAGGAGCTGC	chr12	UNC119B	U119B_HUMAN	ACG	T	UNC119B_T58	0.00051264	0.246737
GTGACTTGGTAGGACTGCAGG	chr6	MED20	MED20_HUMAN	ACT	T	MED20_T4	0.00051264	0.246737
ACCACAGACAGCGAGAAGG	chr19	ZNF865	ZN865_HUMAN	ACA	T	ZNF865_T501	0.00051288	0.246737
ACCACCCGCTGCCCCTACA	chr19	EIF3G	EIF3G_HUMAN	ACC	T	EIF3G_T167	0.00051332	0.246737
CAAACCCGCATGTTGGAAA	chr5	DPYSL3	DPYL3_HUMAN	ACC	T	DPYSL3_T210	0.00051352	0.246737
GGTTGAAAGCTTCCAGGAAC	chr12	CLEC2D	CLC2D_HUMAN	AGC	S	CLEC2D_S115	0.00051432	0.246737
GGTTGAAAGCTTCCAGGAAC	chr12	CLEC2D	CLC2D_HUMAN	AGC	S	CLEC2D_S78	0.00051432	0.246737
AGCCTACCACAAGTAGAGT	chr17	KRT222	KT222_HUMAN	ACC	T	KRT222_T164	0.00051477	0.246737
TCAGAGTCTGAATACTGAA	chr9	RASEF	RASEF_HUMAN	AGT	S	RASEF_S315	0.00051477	0.246737
CAAGAAGAGTCCAGTGATAA	chr12	MMP19	MMP19_HUMAN	AGT	S	MMP19_S259	0.00051569	0.246737
AGCAAATATAAACGATCCAG	chr15	DPP8	DPP8_HUMAN	TAT	Y	DPP8_Y491	0.00051612	0.246737
AACCCAGACAAAGGAGGCTC	chr22	CABIN1	CABIN_HUMAN	ACA	T	CABIN1_T28	0.00051649	0.246737
GAGTACAGTCGGTCCTCGG	chr21	MCM3AP	GANP_HUMAN	TAC	Y	MCM3AP_Y676	0.00051666	0.246737
GAGAGCTCTTCAAAACTGG	chr5	RAI14	RAI14_HUMAN	AGC	S	RAI14_S872	0.00051785	0.246894
CTCACTCGCTTTGACCTGCT	chr12	LMBR1L	LMBRL_HUMAN	ACT	T	LMBR1L_T416	0.00051803	0.246894
CAAACCCAGCAAAGATAATG	chr13	TBC1D4	TBCD4_HUMAN	AGC	S	TBC1D4_S189	0.00051852	0.246894
GGCTCACGTTCGAGGACTC	chr7	TNRC18	TNC18_HUMAN	ACG	T	TNRC18_T2534	0.00051994	0.246979
CCTATTTCATGGCTACCAAC	chr2	CCNT2	CCNT2_HUMAN	TAT	Y	CCNT2_Y174	0.00052001	0.246979
CCGAGCGGCGAGGACCAGG	chr18	IMPA2	IMPA2_HUMAN	AGC	S	IMPA2_S4	0.00052023	0.246979
CAGTAACTGACTATACTAC	chrX	ACSL4	ACSL4_HUMAN	ACT	T	ACSL4_T481	0.00052217	0.24721
GCGACCTTTGCGGGCTTCCT	chr1	MIXL1	MIXL1_HUMAN	ACC	T	MIXL1_T51	0.0005232	0.24721
ACTACCACAGGGCAAATGAAC	chr1	TOMM40L	TM40L_HUMAN	TAC	Y	TOMM40L_Y222	0.00052403	0.24721
ACTACCAGACAGAGAAGTAAG	chr1	NCF2	NCF2_HUMAN	TAC	Y	NCF2_Y82	0.00052433	0.24721
AGCAGTGGTGATGGTGGTG	chr20	ASXL1	ASXL1_HUMAN	AGT	S	ASXL1_S665	0.00052471	0.24721
GGCACATGCATCGATGAGG	chr14	JAG2	JAG2_HUMAN	ACA	T	JAG2_T650	0.00052501	0.24721
GACAGCGAGGAACACTCCCT	chr4	TBC1D9	TBCD9_HUMAN	AGC	S	TBC1D9_S1121	0.0005257	0.24721
AGGAGAAAGTGTGAACTTAC	chr7	XRCC2	XRCC2_HUMAN	AGT	S	XRCC2_S165	0.00052624	0.24721
CTCACAGCCAAGCAGGTCC	chr20	COMMD7	COMD7_HUMAN	ACA	T	COMMD7_T88	0.0005265	0.24721
CTATGAGAGTTATCTGGAAC	chr1	WDR63	WDR63_HUMAN	AGT	S	WDR63_S864	0.00052732	0.24721
GGTACTTCTCCCTGTACGAGG	chr1	PTCH2	PTC2_HUMAN	TAC	Y	PTCH2_Y733	0.00052845	0.24721
TTCACCTCTAGTCACTGTCGC	chr6	TULP4	TULP4_HUMAN	ACC	T	TULP4_T60	0.00052866	0.24721
AGTATGGTGCCTTCTATGTA	chr1	DPH2	DPH2_HUMAN	TAT	Y	DPH2_Y214	0.00052924	0.24721
TCTACTCTTTACAGAGAACTT	chr17	CWC25	CWC25_HUMAN	TAC	Y	CWC25_Y409	0.00052924	0.24721
GGGAGCTGCGGGGACAGCA	chr4	ZFYVE28	LST2_HUMAN	AGC	S	ZFYVE28_S569	0.00052962	0.24721
CTTACAAGTGTAGTGAATG	chr19	ZNF845	ZN845_HUMAN	TAC	Y	ZNF845_Y859	0.00053006	0.24721
TGCAGGAAGCAGTAGGAGTT	chr3	SPATA16	SPT16_HUMAN	AGC	S	SPATA16_S5	0.00053068	0.24721
ACCTACGGCAACAGTGCCA	chr18	CDH20	CAD20_HUMAN	TAC	Y	CDH20_Y197	0.00053082	0.24721
GGACAATATATGATTGATGC	chr1	SH3GLB1	SHLB1_HUMAN	TAT	Y	SH3GLB1_Y100	0.00053096	0.24721
GCTATTATGCCCTGTGTAGCC	chr11	MUC5AC	MUC5A_HUMAN	TAT	Y	MUC5AC_Y4808	0.00053119	0.24721
ATTACCTCAAGTTCAACTTCC	chr13	KCTD12	KCD12_HUMAN	TAC	Y	KCTD12_Y271	0.00053153	0.24721
GGAAGAGCATGGACAGCAT	chr8	ANGPT2	ANGP2_HUMAN	AGC	S	ANGPT2_S25	0.00053196	0.24721
TGGCCTCACTGCCACCCCCC	chr19	ZNF358	ZN358_HUMAN	ACT	T	ZNF358_T128	0.00053298	0.247337
CTGACCACAGAAGCTTATGAA	chr2	ELMOD3	ELMD3_HUMAN	ACC	T	ELMOD3_T57	0.00053333	0.247337
AGGGAAGTGAGTTTCAGCC	chr10	STOX1	STOX1_HUMAN	AGT	S	STOX1_S440	0.0005343	0.247337
CCTATGTATGTAATGAATG	chr8	ZNF251	ZN251_HUMAN	TAT	Y	ZNF251_Y405	0.00053514	0.247337
CCTATGTATGTAATGAATG	chr19	ZNF569	ZN569_HUMAN	TAT	Y	ZNF569_Y578	0.00053514	0.247337
CCCAGCTGGGGCTGGAACC	chr3	MUC4	MUC4_HUMAN	AGC	S	MUC4_S286	0.0005353	0.247337
CAGACTCTGCTGCCTGTCC	chr20	WFDC10A	WF10A_HUMAN	ACT	T	WFDC10A_T5	0.00053613	0.247484
ACCACAGCAAGGAGGTGCA	chr18	ZNF236	ZN236_HUMAN	AGC	S	ZNF236_S1676	0.0005373	0.247787
GGTATCTGGAATGTGTTATTA	chr4	CYP4V2	CP4V2_HUMAN	TAT	Y	CYP4V2_Y380	0.00053947	0.248472
CCTGTTTACCTCTCTGGCTA	chr2	UGGT1	UGGG1_HUMAN	TAC	Y	UGGT1_Y240	0.00054152	0.248472
AGTTATGCCAAAGTACTGT	chr3	PRKCI	KPCI_HUMAN	TAT	Y	PRKCI_Y265	0.00054163	0.248472
CCTACGGTTTCGCCTACATCC	chr17	PMP22	PMP22_HUMAN	TAC	Y	PMP22_Y132	0.00054217	0.248472
CTTCGACAGCATCTTGCAGC	chr14	EXOC3L4	EX3L4_HUMAN	AGC	S	EXOC3L4_S396	0.00054379	0.248472
GGCAGACACAGACAACAATG	chr15	THBS1	TSP1_HUMAN	ACA	T	THBS1_T788	0.00054387	0.248472
GAGACCGGCGAGGAGAAGC	chr1	ENSA	ENSA_HUMAN	ACC	T	ENSA_T14	0.00054405	0.248472
GGACCACAGTGGGCATGGA	chr10	HKDC1	HKDC1_HUMAN	ACA	T	HKDC1_T409	0.00054433	0.248472
AAGAGCTTGGCGGGAGGTT	chr17	ATP6V0A1	VPP1_HUMAN	AGC	S	ATP6V0A1_S768	0.00054491	0.248472
GGCACCTTCGACGTGGCCG	chr10	COMTD1	CMTD1_HUMAN	ACC	T	COMTD1_T178	0.00054499	0.248472
TATTGCCACCAAATCCATTG	chr1	RASAL2	NGAP_HUMAN	ACC	T	RASAL2_T375	0.00054595	0.248472
AATATAAAAGAAATTGTGC	chr19	ZNF98	ZNF98_HUMAN	TAT	Y	ZNF98_Y564	0.00054658	0.248472
AATATAAAAGAAATTGTGC	chr19	ZNF492	ZN492_HUMAN	TAT	Y	ZNF492_Y523	0.00054658	0.248472
GAAAGCCGGGCTGGGGAGC	chr16	CCDC154	CC154_HUMAN	AGC	S	CCDC154_S351	0.00054701	0.248472
GGGTCGGACGGAGATCCGTG	chr21	ITSN1	ITSN1_HUMAN	ACG	T	ITSN1_T1678	0.00054783	0.248472
GAGAGCCGTCGTAAGAAGA	chr11	CREB3L1	CR3L1_HUMAN	AGC	S	CREB3L1_S307	0.00054811	0.248472
AATACCTGCTCCCCCTCATCC	chr1	PEX14	PEX14_HUMAN	TAC	Y	PEX14_Y130	0.00054946	0.248472
GCCTACCACAGACTCAGGT	chr17	PIK3R6	PI3R6_HUMAN	TAC	Y	PIK3R6_Y434	0.0005498	0.248472
CTGAGCTACTGTCAGTTCACG	chr2	KRCC1	KRCC1_HUMAN	AGC	S	KRCC1_S102	0.00055135	0.248472
ACAAAACAAAAGTCCATTC	chr3	MYNN	MYNN_HUMAN	ACA	T	MYNN_T519	0.00055157	0.248472
AGGAGCCTGGGCTGCACTG	chr17	MAP3K3	M3K3_HUMAN	AGC	S	MAP3K3_S552	0.00055183	0.248472
GCTACTCTGGCCCCGCAGGCC	chr17	SMG6	EST1A_HUMAN	ACT	T	SMG6_T21	0.00055212	0.248472
ATTGCACCACCGTCGCACC	chr12	STAB2	STAB2_HUMAN	ACC	T	STAB2_T339	0.00055244	0.248472
GAGGTCTACAGGCAGATCTC	chr17	ITGB4	ITB4_HUMAN	TAC	Y	ITGB4_Y855	0.00055265	0.248472
ACCACAGAAGACAACTGCAA	chr12	STAB2	STAB2_HUMAN	ACA	T	STAB2_T1432	0.00055292	0.248472
CACTTCTACGATGCCATGGA	chr8	GSDMD	GSDMD_HUMAN	TAC	Y	GSDMD_Y83	0.00055341	0.248472
CAGTACTTCACCTTCGTCA	chr3	CYP8B1	CP8B1_HUMAN	TAC	Y	CYP8B1_Y76	0.0005546	0.248472
GGCGACTGAGGCTGACTCG	chr9	EXD3	MUT7_HUMAN	ACT	T	EXD3_T348	0.00055468	0.248472
GACTACACGGACAGGTAAG	chr17	BPTF	BPTF_HUMAN	ACA	T	BPTF_T1933	0.00055515	0.248472
CCTATGCAATGAAGGAATT	chr12	SSH1	SSH1_HUMAN	TAT	Y	SSH1_Y407	0.00055542	0.248472
ATGAAAGTTTGAGTGGAAC	chr14	SNAPC1	SNPC1_HUMAN	AGT	S	SNAPC1_S353	0.00055544	0.248472
AATACGCAGAGCTGGGGGAC	chrX	RENBP	RENBP_HUMAN	TAC	Y	RENBP_Y213	0.00055626	0.248472
CACAGTTGCCTGAGTATGGTG	chr17	DPH1	DPH1_HUMAN	AGT	S	DPH1_S136	0.00055653	0.248472
GGTTATGCCCACAGGTCAG	chr2	STK16	STK16_HUMAN	TAT	Y	STK16_Y144	0.00055675	0.248472
CTCACCTGCCGAGGTGAGAG	chr12	LRP1	LRP1_HUMAN	ACC	T	LRP1_T2516	0.00055676	0.248472
GGCAGCACCGAAGACCTGTTC	chr17	RAB11FIP4	RFIP4_HUMAN	AGC	S	RAB11FIP4_S324	0.00056009	0.24903
TAGATATGATGCCAGCAAA	chr2	DHX57	DHX57_HUMAN	TAT	Y	DHX57_Y939	0.00056009	0.24903
AGAAGCTGGGCCAGCACTG	chr1	IFNLR1	INLR1_HUMAN	AGC	S	IFNLR1_S360	0.00056063	0.24903
AGAAGCTGGGCCAGCACTG	chr1	IFNLR1	INLR1_HUMAN	AGC	S	IFNLR1_S389	0.00056063	0.24903
GAAACCCAGCCTGTTCAGCT	chr20	TSHZ2	TSH2_HUMAN	AGC	S	TSHZ2_S190	0.0005611	0.24903
GAAACCCAGCCTGTTCAGCT	chr20	TSHZ2	TSH2_HUMAN	AGC	S	TSHZ2_S187	0.0005611	0.24903
TGGGACGCAGACGGGGACG	chr2	PTPN18	PTN18_HUMAN	ACG	T	PTPN18_T370	0.00056456	0.250336
CGTACAGGTAGGGGCCGGC	chr19	ZGLP1	ZGLP1_HUMAN	TAC	Y	ZGLP1_Y165	0.00056577	0.250414
GGGAGCCAGCTGACGCTGC	chr22	GGT5	GGT5_HUMAN	AGC	S	GGT5_S253	0.00056577	0.250414
ACTACATTCTGGGCCACACC	chr7	AGMO	ALKMO_HUMAN	ACA	T	AGMO_T284	0.00056743	0.250751
CCTACCTGGGTGAGTACTC	chr3	ITGA9	ITA9_HUMAN	TAC	Y	ITGA9_Y246	0.00056757	0.250751
TGGACACTTATGGCGGTTG	chr2	MAT2A	METK2_HUMAN	ACT	T	MAT2A_T270	0.00056973	0.251476
AATCCAGTGCTTCCCAGAC	chr12	WNK1	WNK1_HUMAN	AGT	S	WNK1_S597	0.00057189	0.252053
GGCTACGGCGTGGAGGAGG	chr1	RRAGC	RRAGC_HUMAN	TAC	Y	RRAGC_Y28	0.00057209	0.252053
GCCCCTGACCAATGATGACC	chr6	KHDC1L	KHDCL_HUMAN	ACC	T	KHDC1L_T112	0.0005726	0.252053
TGGCACGTCCCCCCGGGAG	chr4	NAAA	NAAA_HUMAN	ACG	T	NAAA_T253	0.00057405	0.252301
GCCTACCCCAAGCCACCTG	chr12	FAM222A	F222A_HUMAN	TAC	Y	FAM222A_Y159	0.00057438	0.252301
ACAGGAGCGGGGAAGGCTC	chr4	NDNF	NDNF_HUMAN	AGC	S	NDNF_S100	0.00057598	0.252301
ACCCCACAGAGCTGGGTGA	chr17	ITGB4	ITB4_HUMAN	ACA	T	ITGB4_T813	0.00057622	0.252301
AGTAACAGACATAAACCTG	chr6	MTHFD1L	C1TM_HUMAN	ACA	T	MTHFD1L_T183	0.00057639	0.252301
GGGAGAGCCTGCGACTGCT	chr6	BAG6	BAG6_HUMAN	AGC	S	BAG6_S329	0.00057658	0.252301
CCTACCGACCGTGGCGTCC	chr19	LRFN3	LRFN3_HUMAN	ACC	T	LRFN3_T427	0.00057725	0.252301
GCAACTATCGGGGCAGTGG	chr19	LRRC25	LRC25_HUMAN	ACT	T	LRRC25_T165	0.00057761	0.252301
CACCTACCATGTGCAGCTG	chr16	PKD1	PKD1_HUMAN	TAC	Y	PKD1_Y1693	0.000578	0.252301
ATTTATAATGAGAAAGTTC	chr6	KIF13A	KI13A_HUMAN	TAT	Y	KIF13A_Y153	0.00057838	0.252301
GTGAGCTGGGCTGATCTGGAG	chr12	CERS5	CERS5_HUMAN	AGC	S	CERS5_S28	0.00058054	0.252818
TCTACTACCCTAAGGTGAGCT	chr2	SLC11A1	NRAM1_HUMAN	TAC	Y	SLC11A1_Y128	0.00058074	0.252818
AAAGACAAGAGAATTTGAG	chr3	PIK3CA	PK3CA_HUMAN	ACA	T	PIK3CA_T974	0.00058187	0.252818
GAACTATATTGTTGAAAAG	chr2	TTN	TITIN_HUMAN	TAT	Y	TTN_Y22913	0.00058187	0.252818
TATATGCTGGAGAAAAATG	chr15	CEP152	CE152_HUMAN	TAT	Y	CEP152_Y96	0.00058268	0.252818
AAAACAGAGGTGTCAGAGCC	chr9	ZFAND5	ZFAN5_HUMAN	ACA	T	ZFAND5_T117	0.0005827	0.252818
CCAGCAGCCTTTCTCATGC	chr15	DMXL2	DMXL2_HUMAN	AGC	S	DMXL2_S294	0.0005833	0.252852
AGCACACAGTCATCGCCCC	chr20	ZMYND8	PKCB1_HUMAN	ACA	T	ZMYND8_T885	0.00058486	0.253074
AGCACACAGTCATCGCCCC	chr20	ZMYND8	PKCB1_HUMAN	ACA	T	ZMYND8_T890	0.00058486	0.253074
GGACGCCAGCAATGGATACC	chrX	ARSD	ARSD_HUMAN	AGC	S	ARSD_S110	0.00058545	0.253103
TAAGACGGAGAAGCCGACA	chr9	FAM205A	F205A_HUMAN	ACG	T	FAM205A_T1266	0.00058703	0.25356
ATGGAACTACCCCATTCGC	chr9	SVEP1	SVEP1_HUMAN	ACT	T	SVEP1_T1148	0.00058919	0.254065
AAAACAGCCATCAAGCACCCC	chr18	SETBP1	SETBP_HUMAN	ACA	T	SETBP1_T744	0.00058971	0.254065
GACGTTTATGCAATTAAACC	chr9	HSDL2	HSDL2_HUMAN	TAT	Y	HSDL2_Y260	0.00059076	0.254065
GAGCTTCACGGCGTCCTGCC	chr16	FAHD1	FAHD1_HUMAN	ACG	T	FAHD1_T126	0.00059131	0.254065
GGCAGTAACTGGCTCTCCG	chr1	C1orf43	CA043_HUMAN	AGT	S	C1orf43_S5	0.00059131	0.254065
TATACGATGTGGGAGAGGTAT	chr2	DYNC1I2	DC1I2_HUMAN	TAC	Y	DYNC1I2_Y597	0.00059135	0.254065
TGTATGCAGGAGAAATCGAAT	chr4	SLC39A8	S39A8_HUMAN	TAT	Y	SLC39A8_Y453	0.00059223	0.254071
CCTACTGCTATGCCCACATCC	chrX	CXCR3	CXCR3_HUMAN	TAC	Y	CXCR3_Y233	0.00059274	0.254071
TTGACCAAGGAGCAGCTTC	chrX	UPF3B	REN3B_HUMAN	ACC	T	UPF3B_T63	0.00059351	0.254071
AAAACTAAAAAAGATCAAG	chr4	CENPE	CENPE_HUMAN	ACT	T	CENPE_T544	0.00059432	0.254071
GGACACAGCTGGGCAGGAG	chr1	RAB3B	RAB3B_HUMAN	ACA	T	RAB3B_T78	0.00059604	0.254071
TGCACCAACTGAAGGTACAT	chr4	SPARCL1	SPRL1_HUMAN	ACT	T	SPARCL1_T116	0.00059607	0.254071
GTGACGGGCAGTGACAGCG	chr19	SYDE1	SYDE1_HUMAN	ACG	T	SYDE1_T679	0.00059689	0.254071
AGCAGCGACTCTCAGATCC	chr1	PARP1	PARP1_HUMAN	AGC	S	PARP1_S725	0.00059731	0.254071
CCGCTACCCCGGTGAGCGT	chr16	TBX6	TBX6_HUMAN	TAC	Y	TBX6_Y38	0.00059752	0.254071
ACCAACCAAAGCCTTGCCC	chr22	NOL12	NOL12_HUMAN	ACC	T	NOL12_T145	0.00059773	0.254071
GGATCACAAACCAGAGGGC	chr6	ENPP5	ENPP5_HUMAN	ACA	T	ENPP5_T126	0.00059773	0.254071
GAGACGCCCATGGAAGAAG	chr10	RRP12	RRP12_HUMAN	ACG	T	RRP12_T77	0.00059783	0.254071
CGGCCGTACCAAGGAACGCG	chr12	YARS2	SYYM_HUMAN	ACC	T	YARS2_T126	0.00059957	0.254071
CTTACCTGGTGGGGCTGTTTG	chr1	HIST3H3	H31T_HUMAN	TAC	Y	HIST3H3_Y100	0.0006	0.254071
TCCAGCTCCAGAACACCAC	chr16	SRRM2	SRRM2_HUMAN	AGC	S	SRRM2_S2326	0.00060004	0.254071
GCCCCGCACCTCGGTCGAGG	chrX	PPP1R3F	PPR3F_HUMAN	ACC	T	PPP1R3F_T26	0.0006003	0.254071
CCTCCCCAGTGCCAGCGACC	chr14	CLMN	CLMN_HUMAN	AGT	S	CLMN_S792	0.00060214	0.254071
CTCACCCCCACCCACCTGCC	chr3	HTR3E	5HT3E_HUMAN	ACC	T	HTR3E_T375	0.00060216	0.254071
CTCACCCCCACCCACCTGCC	chr3	HTR3D	5HT3D_HUMAN	ACC	T	HTR3D_T373	0.00060216	0.254071
CTCACCCCCACCCACCTGCC	chr3	HTR3E	5HT3E_HUMAN	ACC	T	HTR3E_T401	0.00060216	0.254071
TGTAGTGACAAGCTGGCCC	chr15	FAM214A	F214A_HUMAN	AGT	S	FAM214A_S62	0.00060258	0.254071
CCCAGTCCCTCAGGGTAAGC	chr12	ULK1	ULK1_HUMAN	AGT	S	ULK1_S413	0.00060292	0.254071
CAGCGGCAGTGGGACCATGG	chr6	FLOT1	FLOT1_HUMAN	AGT	S	FLOT1_S385	0.00060432	0.254267
CGAACTCGCTTAGAAAAGT	chr20	FASTKD5	FAKD5_HUMAN	ACT	T	FASTKD5_T747	0.00060535	0.254267
AAGACCATCCAGAGCCTAC	chr11	PAMR1	PAMR1_HUMAN	ACC	T	PAMR1_T537	0.00060648	0.254267
AATAGTTGTATATCATGTGA	chr6	ZBED9	SCND3_HUMAN	AGT	S	ZBED9_S615	0.00060714	0.254267
AATGAGTGCCCGGGCCACG	chr19	USHBP1	USBP1_HUMAN	AGT	S	USHBP1_S2	0.0006075	0.254267
GGCACCTTCACCTGGGCCC	chr17	ABCC3	MRP3_HUMAN	ACC	T	ABCC3_T633	0.0006075	0.254267
GTGACCAACTTATTAGAAAA	chr4	SPATA5	AFG2H_HUMAN	ACC	T	SPATA5_T49	0.00060754	0.254267
CCCTCAGCCTTCTTCGCGG	chr17	ZMYND15	ZMY15_HUMAN	AGC	S	ZMYND15_S428	0.00060775	0.254267
CGTCACTCTGAGAAACCAA	chr19	NLRP7	NALP7_HUMAN	ACT	T	NLRP7_T151	0.00060833	0.254267
GCCACCAAGGTAAGATGAA	chr16	CRYM	CRYM_HUMAN	ACC	T	CRYM_T128	0.00060864	0.254267
CTTGGGCACGAGTCCAGCCT	chr2	IRS1	IRS1_HUMAN	ACG	T	IRS1_T502	0.00061035	0.25447
GATACTGTGGCCTCCATCTT	chr9	DOLK	DOLK_HUMAN	ACT	T	DOLK_T452	0.0006108	0.25447
TTTACACAACATCATATCAAC	chr12	NFYB	NFYB_HUMAN	TAC	Y	NFYB_Y191	0.00061083	0.25447
AGCTACTGGGGACATGCTG	chr1	AK2	KAD2_HUMAN	ACT	T	AK2_T46	0.00061123	0.25447
CTTACAGAACTGATATTGT	chr10	PLEKHA1	PKHA1_HUMAN	TAC	Y	PLEKHA1_Y141	0.00061211	0.254578
CAGACCTGGAATAATTTCA	chr12	ANO4	ANO4_HUMAN	ACC	T	ANO4_T659	0.00061297	0.254578
GAATAGCACAGCCAATTCT	chr10	FRMPD2	FRPD2_HUMAN	AGC	S	FRMPD2_S874	0.00061441	0.254578
GGGAAACAGCCACACGCCC	chr12	P3H3	P3H3_HUMAN	ACA	T	P3H3_T301	0.0006146	0.254578
GGCAGTGACTGTGGTTCAC	chr9	ZFP37	ZFP37_HUMAN	AGT	S	ZFP37_S152	0.00061513	0.254578
CAGCACGCACATAATCCCC	chr11	TENM4	TEN4_HUMAN	ACG	T	TENM4_T907	0.00061545	0.254578
AGCAGCAGCAGCAGCAGCG	chr5	EGR1	EGR1_HUMAN	AGC	S	EGR1_S63	0.0006157	0.254578
AGCAGCAGCAGCAGCAGCG	chr9	SNAPC4	SNPC4_HUMAN	AGC	S	SNAPC4_S538	0.0006157	0.254578
GCTGAGCATGCGTTGGGGC	chr19	KCNK6	KCNK6_HUMAN	AGC	S	KCNK6_S158	0.00061729	0.254697
GTATTACCCCAGCACCCCG	chr3	FLNB	FLNB_HUMAN	TAC	Y	FLNB_Y516	0.00061772	0.254697
TCTACAGGGCTGGGAGCTG	chr17	ZBTB4	ZBTB4_HUMAN	ACA	T	ZBTB4_T266	0.00061772	0.254697
TTAATACATCACCAATCTC	chr2	TTN	TITIN_HUMAN	ACA	T	TTN_T28735	0.00061846	0.254697
GGCGCGGAGCCCTGCGGAGT	chr2	SFT2D3	SFT2C_HUMAN	AGC	S	SFT2D3_S56	0.00061862	0.254697
AATCTACTTTAAAAACATG	chr8	C8orf48	CH048_HUMAN	TAC	Y	C8orf48_Y177	0.00061945	0.254752
CGCCAGCAGATGAGCCGCG	chr7	MAGI2	MAGI2_HUMAN	AGC	S	MAGI2_S1454	0.00062011	0.254752
GGTATAATGTAGAAAACTGG	chr5	DMXL1	DMXL1_HUMAN	TAT	Y	DMXL1_Y197	0.0006204	0.254752
TTCACACTGGGGCTGTGCA	chr7	TNS3	TENS3_HUMAN	ACT	T	TNS3_T264	0.00062086	0.254752
CAGTACTTGCAATTCACAC	chr11	ACAD8	ACAD8_HUMAN	TAC	Y	ACAD8_Y314	0.00062161	0.254844
GTATACCGTATTGCCAGAC	chr1	INTS7	INT7_HUMAN	TAC	Y	INTS7_Y527	0.00062377	0.255513
CATATTCAACTTTCCCCGCCG	chr11	BIRC2	BIRC2_HUMAN	TAT	Y	BIRC2_Y53	0.00062518	0.255717
TGGTACCACCTATGAGATTT	chr11	ZDHHC5	ZDHC5_HUMAN	ACC	T	ZDHHC5_T710	0.00062594	0.255717
CGTACCAGGCCCAGGCCATGG	chr6	GRM4	GRM4_HUMAN	TAC	Y	GRM4_Y204	0.00062673	0.255717
CCTATTTGTCTGTGATTAC	chr4	N4BP2	N4BP2_HUMAN	TAT	Y	N4BP2_Y1724	0.00062708	0.255717
GGTGTACTCTCAGGAGCCA	chr3	PRRT3	PRRT3_HUMAN	TAC	Y	PRRT3_Y262	0.00062708	0.255717
GACACTGATTTCATCGACG	chr6	CITED2	CITE2_HUMAN	ACT	T	CITED2_T220	0.00062744	0.255717
AGTAGTATGACCAGCCTGG	chr9	AKNA	AKNA_HUMAN	AGT	S	AKNA_S886	0.0006281	0.25577
GCTCACCGTGTACTGTGTG	chr1	DDI2	DDI2_HUMAN	ACC	T	DDI2_T4	0.00063291	0.256857
GCCCTATGAGCACCTGCTT	chr12	NCOR2	NCOR2_HUMAN	TAT	Y	NCOR2_Y1611	0.00063407	0.256857
AGTATGCGTGCTATGCTAT	chr8	ATP6V1B2	VATB2_HUMAN	TAT	Y	ATP6V1B2_Y423	0.00063487	0.256857
CCTACCAGGAATGTCAACC	chrX	GPR174	GP174_HUMAN	ACC	T	GPR174_T174	0.00063668	0.256857
ATTACTATGCTAGAGTGGA	chr2	SF3B1	SF3B1_HUMAN	TAC	Y	SF3B1_Y587	0.00063674	0.256857
CGGGAGTGTCCGGACCCCT	chr21	COL18A1	COIA1_HUMAN	AGT	S	COL18A1_S740	0.00063674	0.256857
GAGAGACGGAAAATTCTGA	chrX	NHS	NHS_HUMAN	ACG	T	NHS_T1634	0.00063674	0.256857
GTCACAGTGGGCCTGTCTA	chr10	TAF5	TAF5_HUMAN	AGT	S	TAF5_S543	0.00063674	0.256857
GTCACTGGACTTTGGGCCC	chr6	SYNE1	SYNE1_HUMAN	ACT	T	SYNE1_T4511	0.00063674	0.256857
GTGGCACCCTGCCTGAGAC	chr3	SEMA5B	SEM5B_HUMAN	ACC	T	SEMA5B_T427	0.00063674	0.256857
TCTCTCCACCAAGTGGCTGG	chr17	LLGL2	L2GL2_HUMAN	ACC	T	LLGL2_T925	0.00063674	0.256857
CCTACAGCAGGTATGGAGG	chr9	DOLPP1	DOPP1_HUMAN	AGC	S	DOLPP1_S153	0.00063767	0.256857
CCTACAGCAGGTATGGAGG	chr9	DOLPP1	DOPP1_HUMAN	TAC	Y	DOLPP1_Y152	0.00063767	0.256857
CTCGAAGTCACAGTGTTGG	chr9	DENND4C	DEN4C_HUMAN	AGT	S	DENND4C_S1638	0.00063911	0.256988
GGCACACCTTCCTGCAGGC	chr5	PFN3	PROF3_HUMAN	ACC	T	PFN3_T58	0.00063911	0.256988
ATCACTTATAAGGAAGAGG	chr1	OAZ3	OAZ3_HUMAN	ACT	T	OAZ3_T58	0.00064012	0.256988
CACACGCCCAAGGTGAGAG	chr11	WEE1	WEE1_HUMAN	ACG	T	WEE1_T190	0.00064012	0.256988
GTCTTACATCCACAGCACA	chr15	CHD2	CHD2_HUMAN	TAC	Y	CHD2_Y316	0.00064171	0.257412
TACTACATACCAGAGCAAA	chr3	ATP2C1	AT2C1_HUMAN	ACA	T	ATP2C1_T492	0.00064342	0.257885
GGAGTACCTGGAGTTCCGA	chr22	NIPSNAP1	NIPS1_HUMAN	TAC	Y	NIPSNAP1_Y148	0.00064539	0.25846
TCGACTGGACCTTCCCCCTCT	chr22	KIAA1671	K1671_HUMAN	ACT	T	KIAA1671_T89	0.00064611	0.258469
GCTAGACAGCCCTGCCACCC	chr2	XDH	XDH_HUMAN	AGC	S	XDH_S1299	0.0006472	0.258469
TTCTACCCCAACTTCGCAG	chr22	BCR	BCR_HUMAN	TAC	Y	BCR_Y1145	0.0006472	0.258469
CTCAAGTACTCTACAGGTCG	chr7	NRF1	NRF1_HUMAN	TAC	Y	NRF1_Y215	0.00064755	0.258469
AACCAGCTACCATACCCCT	chr2	NEB	NEBU_HUMAN	AGC	S	NEB_S1380	0.0006489	0.258584
TTATATGAAGAGGTGAGAT	chr3	SLC25A26	SAMC_HUMAN	TAT	Y	SLC25A26_Y133	0.00064971	0.258584
GGACCTGACAACTTCTCTCC	chr4	CCDC158	CD158_HUMAN	ACA	T	CCDC158_T502	0.00064997	0.258584
AGGCAGCACCATCTATCTGT	chrX	ELF4	ELF4_HUMAN	ACC	T	ELF4_T208	0.00065056	0.258584
ACCACAGAACACATACGGC	chr9	TLN1	TLN1_HUMAN	ACA	T	TLN1_T2150	0.00065155	0.258584
GCTGCAGCGGAGCGAGCCC	chr12	HOXC13	HXC13_HUMAN	AGC	S	HOXC13_S47	0.00065188	0.258584
AACAGTGTCTCAACTGGCC	chr12	AQP6	AQP6_HUMAN	AGT	S	AQP6_S138	0.0006525	0.258584
CGCAGTAACATGGTAAGGGG	chr14	MTA1	MTA1_HUMAN	AGT	S	MTA1_S446	0.00065385	0.258584
TGGGACGGTAGGTGCATTT	chr16	LUC7L	LUC7L_HUMAN	ACG	T	LUC7L_T52	0.00065404	0.258584
CAAACCAAGGTTATTCTGGA	chr14	PTGR2	PTGR2_HUMAN	ACC	T	PTGR2_T105	0.00065445	0.258584
CACCAACAGCGCTGAGTGGG	chr20	NPEPL1	PEPL1_HUMAN	AGC	S	NPEPL1_S390	0.00065452	0.258584
TGAAACCACAGGGGAAAGGG	chr5	PIK3R1	P85A_HUMAN	ACA	T	PIK3R1_T63	0.00065496	0.258584
GGAACCTTCCTCCCGGACACC	chr11	TENM4	TEN4_HUMAN	ACC	T	TENM4_T705	0.0006562	0.258584
CGGTACCGAGCCATCACCT	chr1	RAB25	RAB25_HUMAN	TAC	Y	RAB25_Y74	0.00065657	0.258584
ACTACATAGCTGGAACCTG	chr3	KBTBD8	KBTB8_HUMAN	TAC	Y	KBTBD8_Y485	0.00065715	0.258584
TGGCCTTAGTTACCTAGAGC	chr5	C7	CO7_HUMAN	AGT	S	C7_S389	0.00065836	0.258584
AACACAGATGTTCCCTTGGA	chr8	PREX2	PREX2_HUMAN	ACA	T	PREX2_T158	0.00065867	0.258584
GCAGGGGAGCCTGCGCCTGT	chr16	PRSS21	TEST_HUMAN	AGC	S	PRSS21_S58	0.00065867	0.258584
CGCGGTGACCAGGGAAGGTG	chr2	INHA	INHA_HUMAN	ACC	T	INHA_T47	0.00065953	0.258584
GCGGTACCGCCAAAAGGGC	chr5	NKD2	NKD2_HUMAN	TAC	Y	NKD2_Y385	0.00065953	0.258584
CTTCCAGCAACCCCAGGTA	chr3	MLH1	MLH1_HUMAN	AGC	S	MLH1_S467	0.00066052	0.258584
CTTCCAGCAACCCCAGGTA	chr3	MLH1	MLH1_HUMAN	AGC	S	MLH1_S369	0.00066052	0.258584
CACTGCCAGTTCTCCTGCCC	chr12	BAZ2A	BAZ2A_HUMAN	AGT	S	BAZ2A_S1183	0.00066095	0.258584
CCCAGCATCTACGCCCCCC	chr19	LILRB5	LIRB5_HUMAN	AGC	S	LILRB5_S582	0.00066164	0.258584
GGAAGTTGCAAACTTATCG	chr12	CCT2	TCPB_HUMAN	AGT	S	CCT2_S345	0.00066219	0.258584
ACCAGCCTGCAGACCATAGCT	chr8	XKR5	XKR5_HUMAN	AGC	S	XKR5_S293	0.00066268	0.258584
GGAGACAGGTGCTGTGGTC	chr16	ZSCAN32	ZSC32_HUMAN	ACA	T	ZSCAN32_T199	0.00066331	0.258584
ATCAGATATTATGGACAGAA	chr5	WDR36	WDR36_HUMAN	TAT	Y	WDR36_Y387	0.00066334	0.258584
GCCACCCTGCTGACGGTAGG	chr22	CELSR1	CELR1_HUMAN	ACC	T	CELSR1_T2732	0.00066334	0.258584
TTCTAGCAGTCACCATAAC	chr2	CIR1	CIR1_HUMAN	AGC	S	CIR1_S324	0.00066485	0.258648
ACTTGACACCCAGTTGCTGA	chr12	FAIM2	LFG2_HUMAN	ACC	T	FAIM2_T273	0.00066516	0.258648
CATACGATATTGCACAGTAC	chr12	NUP107	NU107_HUMAN	ACG	T	NUP107_T863	0.00066612	0.258648
AGGACCATGAAGCCTCTTCCT	chr3	ADGRG7	AGRG7_HUMAN	ACC	T	ADGRG7_T558	0.00066701	0.258648
AGCACGGGCAGCGTGCACG	chr17	KLHL11	KLH11_HUMAN	ACG	T	KLHL11_T170	0.00066726	0.258648
GCTTACCTACCTGCTGCCC	chr13	FRY	FRY_HUMAN	ACC	T	FRY_T1358	0.00066748	0.258648
GACAATTATGACATTGGGTT	chr1	ACBD3	GCP60_HUMAN	TAT	Y	ACBD3_Y425	0.00066854	0.258648
TCCACATCCCGGCAAAATC	chr16	TFAP4	TFAP4_HUMAN	ACA	T	TFAP4_T264	0.00066917	0.258648
GGTCAGCTTTCGTTCCACC	chr12	PDE1B	PDE1B_HUMAN	AGC	S	PDE1B_S480	0.00066955	0.258648
TACAGCGCCATGTGTCCTTT	chrX	BGN	PGS1_HUMAN	AGC	S	BGN_S60	0.00067133	0.258648
AGCAGCTTCCCCGATGGGTCC	chr6	THBS2	TSP2_HUMAN	AGC	S	THBS2_S566	0.00067235	0.258648
GCTAACTGAAAAGCCGCCT	chr2	MAP3K2	M3K2_HUMAN	ACT	T	MAP3K2_T556	0.00067241	0.258648
ACTATGGTGTGGCATCCTGTG	chr11	ESRRA	ERR1_HUMAN	TAT	Y	ESRRA_Y91	0.00067283	0.258648
AATACTCAAAGTACCTATC	chrX	TENM1	TEN1_HUMAN	ACT	T	TENM1_T1714	0.00067308	0.258648
CCCAGCTCCCTGGTGGCCG	chr19	TMEM259	MBRL_HUMAN	AGC	S	TMEM259_S521	0.00067308	0.258648
GGGAGCTTGGCTTTGTTCCC	chr12	CLSTN3	CSTN3_HUMAN	AGC	S	CLSTN3_S261	0.00067308	0.258648
GCGACCTCTGAGGAGTCAGAA	chr9	SPATA31C1	S31C1_HUMAN	ACC	T	SPATA31C1_T549	0.00067349	0.258648
GTCTGAGTATCAAGCAGTT	chr1	DNTTIP2	TDIF2_HUMAN	AGT	S	DNTTIP2_S569	0.0006737	0.258648
GCTACAAGGCCTCCCTGTTTA	chr22	ZBED4	ZBED4_HUMAN	TAC	Y	ZBED4_Y1012	0.0006743	0.258648
TACAGCCCGGCCTTCCCCA	chr11	PITPNM1	PITM1_HUMAN	AGC	S	PITPNM1_S896	0.00067467	0.258648
CCCTGCTACGCGTCGGGTCC	chr15	GALK2	GALK2_HUMAN	ACG	T	GALK2_T8	0.00067543	0.258648
TGTACGCGCGGCAGCTGACGC	chr16	NUDT16L1	TIRR_HUMAN	TAC	Y	NUDT16L1_Y113	0.00067565	0.258648
AGGTGACAAGCAACATCAG	chr5	ARHGEF37	ARH37_HUMAN	ACA	T	ARHGEF37_T514	0.00067634	0.258648
GGGAGCGGCCTCGGCTACC	chr20	COL20A1	COKA1_HUMAN	AGC	S	COL20A1_S52	0.00067685	0.258648
CAGCAACTGTCTCTAGAGC	chr17	DNAH9	DYH9_HUMAN	ACT	T	DNAH9_T2278	0.00067687	0.258648
CCTACAATTTGATTCTCAA	chr4	PRKG2	KGP2_HUMAN	TAC	Y	PRKG2_Y659	0.00067782	0.258807
TCTGCTGAGTGACTCGGGAC	chr12	CD4	CD4_HUMAN	AGT	S	CD4_S373	0.00067887	0.259003
CCCACAGCCAAGCCCTCCTG	chr7	DDX56	DDX56_HUMAN	ACA	T	DDX56_T543	0.00067998	0.259037
GGCTATGCTAAGCCCAATG	chr12	FKBP4	FKBP4_HUMAN	TAT	Y	FKBP4_Y161	0.00068003	0.259037
GTCTTGGAGCTCTTCCCCAG	chr8	NEIL2	NEIL2_HUMAN	AGC	S	NEIL2_S185	0.00068143	0.259366
CTCACCGCCTACGTGCTATGC	chr2	PROKR1	PKR1_HUMAN	ACC	T	PROKR1_T291	0.00068214	0.259433
CAGGAAGTCAGCTCACGCT	chr9	PHF2	PHF2_HUMAN	AGT	S	PHF2_S111	0.00068389	0.259567
GGACATCACATTGAGGTACA	chr11	PTDSS2	PTSS2_HUMAN	ACA	T	PTDSS2_T437	0.00068389	0.259567
GCTACTGCCAGCTGGAGCCCA	chr10	UNC5B	UNC5B_HUMAN	TAC	Y	UNC5B_Y662	0.0006843	0.259567
GGGAGTGCCCAAGAGTCCC	chr22	ADORA2A	AA2AR_HUMAN	AGT	S	ADORA2A_S370	0.00068464	0.259567
CAGGACCCAGTGTACCTTC	chr16	SCNN1B	SCNNB_HUMAN	ACC	T	SCNN1B_T201	0.00068545	0.259671
GCCAGTGAGAAGACACCCAA	chr17	ZBTB4	ZBTB4_HUMAN	AGT	S	ZBTB4_S397	0.00068646	0.25985
ATGAGACTGATTAGGGGAG	chr4	C4orf19	CD019_HUMAN	ACT	T	C4orf19_T313	0.00068778	0.259854
CTGTATCACTTCTCAGTAC	chr16	CDH8	CADH8_HUMAN	TAT	Y	CDH8_Y281	0.00068827	0.259854
GGTATTCACCACATTCAAGC	chr1	TXLNA	TXLNA_HUMAN	ACC	T	TXLNA_T409	0.00068827	0.259854
ACTCTAGTAATGGAATATT	chr3	A4GNT	A4GCT_HUMAN	AGT	S	A4GNT_S191	0.00068862	0.259854
TCCACGGACGACTCAGAGCA	chr4	MXD4	MAD4_HUMAN	ACG	T	MXD4_T152	0.00068996	0.260072
GAAGTACCTGCTGGACAAC	chr15	ANKRD34C	AN34C_HUMAN	TAC	Y	ANKRD34C_Y70	0.00069078	0.260072
GGAGACCAGCCCGGAGGAGG	chr11	GUCY1A2	GCYA2_HUMAN	AGC	S	GUCY1A2_S22	0.000692	0.260072
ACTATCTCACACTCTATGAT	chr10	CUBN	CUBN_HUMAN	TAT	Y	CUBN_Y3568	0.00069227	0.260072
AAAAACAGGTAAAAAGTAA	chr4	LNX1	LNX1_HUMAN	ACA	T	LNX1_T554	0.00069274	0.260072
GCTATGCTCTGCGCCTGCTCC	chr1	PLK3	PLK3_HUMAN	TAT	Y	PLK3_Y635	0.00069295	0.260072
GAGAGTAGACAGATAACAC	chr9	PPP6C	PPP6_HUMAN	AGT	S	PPP6C_S116	0.0006936	0.260072
AGAGTACCCACTCTGTAAC	chr17	HOXB1	HXB1_HUMAN	TAC	Y	HOXB1_Y12	0.00069406	0.260072
GCTCACCACGGTGAGTCGG	chr6	DHX16	DHX16_HUMAN	ACC	T	DHX16_T809	0.00069444	0.260072
CCACAGCAGCGAGGAGGAGG	chr14	PTPN21	PTN21_HUMAN	AGC	S	PTPN21_S711	0.00069492	0.260072
AATACAGAGCCTGCAGTAG	chr15	GANC	GANC_HUMAN	ACA	T	GANC_T296	0.00069511	0.260072
GATAGCCCAGCACCCTCTGT	chr16	ZNF469	ZN469_HUMAN	AGC	S	ZNF469_S2074	0.00069727	0.260678
GTTAGCATCGGGGACCTTC	chr19	PPP6R1	PP6R1_HUMAN	AGC	S	PPP6R1_S800	0.00069825	0.260781
GCCAGTACTTTGTCCATTT	chr9	TLE4	TLE4_HUMAN	AGT	S	TLE4_S555	0.00069943	0.260781
GCCAGTACTTTGTCCATTT	chr9	TLE1	TLE1_HUMAN	AGT	S	TLE1_S552	0.00069943	0.260781
GCTCTGTACCGTGAACAGCG	chr9	SMARCA2	SMCA2_HUMAN	ACC	T	SMARCA2_T1176	0.0006997	0.260781
GGACACGGGCGGTCAGGAG	chr1	RAB7B	RAB7B_HUMAN	ACG	T	RAB7B_T64	0.00070072	0.260886
CCAGACCACCGAGGTCAAGA	chr19	CACNG7	CCG7_HUMAN	ACC	T	CACNG7_T48	0.00070159	0.260886
TCTATGGTAGTAACACAGCA	chr11	NUP160	NU160_HUMAN	TAT	Y	NUP160_Y707	0.0007016	0.260886
CAGCAGTATGTCTCCAGGTG	chr19	ELL	ELL_HUMAN	TAT	Y	ELL_Y99	0.00070235	0.260964
CAGAGCTGGAAGGAGGAGG	chr11	GSTP1	GSTP1_HUMAN	AGC	S	GSTP1_S28	0.00070375	0.261098
AGCTACCACTGAGGACATAC	chr17	FTSJ3	SPB1_HUMAN	ACT	T	FTSJ3_T287	0.00070379	0.261098
GTCAGCCATAAAGAAACCAAA	chr17	ATAD5	ATAD5_HUMAN	AGC	S	ATAD5_S992	0.00070438	0.261117
ATTATATTGCTATTGACGG	chr13	USPL1	USPL1_HUMAN	TAT	Y	USPL1_Y128	0.00070563	0.26138
GGCCTATGCTGAGATTGCC	chr11	BACE1	BACE1_HUMAN	TAT	Y	BACE1_Y184	0.00070747	0.2616
ATCAGCATGAGGCAGGAGA	chr4	RUFY3	RUFY3_HUMAN	AGC	S	RUFY3_S368	0.00070772	0.2616
GACACTGTCACCCCAGATGTG	chr6	FUCA2	FUCO2_HUMAN	ACT	T	FUCA2_T379	0.00070808	0.2616
GCCACCTGCGGTGTTGCACTC	chr11	ROBO4	ROBO4_HUMAN	ACC	T	ROBO4_T473	0.0007085	0.2616
AGTACATCGACCGCGACGGCA	chr17	EPN3	EPN3_HUMAN	TAC	Y	EPN3_Y111	0.00070911	0.2616
GGAATATAGAGCCAGTGTC	chr11	FAT3	FAT3_HUMAN	TAT	Y	FAT3_Y2605	0.00070947	0.2616
TTCTGAGCACAGGCATGCC	chr8	SH2D4A	SH24A_HUMAN	AGC	S	SH2D4A_S363	0.00071024	0.261685
TCTACAAGGGCAACTTCACA	chr3	TMEM108	TM108_HUMAN	TAC	Y	TMEM108_Y220	0.00071089	0.261725
AGGGACCAAATGAGACTGA	chr12	MGP	MGP_HUMAN	ACC	T	MGP_T102	0.0007124	0.261902
GAAAGTAATGTACAAGCCC	chr2	NBAS	NBAS_HUMAN	AGT	S	NBAS_S736	0.00071305	0.261902
CCCAATCAGCTCAGGAAGTG	chr1	RYR2	RYR2_HUMAN	AGC	S	RYR2_S218	0.00071411	0.261902
CCTGACCGTGCACCAGGCT	chr16	C16orf58	RUS1_HUMAN	ACC	T	C16orf58_T215	0.00071456	0.261902
ATTACGGATCCTACGTAAG	chr20	SLC24A3	NCKX3_HUMAN	TAC	Y	SLC24A3_Y570	0.00071672	0.261902
GCCAGCTCCAGCCTGGCCCC	chr17	RAI1	RAI1_HUMAN	AGC	S	RAI1_S254	0.00071686	0.261902
TGTACGAACCTCCACCATCA	chr1	KCND3	KCND3_HUMAN	ACC	T	KCND3_T502	0.00071852	0.261902
CAGGAACTGACCGCAAACG	chr17	HOXB7	HXB7_HUMAN	ACT	T	HOXB7_T135	0.00071871	0.261902
GTGAGTGCAGGCATCTTGCA	chr10	EGR2	EGR2_HUMAN	AGT	S	EGR2_S117	0.00071945	0.261902
AGCCCACACTTGGGCCCAC	chr11	ZP1	ZP1_HUMAN	ACA	T	ZP1_T587	0.00071993	0.261902
CCGAGCCACCTGCTGGCTAGC	chr17	SMCR8	SMCR8_HUMAN	AGC	S	SMCR8_S655	0.00072021	0.261902
AATACCACATTCAACAAAGCC	chr8	SNX31	SNX31_HUMAN	TAC	Y	SNX31_Y403	0.00072071	0.261902
GGAGGCAACCTTACTCCTGG	chr12	SLC17A8	VGLU3_HUMAN	ACC	T	SLC17A8_T402	0.00072084	0.261902
AGTAACCACTAGCATTGGAC	chr4	SEL1L3	SE1L3_HUMAN	ACT	T	SEL1L3_T371	0.00072105	0.261902
GACAGCATGGCCGATCGGGA	chr16	CYLD	CYLD_HUMAN	AGC	S	CYLD_S890	0.00072297	0.261902
AGGACAGGGGTGGAGCCAG	chr15	MAN2A2	MA2A2_HUMAN	ACA	T	MAN2A2_T475	0.00072321	0.261902
GATCACTACATCCTCCAGGT	chr10	CDH23	CAD23_HUMAN	TAC	Y	CDH23_Y1493	0.00072537	0.261902
AGACACAGGGCAAGTCAGT	chr5	PDZD2	PDZD2_HUMAN	ACA	T	PDZD2_T1256	0.00072543	0.261902
CAGACCCAGAAGGTGAGGC	chr9	FOCAD	FOCAD_HUMAN	ACC	T	FOCAD_T1750	0.00072572	0.261902
CTTATGATCGAGCAGTGGAC	chr20	SGK2	SGK2_HUMAN	TAT	Y	SGK2_Y271	0.00072632	0.261902
TCTATAGCAAACGCTACTCC	chr12	ANAPC7	APC7_HUMAN	TAT	Y	ANAPC7_Y351	0.00072721	0.261902
CCCAGCAAGACTGACTTCTTC	chr1	KCNA10	KCA10_HUMAN	AGC	S	KCNA10_S295	0.00072753	0.261902
GGCGTCTACGAGCACCTTGG	chr11	FGF3	FGF3_HUMAN	TAC	Y	FGF3_Y36	0.00072815	0.261902
CTTCTCTATAACGTCAGTAC	chr8	EXTL3	EXTL3_HUMAN	TAT	Y	EXTL3_Y289	0.00072936	0.261902
AGACCACCTGCAAGTGCCA	chr1	WNT9A	WNT9A_HUMAN	ACC	T	WNT9A_T214	0.00072969	0.261902
ACCAGCTGCCCCAGCCTGGG	chr1	CASP9	CASP9_HUMAN	AGC	S	CASP9_S271	0.00073072	0.261902
AATAGTTACACTGAAAATGC	chr2	ZNF804A	Z804A_HUMAN	AGT	S	ZNF804A_S625	0.00073099	0.261902
AATAGTTACACTGAAAATGC	chr2	ZNF804A	Z804A_HUMAN	TAC	Y	ZNF804A_Y626	0.00073099	0.261902
AGTATGGTTTCCGCAAAGAGA	chr1	UHMK1	UHMK1_HUMAN	TAT	Y	UHMK1_Y71	0.00073116	0.261902
TGCTGAGACGGTGCTAGCCC	chr19	MAST1	MAST1_HUMAN	ACG	T	MAST1_T481	0.00073185	0.261902
GACTACACGAAGGCTTGGG	chr19	KHSRP	FUBP2_HUMAN	TAC	Y	KHSRP_Y644	0.00073305	0.261902
AGTATTGTCGGCCAGAGAGCC	chr17	STAT3	STAT3_HUMAN	TAT	Y	STAT3_Y686	0.00073357	0.261902
GCGCAGGACACACATAACCA	chrX	TMEM185A	T185A_HUMAN	ACA	T	TMEM185A_T209	0.00073357	0.261902
TCACAAGCAGTGTTTCCTC	chr12	KRT5	K2C5_HUMAN	AGC	S	KRT5_S496	0.0007338	0.261902
TCATGACGCTGCGGAATTT	chr10	CYP2C19	CP2CJ_HUMAN	ACG	T	CYP2C19_T130	0.00073402	0.261902
TCATGACGCTGCGGAATTT	chr10	CYP2C9	CP2C9_HUMAN	ACG	T	CYP2C9_T130	0.00073402	0.261902
GATTACAATGCCACCAATG	chr9	ZNF462	ZN462_HUMAN	TAC	Y	ZNF462_Y781	0.00073434	0.261902
ACTACAATGCCATGAAAAAGC	chr12	SCN8A	SCN8A_HUMAN	TAC	Y	SCN8A_Y1489	0.00073531	0.261902
GACAGCGAGAAGAGCGCCAT	chr11	SLC35C1	FUCT1_HUMAN	AGC	S	SLC35C1_S357	0.00073613	0.261902
ACTATGGCTGTGGATGCAA	chr21	KRTAP7-1	KRA71_HUMAN	TAT	Y	KRTAP7-1_Y42	0.00073618	0.261902
AGGCCCCACAAAATGTGAAG	chr8	TG	THYG_HUMAN	ACA	T	TG_T299	0.00073759	0.261902
CACACTGGTAGGTTATGCA	chr11	MPZL2	MPZL2_HUMAN	ACT	T	MPZL2_T145	0.00073834	0.261902
GGGCATCAGCCAGAACGAAG	chr17	NAGLU	ANAG_HUMAN	AGC	S	NAGLU_S449	0.00073886	0.261902
GGCCACCGACCGCTTCCGT	chrX	AVPR2	V2R_HUMAN	ACC	T	AVPR2_T102	0.00073926	0.261902
TTGACACACAGACGCCTGG	chr2	FAM117B	F117B_HUMAN	ACA	T	FAM117B_T394	0.0007405	0.261902
GACAGCGGCAGGTGAGGGCGG	chr8	ARHGAP39	RHG39_HUMAN	AGC	S	ARHGAP39_S169	0.00074058	0.261902
TGTACCATTAACTTCACAC	chr6	TMEM30A	CC50A_HUMAN	ACC	T	TMEM30A_T105	0.00074062	0.261902
CCTATCAGTGTAATGCATG	chr10	ZNF33B	ZN33B_HUMAN	TAT	Y	ZNF33B_Y301	0.00074129	0.261902
CCTATCAGTGTAATGCATG	chr10	ZNF33B	ZN33B_HUMAN	TAT	Y	ZNF33B_Y413	0.00074129	0.261902
AGAAACATTAAATAAAGGA	chr3	GOLIM4	GOLI4_HUMAN	ACA	T	GOLIM4_T99	0.00074266	0.261902
CGCACTGGGGAGGAGTGGC	chr16	MVP	MVP_HUMAN	ACT	T	MVP_T245	0.00074369	0.261902
GACAGCAGCCCCGAGCACTG	chr16	MGRN1	MGRN1_HUMAN	AGC	S	MGRN1_S523	0.00074369	0.261902
CTGACCGAGTGGCGGGACG	chr11	MUS81	MUS81_HUMAN	ACC	T	MUS81_T26	0.00074482	0.261902
AACACATTGAGCAGTAACC	chr1	TESK2	TESK2_HUMAN	ACA	T	TESK2_T90	0.00074483	0.261902
AAGACACTTAATTATGGCCTA	chr17	SMYD4	SMYD4_HUMAN	ACA	T	SMYD4_T390	0.00074492	0.261902
GACAGACCCTGGAAACTCT	chr5	TGFBI	BGH3_HUMAN	ACC	T	TGFBI_T454	0.00074492	0.261902
GCAGCAGCAAGCTGCTCCG	chrX	FOXO4	FOXO4_HUMAN	AGC	S	FOXO4_S147	0.00074556	0.261902
GCAGCAGCAAGCTGCTCCG	chrX	FOXO4	FOXO4_HUMAN	AGC	S	FOXO4_S202	0.00074556	0.261902
CCCACTGGTCCTGAGGGGCCA	chr13	C1QTNF9B	C1T9B_HUMAN	ACT	T	C1QTNF9B_T133	0.00074573	0.261902
CCCACTGGTCCTGAGGGGCCA	chr13	C1QTNF9	C1T9A_HUMAN	ACT	T	C1QTNF9_T133	0.00074573	0.261902
GAAAGCCCCTCTTCCCAGCCA	chr14	CLEC14A	CLC14_HUMAN	AGC	S	CLEC14A_S428	0.00074647	0.261902
TGTATATAATGTCTACTAC	chr11	SORL1	SORL_HUMAN	TAT	Y	SORL1_Y1588	0.00074662	0.261902
AAAGACGGGCCTCACCAAG	chr9	LHX2	LHX2_HUMAN	ACG	T	LHX2_T303	0.00074698	0.261902
CTGACCAAAGGGAACCTCC	chr7	WIPF3	WIPF3_HUMAN	ACC	T	WIPF3_T208	0.0007472	0.261902
GACACAAGCTGTGAGCGGC	chr11	NAV2	NAV2_HUMAN	ACA	T	NAV2_T361	0.0007472	0.261902
GACACAAGCTGTGAGCGGC	chr11	NAV2	NAV2_HUMAN	ACA	T	NAV2_T448	0.0007472	0.261902
TGTATAAATACAGGTGCTATA	chr14	PSEN1	PSN1_HUMAN	TAT	Y	PSEN1_Y154	0.00074779	0.261902
GCAGCACAGGAGGAGGAGG	chr3	YEATS2	YETS2_HUMAN	ACA	T	YEATS2_T823	0.00074914	0.261902
GACTATCAGCCCACTGGTGG	chr15	CSPG4	CSPG4_HUMAN	AGC	S	CSPG4_S435	0.00074915	0.261902
CTGACCCAGCAGAGGGACA	chr10	DLG5	DLG5_HUMAN	ACC	T	DLG5_T356	0.00074938	0.261902
CTATCAGTGCTTTCAGGTA	chr12	PARP11	PAR11_HUMAN	AGT	S	PARP11_S112	0.00074981	0.261902
TGCTATGCCGAGCAGGTGG	chr2	SEMA4C	SEM4C_HUMAN	TAT	Y	SEMA4C_Y249	0.00075061	0.26198
AATACCTGGTGTTCCATGACG	chr3	APEH	ACPH_HUMAN	TAC	Y	APEH_Y67	0.00075131	0.26198
CCTATCAGCTGTATTCACT	chr6	FIG4	FIG4_HUMAN	TAT	Y	FIG4_Y507	0.00075167	0.26198
CTTATTTGGACAAAGGAAGC	chr12	TRHDE	TRHDE_HUMAN	TAT	Y	TRHDE_Y672	0.00075274	0.26198
GGGTAAAAGCCGGGAGGCGG	chr11	NLRX1	NLRX1_HUMAN	AGC	S	NLRX1_S570	0.00075274	0.26198
GCATATTATAAGGTGGGCC	chr1	NPR1	ANPRA_HUMAN	TAT	Y	NPR1_Y558	0.00075347	0.262046
AACAACATCAGGAGGAGAA	chr16	LPCAT2	PCAT2_HUMAN	ACA	T	LPCAT2_T207	0.00075479	0.262062
CATGAGTGGGGCTGGGCCC	chr11	FOLR1	FOLR1_HUMAN	AGT	S	FOLR1_S234	0.00075503	0.262062
AACACGCGCCAGGCCGAGC	chr5	CBY3	CBY3_HUMAN	ACG	T	CBY3_T111	0.00075563	0.262062
AGTGGACAACTTTGTGCAA	chr2	DNAH7	DYH7_HUMAN	ACA	T	DNAH7_T2934	0.0007563	0.262062
GGGCAGCGGGGGCAGCATA	chr17	KRT9	K1C9_HUMAN	AGC	S	KRT9_S24	0.00075775	0.262062
GCTATGAGAACGGGGCTTTCC	chr2	DTYMK	KTHY_HUMAN	TAT	Y	DTYMK_Y151	0.00075779	0.262062
GACAGTGACCTGGAGGAGG	chrX	FGD1	FGD1_HUMAN	AGT	S	FGD1_S337	0.00075894	0.262062
GGCAGCCAGGGCAGTTTCCC	chr20	LZTS3	LZTS3_HUMAN	AGC	S	LZTS3_S64	0.00075894	0.262062
GAATTCAACTCCATTGCACT	chr12	ZDHHC17	ZDH17_HUMAN	ACT	T	ZDHHC17_T126	0.00075995	0.262062
CCTATGGTTCAGAGGTGAGAG	chr17	MED24	MED24_HUMAN	TAT	Y	MED24_Y507	0.00076031	0.262062
CACAAATACACCGGACGTGA	chr1	S100A7A	S1A7A_HUMAN	TAC	Y	S100A7A_Y20	0.00076143	0.262062
CGGCATGACCCCGCTGCTCG	chr19	FEM1A	FEM1A_HUMAN	ACC	T	FEM1A_T217	0.00076173	0.262062
GATAGCTACACAATTGGGG	chr5	PCDHGB3	PCDGF_HUMAN	AGC	S	PCDHGB3_S314	0.00076279	0.262062
GTAACTGTGGATGTGTCTTG	chr4	STIM2	STIM2_HUMAN	ACT	T	STIM2_T643	0.00076351	0.262062
AAATATGTAACTTATGACC	chr3	ZCWPW2	ZCPW2_HUMAN	TAT	Y	ZCWPW2_Y125	0.00076371	0.262062
GACCGAGCCGCGCAGTCCC	chr19	EPS8L1	ES8L1_HUMAN	AGC	S	EPS8L1_S617	0.00076371	0.262062
TAGGAGCCGGTCTCCCAGA	chr1	PRPF38A	PR38A_HUMAN	AGC	S	PRPF38A_S236	0.00076428	0.262062
GTCAGCTGTGTTGGTGATGA	chr13	RNF17	RNF17_HUMAN	AGC	S	RNF17_S1188	0.0007646	0.262062
TAACCCCACTGGTGGAAAAG	chr12	MED13L	MD13L_HUMAN	ACT	T	MED13L_T1290	0.00076522	0.262062
TCCACACCGCTGCTGCTTG	chr7	MDH2	MDHM_HUMAN	ACA	T	MDH2_T248	0.00076597	0.262062
TCCACACCGCTGCTGCTTG	chr7	MDH2	MDHM_HUMAN	ACA	T	MDH2_T290	0.00076597	0.262062
CTCACGGTGCTGCCATTCGC	chr19	ATP13A1	AT131_HUMAN	ACG	T	ATP13A1_T66	0.00076644	0.262062
TCCATACCTGGGAGCAGAT	chr17	NLRP1	NLRP1_HUMAN	ACC	T	NLRP1_T73	0.00076649	0.262062
ACCAGTGCCAGCTCGGTGGA	chr16	NDRG4	NDRG4_HUMAN	AGT	S	NDRG4_S337	0.00076706	0.262062
ACCAGTGCCAGCTCGGTGGA	chr16	NDRG4	NDRG4_HUMAN	AGT	S	NDRG4_S320	0.00076706	0.262062
ATCACCTCCAGCTTTACGAT	chrX	USP27X	UBP27_HUMAN	ACC	T	USP27X_T70	0.0007686	0.262122
GCTACCACAGCATTGTGCAG	chr5	BRD8	BRD8_HUMAN	TAC	Y	BRD8_Y728	0.00076886	0.262122
GCTACCACAGCATTGTGCAG	chr5	BRD8	BRD8_HUMAN	TAC	Y	BRD8_Y744	0.00076886	0.262122
ACCTATTGGGGGCAGAAGG	chrX	TEX13A	TX13A_HUMAN	TAT	Y	TEX13A_Y259	0.0007704	0.262212
AGGAGCGAACTGGAGGGGC	chr19	TSKS	TSKS_HUMAN	AGC	S	TSKS_S409	0.00077052	0.262212
CAAGAGCAGCATTGTCCCTG	chr6	DSE	DSE_HUMAN	AGC	S	DSE_S730	0.00077076	0.262212
TGTGCACAGTGGACGTGGA	chr22	C22orf34	CV034_HUMAN	ACA	T	C22orf34_T3	0.00077164	0.262212
GCCACGCTGCAGGAGCAGA	chr6	TCP10L2	TCP2L_HUMAN	ACG	T	TCP10L2_T245	0.00077244	0.262212
AGGCGACTGAGGCCGGACG	chrX	TXLNG	TXLNG_HUMAN	ACT	T	TXLNG_T20	0.00077265	0.262212
GAGACCCACTATGAGAAGG	chr10	GOLGA7B	GOG7B_HUMAN	ACC	T	GOLGA7B_T93	0.00077292	0.262212
AGTATCCTGAAGGTACGGGCC	chr15	EPB42	EPB42_HUMAN	TAT	Y	EPB42_Y437	0.00077383	0.262251
TCTACTAGCTCAAGTAGTC	chr8	MTERF3	MTEF3_HUMAN	ACT	T	MTERF3_T73	0.00077448	0.262251
AAACCATACAATCCTATCAT	chr3	OSBPL11	OSB11_HUMAN	TAC	Y	OSBPL11_Y449	0.00077508	0.262251
CGCCAGCGTCCAGGTCCCG	chr20	SIRPA	SHPS1_HUMAN	AGC	S	SIRPA_S498	0.00077588	0.262251
CAGACACCATTCACTCCCG	chr11	MAP4K2	M4K2_HUMAN	ACC	T	MAP4K2_T313	0.00077701	0.262251
TATGCAGACTGTTTATCTCA	chr7	ORC5	ORC5_HUMAN	ACT	T	ORC5_T267	0.00077701	0.262251
CAGAGTGAAGAAGCCAGTAG	chr4	WDFY3	WDFY3_HUMAN	AGT	S	WDFY3_S117	0.00077725	0.262251
TATATCTGTATGATCACTT	chr2	DNAJC5G	DNJ5G_HUMAN	TAT	Y	DNAJC5G_Y103	0.00077804	0.262251
TGTGACGATGAGGGCTATT	chr17	MED1	MED1_HUMAN	ACG	T	MED1_T507	0.00077804	0.262251
TATACTTCTCTCGGGAAGAAT	chr19	ZNF671	ZN671_HUMAN	TAC	Y	ZNF671_Y57	0.00077941	0.262251
GTCAGCCCCTGCTTTCTCC	chr5	SLC6A3	SC6A3_HUMAN	AGC	S	SLC6A3_S528	0.00077954	0.262251
GTCTATCAGTCATTGTACA	chr12	AKAP3	AKAP3_HUMAN	TAT	Y	AKAP3_Y156	0.00078008	0.262251
TACTATTTCTTAGCTATGT	chr11	OR51B6	O51B6_HUMAN	TAT	Y	OR51B6_Y59	0.00078008	0.262251
CGCACGGCAGGTGGTGGCC	chr4	BMP3	BMP3_HUMAN	ACG	T	BMP3_T41	0.00078157	0.262387
GGGGCAGTAGTGGAAGCAG	chr9	TSC1	TSC1_HUMAN	AGT	S	TSC1_S1029	0.00078157	0.262387
AATAGGAAGCTGTTCTCCAT	chr1	TARBP1	TARB1_HUMAN	AGC	S	TARBP1_S442	0.00078373	0.262904
CGCACGGAGACTCAGTGAGA	chr7	ARHGEF5	ARHG5_HUMAN	ACG	T	ARHGEF5_T1484	0.00078481	0.262904
AAGACAGACCGCTACAAGC	chr16	ORAI3	ORAI3_HUMAN	ACA	T	ORAI3_T275	0.00078554	0.262904
GAAACTGTGAATCGCCTCCA	chr2	GCC2	GCC2_HUMAN	ACT	T	GCC2_T536	0.00078554	0.262904
GACTGAGCACGGCCGCCGT	chr7	AHCYL2	SAHH3_HUMAN	AGC	S	AHCYL2_S34	0.00078589	0.262904
GAAGAGCAGCAAGGTCGTG	chr22	AIFM3	AIFM3_HUMAN	AGC	S	AIFM3_S414	0.00078637	0.262904
GGGCTACCCCTTCCACGAC	chr3	TM4SF4	T4S4_HUMAN	TAC	Y	TM4SF4_Y129	0.00078778	0.262914
CATACCGAAAGGCAGAAGA	chr19	ZNF574	ZN574_HUMAN	TAC	Y	ZNF574_Y183	0.00078805	0.262914
CTGTAGCAAGGTGCTGCTG	chr2	D2HGDH	D2HDH_HUMAN	AGC	S	D2HGDH_S100	0.00078828	0.262914
CCTGAAGACAGTGTTTGACG	chr17	RAC3	RAC3_HUMAN	ACA	T	RAC3_T167	0.00078866	0.262914
GCTACTGAAAAGTTCCAGGTG	chr1	NES	NEST_HUMAN	ACT	T	NES_T257	0.00078912	0.262914
GCTTATCAAGTAGAAGGTA	chr4	GBA3	GBA3_HUMAN	TAT	Y	GBA3_Y16	0.00079008	0.262915
AGGACAGGTGGTGGGGGCATG	chr19	CCDC155	KASH5_HUMAN	ACA	T	CCDC155_T49	0.00079021	0.262915
TCCACGGGGCTGACAGGTG	chr8	ADGRB1	AGRB1_HUMAN	ACG	T	ADGRB1_T814	0.00079238	0.263101
ACTATCTGGAGGTACAGCA	chr19	CNOT3	CNOT3_HUMAN	TAT	Y	CNOT3_Y677	0.00079348	0.263101
CCGAAGTATTAAAACTCAG	chr19	ATP13A1	AT131_HUMAN	AGT	S	ATP13A1_S612	0.00079348	0.263101
CATAGTGTTCTGGTTGATGA	chr1	ERICH3	ERIC3_HUMAN	AGT	S	ERICH3_S135	0.00079397	0.263101
TGAACACACGAGGGGCTGG	chr7	FLNC	FLNC_HUMAN	ACA	T	FLNC_T990	0.00079454	0.263101
GCTCAGTGAGGGAGGCTGC	chr9	LAMC3	LAMC3_HUMAN	AGT	S	LAMC3_S423	0.00079499	0.263101
GCTACGCCAATGTGCCCCCC	chr5	SNX18	SNX18_HUMAN	TAC	Y	SNX18_Y78	0.0007967	0.263101
AGAGACTGACCAGGGCTCT	chr19	ABCA7	ABCA7_HUMAN	ACT	T	ABCA7_T1199	0.00079847	0.263101
TGGTGACTCGGTCATCCCC	chr11	KDM2A	KDM2A_HUMAN	ACT	T	KDM2A_T737	0.00079872	0.263101
GCTACGCTCACGGCACCGTGC	chr11	MUC5B	MUC5B_HUMAN	TAC	Y	MUC5B_Y755	0.00079886	0.263101
CAAGATCAGCCCACCCAGGT	chr19	CLASRP	CLASR_HUMAN	AGC	S	CLASRP_S285	0.00079938	0.263101
GGCAGCCCCGAGCAGAGGCC	chr17	RAI1	RAI1_HUMAN	AGC	S	RAI1_S880	0.00080084	0.263101
AGTACCGGTGGGCGCTCGCCT	chr19	GPX4	GPX4_HUMAN	TAC	Y	GPX4_Y59	0.00080102	0.263101
GACTACAAGTTCCCCATCG	chr19	KMT2B	KMT2B_HUMAN	TAC	Y	KMT2B_Y2690	0.00080119	0.263101
ATCACACCACCTACAGCCC	chr1	CAPZA1	CAZA1_HUMAN	ACA	T	CAPZA1_T182	0.0008019	0.263101
GCTACCTCAGTCACCTGTG	chr17	PNPO	PNPO_HUMAN	TAC	Y	PNPO_Y21	0.00080318	0.263101
GATAGCCCGGCGCTCATGAC	chr4	STIM2	STIM2_HUMAN	AGC	S	STIM2_S45	0.00080396	0.263101
AGCAGTTCTTCAACGAAAACC	chrX	PPEF1	PPE1_HUMAN	AGT	S	PPEF1_S5	0.00080467	0.263101
GAGAGTTTGTTCCCAGGCCTG	chr1	C1orf74	CA074_HUMAN	AGT	S	C1orf74_S226	0.00080476	0.263101
GGCACTGGCTGGATGGACC	chr22	MCHR1	MCHR1_HUMAN	ACT	T	MCHR1_T67	0.00080476	0.263101
GAGTAAGAGCAAATGCTCCG	chr5	SLC6A3	SC6A3_HUMAN	AGC	S	SLC6A3_S4	0.00080534	0.263101
CACCCACCCCACGTAGACC	chr20	ITCH	ITCH_HUMAN	ACC	T	ITCH_T263	0.00080536	0.263101
CCTGACCCAGAAGTGCATC	chr15	ATP8B4	AT8B4_HUMAN	ACC	T	ATP8B4_T1063	0.00080536	0.263101
GAATACCGTGAGTGGGGCC	chr10	MRPL43	RM43_HUMAN	TAC	Y	MRPL43_Y79	0.00080592	0.263101
CTGACTGATACCCAGGTTC	chrX	MAGED2	MAGD2_HUMAN	ACT	T	MAGED2_T90	0.0008062	0.263101
GCAAAGCCAGCTCCTCCAG	chr8	NUDT18	NUD18_HUMAN	AGC	S	NUDT18_S307	0.00080669	0.263101
CATATAATTGTAATGTATGT	chr19	ZNF284	ZN284_HUMAN	TAT	Y	ZNF284_Y371	0.00080742	0.263101
ACAGCAGCAGCAGCAGTGA	chr2	ASXL2	ASXL2_HUMAN	AGC	S	ASXL2_S115	0.00080751	0.263101
ACTACCCGGAAAGTTATAG	chr4	TLR1	TLR1_HUMAN	TAC	Y	TLR1_Y558	0.0008082	0.263101
TGAGGACCCCAGAGGAAAA	chrX	ZMYM3	ZMYM3_HUMAN	ACC	T	ZMYM3_T795	0.00080933	0.263101
CCCAGCTCCCCAGATTCCAC	chr19	TSHZ3	TSH3_HUMAN	AGC	S	TSHZ3_S332	0.00080967	0.263101
TTGTGACAGAAAAAATGCA	chr8	ESCO2	ESCO2_HUMAN	ACA	T	ESCO2_T123	0.00080978	0.263101
GCTACCTGAGCCGAGAGGGCA	chrX	RENBP	RENBP_HUMAN	TAC	Y	RENBP_Y371	0.00081183	0.263101
AGCACCGGTGTAAGGAAAGGC	chr16	CREBBP	CBP_HUMAN	ACC	T	CREBBP_T586	0.0008133	0.263101
CTTACAAGGAAAGGTAATG	chr11	PATE2	PATE2_HUMAN	ACA	T	PATE2_T66	0.00081335	0.263101
AGCCCAAAGCAAGTAACTTA	chr6	HIST1H2AA	H2A1A_HUMAN	AGC	S	HIST1H2AA_S130	0.00081399	0.263101
CTTACCGGTATGGGCTGGGC	chr17	DPH1	DPH1_HUMAN	TAC	Y	DPH1_Y254	0.00081433	0.263101
ATTAGACACAGAAGATCAAG	chr9	CNTLN	CNTLN_HUMAN	ACA	T	CNTLN_T1343	0.00081463	0.263101
GCTACATGCTTCAACATCCCC	chr14	ACOT4	ACOT4_HUMAN	TAC	Y	ACOT4_Y214	0.00081538	0.263101
AGGACACGCTAACCATCCA	chr22	C22orf31	CV031_HUMAN	ACG	T	C22orf31_T202	0.00081569	0.263101
CTTGTATAATGCCTTTCCA	chr11	CYP2R1	CP2R1_HUMAN	TAT	Y	CYP2R1_Y229	0.00081615	0.263101
GCCACTGTTACTAAAAGGA	chr1	ASPM	ASPM_HUMAN	ACT	T	ASPM_T496	0.00081654	0.263101
TTCCACTACGGTGAGGAAAC	chr5	HDAC3	HDAC3_HUMAN	TAC	Y	HDAC3_Y18	0.0008177	0.263101
GAGACCCCGGACCAGGGCA	chr17	ORMDL3	ORML3_HUMAN	ACC	T	ORMDL3_T74	0.00081831	0.263101
GGAAGCCCGGAGACATCAG	chr13	MRPS31	RT31_HUMAN	AGC	S	MRPS31_S23	0.00081897	0.263101
GGGAGTTTATCACCAGCCC	chr16	NFATC3	NFAC3_HUMAN	AGT	S	NFATC3_S364	0.00081897	0.263101
CGCACCTATGCCTCCCGCTA	chr1	PIK3C2B	P3C2B_HUMAN	TAT	Y	PIK3C2B_Y289	0.00081926	0.263101
CGCACCTATGCCTCCCGCTA	chr1	PIK3C2B	P3C2B_HUMAN	ACC	T	PIK3C2B_T288	0.00081926	0.263101
GGGTTTAAGTCTGGCTGTTT	chr2	CCDC141	CC141_HUMAN	AGT	S	CCDC141_S385	0.00082035	0.263101
TGTAAGTGAAGATCTTCAT	chr7	AGBL3	CBPC3_HUMAN	AGT	S	AGBL3_S31	0.00082035	0.263101
CATACCCACCGCCTGCCCC	chr12	PRR13	PRR13_HUMAN	TAC	Y	PRR13_Y81	0.00082047	0.263101
CTAAGCTTTGGGGGTCTGGTG	chr20	FOXS1	FOXS1_HUMAN	AGC	S	FOXS1_S165	0.00082076	0.263101
TCCACAAAGGGGTCCTGTC	chr15	SEMA7A	SEM7A_HUMAN	ACA	T	SEMA7A_T116	0.00082156	0.263101
AGGACACCTACTTCGTGAC	chr13	F10	FA10_HUMAN	ACC	T	F10_T430	0.00082233	0.263101
GACCAGCACGGCCGCCACG	chr16	ZCCHC14	ZCH14_HUMAN	AGC	S	ZCCHC14_S619	0.00082233	0.263101
CCTACGGCAAGATCTGGGA	chr3	PRKCD	KPCD_HUMAN	TAC	Y	PRKCD_Y334	0.00082264	0.263101
AAGAGACTGTGGCTGGCCC	chr20	EDN3	EDN3_HUMAN	ACT	T	EDN3_T49	0.00082434	0.263101
AATGACTGAACCTCAGGTG	chr19	ZGLP1	ZGLP1_HUMAN	ACT	T	ZGLP1_T2	0.00082474	0.263101
GAGAGTCTGCTGTTACTTG	chr2	LRP2	LRP2_HUMAN	AGT	S	LRP2_S1435	0.0008248	0.263101
AGCCAGGACTCCATTCTCCG	chr3	CNTN4	CNTN4_HUMAN	ACT	T	CNTN4_T636	0.00082546	0.263101
CTCAGCTGCGCCATAGTAGC	chr4	PCDH18	PCD18_HUMAN	AGC	S	PCDH18_S617	0.00082602	0.263101
TACAGCGACGTGAAGAAGC	chr5	CXCL14	CXL14_HUMAN	AGC	S	CXCL14_S49	0.00082602	0.263101
TACACAGCCATTGCCTTCTT	chr5	SLC30A5	ZNT5_HUMAN	ACA	T	SLC30A5_T193	0.00082696	0.263101
GAGCTCCAGTCCCCGCCCCG	chr7	INTS1	INT1_HUMAN	AGT	S	INTS1_S1372	0.00082758	0.263101
AATACACAGAGTACTTATT	chr10	NRP1	NRP1_HUMAN	ACA	T	NRP1_T916	0.00082879	0.263101
TCAGACAGAGGTGGCAGAT	chrX	HUWE1	HUWE1_HUMAN	ACA	T	HUWE1_T2311	0.00082912	0.263101
ATTATATACAAAGCAAAAGAG	chr20	SYCP2	SYCP2_HUMAN	TAT	Y	SYCP2_Y1241	0.00082922	0.263101
CATACAAATGTAAAGAATGT	chr19	ZNF540	ZN540_HUMAN	TAC	Y	ZNF540_Y579	0.00082922	0.263101
GCCCCTCAGCAGTTTCCGGT	chrX	TMEM164	TM164_HUMAN	AGC	S	TMEM164_S204	0.00082922	0.263101
CATACAGGCCTCGAGGGGT	chr1	CATSPER4	CTSR4_HUMAN	ACA	T	CATSPER4_T16	0.00083128	0.263101
ATTACGAGATCGAGTATGACC	chr4	TADA2B	TAD2B_HUMAN	TAC	Y	TADA2B_Y173	0.00083135	0.263101
CGTACAGACCCCGCAGGGGC	chr20	UCKL1	UCKL1_HUMAN	ACC	T	UCKL1_T378	0.00083185	0.263101
GCCGCACTGTGGTATTCGC	chr3	PLXNA1	PLXA1_HUMAN	ACT	T	PLXNA1_T446	0.00083185	0.263101
AGCAGCGAGGACGAGAGCG	chr17	UBTF	UBF1_HUMAN	AGC	S	UBTF_S714	0.0008321	0.263101
AGCAGCGAGGACGAGAGCG	chr17	UBTF	UBF1_HUMAN	AGC	S	UBTF_S677	0.0008321	0.263101
TACCCCTACCGCCGTGCAAA	chrX	ITM2A	ITM2A_HUMAN	ACC	T	ITM2A_T10	0.0008321	0.263101
GGGGACCTCGGCGTTGTGG	chr5	ZBED3	ZBED3_HUMAN	ACC	T	ZBED3_T86	0.00083344	0.263352
TCCACCATCATGCGAGACC	chr17	DNAH17	DYH17_HUMAN	ACC	T	DNAH17_T2185	0.00083427	0.263443
TAATGACAGGTGGCAGAGA	chr3	STAG1	STAG1_HUMAN	ACA	T	STAG1_T808	0.0008356	0.263594
GACTATGAGGATGACGAGG	chr3	BAP1	BAP1_HUMAN	TAT	Y	BAP1_Y401	0.00083584	0.263594
AATAGGTACTATTACCAAAG	chr13	ELF1	ELF1_HUMAN	TAC	Y	ELF1_Y270	0.00083649	0.263623
GTCAGCCACGGTGAGGGCGG	chr19	FIZ1	FIZ1_HUMAN	AGC	S	FIZ1_S380	0.00083702	0.263623
GCAAGTTCAGAACCATTCAG	chr19	URI1	RMP_HUMAN	AGT	S	URI1_S274	0.00083777	0.263673
ATTATGGAGATAGCTGCTAT	chr12	CLEC1B	CLC1B_HUMAN	TAT	Y	CLEC1B_Y109	0.00083827	0.263673
GGACCAGACCGTGGTGTTTG	chr12	DDX54	DDX54_HUMAN	ACC	T	DDX54_T341	0.00083922	0.2638
GGAGGTGACTCAATTAAACG	chr6	FAM184A	F184A_HUMAN	ACT	T	FAM184A_T473	0.00083993	0.263852
ACTACAAAACTGTGCACCTC	chr15	BNC1	BNC1_HUMAN	TAC	Y	BNC1_Y947	0.00084209	0.26415
GACAGTGGAGCCTTAATCC	chr4	SEC24D	SC24D_HUMAN	AGT	S	SEC24D_S741	0.00084357	0.26415
CTCAGACACCGAGGCCTCCG	chr3	VWA5B2	VW5B2_HUMAN	ACC	T	VWA5B2_T1148	0.00084425	0.26415
TCTATTGTAAGATATAGTCT	chr4	OTOP1	OTOP1_HUMAN	TAT	Y	OTOP1_Y609	0.00084432	0.26415
GCCACTGGCATGTTTCAGTTT	chr11	EXT2	EXT2_HUMAN	ACT	T	EXT2_T40	0.00084461	0.26415
TGCTACCTAGAGTTGCGCT	chrX	EDA	EDA_HUMAN	TAC	Y	EDA_Y61	0.0008449	0.26415
TGGTAGTGCTGGAAAAGAA	chr12	C2CD5	C2CD5_HUMAN	AGT	S	C2CD5_S323	0.00084556	0.26415
CATTACGGACACTTCCCTC	chr21	SIM2	SIM2_HUMAN	TAC	Y	SIM2_Y444	0.00084641	0.26415
GGAACAGTTGTCATGCAGA	chr5	ITGA1	ITA1_HUMAN	ACA	T	ITGA1_T404	0.00084661	0.26415
GATTACAAGTTATTCTGGG	chr15	BUB1B	BUB1B_HUMAN	TAC	Y	BUB1B_Y778	0.00084784	0.26415
GAAGCAGACCAAGGTCAGAG	chr16	KCTD13	BACD1_HUMAN	ACC	T	KCTD13_T250	0.00084831	0.26415
ATCAGCCTCAAAGACATCC	chr12	FBXO21	FBX21_HUMAN	AGC	S	FBXO21_S213	0.00084857	0.26415
GAGTATATAGTATTTGGAA	chr14	GPR137C	G137C_HUMAN	TAT	Y	GPR137C_Y300	0.00085061	0.26415
CACACGAGGTCCGTGGGCCG	chr22	SEC14L6	S14L6_HUMAN	ACG	T	SEC14L6_T281	0.00085066	0.26415
CACACGAGGTCCGTGGGCCG	chr22	SEC14L4	S14L4_HUMAN	ACG	T	SEC14L4_T281	0.00085066	0.26415
CAGAAGTACTGCAAATATGC	chr6	VTA1	VTA1_HUMAN	TAC	Y	VTA1_Y275	0.00085066	0.26415
TCTATTCTCCTTCTCAGCAG	chr3	NGLY1	NGLY1_HUMAN	TAT	Y	NGLY1_Y342	0.00085073	0.26415
TGGTAAAAGCACATCCATTA	chr17	ABCA8	ABCA8_HUMAN	AGC	S	ABCA8_S1290	0.00085157	0.26415
AATGACAGATGAACTCGTT	chr14	FBXO34	FBX34_HUMAN	ACA	T	FBXO34_T408	0.00085256	0.26415
AGTATGAGGTGTGTCTGGC	chr5	PCDHB13	PCDBD_HUMAN	TAT	Y	PCDHB13_Y751	0.00085281	0.26415
CTGTACCCCATTATCTGTG	chr14	RPGRIP1	RPGR1_HUMAN	ACC	T	RPGRIP1_T666	0.00085281	0.26415
TGGTACAAGCTTGGTGAGT	chr5	DOCK2	DOCK2_HUMAN	TAC	Y	DOCK2_Y1075	0.00085289	0.26415
GCACCACAGGGAGTGGCTC	chr12	ACVRL1	ACVL1_HUMAN	ACA	T	ACVRL1_T184	0.00085541	0.264761
TCCTACAATGAAATCCAGT	chr6	OR2H1	OR2H1_HUMAN	TAC	Y	OR2H1_Y192	0.00085722	0.264782
TATACGGTGTGTTGGGGGCGC	chr3	NISCH	NISCH_HUMAN	ACG	T	NISCH_T31	0.00085765	0.264782
TCTACACACAAAGTCCCAG	chr7	TRIM24	TIF1A_HUMAN	ACA	T	TRIM24_T675	0.00085767	0.264782
TCTACACACAAAGTCCCAG	chr7	TRIM24	TIF1A_HUMAN	ACA	T	TRIM24_T709	0.00085767	0.264782
CCTATGTCTTTCAGCAGCCC	chr5	UGT3A2	UD3A2_HUMAN	TAT	Y	UGT3A2_Y474	0.00085844	0.264803
CATAGCAACAAAAAGGAAC	chr1	THRAP3	TR150_HUMAN	AGC	S	THRAP3_S600	0.00085891	0.264803
TTTACCATTTGGACATGCT	chr8	PKHD1L1	PKHL1_HUMAN	ACC	T	PKHD1L1_T3480	0.00085938	0.264803
GATAAGTACACGCTGCCCGG	chr3	SOX2	SOX2_HUMAN	TAC	Y	SOX2_Y125	0.00086056	0.264998
GATACAAGGAGGTAGCTCTG	chr17	MYO18A	MY18A_HUMAN	TAC	Y	MYO18A_Y835	0.00086154	0.265131
CCCTACAAAGTAGAGGAGT	chr19	MLLT1	ENL_HUMAN	TAC	Y	MLLT1_Y71	0.00086246	0.265246
GGCACAGTTGTCTCTATCC	chr12	CD163	C163A_HUMAN	ACA	T	CD163_T523	0.0008633	0.26529
GCACCCGACGTTTCCCGCGC	chr18	LAMA3	LAMA3_HUMAN	ACG	T	LAMA3_T1140	0.0008637	0.26529
AGTATATTCAAAGCTACAA	chr5	NAIP	BIRC1_HUMAN	TAT	Y	NAIP_Y239	0.00086586	0.265437
AGGAGTCATTGTACTGTGA	chr17	SMG8	SMG8_HUMAN	AGT	S	SMG8_S357	0.00086703	0.265437
CGGATCCACCCCCATTCACC	chr3	ENTPD3	ENTP3_HUMAN	ACC	T	ENTPD3_T132	0.00086703	0.265437
ATTATACTTACCGTGATTA	chrX	RBMX	RBMX_HUMAN	ACT	T	RBMX_T242	0.00086802	0.265437
ATTATACTTACCGTGATTA	chr1	RBMXL1	RMXL1_HUMAN	ACT	T	RBMXL1_T242	0.00086802	0.265437
ATTATACTTACCGTGATTA	chrX	RBMX	RBMX_HUMAN	TAT	Y	RBMX_Y241	0.00086802	0.265437
ATTATACTTACCGTGATTA	chr1	RBMXL1	RMXL1_HUMAN	TAT	Y	RBMXL1_Y241	0.00086802	0.265437
GGAGAGTACGTAGAAACTTG	chr12	DNAJC14	DJC14_HUMAN	TAC	Y	DNAJC14_Y265	0.00087019	0.265869
CATCTCCACGGCAGGGAAGA	chr3	CCDC71	CCD71_HUMAN	ACG	T	CCDC71_T21	0.00087195	0.265869
CACACCCTCTTAGATCGAG	chr8	EXOSC4	EXOS4_HUMAN	ACC	T	EXOSC4_T226	0.00087235	0.265869
CATCACAGTGAAAAGTGAG	chr17	ITGA3	ITA3_HUMAN	ACA	T	ITGA3_T109	0.00087253	0.265869
CTGACTCTTGTCCTGCATC	chr3	PDZRN3	PZRN3_HUMAN	ACT	T	PDZRN3_T249	0.00087256	0.265869
CTGAGCATCGTTAAGGCCAC	chr10	CFAP46	CFA46_HUMAN	AGC	S	CFAP46_S769	0.00087328	0.265869
GGGAGCCCCCTGACAGATG	chr6	LRRC73	LRC73_HUMAN	AGC	S	LRRC73_S95	0.00087328	0.265869
CGAGGACTGGGTAAGATTC	chr16	RRN3	RRN3_HUMAN	ACT	T	RRN3_T29	0.00087451	0.265885
TAAGGGAACCAACACCTATG	chr2	SLC5A7	SC5A7_HUMAN	ACC	T	SLC5A7_T430	0.00087457	0.265885
GACAGCAGCAAAGTACCCA	chr2	ARHGAP25	RHG25_HUMAN	AGC	S	ARHGAP25_S414	0.00087667	0.265885
GACAGCAGCAAAGTACCCA	chr2	ARHGAP25	RHG25_HUMAN	AGC	S	ARHGAP25_S422	0.00087667	0.265885
GCAGACGTAGGGCAGGTGA	chr22	MIEF1	MID51_HUMAN	ACG	T	MIEF1_T463	0.00087728	0.265885
CCCTCACCGTCCACGTCCT	chr22	SLC35E4	S35E4_HUMAN	ACC	T	SLC35E4_T283	0.00087742	0.265885
GCCCTGGACCACTCGCCTCA	chr15	DUOX2	DUOX2_HUMAN	ACC	T	DUOX2_T1340	0.00087848	0.265885
GCCCTGGACCACTCGCCTCA	chr15	DUOX1	DUOX1_HUMAN	ACC	T	DUOX1_T1343	0.00087848	0.265885
TCTATGTTAAAATCCTTCCAC	chr4	FAT1	FAT1_HUMAN	TAT	Y	FAT1_Y2690	0.00087879	0.265885
GGAACAGCTCGGGCGGGGAGG	chr17	CEP295NL	C295L_HUMAN	ACA	T	CEP295NL_T273	0.00087883	0.265885
CGCAGCGTAGCACACGAGGCC	chr19	HAS1	HYAS1_HUMAN	AGC	S	HAS1_S520	0.00088099	0.266245
CAAACTATTCCAAAAGCAC	chr12	CCDC91	CCD91_HUMAN	ACT	T	CCDC91_T84	0.00088193	0.266245
AGGAGCGGAGATGTGAGCC	chr13	FREM2	FREM2_HUMAN	AGC	S	FREM2_S1907	0.00088222	0.266245
TATGTATGACAGGCCCCTG	chr2	COL6A3	CO6A3_HUMAN	TAT	Y	COL6A3_Y2002	0.00088222	0.266245
CACCAGTACGAGTCGAAGTT	chr19	TOMM40	TOM40_HUMAN	ACG	T	TOMM40_T50	0.00088315	0.266359
AATACCATACTGCACCATT	chr2	HIBCH	HIBCH_HUMAN	ACC	T	HIBCH_T21	0.00088612	0.266611
AATATAGTGGAAACTTAATGA	chr11	MMP12	MMP12_HUMAN	TAT	Y	MMP12_Y55	0.00088612	0.266611
GCCAGCATCTTCCAGCTGC	chr9	EXD3	MUT7_HUMAN	AGC	S	EXD3_S127	0.00088612	0.266611
ATCACGGAGCCTGCACGTGA	chr1	PRDM2	PRDM2_HUMAN	AGC	S	PRDM2_S1610	0.00088676	0.266611
AATATAAGACTGCTTCTACAA	chr3	SLC25A36	S2536_HUMAN	TAT	Y	SLC25A36_Y207	0.00088748	0.266611
CCATACTGTGCAGAGAAAA	chr3	GPR15	GPR15_HUMAN	TAC	Y	GPR15_Y182	0.00088799	0.266611
GGCTACATTGGCAGCCACA	chr1	GALE	GALE_HUMAN	TAC	Y	GALE_Y13	0.00088861	0.266611
TGTCATTAGTGACATCACCG	chr1	MTFR1L	MFR1L_HUMAN	AGT	S	MTFR1L_S187	0.00088861	0.266611
CCTACTATCTGCTGGACCAGT	chr3	CCR8	CCR8_HUMAN	TAC	Y	CCR8_Y93	0.00088964	0.266611
GCGATAGCATGCTGGGTGA	chrX	MAGEA9B	MAGA9_HUMAN	AGC	S	MAGEA9B_S187	0.0008903	0.266611
GCGATAGCATGCTGGGTGA	chrX	MAGEA9B	MAGA9_HUMAN	AGC	S	MAGEA9B_S187	0.0008903	0.266611
GATACAGGTATGTCTTTACT	chr14	PAPOLA	PAPOA_HUMAN	ACA	T	PAPOLA_T466	0.00089113	0.266611
GAAGGCCAGTGACAAAGAGA	chr19	CCER2	CCER2_HUMAN	AGT	S	CCER2_S174	0.00089174	0.266611
CTCACCATCGTCCCCGACGG	chr2	ALLC	ALLC_HUMAN	ACC	T	ALLC_T351	0.0008918	0.266611
TTTAGCCAGTATGACCCAA	chr5	CHSY3	CHSS3_HUMAN	AGC	S	CHSY3_S748	0.00089225	0.266611
AATAACTATGCTGCCATGGT	chr12	HVCN1	HVCN1_HUMAN	TAT	Y	HVCN1_Y134	0.00089396	0.26681
AAGAGCGGCGGCTCCGAGG	chr6	ARID1B	ARI1B_HUMAN	AGC	S	ARID1B_S18	0.00089402	0.26681
ACGACCCTCGCCTCCGTCC	chr1	PEX14	PEX14_HUMAN	ACC	T	PEX14_T169	0.00089612	0.267169
TCTACCATTCCCCCTTCTT	chr16	TSC2	TSC2_HUMAN	TAC	Y	TSC2_Y1505	0.00089797	0.267169
GCTGACCCTGGCCTCAGAG	chr6	GABRR1	GBRR1_HUMAN	ACC	T	GABRR1_T428	0.00089812	0.267169
AACAGCAAGTATAGCTGCA	chr12	ZBTB39	ZBT39_HUMAN	AGC	S	ZBTB39_S603	0.00089828	0.267169
CCCACAGAGGAGGAGGAGG	chr19	PRKCSH	GLU2B_HUMAN	ACA	T	PRKCSH_T312	0.00089915	0.267169
GATGGTGACAGGAGCCGCCC	chr4	ACSL1	ACSL1_HUMAN	ACA	T	ACSL1_T433	0.00089915	0.267169
GGAGTATGCCCATTCCATA	chr7	GRM8	GRM8_HUMAN	TAT	Y	GRM8_Y36	0.00089915	0.267169
CCCCTATCAGGAAGAAGAA	chr11	ACP2	PPAL_HUMAN	TAT	Y	ACP2_Y56	0.00089964	0.267169
ACAACACACCTTCCTGATGG	chr17	TSEN54	SEN54_HUMAN	ACA	T	TSEN54_T430	0.00090044	0.267242
ACCAGCAGGGTGGGCAAGG	chr12	GCN1	GCN1_HUMAN	AGC	S	GCN1_S961	0.00090146	0.267355
AATAGTTTAGAACGGGCTG	chr12	USP5	UBP5_HUMAN	AGT	S	USP5_S751	0.0009026	0.267355
GTGACTTCAGCCATACCGAG	chr19	ZNF419	ZN419_HUMAN	ACT	T	ZNF419_T94	0.00090303	0.267355
TTCTCACCATTCTGGGACT	chr11	MS4A2	FCERB_HUMAN	ACC	T	MS4A2_T189	0.00090303	0.267355
ATATGCCACAGTAATCTTCC	chr6	TREML1	TRML1_HUMAN	ACA	T	TREML1_T283	0.00090385	0.267434
TGGGAAGACTCTGCTGGCGA	chr1	NVL	NVL_HUMAN	ACT	T	NVL_T629	0.00090477	0.26748
TTATCACTTACGTGGAGCA	chrX	PORCN	PORCN_HUMAN	ACT	T	PORCN_T358	0.00090602	0.26748
CGCAGCAGCAGCAACATCT	chr10	TLL2	TLL2_HUMAN	AGC	S	TLL2_S447	0.00090693	0.26748
GCAAGCAGCAGCCGCAGTGG	chrX	DDX3X	DDX3X_HUMAN	AGC	S	DDX3X_S619	0.00090726	0.26748
AGTAGTGGGAAGCGGAAAGA	chr3	FAIM	FAIM1_HUMAN	AGT	S	FAIM_S156	0.00090909	0.26748
GGGCAGCTACATCTATGAC	chr14	CRIP2	CRIP2_HUMAN	AGC	S	CRIP2_S74	0.00090925	0.26748
GGGCAGCTACATCTATGAC	chr14	CRIP2	CRIP2_HUMAN	AGC	S	CRIP2_S195	0.00090925	0.26748
ATATATGAAGCTGAACAAA	chr1	ADGRL2	AGRL2_HUMAN	TAT	Y	ADGRL2_Y150	0.00090977	0.26748
CCTATGCAATGAAGGAATA	chr17	SSH2	SSH2_HUMAN	TAT	Y	SSH2_Y406	0.00090998	0.26748
GTGACTAAGACTATCGTAG	chr17	KRT24	K1C24_HUMAN	ACT	T	KRT24_T499	0.0009112	0.26748
CCCACAGGCACAGGCACGGGT	chr22	PPIL2	PPIL2_HUMAN	ACA	T	PPIL2_T336	0.00091125	0.26748
CTGACCGACTTCCTGCAGG	chr11	FOSL1	FOSL1_HUMAN	ACC	T	FOSL1_T130	0.00091264	0.26748
GAAACTGTTGACATGCAGAA	chrX	CAPN6	CAN6_HUMAN	ACT	T	CAPN6_T196	0.00091341	0.26748
GCCAGGAACCAAAGGAGAGA	chr5	COL23A1	CONA1_HUMAN	ACC	T	COL23A1_T467	0.00091473	0.26748
GGTAGTGGGAAAGGCAGCCCT	chr12	KRT78	K2C78_HUMAN	AGT	S	KRT78_S459	0.00091529	0.26748
AGTTATGGAATAGTAATGT	chr4	EPHA5	EPHA5_HUMAN	TAT	Y	EPHA5_Y864	0.00091557	0.26748
CCTACAAATGTGAATAATA	chr7	ZNF479	ZN479_HUMAN	TAC	Y	ZNF479_Y521	0.00091589	0.26748
GCCACTGGCCTAGCACTGGCC	chr11	PTPRCAP	PTCA_HUMAN	ACT	T	PTPRCAP_T48	0.00091626	0.26748
AATACCTGAACCGGCTCAAGA	chr12	NOP2	NOP2_HUMAN	TAC	Y	NOP2_Y266	0.00091648	0.26748
GTTCAGCGACATGACCGTA	chr22	KIAA0930	K0930_HUMAN	AGC	S	KIAA0930_S175	0.00091694	0.26748
GTCTACGGCATCACCGACG	chr5	NEURL1B	NEU1B_HUMAN	TAC	Y	NEURL1B_Y183	0.00091773	0.26748
ACCACGGGGGTCTGCACGA	chr7	DPP6	DPP6_HUMAN	ACG	T	DPP6_T415	0.00091843	0.26748
AGAGCCCACACATCTGCGGG	chr15	RYR3	RYR3_HUMAN	ACA	T	RYR3_T678	0.00091954	0.26748
CCCTACCGACGCTAGCCCG	chr19	DAZAP1	DAZP1_HUMAN	TAC	Y	DAZAP1_Y405	0.0009197	0.26748
CCCAGTGTACCCAAAAAACC	chr5	NUP155	NU155_HUMAN	AGT	S	NUP155_S994	0.00091989	0.26748
AATACATACTAACAGGAGATG	chr5	CDH9	CADH9_HUMAN	TAC	Y	CDH9_Y90	0.00092009	0.26748
ACTATGCCATGGAGCACCTG	chr12	P3H3	P3H3_HUMAN	TAT	Y	P3H3_Y392	0.00092026	0.26748
CGTACACGTGGTCGGACGCGG	chr19	IL4I1	OXLA_HUMAN	TAC	Y	IL4I1_Y398	0.00092206	0.26748
AACAGTCTGCGTTCTGTGGTG	chr17	INPP5K	INP5K_HUMAN	AGT	S	INPP5K_S418	0.00092236	0.26748
AGCTAGTGCTGAAGACAGC	chr2	TTN	TITIN_HUMAN	AGT	S	TTN_S7355	0.00092341	0.26748
CACACCAGCTTCACCGGACAA	chr13	PCDH17	PCD17_HUMAN	ACC	T	PCDH17_T834	0.00092367	0.26748
CCATCAGTGTAAGTATCCA	chr2	UPP2	UPP2_HUMAN	AGT	S	UPP2_S113	0.00092422	0.26748
CCTATAAATGTAAGACATG	chr19	ZNF114	ZN114_HUMAN	TAT	Y	ZNF114_Y388	0.0009245	0.26748
CCCACAGACCCTGAGGCCC	chr16	PPL	PEPL_HUMAN	ACA	T	PPL_T455	0.00092576	0.26748
GAGAGTGGGAGCTCGGCAGC	chr9	PHF2	PHF2_HUMAN	AGT	S	PHF2_S757	0.00092619	0.26748
CCTATAGCTCCCAAGCTGGAC	chr10	ECD	ECD_HUMAN	TAT	Y	ECD_Y608	0.00092626	0.26748
TACAGCTATGAGTTTCAGGTG	chr15	SERINC4	SERC4_HUMAN	AGC	S	SERINC4_S376	0.00092638	0.26748
GGAGACCCCTGAAGATACT	chr2	ADRA2B	ADA2B_HUMAN	ACC	T	ADRA2B_T261	0.00092697	0.26748
CTTATGGTGCTGACCCCACCT	chrX	BCOR	BCOR_HUMAN	TAT	Y	BCOR_Y1552	0.00092797	0.26748
GTGTACCCAACCCTGCCAG	chr16	GNPTG	GNPTG_HUMAN	TAC	Y	GNPTG_Y177	0.00092797	0.26748
TTCAGTGCAGTAAAACTTCGT	chr4	GK2	GLPK2_HUMAN	AGT	S	GK2_S150	0.00092854	0.26748
TGAGAGGACAGGGAGGGTGG	chr17	SLC35G3	S35G3_HUMAN	ACA	T	SLC35G3_T333	0.00092897	0.26748
AGTCTATAAGATCTGTGCA	chr6	LHFPL5	LHPL5_HUMAN	TAT	Y	LHFPL5_Y127	0.00092976	0.26748
AATATGAATATGATCTCAAA	chr13	FLT3	FLT3_HUMAN	TAT	Y	FLT3_Y597	0.00093047	0.26748
CAGCCCTATGAGCTCCCAGA	chr6	NEU1	NEUR1_HUMAN	TAT	Y	NEU1_Y268	0.0009307	0.26748
CATATGAATGCAGTGAGTG	chr12	ZNF268	ZN268_HUMAN	TAT	Y	ZNF268_Y864	0.000931	0.26748
GGTACCAGGTACTGCTCAC	chr16	KREMEN2	KREM2_HUMAN	TAC	Y	KREMEN2_Y161	0.0009319	0.26748
GGCAGCGTGTTCCCGGCGGG	chr9	EPB41L4B	E41LB_HUMAN	AGC	S	EPB41L4B_S57	0.00093286	0.26748
GACAGCGAGAAGGCGGCGG	chr19	ZNF865	ZN865_HUMAN	AGC	S	ZNF865_S503	0.00093299	0.26748
TTTAGACTTGGGAAGACCC	chr10	PPA1	IPYR_HUMAN	ACT	T	PPA1_T100	0.00093299	0.26748
TTGGCCGACATATGTGCCTA	chrX	CUL4B	CUL4B_HUMAN	ACA	T	CUL4B_T689	0.00093373	0.26748
CTTACGTTTGATGAAAGATTT	chr4	PDGFC	PDGFC_HUMAN	ACG	T	PDGFC_T89	0.0009343	0.26748
GCCACGAAACAAAAGAACAG	chr4	GRPEL1	GRPE1_HUMAN	ACG	T	GRPEL1_T31	0.0009343	0.26748
GCCACCGAGCCGGAGTGCA	chr19	UPF1	RENT1_HUMAN	ACC	T	UPF1_T653	0.00093473	0.26748
GTATACTTTGTGAGCTTCC	chr1	SV2A	SV2A_HUMAN	TAC	Y	SV2A_Y598	0.00093473	0.26748
GTGAGTTCAAAGCTGCTGC	chr9	DOCK8	DOCK8_HUMAN	AGT	S	DOCK8_S892	0.00093502	0.26748
AACACCTTAACAAGATTTATG	chr6	ECHDC1	ECHD1_HUMAN	ACC	T	ECHDC1_T139	0.00093567	0.26748
GTAACCACTCAGGATAGAC	chr9	CNTRL	CNTRL_HUMAN	ACC	T	CNTRL_T256	0.00093677	0.26748
ATCAGCCTGGTGGTGTCTCC	chr6	TREML4	TRML4_HUMAN	AGC	S	TREML4_S126	0.00093715	0.26748
TTGCAAGCCACCAACCTCG	chr19	HRC	SRCH_HUMAN	AGC	S	HRC_S393	0.00093718	0.26748
AACAGCATCAAGAACGTGC	chr12	HIP1R	HIP1R_HUMAN	AGC	S	HIP1R_S3	0.00093865	0.267626
ATGACCAGGGGACAGCTGCCC	chr22	OSM	ONCM_HUMAN	ACC	T	OSM_T246	0.00093911	0.267626
CCCACTGAGGCCCCTACTG	chr4	ADD1	ADDA_HUMAN	ACT	T	ADD1_T671	0.00093935	0.267626
GCTACCTGTACCAGGCGCC	chr5	IRX2	IRX2_HUMAN	TAC	Y	IRX2_Y7	0.00094151	0.267685
ACCTGTCAGCCACACGCTGG	chr7	MUC17	MUC17_HUMAN	AGC	S	MUC17_S1816	0.00094177	0.267685
ACCTGTCAGCCACACGCTGG	chr7	MUC17	MUC17_HUMAN	AGC	S	MUC17_S2287	0.00094177	0.267685
ACCTGTCAGCCACACGCTGG	chr7	MUC17	MUC17_HUMAN	AGC	S	MUC17_S991	0.00094177	0.267685
GACCAGCACCACCAGCTCCC	chr9	CNTFR	CNTFR_HUMAN	ACC	T	CNTFR_T322	0.0009426	0.26772
GACACCCTGCAGCTGTGCC	chr19	ZNF526	ZN526_HUMAN	ACC	T	ZNF526_T646	0.00094336	0.26772
GGAACACCCCATGATCAGTT	chr11	SBF2	MTMRD_HUMAN	ACA	T	SBF2_T930	0.00094367	0.26772
AGCAGCAAGGCCTTCCCAG	chr6	FGD2	FGD2_HUMAN	AGC	S	FGD2_S139	0.00094411	0.26772
GACACCCCGGATCCATCTCCT	chr11	BUD13	BUD13_HUMAN	ACC	T	BUD13_T147	0.00094583	0.267899
CCTATACCTGCCTGTCCCAC	chr12	GNPTAB	GNPTA_HUMAN	TAT	Y	GNPTAB_Y11	0.00094615	0.267899
TCACATTACTGAAGGAATTC	chr9	TEX10	TEX10_HUMAN	ACT	T	TEX10_T153	0.00094791	0.267899
AAGACGTGCTTGGTGTGCA	chr17	TRIM25	TRI25_HUMAN	ACG	T	TRIM25_T118	0.00094799	0.267899
CCAGACAGAAGAAATGTAC	chrX	CFAP47	CFA47_HUMAN	ACA	T	CFAP47_T3119	0.00095015	0.267899
GCTTGATACAGTTAGGAGAA	chr1	UBR4	UBR4_HUMAN	ACA	T	UBR4_T982	0.00095021	0.267899
GGCCAGTAGGGCTCTGTCG	chr1	RAB7B	RAB7B_HUMAN	AGT	S	RAB7B_S169	0.00095117	0.267899
GTCACATGCCCTATCTGCC	chr11	TRIM21	RO52_HUMAN	ACA	T	TRIM21_T15	0.00095117	0.267899
GCTACCAGTGTGCAGTAACAT	chr12	ANKRD52	ANR52_HUMAN	TAC	Y	ANKRD52_Y469	0.00095189	0.267899
GGCATATAATGTAAGGATG	chr1	MCOLN2	MCLN2_HUMAN	TAT	Y	MCOLN2_Y403	0.00095209	0.267899
ACTGTTGACCAAGTTGGTGG	chr3	NBEAL2	NBEL2_HUMAN	ACC	T	NBEAL2_T112	0.00095231	0.267899
GGCAGTAGGGATGCTCGTT	chr2	CEP68	CEP68_HUMAN	AGT	S	CEP68_S406	0.00095312	0.267899
GTTACCCCCAGCAAGGTCAGT	chr5	FGFR4	FGFR4_HUMAN	TAC	Y	FGFR4_Y142	0.00095364	0.267899
AATAGTTTATATCCTGAACAC	chr2	CSRNP3	CSRN3_HUMAN	AGT	S	CSRNP3_S517	0.00095447	0.267899
AGTATGTGGGTGCCATTAT	chr17	IGF2BP1	IF2B1_HUMAN	TAT	Y	IGF2BP1_Y206	0.0009562	0.267899
ACCACCGTCACAGTGTCCGGC	chr20	DIDO1	DIDO1_HUMAN	ACC	T	DIDO1_T960	0.00095664	0.267899
ATTATCTCAGAGACAAGTAAG	chr5	SLC9A3	SL9A3_HUMAN	TAT	Y	SLC9A3_Y502	0.00095669	0.267899
TACACTGCGCTGCGGTGCT	chr5	PCDHA2	PCDA2_HUMAN	ACT	T	PCDHA2_T719	0.00095789	0.267899
TTCTACAGAGATCCTGAAG	chr3	RPSA	RSSA_HUMAN	TAC	Y	RPSA_Y204	0.00095789	0.267899
TTTACCCCGGAGGATATTG	chr5	FASTKD3	FAKD3_HUMAN	ACC	T	FASTKD3_T252	0.00095873	0.267899
AACACTCAGCCTCTTCAGCA	chr4	LIN54	LIN54_HUMAN	ACT	T	LIN54_T384	0.0009588	0.267899
GAGACCTGTGAGGAGCTCAAG	chr5	N4BP3	N4BP3_HUMAN	ACC	T	N4BP3_T265	0.00096012	0.267899
GCCATCTACGGGGAGAAGAC	chr12	DTX1	DTX1_HUMAN	TAC	Y	DTX1_Y475	0.00096084	0.267899
TGAAGACACGGATGGAGAAT	chr4	CLGN	CLGN_HUMAN	ACG	T	CLGN_T337	0.00096096	0.267899
ACTACCTATTGGGTAAGTGG	chr1	ALPL	PPBT_HUMAN	TAC	Y	ALPL_Y285	0.00096105	0.267899
TGTACAGAAGAAGACTGACAA	chr22	FAM227A	F227A_HUMAN	TAC	Y	FAM227A_Y313	0.00096312	0.267899
TGATGCCAGTCAGAGAAGTT	chr5	FNIP1	FNIP1_HUMAN	AGT	S	FNIP1_S384	0.00096334	0.267899
AGTATCTGCGGGGGACCAC	chr16	NECAB2	NECA2_HUMAN	TAT	Y	NECAB2_Y309	0.00096365	0.267899
AGCTACCTGCGTGCCATCC	chr20	DLGAP4	DLGP4_HUMAN	TAC	Y	DLGAP4_Y513	0.00096484	0.267899
CTGACCCCACAAGGGCACG	chr19	YIPF2	YIPF2_HUMAN	ACC	T	YIPF2_T35	0.00096484	0.267899
GACAACTATAAGAGTCAGGT	chr9	ODF2	ODFP2_HUMAN	TAT	Y	ODF2_Y546	0.00096528	0.267899
CTCCAGCAACGTGGAGGAC	chr3	DNAH1	DYH1_HUMAN	AGC	S	DNAH1_S1392	0.00096576	0.267899
GGCGTACTGCCTGCACCAG	chr1	ACP6	PPA6_HUMAN	TAC	Y	ACP6_Y22	0.00096733	0.267899
AGTACAAACTAGTGATGCT	chr1	RIT1	RIT1_HUMAN	TAC	Y	RIT1_Y22	0.00096744	0.267899
AACTCCCACTTACAAGAGAA	chr16	ZNF597	ZN597_HUMAN	ACT	T	ZNF597_T111	0.00096802	0.267899
CGTACCACTGGCATCGTGA	chr7	ACTB	ACTB_HUMAN	ACC	T	ACTB_T148	0.00096802	0.267899
CATATGGGTGCCAGGTGTGC	chr7	ZSCAN25	ZSC25_HUMAN	TAT	Y	ZSCAN25_Y486	0.00096829	0.267899
TGTATTATGTGGGAGAAAATG	chr14	PRKD1	KPCD1_HUMAN	TAT	Y	PRKD1_Y501	0.00096829	0.267899
ATCAGCTGCTTGGTCCGCC	chr16	CAPNS2	CPNS2_HUMAN	AGC	S	CAPNS2_S211	0.00096994	0.267899
GCCCAAGTGAACCCCACCT	chr17	NLRP1	NLRP1_HUMAN	AGT	S	NLRP1_S101	0.0009702	0.267899
GAACATCAGTGAAGTCCTGG	chr17	ZZEF1	ZZEF1_HUMAN	AGT	S	ZZEF1_S927	0.00097064	0.267899
GCTACACTGCTGAGGGCCG	chr19	FBN3	FBN3_HUMAN	TAC	Y	FBN3_Y2357	0.00097152	0.267899
GCTACACTGCTGAGGGCCG	chr19	FBN3	FBN3_HUMAN	ACT	T	FBN3_T2358	0.00097152	0.267899
CGGACCCAGCTGCGTCTGC	chr1	CROCC	CROCC_HUMAN	ACC	T	CROCC_T1161	0.00097176	0.267899
GTCAGCGACACTGAAAACATA	chr5	RASGRF2	RGRF2_HUMAN	AGC	S	RASGRF2_S431	0.00097176	0.267899
GCGTTACAAACTCCTAGGA	chr11	RPS3	RS3_HUMAN	TAC	Y	RPS3_Y107	0.00097282	0.267899
ATGACCAAAGGCCGCCCGAG	chr10	WDFY4	WDFY4_HUMAN	ACC	T	WDFY4_T2965	0.00097313	0.267899
CGGAGCAATGAGTTCAGTT	chr5	FAT2	FAT2_HUMAN	AGC	S	FAT2_S309	0.00097313	0.267899
CCAGTATCCAGGAGCAGGT	chr2	NCOA1	NCOA1_HUMAN	TAT	Y	NCOA1_Y1232	0.00097344	0.267899
AAGAGTGCGGTACTCCAGG	chr3	COPG1	COPG1_HUMAN	AGT	S	COPG1_S25	0.00097393	0.267899
AGTACTTGCTGGAAAATAAC	chrX	ZMYM3	ZMYM3_HUMAN	TAC	Y	ZMYM3_Y1145	0.00097405	0.267899
GGGAGCCGGCTGCTGGCAT	chr22	RTN4R	RTN4R_HUMAN	AGC	S	RTN4R_S9	0.00097405	0.267899
GATGTCTATACATTTGGTTA	chr13	MYCBP2	MYCB2_HUMAN	TAT	Y	MYCBP2_Y962	0.00097409	0.267899
GGGCAGCTCCTTCTCCAAC	chr1	KCNA10	KCA10_HUMAN	AGC	S	KCNA10_S44	0.00097609	0.268297
CTGAGTGGGCTGCGAGAAGC	chr1	KDM1A	KDM1A_HUMAN	AGT	S	KDM1A_S817	0.00097679	0.268337
GCGTCACGGCCACGCAGGC	chr21	SLC19A1	S19A1_HUMAN	ACG	T	SLC19A1_T343	0.00097825	0.268585
GGAAGCACGGAGGATGGGGA	chr9	SURF2	SURF2_HUMAN	AGC	S	SURF2_S183	0.00098041	0.268928
GGGAGCAGCTTCCCCAAGTG	chr1	PADI1	PADI1_HUMAN	AGC	S	PADI1_S434	0.00098061	0.268928
TCCCAACATATAACAGGAC	chr1	SYT14	SYT14_HUMAN	ACA	T	SYT14_T289	0.00098242	0.26916
TACACTGATTGCTGGGTGAC	chr4	F11	FA11_HUMAN	ACT	T	F11_T512	0.00098257	0.26916
TCCAGACCCATGACCAGAT	chr19	UPF1	RENT1_HUMAN	ACC	T	UPF1_T973	0.00098472	0.269217
AGTATATGGTGATCGAAGAG	chr1	KCNA3	KCNA3_HUMAN	TAT	Y	KCNA3_Y529	0.00098473	0.269217
GGGGACCGAGTTGGTCTCC	chr20	CBFA2T2	MTG8R_HUMAN	ACC	T	CBFA2T2_T401	0.00098513	0.269217
GGGTACCTGCGCACAGCCA	chr9	CDKN2B	CDN2B_HUMAN	TAC	Y	CDKN2B_Y131	0.00098513	0.269217
GGGGACCTTCAGCAACCTC	chr1	ECE1	ECE1_HUMAN	ACC	T	ECE1_T148	0.00098556	0.269217
GGTACTGACACACAATATGT	chr5	CDH9	CADH9_HUMAN	ACT	T	CDH9_T69	0.00098689	0.269258
TGGAGTCTGACCACACTTC	chr7	PKD1L1	PK1L1_HUMAN	AGT	S	PKD1L1_S2341	0.0009873	0.269258
GCCATACTGAGGCGGCAGC	chr5	HNRNPAB	ROAA_HUMAN	TAC	Y	HNRNPAB_Y332	0.000988	0.269258
ACAACGGTACGGTCCCCCG	chr17	SPDYE4	SPDE4_HUMAN	ACG	T	SPDYE4_T20	0.00098878	0.269258
ACAGAGTACAGACACAGATG	chr6	HIVEP2	ZEP2_HUMAN	ACA	T	HIVEP2_T279	0.00098878	0.269258
TCTACCTGAGCTACATGGCGG	chr17	CD68	CD68_HUMAN	TAC	Y	CD68_Y237	0.00098905	0.269258
GTAAAGTATCGCAAAAATAT	chr6	AK9	KAD9_HUMAN	TAT	Y	AK9_Y1562	0.00099121	0.269604
ATCAGCACATTGATTTATA	chr2	XPO1	XPO1_HUMAN	AGC	S	XPO1_S248	0.00099207	0.269604
GGCACAGAACGTGCTTGCTAC	chr20	PLCG1	PLCG1_HUMAN	ACA	T	PLCG1_T972	0.00099207	0.269604
GAAGGCCACAGGGGACACCC	chr19	RASGRP4	GRP4_HUMAN	ACA	T	RASGRP4_T110	0.00099255	0.269604
AAAAGATACTCTGGCAGTGG	chr18	SETBP1	SETBP_HUMAN	TAC	Y	SETBP1_Y1263	0.00099517	0.269877
GCTATCACCGGAATCCGCTAC	chr1	AMPD2	AMPD2_HUMAN	TAT	Y	AMPD2_Y744	0.00099554	0.269877
GCTTTATACCAACCCAGGTA	chr7	DOCK4	DOCK4_HUMAN	ACC	T	DOCK4_T822	0.0009977	0.269877
CACAGCACGCCCTCTATCCT	chr1	DNAJC16	DJC16_HUMAN	AGC	S	DNAJC16_S214	0.00099825	0.269877
TTCAGCGAGCAGGTGGGCGG	chrX	SYN1	SYN1_HUMAN	AGC	S	SYN1_S96	0.00099977	0.269877
GCTATGTGCACCCGGCCCTTG	chr17	BAHCC1	BAHC1_HUMAN	TAT	Y	BAHCC1_Y2277	0.00099986	0.269877
GCTATATACAAAACACCGCC	chrX	BCOR	BCOR_HUMAN	TAC	Y	BCOR_Y149	0.0010004	0.269877
AGGAATTACAGATTATAAGA	chr7	CACNA2D1	CA2D1_HUMAN	ACA	T	CACNA2D1_T331	0.0010006	0.269877
CCCAGCCCAGATGTGGTATA	chr19	MEF2B	MEF2B_HUMAN	AGC	S	MEF2B_S139	0.0010019	0.269877
GAGTATCACAACGCCATGG	chr20	ZGPAT	ZGPAT_HUMAN	TAT	Y	ZGPAT_Y147	0.001002	0.269877
AGTGCACCGGCCACCATCC	chr17	TBC1D16	TBC16_HUMAN	ACC	T	TBC1D16_T726	0.0010024	0.269877
TCTGATGACCAATAATGTAC	chr7	RINT1	RINT1_HUMAN	ACC	T	RINT1_T181	0.0010033	0.269877
TTATCACTAATGAGCGCTT	chr10	SORBS1	SRBS1_HUMAN	ACT	T	SORBS1_T624	0.0010033	0.269877
TTATCACTAATGAGCGCTT	chr10	SORBS1	SRBS1_HUMAN	ACT	T	SORBS1_T773	0.0010033	0.269877
GGACAGTATGTGGGTTCGGA	chr1	CSMD2	CSMD2_HUMAN	TAT	Y	CSMD2_Y1623	0.0010034	0.269877
AATTACTGCAGGTGAGGTG	chr10	PLAU	UROK_HUMAN	TAC	Y	PLAU_Y104	0.0010042	0.269877
AATTACTGCAGGTGAGGTG	chr10	PLAU	UROK_HUMAN	TAC	Y	PLAU_Y121	0.0010042	0.269877
AGGAACAGGTGCCTGCTAT	chrX	ARSH	ARSH_HUMAN	ACA	T	ARSH_T459	0.0010044	0.269877
TAGAGACACCAAACCTAGA	chr11	AHNAK	AHNK_HUMAN	ACA	T	AHNAK_T545	0.0010051	0.269877
GGTATCTGCTCCTCATGGCGC	chr6	TRMT11	TRM11_HUMAN	TAT	Y	TRMT11_Y10	0.0010063	0.269877
GTGACAGGTGTGTACATACT	chr1	PARP1	PARP1_HUMAN	ACA	T	PARP1_T95	0.0010066	0.269877
TGTAGCTACCAATGAAGCTG	chr1	HMCN1	HMCN1_HUMAN	ACC	T	HMCN1_T4422	0.0010066	0.269877
GCCACCTGGGGGCCTTCGG	chr17	FOXJ1	FOXJ1_HUMAN	ACC	T	FOXJ1_T358	0.0010072	0.269877
CCAGTACCGCTGTACCTGT	chr12	MED13L	MD13L_HUMAN	TAC	Y	MED13L_Y1158	0.0010075	0.269877
CTACACGACGTTGGCTGGCC	chr11	TSKU	TSK_HUMAN	ACG	T	TSKU_T85	0.0010075	0.269877
GATGTACAGAAAAGCTGCT	chr3	UMPS	UMPS_HUMAN	TAC	Y	UMPS_Y466	0.0010085	0.269995
CAAACAGATATAGATACAG	chr5	VCAN	CSPG2_HUMAN	ACA	T	VCAN_T2595	0.0010091	0.270006
CTCAGACCAAGTTCCAGGC	chr12	STAT6	STAT6_HUMAN	ACC	T	STAT6_T287	0.0010107	0.270091
ATTAGTGAAGATGAGCCACTG	chr3	ATP2C1	AT2C1_HUMAN	AGT	S	ATP2C1_S66	0.0010127	0.270091
GTGTATTCAAAACTGTATA	chr1	SYCP1	SYCP1_HUMAN	TAT	Y	SYCP1_Y106	0.0010127	0.270091
CAGAGCATCCAGTGGTCCTTC	chr7	SSPO	SSPO_HUMAN	AGC	S	SSPO_S1930	0.0010128	0.270091
CAGCAGTGCCCAGTTTGTA	chrY	KDM5D	KDM5D_HUMAN	AGT	S	KDM5D_S308	0.001013	0.270091
GCCTACCGAACCAACGCGG	chr20	SLC32A1	VIAAT_HUMAN	TAC	Y	SLC32A1_Y519	0.001014	0.270091
TGATAAGAGTAGGAAAGTCC	chr17	SLFN13	SLN13_HUMAN	AGT	S	SLFN13_S253	0.0010141	0.270091
AACAGCACTGTGATGAGTAAT	chr3	CRYBG3	CRBG3_HUMAN	AGC	S	CRYBG3_S412	0.0010148	0.270091
CATACTCTCCACCAGCCTTT	chr19	CDC34	UB2R1_HUMAN	TAC	Y	CDC34_Y70	0.001015	0.270091
GCCCAGCCAACACCTCCCC	chr16	ADCY7	ADCY7_HUMAN	AGC	S	ADCY7_S464	0.001015	0.270091
TCTACAAGTATGTGGAGAA	chr16	PHLPP2	PHLP2_HUMAN	TAC	Y	PHLPP2_Y296	0.0010163	0.270288
TGTACCATCAGCCCTGCTCCT	chr20	CBFA2T2	MTG8R_HUMAN	ACC	T	CBFA2T2_T262	0.0010171	0.270352
TACAGCCACCAAAATGAAGG	chr2	ANKRD36B	AN36B_HUMAN	ACC	T	ANKRD36B_T720	0.0010185	0.270576
GGCAGCTCCCACCTGCCCTT	chr9	SPATA31E1	S31E1_HUMAN	AGC	S	SPATA31E1_S152	0.0010193	0.27064
GCCGTGTACAACTACCCCGA	chr6	ESR1	ESR1_HUMAN	TAC	Y	ESR1_Y52	0.0010208	0.270778
AAATCCCAGTAGCAGTCTGC	chr7	RNF216	RN216_HUMAN	AGT	S	RNF216_S340	0.0010214	0.270778
CACACGGGGCCTGTCAACG	chr16	KATNB1	KTNB1_HUMAN	ACG	T	KATNB1_T189	0.0010215	0.270778
GTCACCCTGACAGCTTCTCTG	chr17	B4GALNT2	B4GN2_HUMAN	ACC	T	B4GALNT2_T228	0.0010221	0.270789
CTCAGCAACACGGAAGCTG	chr19	SLC7A9	BAT1_HUMAN	AGC	S	SLC7A9_S57	0.0010232	0.270821
CCAGCACCATGGACAGCTC	chr1	DNAJC6	AUXI_HUMAN	ACC	T	DNAJC6_T60	0.0010236	0.270821
GCTAGTTCTACATCATCCA	chr2	CLASP1	CLAP1_HUMAN	AGT	S	CLASP1_S256	0.0010239	0.270821
CTCTACCACCACCATGCCTA	chr11	OR52B6	O52B6_HUMAN	ACC	T	OR52B6_T96	0.0010256	0.271027
CAATATCTGCACAATGGCC	chr3	IP6K1	IP6K1_HUMAN	TAT	Y	IP6K1_Y296	0.0010258	0.271027
GCTGAGCCTGGGCCCGTGC	chr3	TMEM44	TMM44_HUMAN	AGC	S	TMEM44_S144	0.001028	0.27146
TGAATAGTCAAAAGAGGTG	chr17	KIAA0100	K0100_HUMAN	AGT	S	KIAA0100_S294	0.0010286	0.27147
GCACTATGTGAGTGACAGT	chr14	FBXO34	FBX34_HUMAN	TAT	Y	FBXO34_Y191	0.0010301	0.271643
AAGACCACACCCCAGTACA	chr6	PACSIN1	PACN1_HUMAN	ACC	T	PACSIN1_T219	0.0010304	0.271643
AGCAGCCTGCGCAGGTGGC	chr22	SFI1	SFI1_HUMAN	AGC	S	SFI1_S1179	0.0010315	0.271643
GCTACCCCTGCCGCTGTCTCA	chr1	DLGAP3	DLGP3_HUMAN	ACC	T	DLGAP3_T523	0.0010315	0.271643
CATAGCTCCGACTACAGCATG	chr4	SPON2	SPON2_HUMAN	AGC	S	SPON2_S78	0.0010323	0.271706
CCACCATATGTCCTCTCCCA	chr1	GJB4	CXB4_HUMAN	TAT	Y	GJB4_Y237	0.0010342	0.271798
CTGTGTGACGGAGGAGTGCC	chr17	KCNJ12	KCJ12_HUMAN	ACG	T	KCNJ12_T152	0.0010344	0.271798
CTGTGTGACGGAGGAGTGCC	chr17	KCNJ18	KCJ18_HUMAN	ACG	T	KCNJ18_T152	0.0010344	0.271798
TCTACACTGGGGAGATGGCC	chrX	ARHGEF9	ARHG9_HUMAN	TAC	Y	ARHGEF9_Y321	0.0010349	0.271798
CCAGAGCGTGCTGGCGCCT	chr22	PLXNB2	PLXB2_HUMAN	AGC	S	PLXNB2_S1642	0.0010366	0.271937
AAAACACTGACTGAAGAAAA	chr19	ZNF569	ZN569_HUMAN	ACA	T	ZNF569_T106	0.0010368	0.271937
GCTGTACAAAGCCCACGAG	chr7	SCRN1	SCRN1_HUMAN	TAC	Y	SCRN1_Y348	0.0010379	0.271937
ATGGTATGGCAATGAGATG	chr17	SCN4A	SCN4A_HUMAN	TAT	Y	SCN4A_Y307	0.0010388	0.271937
GCAACAGCAAGGGTGCGCG	chr18	CELF4	CELF4_HUMAN	AGC	S	CELF4_S191	0.0010388	0.271937
GCCAGCCCAGCCAAGCTGC	chrX	HCFC1	HCFC1_HUMAN	AGC	S	HCFC1_S1771	0.0010388	0.271937
AGCAGCGAGGAGGAGGAGG	chr1	CLSTN1	CSTN1_HUMAN	AGC	S	CLSTN1_S953	0.00104	0.271957
GTCCGAGACGACGTCTGAGC	chr22	OSBP2	OSBP2_HUMAN	ACG	T	OSBP2_T86	0.00104	0.271957
GCCACCCTGAGCAGCCTCAC	chr20	EDEM2	EDEM2_HUMAN	ACC	T	EDEM2_T204	0.0010427	0.271993
GCCACCCTGAGCAGCCTCAC	chr20	EDEM2	EDEM2_HUMAN	ACC	T	EDEM2_T167	0.0010427	0.271993
TGCCCACAGTGGAGCTTCA	chr6	F13A1	F13A_HUMAN	ACA	T	F13A1_T29	0.0010434	0.271993
CCTATGCTTGCAAGGACCTG	chr20	NPEPL1	PEPL1_HUMAN	TAT	Y	NPEPL1_Y355	0.0010452	0.271993
GACTATGATGATGATGAGG	chr14	GTF2A1	TF2AA_HUMAN	TAT	Y	GTF2A1_Y291	0.0010452	0.271993
GCCCAGTGGGCGGAAGAGG	chr19	TFPT	TFPT_HUMAN	AGT	S	TFPT_S188	0.0010452	0.271993
GCTACAGCTACGACCTCAA	chr11	TENM4	TEN4_HUMAN	AGC	S	TENM4_S2216	0.0010452	0.271993
GCTACAGCTACGACCTCAA	chr11	TENM4	TEN4_HUMAN	TAC	Y	TENM4_Y2215	0.0010452	0.271993
GGACGAGACGGACGACGATG	chr12	HNF1A	HNF1A_HUMAN	ACG	T	HNF1A_T74	0.0010452	0.271993
ATTACATCTTCTTTGGGAA	chr4	GABRB1	GBRB1_HUMAN	TAC	Y	GABRB1_Y329	0.0010458	0.272003
GCCACCGTCGGCATAGACTTC	chr17	RAB37	RAB37_HUMAN	ACC	T	RAB37_T62	0.0010492	0.272168
TATATGATGAAACTCAATA	chr13	SACS	SACS_HUMAN	TAT	Y	SACS_Y133	0.0010492	0.272168
CTTTATAATCCTCGGGTCC	chr2	MRPL19	RM19_HUMAN	TAT	Y	MRPL19_Y167	0.00105	0.272168
GGACTTTACACCAGAGGAGT	chr17	ZNF286A	Z286A_HUMAN	ACA	T	ZNF286A_T55	0.0010508	0.272168
CCCACTCACCTCTCCCCAGA	chr1	UBE4B	UBE4B_HUMAN	ACC	T	UBE4B_T30	0.0010514	0.272168
CAGGACGATGAATTTAAGC	chrX	CSF2RA	CSF2R_HUMAN	ACG	T	CSF2RA_T44	0.0010517	0.272168
AGGCCACTCTGGGCCAGTG	chr11	FAU	UBIM_HUMAN	ACT	T	FAU_T53	0.0010522	0.272168
TGCGGGAAGCATGCAGTTGC	chr19	DPY19L3	D19L3_HUMAN	AGC	S	DPY19L3_S578	0.0010522	0.272168
GCAACTTCCTTGGCTAGCCA	chr1	CEP170	CE170_HUMAN	ACT	T	CEP170_T632	0.0010523	0.272168
CTCCACACCCCAGCTAGCA	chr22	HDAC10	HDA10_HUMAN	ACA	T	HDAC10_T614	0.001053	0.272168
CTGACTCCGCTGGCTGCGCGC	chr15	ISLR2	ISLR2_HUMAN	ACT	T	ISLR2_T503	0.001053	0.272168
GGGACAGCTCTCCCTTTGA	chr8	MMP16	MMP16_HUMAN	AGC	S	MMP16_S196	0.0010539	0.272168
ACCTCACCGACAACGGGCT	chr12	FBXL14	FXL14_HUMAN	ACC	T	FBXL14_T104	0.001054	0.272168
ACTATTATCGGCTGAACCCCG	chr1	AGBL4	CBPC6_HUMAN	TAT	Y	AGBL4_Y437	0.0010549	0.272168
ATTCACCAACCGGAACCCC	chr6	MRPL18	RM18_HUMAN	ACC	T	MRPL18_T49	0.0010549	0.272168
GCTTCAGCTTCGTGGCCAC	chr1	RPS6KA1	KS6A1_HUMAN	AGC	S	RPS6KA1_S380	0.0010559	0.272168
TCCAACAGGTACATTCTCA	chr10	CUBN	CUBN_HUMAN	ACA	T	CUBN_T294	0.001056	0.272168
ACCTGACCGGTGTCCCCGG	chr3	TRH	TRH_HUMAN	ACC	T	TRH_T17	0.0010577	0.272207
TAATAACCGGAGGAGCCTC	chrX	HSD17B10	HCD2_HUMAN	ACC	T	HSD17B10_T16	0.0010582	0.272207
GACACGCTGCCGGCCCTGC	chrX	TREX2	TREX2_HUMAN	ACG	T	TREX2_T147	0.0010584	0.272207
GTGACTGCATACAAGCTGCCG	chr5	DOCK2	DOCK2_HUMAN	ACT	T	DOCK2_T1471	0.0010584	0.272207
CGCTACATGGGGATCTTCC	chr11	MUC5B	MUC5B_HUMAN	TAC	Y	MUC5B_Y988	0.0010595	0.272313
AGTACGACAGTGGAGTCCA	chr11	TECTA	TECTA_HUMAN	ACG	T	TECTA_T815	0.0010604	0.272313
CAACTGGACTGCAGGACTGC	chr3	CLSTN2	CSTN2_HUMAN	ACT	T	CLSTN2_T344	0.0010605	0.272313
GGAAGTGGGGGCTGTGACA	chr15	KATNBL1	KTBL1_HUMAN	AGT	S	KATNBL1_S92	0.001062	0.272553
ACACCAGTGCCTTCGTGGG	chrX	PLXNB3	PLXB3_HUMAN	AGT	S	PLXNB3_S959	0.0010634	0.272768
GGGCTATGGGGATAACCTC	chr6	PBX2	PBX2_HUMAN	TAT	Y	PBX2_Y384	0.0010643	0.272812
CCAGCGCACAAGCCCTGAGG	chrX	ZMYM3	ZMYM3_HUMAN	ACA	T	ZMYM3_T581	0.0010647	0.272812
CTGACTATTAAAAAGCCCA	chr3	PBRM1	PB1_HUMAN	ACT	T	PBRM1_T699	0.0010657	0.272907
AACACCAATGAGGTTCTGT	chr5	GOLPH3	GOLP3_HUMAN	ACC	T	GOLPH3_T285	0.0010662	0.272907
CAGAGTATAAATGAAATGA	chr12	TAOK3	TAOK3_HUMAN	AGT	S	TAOK3_S775	0.0010669	0.272925
ACCTATGAGGAGGAGGAGG	chr1	ZBTB7B	ZBT7B_HUMAN	TAT	Y	ZBTB7B_Y233	0.0010674	0.272925
TGAGAGCACTACACCCAAAA	chr11	DEFB108B	D108B_HUMAN	ACT	T	DEFB108B_T68	0.001069	0.272937
GGAAGCGAAGAAGAGGAGG	chr7	ARHGEF35	ARG35_HUMAN	AGC	S	ARHGEF35_S145	0.0010692	0.272937
GGAAGCGAAGAAGAGGAGG	chr7	ARHGEF5	ARHG5_HUMAN	AGC	S	ARHGEF5_S145	0.0010692	0.272937
GCCACCATGCAGACGGTCC	chr10	INPP5A	I5P1_HUMAN	ACC	T	INPP5A_T251	0.0010697	0.272937
GTCACCAAAAATGTTAAGGT	chr4	FAT4	FAT4_HUMAN	ACC	T	FAT4_T2993	0.0010712	0.272989
AAGACGGAGACCCAAGCAG	chr16	CREBBP	CBP_HUMAN	ACG	T	CREBBP_T999	0.0010716	0.272989
GCCAGCTCCTGGGCTATTGG	chr9	OR2S2	OR2S1_HUMAN	AGC	S	OR2S2_S148	0.0010716	0.272989
CTCAGTTGGAAGCACACCC	chr9	ANAPC2	ANC2_HUMAN	AGT	S	ANAPC2_S636	0.0010726	0.273027
CTGACCCACGGGGCCAACG	chr22	PLA2G6	PLPL9_HUMAN	ACC	T	PLA2G6_T338	0.0010733	0.273027
AGAACTACTGCTTATAATATC	chr12	TAS2R43	T2R43_HUMAN	ACT	T	TAS2R43_T82	0.0010738	0.273027
GCAACTCAAGGATTGAGGAC	chr2	SLC30A6	ZNT6_HUMAN	ACT	T	SLC30A6_T436	0.0010745	0.273027
AGGGACCACCTATGTGGAGC	chr11	OSBPL5	OSBL5_HUMAN	ACC	T	OSBPL5_T342	0.0010755	0.273027
GCCCAGCCTAACTGCCCAG	chr1	RBBP4	RBBP4_HUMAN	AGC	S	RBBP4_S44	0.0010756	0.273027
TGAGGAGTGGGGTGCCAGG	chr4	SLC2A9	GTR9_HUMAN	AGT	S	SLC2A9_S41	0.0010757	0.273027
GGGTACTGGCAGATAGCTG	chr12	FBXW8	FBXW8_HUMAN	TAC	Y	FBXW8_Y332	0.0010769	0.273189
CCTACTGGTGAGCAGGAGGG	chr17	EVPLL	EVPLL_HUMAN	ACT	T	EVPLL_T170	0.0010777	0.273208
GACACCAACAGAGGATAAGC	chr12	NAA25	NAA25_HUMAN	ACA	T	NAA25_T398	0.0010794	0.273208
TCCGTACCTCCTCACTCAA	chr15	SEMA7A	SEM7A_HUMAN	ACC	T	SEMA7A_T348	0.0010794	0.273208
ACTACTGGGGCCTATTTGAT	chr1	PPM1J	PPM1J_HUMAN	TAC	Y	PPM1J_Y153	0.0010795	0.273208
GCCACTGTGGCCAAGGAGCC	chr12	ESPL1	ESPL1_HUMAN	ACT	T	ESPL1_T1111	0.0010798	0.273208
TTCTACTTCTTTCTGGGGA	chr11	OR6M1	OR6M1_HUMAN	TAC	Y	OR6M1_Y102	0.001082	0.273615
GATCACAACTGGGGAGGAGG	chr2	CHRNG	ACHG_HUMAN	ACT	T	CHRNG_T385	0.0010837	0.273615
CGAGGGCACGGCGAGCTCAC	chr16	ZNF469	ZN469_HUMAN	ACG	T	ZNF469_T3053	0.0010841	0.273615
CTCTGACAGTGAGGAGGAGG	chr16	C16orf71	CP071_HUMAN	AGT	S	C16orf71_S402	0.0010845	0.273615
CCCTACTACATGGGGCTGG	chr7	MGAM	MGA_HUMAN	TAC	Y	MGAM_Y1172	0.0010848	0.273615
TCCACACAGTCCGTGTGCG	chr1	RPS8	RS8_HUMAN	ACA	T	RPS8_T45	0.0010848	0.273615
AAGACTGGCAGGAAGGAGC	chr21	PWP2	PWP2_HUMAN	ACT	T	PWP2_T589	0.0010863	0.273707
AAGACTGGCAGGAAGGAGC	chr21	PWP2	PWP2_HUMAN	ACT	T	PWP2_T589	0.0010863	0.273707
ATTGGAGTGTTCAAACAGC	chr15	LRRC49	LRC49_HUMAN	AGT	S	LRRC49_S434	0.0010872	0.273792
TACAGCGCCTGCACGGAGCCC	chr1	TRIM62	TRI62_HUMAN	AGC	S	TRIM62_S398	0.0010881	0.273817
CGGCAGTATGAAGGGGCTG	chr12	CACNA2D4	CA2D4_HUMAN	AGT	S	CACNA2D4_S301	0.0010885	0.273817
GATCACAGGTGAGGCACCA	chr16	E2F4	E2F4_HUMAN	ACA	T	E2F4_T269	0.001089	0.273817
TGGAGACCGAGTGGTTCCA	chr10	GPR158	GP158_HUMAN	ACC	T	GPR158_T220	0.0010906	0.274027
AATATCAAAGGCAGTTTGTT	chr12	MDM1	MDM1_HUMAN	TAT	Y	MDM1_Y191	0.0010916	0.274027
ACATAACAGGAGCATCAGG	chr11	SYT9	SYT9_HUMAN	ACA	T	SYT9_T385	0.0010921	0.274027
GATTGAAACAAAAAGCAACA	chr1	MASP2	MASP2_HUMAN	ACA	T	MASP2_T269	0.0010921	0.274027
TCTACCTCATCACTCTGAC	chr11	OR5B17	OR5BH_HUMAN	TAC	Y	OR5B17_Y33	0.0010928	0.274061
AGCACCAAGGTGAGGCCAGCC	chr10	NFKB2	NFKB2_HUMAN	ACC	T	NFKB2_T740	0.0010945	0.274127
TGTGCATACCATGGCTGCAG	chr2	ACSL3	ACSL3_HUMAN	ACC	T	ACSL3_T255	0.0010945	0.274127
ATGACAATTCAAAAGGTGA	chr1	TBCE	TBCE_HUMAN	ACA	T	TBCE_T470	0.0010949	0.274127
CTCACCTCCCCCAACTACCC	chr10	ZMIZ1	ZMIZ1_HUMAN	ACC	T	ZMIZ1_T441	0.0010956	0.274127
CTCAGCGAGCTGGCTGACC	chr17	BAHCC1	BAHC1_HUMAN	AGC	S	BAHCC1_S1339	0.0010965	0.274127
AGCCACCCTCATCTCCATT	chr6	SLC35B2	S35B2_HUMAN	ACC	T	SLC35B2_T244	0.0010971	0.274127
TTAAGTGCGAGGTCGACGC	chr18	ZNF516	ZN516_HUMAN	AGT	S	ZNF516_S736	0.0010971	0.274127
CAGACCAGCATGACAGGTG	chr6	CDKN1A	CDN1A_HUMAN	ACC	T	CDKN1A_T145	0.0010976	0.274127
GACTACTCGGAACTGGAGG	chr9	BICD2	BICD2_HUMAN	TAC	Y	BICD2_Y181	0.0010993	0.274369
GCTTACCTGGACTTGTTGC	chrX	ITM2A	ITM2A_HUMAN	TAC	Y	ITM2A_Y152	0.0010997	0.274369
GGAACCCCTCTGAGTTGGT	chr16	CNTNAP4	CNTP4_HUMAN	ACC	T	CNTNAP4_T696	0.001101	0.27451
TCAAGTGTGTCCTTCCGGAGC	chr12	KRT5	K2C5_HUMAN	AGT	S	KRT5_S6	0.0011014	0.27451
CTCACAGTGGAAAGCCCAG	chr14	AHNAK2	AHNK2_HUMAN	ACA	T	AHNAK2_T5172	0.0011052	0.274996
TGTGAGCAGCAGTGACAGAG	chr3	TBC1D23	TBC23_HUMAN	AGC	S	TBC1D23_S537	0.0011052	0.274996
GGCACCACCTACCTGGACA	chr13	INTS6	INT6_HUMAN	ACC	T	INTS6_T22	0.0011058	0.274996
TCACCAGCCAGGGGAGCTA	chrX	MID1	TRI18_HUMAN	AGC	S	MID1_S524	0.0011058	0.274996
AGGAGCCAGCCCCGGACCCT	chr1	PLCH2	PLCH2_HUMAN	AGC	S	PLCH2_S1080	0.0011067	0.274996
AACAGCACACTAACATCCAC	chr11	GRAMD1B	ASTRB_HUMAN	AGC	S	GRAMD1B_S285	0.0011075	0.274996
AACAGCACACTAACATCCAC	chr11	GRAMD1B	ASTRB_HUMAN	AGC	S	GRAMD1B_S292	0.0011075	0.274996
CCTCTACCTGCTCCCTGAG	chr17	FAM171A2	F1712_HUMAN	TAC	Y	FAM171A2_Y123	0.0011079	0.274996
CAAATACTACGTCAAGGAG	chr14	EGLN3	EGLN3_HUMAN	TAC	Y	EGLN3_Y112	0.0011087	0.275054
ATATTACAAAGAAACAGGA	chr17	MBTD1	MBTD1_HUMAN	ACA	T	MBTD1_T357	0.0011101	0.27526
AAGAGTCTGAAGCAGTGTG	chr10	ACSM6	ACSM6_HUMAN	AGT	S	ACSM6_S337	0.0011107	0.275268
GGGAGCCAGGCCTTCGTGCAT	chr19	AXL	UFO_HUMAN	AGC	S	AXL_S347	0.0011121	0.275325
GGCACCACACCTCCTATTG	chr14	SYNE2	SYNE2_HUMAN	ACC	T	SYNE2_T4205	0.0011122	0.275325
TGTACCGCGAGCGCCAGGTGG	chrX	LONRF3	LONF3_HUMAN	TAC	Y	LONRF3_Y254	0.0011131	0.275325
GAAGACGGTGCGGCGGGGC	chr3	DHX30	DHX30_HUMAN	ACG	T	DHX30_T831	0.0011139	0.275325
TGGCGAGCACCACTCTGCC	chr10	PAX2	PAX2_HUMAN	AGC	S	PAX2_S335	0.0011144	0.275325
GCCACTGCCCACCCACTCC	chr7	TRIM50	TRI50_HUMAN	ACT	T	TRIM50_T302	0.0011159	0.275325
TTCAGCCGAGACAAGTGAAAC	chr19	GAPDHS	G3PT_HUMAN	AGC	S	GAPDHS_S405	0.0011163	0.275325
ATCCGATACAAAGGAGAATC	chr15	TMEM87A	TM87A_HUMAN	TAC	Y	TMEM87A_Y285	0.0011166	0.275325
ATCCGATACAAAGGAGAATC	chr15	TMEM87A	TM87A_HUMAN	TAC	Y	TMEM87A_Y224	0.0011166	0.275325
TTCAACTGAGAATACATTT	chr11	C2CD3	C2CD3_HUMAN	ACT	T	C2CD3_T384	0.0011185	0.275325
GGCACACTGGGTAGCATGC	chr11	ROM1	ROM1_HUMAN	ACA	T	ROM1_T267	0.0011187	0.275325
CCTATGTCAGCCGCCTGCCCG	chr16	NDUFAB1	ACPM_HUMAN	TAT	Y	NDUFAB1_Y9	0.0011188	0.275325
GAGAGACACCCGTGCCCCC	chr17	CASKIN2	CSKI2_HUMAN	ACA	T	CASKIN2_T974	0.0011189	0.275325
TCCACCTCCCCCTGCAGCT	chr21	UMODL1	UROL1_HUMAN	ACC	T	UMODL1_T130	0.0011189	0.275325
TGTCACAACCTTCCGGTTC	chr8	COL22A1	COMA1_HUMAN	ACA	T	COL22A1_T297	0.00112	0.275331
CAGACAGCATTGTCAGAAACA	chr22	CLTCL1	CLH2_HUMAN	ACA	T	CLTCL1_T977	0.0011209	0.275331
TCTACCAGCGCCAGTACTTCA	chr11	RPS6KA4	KS6A4_HUMAN	TAC	Y	RPS6KA4_Y128	0.001121	0.275331
AGTAGCGACAGTGGCCTTG	chr1	ACAP3	ACAP3_HUMAN	AGC	S	ACAP3_S608	0.0011212	0.275331
GCCACAGGGGGAGCCACTC	chrX	HDAC6	HDAC6_HUMAN	ACA	T	HDAC6_T915	0.001123	0.275614
GGAGCAGAGCTCACAGCTGC	chr19	SARS2	SYSM_HUMAN	AGC	S	SARS2_S364	0.0011235	0.275614
CCCACTGAGTCTCTCTTGCTT	chr12	ATP2B1	AT2B1_HUMAN	ACT	T	ATP2B1_T908	0.001125	0.275614
GATACTATCAAGATTGCAG	chr11	DYNC2H1	DYHC2_HUMAN	ACT	T	DYNC2H1_T499	0.001125	0.275614
GCCACCCAATATTGCAGCC	chr3	HYAL2	HYAL2_HUMAN	ACC	T	HYAL2_T362	0.0011252	0.275614
GAGAGTGAGCTGGATGTGGCC	chrX	ARHGAP6	RHG06_HUMAN	AGT	S	ARHGAP6_S852	0.001126	0.27567
AGAGAACCGCCTGGAAGGC	chr11	TRIM22	TRI22_HUMAN	ACC	T	TRIM22_T170	0.0011274	0.275829
GTTTACACTTACGAAGATG	chr4	SETD7	SETD7_HUMAN	TAC	Y	SETD7_Y74	0.0011279	0.275829
CTTCACCATCACTAACCTG	chr19	MUC16	MUC16_HUMAN	ACC	T	MUC16_T13798	0.0011292	0.275829
CTTCACCATCACTAACCTG	chr19	MUC16	MUC16_HUMAN	ACC	T	MUC16_T13486	0.0011292	0.275829
GCTGAGTGAGGGCCTAGCC	chr11	NLRP6	NLRP6_HUMAN	AGT	S	NLRP6_S777	0.0011295	0.275829
CTTCCGCAGTGGCGGGCGGC	chr1	NFASC	NFASC_HUMAN	AGT	S	NFASC_S105	0.0011313	0.276087
TCTACCACCTAGAGCATGGGC	chr19	ZNF805	ZN805_HUMAN	TAC	Y	ZNF805_Y63	0.0011317	0.276087
ATCACGACGCTCTGAGCCC	chr14	SSTR1	SSR1_HUMAN	ACG	T	SSTR1_T389	0.0011329	0.276223
CTCCAGCTTCCAGATGCTG	chr2	SLC35F6	S35F6_HUMAN	AGC	S	SLC35F6_S116	0.0011338	0.276223
CACACCCGCTTCACCCAGAG	chr20	CTCFL	CTCFL_HUMAN	ACC	T	CTCFL_T405	0.0011357	0.276223
CGGGGAGAGTGACAGTGAGG	chrX	RBM10	RBM10_HUMAN	AGT	S	RBM10_S736	0.0011357	0.276223
GGAAGGCAGTCGAGGCTTCA	chr10	DDX21	DDX21_HUMAN	AGT	S	DDX21_S731	0.001136	0.276223
GGTACTGCACTCCCTGAAGG	chr14	SALL2	SALL2_HUMAN	ACT	T	SALL2_T723	0.0011372	0.276223
CCCCAGCAGCAGCTTCCGTG	chr17	AXIN2	AXIN2_HUMAN	AGC	S	AXIN2_S15	0.001138	0.276223
GGAAAACTGGACTATCTGC	chr12	MUC19	MUC19_HUMAN	ACT	T	MUC19_T4015	0.0011382	0.276223
TTAAAACCGTATATGCAAA	chr13	CENPJ	CENPJ_HUMAN	ACC	T	CENPJ_T1307	0.0011403	0.276223
GACCCGGACGCAGCTGCTGG	chr9	CNTLN	CNTLN_HUMAN	ACG	T	CNTLN_T102	0.0011409	0.276223
CAAGCAGCAGCCGCAGTGG	chrX	DDX3X	DDX3X_HUMAN	AGC	S	DDX3X_S620	0.0011411	0.276223
CAAGCAGCAGCCGCAGTGG	chrX	DDX3X	DDX3X_HUMAN	AGC	S	DDX3X_S619	0.0011411	0.276223
GAGTATGCACATAGAAGCA	chr19	ZNF549	ZN549_HUMAN	TAT	Y	ZNF549_Y209	0.0011422	0.276223
GCTATCGAGAGAAGAAGTTC	chr19	TTC9B	TTC9B_HUMAN	TAT	Y	TTC9B_Y76	0.0011425	0.276223
GGGCCTCAGCATGCTGCTGC	chr1	RNF187	RN187_HUMAN	AGC	S	RNF187_S231	0.0011433	0.276223
TCCACAGCCCAAAATGTGGA	chr2	UNC80	UNC80_HUMAN	ACA	T	UNC80_T892	0.0011433	0.276223
[truncated: 481,770+ more rows]

## Sheet: PD-L1_high_antisense （-IFNγ）
sg_seq	chr	gene_name	pro_id	aa_genome_seq	target_aa	gene_aa_id	lo_value	lo_value_BH_adjust
GGGATCCGCCTCCAATCCTG	chr18	FECH	HEMH_HUMAN	TCC	S	FECH_S130	2.1326e-14	4.81361e-09
CTTGGATTGCCACACCAGT	chr18	FECH	HEMH_HUMAN	TCC	S	FECH_S303	2.5965e-14	4.81361e-09
CTCGACAGCCCCGCGTTCT	chr19	JUNB	JUNB_HUMAN	TCG	S	JUNB_S311	5.9556e-13	7.36067e-08
ATGAGAGGTATTCAGGAGACC	chr2	CUL3	CUL3_HUMAN	TCA	S	CUL3_S389	8.4324e-13	7.81635e-08
TGGATTGCCACACCAGTCGGT	chr18	FECH	HEMH_HUMAN	TCC	S	FECH_S303	8.8189e-11	6.53969e-06
GGAGAGCCAAGGGGGTCAG	chr11	FOSL1	FOSL1_HUMAN	TCT	S	FOSL1_S265	2.1726e-10	1.34258e-05
GAGAAAGCACGGGGCCACGG	chr1	TAF5L	TAF5L_HUMAN	TCT	S	TAF5L_S473	6.7143e-10	3.55644e-05
ATGACCACAGCCTGGCGGTG	chr1	TAF5L	TAF5L_HUMAN	TCA	S	TAF5L_S412	9.0379e-10	4.18881e-05
GGGTAGGTGAAGACCAGGC	chr11	FOSL1	FOSL1_HUMAN	TAC	Y	FOSL1_Y237	1.0832e-09	4.46251e-05
TGGAGTGCAAGACCAGCTGG	chr20	ZNF217	ZN217_HUMAN	TCC	S	ZNF217_S394	1.9259e-09	7.14079e-05
GGTAGGTGAAGACCAGGCT	chr11	FOSL1	FOSL1_HUMAN	TAC	Y	FOSL1_Y237	2.863e-09	9.65031e-05
TGGACAGCAGCAGCTTCACG	chr9	EHMT1	EHMT1_HUMAN	TCC	S	EHMT1_S894	3.3994e-09	0.000105035
CCGAGTTGTCCATGGAGGCAG	chr1	TAF5L	TAF5L_HUMAN	TCG	S	TAF5L_S533	3.9354e-09	0.000105441
GGTAGACAAAGAGAGGATAG	chr1	TAF5L	TAF5L_HUMAN	TAC	Y	TAF5L_Y102	3.9813e-09	0.000105441
TGGAGGCAGCCAGTGGCTCC	chr11	TAF6L	TAF6L_HUMAN	TCC	S	TAF6L_S253	4.4866e-09	0.000110902
ATCTATGAAGCAGGGATCTG	chr9	CHMP5	CHMP5_HUMAN	TCA	S	CHMP5_S219	8.4241e-09	0.000195216
GCTCCATAGTGGCAGCAGAG	chr11	TAF6L	TAF6L_HUMAN	TAT	Y	TAF6L_Y308	1.0733e-08	0.000227369
GGTAGGTGAAGACCAGGCTG	chr11	FOSL1	FOSL1_HUMAN	TAC	Y	FOSL1_Y237	1.1038e-08	0.000227369
GAGAAAAGGCGAGAGAAAGCA	chr1	TAF5L	TAF5L_HUMAN	TCT	S	TAF5L_S477	1.284e-08	0.000250567
TGTAAGAAGGAACTACAGCCC	chr3	CPOX	HEM6_HUMAN	TAC	Y	CPOX_Y365	1.7342e-08	0.000300414
CCTTGGGAGCTCCCCTGCAG	chrX	DMRTC1B	DMRTC_HUMAN	TCC	S	DMRTC1B_S44	1.7825e-08	0.000300414
CCTTGGGAGCTCCCCTGCAG	chrX	DMRTC1B	DMRTC_HUMAN	TCC	S	DMRTC1B_S44	1.7825e-08	0.000300414
GGGACCCGCTGGCGAAGTAC	chr1	TAF5L	TAF5L_HUMAN	TCC	S	TAF5L_S403	2.2161e-08	0.000357252
GTGACAGGAATAACCTGAAG	chr6	EHMT2	EHMT2_HUMAN	TCA	S	EHMT2_S895	2.7541e-08	0.000408463
GTGACAGGAATAACCTGAAG	chr6	EHMT2	EHMT2_HUMAN	TCA	S	EHMT2_S872	2.7541e-08	0.000408463
GGGACTCGTAGACCTCGACG	chr19	CDC37	CDC37_HUMAN	TCC	S	CDC37_S300	3.1217e-08	0.000445175
TACGAGCTCCCGGTCCCGA	chr19	JUNB	JUNB_HUMAN	TCG	S	JUNB_S207	3.737e-08	0.000509395
GGGAGAAGATGGCGGGTATG	chr9	TRAF2	TRAF2_HUMAN	TCC	S	TRAF2_S378	3.8468e-08	0.000509395
CAATATGTGTCATACTGGG	chr11	CD44	CD44_HUMAN	TAT	Y	CD44_Y117	4.3685e-08	0.000558531
CTGACAGGAGCTCGAAGCC	chr4	TADA2B	TAD2B_HUMAN	TCA	S	TADA2B_S352	4.8018e-08	0.000593466
CCTGGAGTGCAAGACCAGC	chr20	ZNF217	ZN217_HUMAN	TCC	S	ZNF217_S394	4.9905e-08	0.000596891
TGGAGTTGGGGTGGATCCG	chr11	CD44	CD44_HUMAN	TCC	S	CD44_S95	5.7149e-08	0.000662173
CCATAGTCAAACCTGTCAG	chr6	EHMT2	EHMT2_HUMAN	TAT	Y	EHMT2_Y1154	5.901e-08	0.000663017
TTGGACAGGGTCTGTGGCG	chr8	AGO2	AGO2_HUMAN	TCC	S	AGO2_S561	7.1369e-08	0.000771841
TGTGAGGCTAGTGCATTGT	chr7	PAXIP1	PAXI1_HUMAN	TCA	S	PAXIP1_S47	7.2859e-08	0.000771841
TGGACCACTTGGAGCGGCGCA	chr16	CREBBP	CBP_HUMAN	TCC	S	CREBBP_S1687	8.1281e-08	0.000837142
CGGACAGAATCACCCAAGA	chr7	PAXIP1	PAXI1_HUMAN	TCC	S	PAXIP1_S79	9.0756e-08	0.000883562
GTGACAGGAATAACCTGAAGA	chr6	EHMT2	EHMT2_HUMAN	TCA	S	EHMT2_S895	9.2937e-08	0.000883562
GTGACAGGAATAACCTGAAGA	chr6	EHMT2	EHMT2_HUMAN	TCA	S	EHMT2_S872	9.2937e-08	0.000883562
TAAGAAGGAACTACAGCCC	chr3	CPOX	HEM6_HUMAN	TCT	S	CPOX_S364	1.0575e-07	0.000980242
ATGGAGTTGGGGTGGATCC	chr11	CD44	CD44_HUMAN	TCC	S	CD44_S95	1.1199e-07	0.00101276
CCTGGGGAAAGGGAGATACA	chr11	FOSL1	FOSL1_HUMAN	TCC	S	FOSL1_S205	2.0629e-07	0.00182113
CCGAAGACGAGGAGGAGGAGG	chr6	MAP3K7	M3K7_HUMAN	TCG	S	MAP3K7_S14	2.3179e-07	0.00199866
GCCAGGTAGGGAGGAGGAGG	chr16	SETD1A	SET1A_HUMAN	TAC	Y	SETD1A_Y617	2.6918e-07	0.00226831
AGCAGAGAAGTGCACCAGG	chr17	KCTD11	KCD11_HUMAN	TCT	S	KCTD11_S104	3.0295e-07	0.00249615
GGGTGACTGCAGGCAACGG	chr3	BRPF1	BRPF1_HUMAN	TCA	S	BRPF1_S323	3.3792e-07	0.00272376
CAGACGCCAAGTACTTACCGT	chr1	TAF5L	TAF5L_HUMAN	TCT	S	TAF5L_S485	3.5759e-07	0.00282098
AGCAGACTCCAGGTCTTCC	chr7	NRF1	NRF1_HUMAN	TCT	S	NRF1_S169	3.8758e-07	0.00293856
GGGACTCGTAGACCTCGAC	chr19	CDC37	CDC37_HUMAN	TCC	S	CDC37_S300	3.9612e-07	0.00293856
GATACCACTAGATGTGAAGA	chr7	RAC1	RAC1_HUMAN	TAT	Y	RAC1_Y98	3.9627e-07	0.00293856
AGGGACTCGTAGACCTCGA	chr19	CDC37	CDC37_HUMAN	TCC	S	CDC37_S300	4.4962e-07	0.0032688
GAGAGGGTGACTGCAGGCAA	chr3	BRPF1	BRPF1_HUMAN	TCT	S	BRPF1_S325	7.6783e-07	0.00547488
CCCCAAGAGAGTGGTGCTGA	chrX	MED12	MED12_HUMAN	TCT	S	MED12_S1701	8.1844e-07	0.00572564
GAGAATATCCCTCATTTCC	chr13	SUPT20H	SP20H_HUMAN	TCT	S	SUPT20H_S88	8.7239e-07	0.00599004
TGGATAGGACTTTGCTATAT	chr17	DPH1	DPH1_HUMAN	TCC	S	DPH1_S264	9.3701e-07	0.00631676
TTGGACATAGATCCAGTCT	chr12	CHD4	CHD4_HUMAN	TCC	S	CHD4_S1211	1.0418e-06	0.00689778
GGTAGAAGAGGCAGTCTCG	chr14	RNF31	RNF31_HUMAN	TAC	Y	RNF31_Y933	1.0932e-06	0.00711111
GGTAGGTGAAGACCAGGCTGG	chr11	FOSL1	FOSL1_HUMAN	TAC	Y	FOSL1_Y237	1.218e-06	0.00763862
GGTGGACCACTGGGCTCTT	chr22	EP300	EP300_HUMAN	TCC	S	EP300_S1650	1.2343e-06	0.00763862
CATACAAGGCACAGGGGTCC	chr1	UROD	DCUP_HUMAN	TAT	Y	UROD_Y311	1.2361e-06	0.00763862
CGTACTGCACGTGTCGTGGC	chrX	MED12	MED12_HUMAN	TAC	Y	MED12_Y734	1.294e-06	0.00781751
TGTAGCGGGGACAGACCTTC	chr3	TADA3	TADA3_HUMAN	TAC	Y	TADA3_Y26	1.3108e-06	0.00781751
AGTAGGCCTGGCCTCTGCTG	chr3	VWA5B2	VW5B2_HUMAN	TAC	Y	VWA5B2_Y500	1.3283e-06	0.00781751
GCTGACTTGGGGATGATCT	chr21	ITGB2	ITB2_HUMAN	TCA	S	ITGB2_S340	1.4101e-06	0.00816926
GTTGGAGTGACAATCCTCC	chr12	MED13L	MD13L_HUMAN	TCC	S	MED13L_S19	1.4858e-06	0.00847539
GTGGAAAACAGGAAGCACA	chr22	PES1	PESC_HUMAN	TCC	S	PES1_S145	1.5764e-06	0.00885595
TAGAACAGAATTCTGGGTACT	chr8	DUSP4	DUS4_HUMAN	TCT	S	DUSP4_S159	1.6178e-06	0.00895288
GATACTTCCTGCGGTCATACA	chr22	CABIN1	CABIN_HUMAN	TAT	Y	CABIN1_Y1639	1.6888e-06	0.00919473
CTGCGGGAGGCTGCATCTCT	chr12	GCN1	GCN1_HUMAN	TCC	S	GCN1_S66	1.7111e-06	0.00919473
CATAGGATGTCAGCAGCACA	chr12	CHD4	CHD4_HUMAN	TAT	Y	CHD4_Y852	1.819e-06	0.00963491
TGTAAACGGGAGGTGGCTCC	chr19	JUNB	JUNB_HUMAN	TAC	Y	JUNB_Y182	1.8486e-06	0.00965378
TCCCGAGGACGCAGAGGCT	chr19	JUNB	JUNB_HUMAN	TCG	S	JUNB_S195	1.9148e-06	0.00986061
TAGATGCAATGGTGCACAT	chr3	UBA3	UBA3_HUMAN	TCT	S	UBA3_S241	2.1246e-06	0.0107911
TTGGACAGGCTGGGGAATG	chr6	TFEB	TFEB_HUMAN	TCC	S	TFEB_S429	2.172e-06	0.0108828
CTGTACGACTCTGTCAGGAA	chrX	UBA1	UBA1_HUMAN	TCG	S	UBA1_S617	2.4363e-06	0.0120244
GTGTAGAAGGCGGGCACCC	chr1	OXCT2	SCOT2_HUMAN	TAC	Y	OXCT2_Y156	2.4647e-06	0.0120244
GGGACCAATGCACCTCCAGG	chr17	SENP3	SENP3_HUMAN	TCC	S	SENP3_S467	2.5787e-06	0.0121068
GAGACCCCAGGGGTGTCCT	chr1	ADAMTSL4	ATL4_HUMAN	TCT	S	ADAMTSL4_S663	2.5853e-06	0.0121068
CCTAGATAGAAAGGCTGTGA	chrX	C1GALT1C1	C1GLC_HUMAN	TAT	Y	C1GALT1C1_Y168	2.6053e-06	0.0121068
GATCGAACAGACATGCTCT	chr20	CTNNBL1	CTBL1_HUMAN	TCG	S	CTNNBL1_S409	2.6122e-06	0.0121068
AGAAGAAGAAACAGAATTA	chr2	ZEB2	ZEB2_HUMAN	TCT	S	ZEB2_S359	3.0243e-06	0.0136749
TGTATCCTGGAGGGAAGTAA	chr17	POLR2A	RPB1_HUMAN	TAC	Y	POLR2A_Y859	3.0243e-06	0.0136749
GTGACTGGGCTGTGCTGGACT	chr1	HIVEP3	ZEP3_HUMAN	TCA	S	HIVEP3_S334	3.2348e-06	0.0144505
TGGATAGGACTTTGCTATA	chr17	DPH1	DPH1_HUMAN	TCC	S	DPH1_S264	3.4004e-06	0.0147706
GAGAGCTATTCTGGGAGGG	chr11	TAF6L	TAF6L_HUMAN	TCT	S	TAF6L_S52	3.4381e-06	0.0147706
TAGAAAGAGGGGCGCTCACT	chr12	CHD4	CHD4_HUMAN	TCT	S	CHD4_S785	3.4468e-06	0.0147706
GCAGAGGCCATGGCTCCGG	chr17	MED9	MED9_HUMAN	TCT	S	MED9_S3	3.4658e-06	0.0147706
CCGACAGCACCTTGTCCAGGC	chr16	PAGR1	PAGR1_HUMAN	TCG	S	PAGR1_S206	3.6683e-06	0.0154128
ATAGGATGTCAGCAGCACA	chr12	CHD4	CHD4_HUMAN	TCC	S	CHD4_S851	3.7154e-06	0.0154128
GCCGTAGTGGGCAGCCACA	chr15	ASB7	ASB7_HUMAN	TAC	Y	ASB7_Y127	3.7412e-06	0.0154128
TATATTCTCCAGGAAATGCAT	chr7	RAC1	RAC1_HUMAN	TAT	Y	RAC1_Y32	3.7948e-06	0.0154618
GGCCGAGTCCCTGCGGTCC	chr19	HCN2	HCN2_HUMAN	TCG	S	HCN2_S866	4.1127e-06	0.0165749
GGGACAGATCGGGGAGAGT	chr4	ADD1	ADDA_HUMAN	TCC	S	ADD1_S645	4.2302e-06	0.0166319
TGATAGGCCACCTGCAACT	chrX	IKBKG	NEMO_HUMAN	TAT	Y	IKBKG_Y234	4.2551e-06	0.0166319
ACATACCTGCCAGGTTAGG	chrX	UBA1	UBA1_HUMAN	TAT	Y	UBA1_Y60	4.2614e-06	0.0166319
GTGGCGTACTGCACGTGTCG	chrX	MED12	MED12_HUMAN	TAC	Y	MED12_Y734	4.4354e-06	0.0171307
TTCTGAACAAATAATACAT	chr6	RNF8	RNF8_HUMAN	TCA	S	RNF8_S407	4.7445e-06	0.0181356
GATGGAGTTGGGGTGGATC	chr11	CD44	CD44_HUMAN	TCC	S	CD44_S95	4.8714e-06	0.0184306
CGTAGATTTCCACTCTGTT	chr15	CYFIP1	CYFP1_HUMAN	TAC	Y	CYFIP1_Y108	5.0225e-06	0.0186927
AGGACCAGGCGCAGGCCAG	chr19	MED16	MED16_HUMAN	TCC	S	MED16_S40	5.0415e-06	0.0186927
CTGTACGACTCTGTCAGGA	chrX	UBA1	UBA1_HUMAN	TAC	Y	UBA1_Y618	5.3896e-06	0.0197855
GCGTACGAGAACTTGCATTT	chr14	RNF31	RNF31_HUMAN	TCG	S	RNF31_S877	5.6191e-06	0.0204258
GTGGGACAGCTCCGTGTAG	chr17	KAT2A	KAT2A_HUMAN	TCC	S	KAT2A_S665	5.7376e-06	0.0206541
GAGACCAAGGCCAGGACATCA	chr2	INHA	INHA_HUMAN	TCT	S	INHA_S242	5.9951e-06	0.0213735
CGTACGAGAACTTGCATTT	chr14	RNF31	RNF31_HUMAN	TAC	Y	RNF31_Y878	6.0813e-06	0.0214743
CCTGGGGAGAGGGAAGGGGC	chr17	TSPAN10	TSN10_HUMAN	TCC	S	TSPAN10_S70	6.594e-06	0.0230651
TCATATTGTCCTTCATCCA	chr17	TAOK1	TAOK1_HUMAN	TAT	Y	TAOK1_Y202	7.0344e-06	0.0242049
AGTACCACTCTTCCTTAAT	chr21	BACE2	BACE2_HUMAN	TAC	Y	BACE2_Y273	7.0504e-06	0.0242049
AGGACGAGGAAGAGGAGGAGG	chr7	TNRC18	TNC18_HUMAN	TCC	S	TNRC18_S2657	7.2582e-06	0.0244652
CAGAGACGAGGGAAACTCCTC	chr5	PCDHGA12	PCDGC_HUMAN	TCT	S	PCDHGA12_S473	7.2582e-06	0.0244652
TGTACGACTCTGTCAGGAA	chrX	UBA1	UBA1_HUMAN	TAC	Y	UBA1_Y618	7.4885e-06	0.0250141
CGGTAGCCCTTGGTGACAA	chr2	CAD	PYR1_HUMAN	TAC	Y	CAD_Y1413	7.9522e-06	0.0263258
GAGAGGGGTTGGGAGACATGG	chr2	AFF3	AFF3_HUMAN	TCT	S	AFF3_S1125	8.3245e-06	0.0273145
GCTGAGGATTGCGGCCCTG	chr19	PPP1R15A	PR15A_HUMAN	TCA	S	PPP1R15A_S291	8.6132e-06	0.0280138
GGGTAAAAGTACTGTCCCG	chr19	JUNB	JUNB_HUMAN	TAC	Y	JUNB_Y111	8.6938e-06	0.0280301
AATACAGAGATGTTTCCTG	chr1	SMG7	SMG7_HUMAN	TAT	Y	SMG7_Y978	9.3775e-06	0.0299738
GGTACAGCGGCCTCAGCTTC	chr4	TADA2B	TAD2B_HUMAN	TAC	Y	TADA2B_Y263	9.5256e-06	0.0301068
CATAAAAGGGGGTGACACGA	chr2	ODC1	DCOR_HUMAN	TAT	Y	ODC1_Y66	9.5815e-06	0.0301068
ATGGGAAAAAGATCGTGAC	chr17	SSH2	SSH2_HUMAN	TCC	S	SSH2_S672	9.8705e-06	0.0307542
TGTAGAAGGCTGGGGAGGC	chr9	TRAF2	TRAF2_HUMAN	TAC	Y	TRAF2_Y382	1.0694e-05	0.0330424
CATACCTGGAATGGGAGGG	chr6	RING1	RING1_HUMAN	TAT	Y	RING1_Y283	1.086e-05	0.0331161
CCGTACCCGCCGCCGTTCC	chr11	FOSL1	FOSL1_HUMAN	TAC	Y	FOSL1_Y18	1.0937e-05	0.0331161
GGCGGAGCCTGCATGCACC	chr16	DECR2	DECR2_HUMAN	TCC	S	DECR2_S180	1.1035e-05	0.0331161
ATAGTACTGCTCCAGGTAG	chr16	MAPK3	MK03_HUMAN	TAC	Y	MAPK3_Y333	1.1383e-05	0.0331161
GATAGAGGAAGTCACAGAT	chr6	MED23	MED23_HUMAN	TAT	Y	MED23_Y1299	1.1414e-05	0.0331161
TGGAGGAAGAGGAGGAGGACG	chr12	ARL6IP4	AR6P4_HUMAN	TCC	S	ARL6IP4_S281	1.1482e-05	0.0331161
TGGAGGAAGAGGAGGAGGACG	chr12	ARL6IP4	AR6P4_HUMAN	TCC	S	ARL6IP4_S273	1.1482e-05	0.0331161
TGGAGGAAGAGGAGGAGGACG	chr12	ARL6IP4	AR6P4_HUMAN	TCC	S	ARL6IP4_S262	1.1482e-05	0.0331161
GAGGGAGAAGTGGTGTGTG	chr16	ZNF469	ZN469_HUMAN	TCC	S	ZNF469_S718	1.1611e-05	0.0331161
TATAATTGTGCCCTGCTAGA	chr5	LNPEP	LCAP_HUMAN	TAT	Y	LNPEP_Y257	1.1611e-05	0.0331161
CGTAGTCCTTGATGTAGCCC	chr17	KAT2A	KAT2A_HUMAN	TAC	Y	KAT2A_Y645	1.1833e-05	0.0334916
AAGGGATTCTGGATCCTGA	chr22	EP300	EP300_HUMAN	TCC	S	EP300_S1072	1.1971e-05	0.0336255
CGGAGACGCTGGGTTCGCTC	chr19	ICAM5	ICAM5_HUMAN	TCC	S	ICAM5_S335	1.2691e-05	0.0351851
CCGAGGACGAGGAGGAAGAGG	chr10	KCNMA1	KCMA1_HUMAN	TCG	S	KCNMA1_S60	1.2716e-05	0.0351851
GGGACTGGCGGAAGGCTGGC	chr3	CRTAP	CRTAP_HUMAN	TCC	S	CRTAP_S132	1.3277e-05	0.0364652
TATGAAGCATTAGCAACTT	chr3	U2SURP	SR140_HUMAN	TCA	S	U2SURP_S613	1.3792e-05	0.0376011
CTGACATGGCCCCAGTGGAGC	chr11	TAF6L	TAF6L_HUMAN	TCA	S	TAF6L_S2	1.4181e-05	0.0383795
GGCCGAGCAGTAAAGAGTC	chr20	FASTKD5	FAKD5_HUMAN	TCG	S	FASTKD5_S401	1.4596e-05	0.0389343
TTGGAGAAACCCTGGGGGG	chr17	KAT2A	KAT2A_HUMAN	TCC	S	KAT2A_S628	1.4596e-05	0.0389343
CATAGAACTGGCCCCGCAGCG	chr9	ENTPD8	ENTP8_HUMAN	TAT	Y	ENTPD8_Y350	1.5511e-05	0.0410169
CACATAACCACCCTCTGCC	chr17	EFNB3	EFNB3_HUMAN	TAT	Y	EFNB3_Y48	1.5598e-05	0.0410169
GGGGTAGGGGTCCTGAGGG	chr6	DAAM2	DAAM2_HUMAN	TAC	Y	DAAM2_Y586	1.6077e-05	0.0419787
CATATGGAGGGTTGTCCTGGA	chr22	UBE2L3	UB2L3_HUMAN	TAT	Y	UBE2L3_Y46	1.6348e-05	0.0423878
AGTAGTTCTTGTGGTTCCAC	chr16	DRC7	DRC7_HUMAN	TAC	Y	DRC7_Y347	1.6894e-05	0.0434994
CGTAGTTGTTGAGCTTCTCG	chr19	DOT1L	DOT1L_HUMAN	TAC	Y	DOT1L_Y128	1.803e-05	0.0458595
CATATGTGATAGAGGGACTGT	chr14	ERH	ERH_HUMAN	TAT	Y	ERH_Y52	1.8058e-05	0.0458595
GAGAAGAAAAGCCTGCAGGT	chr12	FOXJ2	FOXJ2_HUMAN	TCT	S	FOXJ2_S276	1.8331e-05	0.0462361
CAGGTAGTGAATACCATCT	chr13	CDK8	CDK8_HUMAN	TAC	Y	CDK8_Y141	1.8613e-05	0.0466302
GCGTACGAGAACTTGCATT	chr14	RNF31	RNF31_HUMAN	TAC	Y	RNF31_Y878	1.9631e-05	0.0488505
CACATACCTGCCAGGTTAG	chrX	UBA1	UBA1_HUMAN	TAT	Y	UBA1_Y60	2.0841e-05	0.0515158
ATGGAAGAAGCAGAACAGTC	chr1	LRIG2	LRIG2_HUMAN	TCT	S	LRIG2_S1038	2.1151e-05	0.0519358
GGCGAGAGTTCGAGTTCCG	chr7	GPR37	GPR37_HUMAN	TCG	S	GPR37_S594	2.1487e-05	0.0522359
GGTGTACGTCGCCATTGCC	chr5	ZNF622	ZN622_HUMAN	TAC	Y	ZNF622_Y4	2.1555e-05	0.0522359
AGGGACGGCACGGCCTGGA	chr2	POTEE	POTEE_HUMAN	TCC	S	POTEE_S841	2.1781e-05	0.0524409
CTCATAGGTTGCATCATAG	chr11	CFL1	COF1_HUMAN	TAT	Y	CFL1_Y89	2.2435e-05	0.053667
GATGGAGTAGTGCAGGATC	chrX	FLNA	FLNA_HUMAN	TCC	S	FLNA_S149	2.395e-05	0.0563159
CGGAGCAGAGACGCTGCAGGA	chr17	ASGR1	ASGR1_HUMAN	TCC	S	ASGR1_S37	2.3971e-05	0.0563159
GAGGAGGAGGACGAGGATG	chr16	RANBP10	RBP10_HUMAN	TCC	S	RANBP10_S416	2.3998e-05	0.0563159
CATATAGCTGGTGCACCTGAA	chr12	DCTN2	DCTN2_HUMAN	TAT	Y	DCTN2_Y313	2.4841e-05	0.0579275
GGAGATGGCTCTTCTTTGC	chr5	MAP1B	MAP1B_HUMAN	TCT	S	MAP1B_S614	2.537e-05	0.0587913
AGGACTGGTTTCGGGAGCCT	chrX	NKAP	NKAP_HUMAN	TCC	S	NKAP_S71	2.6013e-05	0.0595723
GGTAGCTGTGGAATGTCTG	chr22	CECR2	CECR2_HUMAN	TAC	Y	CECR2_Y81	2.6129e-05	0.0595723
CTTGTAGCCCGCGTGGATG	chr3	FEZF2	FEZF2_HUMAN	TAC	Y	FEZF2_Y358	2.6189e-05	0.0595723
TGTGGGGAGCCCTGGGCGCT	chr17	KDM6B	KDM6B_HUMAN	TCC	S	KDM6B_S860	2.6687e-05	0.0602029
CATACTCTTCTCTCTCAGCG	chr20	TGM3	TGM3_HUMAN	TAT	Y	TGM3_Y155	2.6791e-05	0.0602029
GCGAGTCTCCGTGGATGTTCA	chr9	EHMT1	EHMT1_HUMAN	TCG	S	EHMT1_S941	2.7497e-05	0.0611186
GATACGGTGAGAGAAAGGAC	chr1	FBXO42	FBX42_HUMAN	TAT	Y	FBXO42_Y65	2.7546e-05	0.0611186
GGTAGGGGCCGCCGTACTTGA	chrX	FLNA	FLNA_HUMAN	TAC	Y	FLNA_Y2505	2.7693e-05	0.0611186
GAGAGCGGTCCAGAGCCTTT	chrX	MED14	MED14_HUMAN	TCT	S	MED14_S704	2.7872e-05	0.0611497
AACTGATTCTGAAAGGATG	chr17	MED13	MED13_HUMAN	TCA	S	MED13_S1080	2.8485e-05	0.062127
GGTACACTGGGGAGACAAG	chr19	CCDC155	KASH5_HUMAN	TAC	Y	CCDC155_Y16	2.9611e-05	0.064183
GAGAATCAGTCAGAGGTCT	chr1	AGO3	AGO3_HUMAN	TCT	S	AGO3_S254	2.9805e-05	0.064183
AGGATGGTGAGGGGGGAGG	chr17	USP36	UBP36_HUMAN	TCC	S	USP36_S715	2.9947e-05	0.064183
GAAGGAGATGTCAAACAGC	chr17	MED24	MED24_HUMAN	TCC	S	MED24_S496	3.068e-05	0.0653267
AGGTAGAAATAGACCTGCT	chr17	KAT2A	KAT2A_HUMAN	TAC	Y	KAT2A_Y200	3.0833e-05	0.0653267
CCCGAGTCCAGTCCTGGGC	chr22	TST	THTR_HUMAN	TCG	S	TST_S202	3.1377e-05	0.0661015
CAGATCCTGACGGAATGGAA	chr1	ABCB10	ABCBA_HUMAN	TCT	S	ABCB10_S521	3.222e-05	0.0671769
ATCCAGGAGATATGCGCAGC	chr3	CD200R1	MO2R1_HUMAN	TCC	S	CD200R1_S179	3.2431e-05	0.0671769
ATCCAGGAGATATGCGCAGC	chr3	CD200R1	MO2R1_HUMAN	TCC	S	CD200R1_S202	3.2431e-05	0.0671769
ACGGAGCCTGAGGAGGAGG	chr17	BAHCC1	BAHC1_HUMAN	TCC	S	BAHCC1_S2362	3.2909e-05	0.0677883
GGGAGGCGTAGGTGAAGGG	chr6	FOXP4	FOXP4_HUMAN	TCC	S	FOXP4_S474	3.3682e-05	0.0689973
TGTAGCGCCCCACGCCAGGC	chr1	MUTYH	MUTYH_HUMAN	TAC	Y	MUTYH_Y215	3.3911e-05	0.0690847
AGGATTTCTGGTAGCGAGCG	chr19	RPS16	RS16_HUMAN	TCC	S	RPS16_S144	3.5107e-05	0.0707603
AGGCGGTACTGGGGGCAGCA	chr16	ADCY7	ADCY7_HUMAN	TAC	Y	ADCY7_Y585	3.5209e-05	0.0707603
GGCGAGATCTTCTGTTTGG	chrX	MED12	MED12_HUMAN	TCG	S	MED12_S1686	3.5306e-05	0.0707603
AGAGAGCTGAAGCTCATGC	chr22	NF2	MERL_HUMAN	TCT	S	NF2_S13	3.6688e-05	0.0731348
GGGAGAAGCTGTCTGTCTCC	chr10	HPS1	HPS1_HUMAN	TCC	S	HPS1_S295	3.782e-05	0.073141
TATAACTGAGTCGAAGTTGC	chr2	CNTNAP5	CNTP5_HUMAN	TAT	Y	CNTNAP5_Y1124	3.7932e-05	0.073141
AGACGAGATGCCTCCGGTGG	chr12	KMT2D	KMT2D_HUMAN	TCT	S	KMT2D_S597	3.8072e-05	0.073141
CGTACACCGTCTCCCCCACAA	chr15	GJD2	CXD2_HUMAN	TAC	Y	GJD2_Y46	3.8072e-05	0.073141
TAGGAGCTGGGGAGCATGT	chr1	OR2T29	O2T29_HUMAN	TCC	S	OR2T29_S268	3.8072e-05	0.073141
TAGGAGCTGGGGAGCATGT	chr1	OR2T4	OR2T4_HUMAN	TCC	S	OR2T4_S296	3.8072e-05	0.073141
TAGGAGCTGGGGAGCATGT	chr1	OR2T5	OR2T5_HUMAN	TCC	S	OR2T5_S268	3.8072e-05	0.073141
CCGAGCCCGGAGGCGGAGGT	chrX	ARX	ARX_HUMAN	TCG	S	ARX_S450	3.8734e-05	0.0740293
GGGACCCATTGGGATTCAGA	chr17	PFAS	PUR4_HUMAN	TCC	S	PFAS_S1277	4.0029e-05	0.0760559
GGCTCTGAAGTAAAGTCTCT	chrX	EIF2S3	IF2G_HUMAN	TCA	S	EIF2S3_S252	4.0348e-05	0.0760559
AATACCTGAGGGAGGTGAG	chr15	POLG	DPOG1_HUMAN	TAT	Y	POLG_Y221	4.0689e-05	0.0760559
TGTAGAGGATGCCCTCGTAG	chr19	LSM14A	LS14A_HUMAN	TAC	Y	LSM14A_Y27	4.0765e-05	0.0760559
ATCCCAGAACACTCAAATCC	chr16	VAT1L	VAT1L_HUMAN	TCT	S	VAT1L_S107	4.082e-05	0.0760559
GCACAATACCACACCAGGCG	chr4	INTS12	INT12_HUMAN	TAT	Y	INTS12_Y208	4.1721e-05	0.0773459
AGTAATCTGGGGAAGAGGA	chr1	GUK1	KGUA_HUMAN	TAC	Y	GUK1_Y53	4.3128e-05	0.0795566
CGAGTATTTGCGCTCCGGC	chr1	ACTA1	ACTS_HUMAN	TAC	Y	ACTA1_Y339	4.3706e-05	0.0798394
CGGAGGCGATGACCACGCCC	chr10	WDR37	WDR37_HUMAN	TCC	S	WDR37_S287	4.3712e-05	0.0798394
AGGGCGTAGCCCTCGTAGAT	chr17	ACTG1	ACTG_HUMAN	TAC	Y	ACTG1_Y169	4.4265e-05	0.0804532
GGTAGTACACCTGCGGACGCA	chr7	TRRAP	TRRAP_HUMAN	TAC	Y	TRRAP_Y1975	4.481e-05	0.0810464
GGAGAAAGGGCAGGTGAGG	chr17	TANC2	TANC2_HUMAN	TCT	S	TANC2_S1490	4.5091e-05	0.0811588
GGGTGATGCCAAGGACGAT	chrX	BCOR	BCOR_HUMAN	TCA	S	BCOR_S263	4.5666e-05	0.0817966
GGGAGGCTGTACACCTTCT	chr3	SLC41A3	S41A3_HUMAN	TCC	S	SLC41A3_S473	4.6761e-05	0.0832024
GGTGTAGTGCTGCAGGGTG	chr15	CSK	CSK_HUMAN	TAC	Y	CSK_Y156	4.6946e-05	0.0832024
GGGAAGGGGAGGAAGATGA	chr19	SCAF1	SFR19_HUMAN	TCC	S	SCAF1_S207	4.7124e-05	0.0832024
CAATGAGATGTAGTCTGTG	chr16	FANCA	FANCA_HUMAN	TCA	S	FANCA_S512	4.7719e-05	0.0838536
TGGATAGGATCACACCTTCA	chr2	CAD	PYR1_HUMAN	TCC	S	CAD_S1014	4.8089e-05	0.0841052
GATTTGTAATCTCGATGTTT	chr2	STAMBP	STABP_HUMAN	TAC	Y	STAMBP_Y80	4.8944e-05	0.0851986
CTGTGGGAGAAACGGGGCCC	chr16	PKD1	PKD1_HUMAN	TCC	S	PKD1_S1937	4.9311e-05	0.085362
CTGGAGCGCAGCGCCTGGA	chr9	MED27	MED27_HUMAN	TCC	S	MED27_S26	4.9568e-05	0.085362
CATAGCGCAGAAGGGAGGTGA	chr17	DNAH2	DYH2_HUMAN	TAT	Y	DNAH2_Y1986	4.9892e-05	0.085362
GGGAGAGCTGCTCAGAGAGC	chr4	HTT	HD_HUMAN	TCC	S	HTT_S2892	5.0097e-05	0.085362
TGTAAGTGTTTGAATGTGTAT	chr5	APC	APC_HUMAN	TAC	Y	APC_Y935	5.0189e-05	0.085362
AGGGTAGGTCAGAGGCCTG	chr11	FOSL1	FOSL1_HUMAN	TAC	Y	FOSL1_Y70	5.2051e-05	0.0876124
GGGATGGAGACGTGACTTCT	chr19	DENND1C	DEN1C_HUMAN	TCC	S	DENND1C_S655	5.2172e-05	0.0876124
TGTACCATTCCTGCAGTCGCT	chr22	EP300	EP300_HUMAN	TAC	Y	EP300_Y1467	5.2221e-05	0.0876124
ACATAGTCTTCTGTTACCT	chr8	FDFT1	FDFT_HUMAN	TAT	Y	FDFT1_Y411	5.3165e-05	0.0887944
GAGTAGTGCCCGTGGGACA	chr2	DLX1	DLX1_HUMAN	TAC	Y	DLX1_Y40	5.4478e-05	0.0900955
GCTGATCTCCTTGGGGCTT	chr20	TMEM74B	TM74B_HUMAN	TCA	S	TMEM74B_S22	5.4673e-05	0.0900955
GCTGATCTCCTTGGGGCTT	chr20	TMEM74B	TM74B_HUMAN	TCA	S	TMEM74B_S46	5.4673e-05	0.0900955
GAAGGATTCTGCAGCCGAG	chr17	NOS2	NOS2_HUMAN	TCC	S	NOS2_S442	5.5076e-05	0.090358
TAGGACTGCTGGCAGGGGG	chr21	KRTAP10-9	KR109_HUMAN	TCC	S	KRTAP10-9_S181	5.5821e-05	0.0904203
AAGTAGGTCAGGAACCTGG	chr1	CDK11B	CD11B_HUMAN	TAC	Y	CDK11B_Y706	5.6617e-05	0.0904203
GCGGTAGATGGAGCCCGCC	chr16	MAPK8IP3	JIP3_HUMAN	TAC	Y	MAPK8IP3_Y37	5.6617e-05	0.0904203
GTTGGAGCACAGCAAGCAG	chr2	TRIM43B	TR43B_HUMAN	TCC	S	TRIM43B_S116	5.6617e-05	0.0904203
GTTGGAGCACAGCAAGCAG	chr2	TRIM43	TRI43_HUMAN	TCC	S	TRIM43_S116	5.6617e-05	0.0904203
GAGAGCAGCTGCGCTGCGGCC	chr11	LRFN4	LRFN4_HUMAN	TCT	S	LRFN4_S585	5.6821e-05	0.0904203
GGGTGGTAGCCCTGTGTCAT	chr18	CTIF	CTIF_HUMAN	TAC	Y	CTIF_Y171	5.6821e-05	0.0904203
TATAAAAAAGAGCTTTGTT	chr6	FAM120B	F120B_HUMAN	TAT	Y	FAM120B_Y298	5.7996e-05	0.0918957
AGGATGGAGCCCCTGGAGGG	chr10	ACTR1A	ACTZ_HUMAN	TCC	S	ACTR1A_S345	5.8626e-05	0.0921067
GCTGGAGCCCTCACACCAC	chr7	BRAF	BRAF_HUMAN	TCC	S	BRAF_S535	5.8626e-05	0.0921067
GGTACCCTGGGGAGAGGGA	chr20	SLCO4A1	SO4A1_HUMAN	TAC	Y	SLCO4A1_Y427	5.9311e-05	0.0925182
CTCTGAAGGCGGCGCGGCA	chr2	SPEG	SPEG_HUMAN	TCA	S	SPEG_S2270	5.9387e-05	0.0925182
GCGAGCTCAGCAAGGCCACC	chr15	BCL2L10	B2L10_HUMAN	TCG	S	BCL2L10_S147	5.9889e-05	0.0929099
TGTAGGCTGGGCCTCCCCG	chr10	LDB3	LDB3_HUMAN	TAC	Y	LDB3_Y521	6.3225e-05	0.0972171
GAGCGAGCTGCGGAAGGTG	chr20	ADRA1D	ADA1D_HUMAN	TCG	S	ADRA1D_S332	6.3283e-05	0.0972171
CTGAGGGCAGCCAGAGACAG	chr22	GGT1	GGT1_HUMAN	TCA	S	GGT1_S28	6.3452e-05	0.0972171
GGGGGATGAGGAGGAGTAG	chr19	SSBP4	SSBP4_HUMAN	TCC	S	SSBP4_S257	6.5071e-05	0.0991352
GGGAAGCCACAGGTCTGGAGG	chr11	OTOG	OTOG_HUMAN	TCC	S	OTOG_S1650	6.5506e-05	0.0991352
GGGAAGCCACAGGTCTGGAGG	chr11	OTOG	OTOG_HUMAN	TCC	S	OTOG_S1662	6.5506e-05	0.0991352
CTGAACCTGCAGAGAGGAG	chr10	DLG5	DLG5_HUMAN	TCA	S	DLG5_S1293	6.6272e-05	0.0994055
GAAGTAGAGGCCAGCATAG	chr19	AP2S1	AP2S1_HUMAN	TAC	Y	AP2S1_Y66	6.6492e-05	0.0994055
GAAGTAGAGGCCAGCATAG	chr19	AP2S1	AP2S1_HUMAN	TAC	Y	AP2S1_Y80	6.6492e-05	0.0994055
ATTGGACTGGTACAGGGTG	chr11	GSTP1	GSTP1_HUMAN	TCC	S	GSTP1_S66	6.6757e-05	0.0994055
GGTAGTTGCCCGGGTAGTT	chr6	SCUBE3	SCUB3_HUMAN	TAC	Y	SCUBE3_Y824	6.7777e-05	0.100521
CATAACATGAAGCAACGTGC	chr7	ERV3-1	ENR1_HUMAN	TAT	Y	ERV3-1_Y293	6.8445e-05	0.101107
GAGAGGAGGACGTTATCTG	chr4	SPON2	SPON2_HUMAN	TCT	S	SPON2_S217	6.9092e-05	0.101202
CTGAGAGGGCAGGAGGGTG	chr11	CD248	CD248_HUMAN	TCT	S	CD248_S623	6.911e-05	0.101202
TACCTTGAATTTGTTCCAGC	chr7	DNAJC2	DNJC2_HUMAN	TCA	S	DNAJC2_S475	6.9328e-05	0.101202
AAGGAGATGTCAAACAGCA	chr17	MED24	MED24_HUMAN	TCC	S	MED24_S496	6.9639e-05	0.101257
TTGAAATATTCTACATCTTC	chr15	CHD2	CHD2_HUMAN	TAT	Y	CHD2_Y362	7.1912e-05	0.104154
CAGAACTTGGGGAGAAAAC	chr16	CDIPT	CDIPT_HUMAN	TCT	S	CDIPT_S112	7.3041e-05	0.105377
AAGCTGGAGGCGGTGGCCAC	chr19	SBNO2	SBNO2_HUMAN	TCC	S	SBNO2_S82	7.355e-05	0.1057
GGCCGAGTCGGCGCCAATC	chr22	SYNGR1	SNG1_HUMAN	TCG	S	SYNGR1_S178	7.4732e-05	0.106984
CCGGAGGGCAGCTTCACAC	chr8	RPL8	RL8_HUMAN	TCC	S	RPL8_S152	7.6475e-05	0.109058
AGCAGGGAGAACTGCACTGG	chr19	AP2A1	AP2A1_HUMAN	TCC	S	AP2A1_S524	7.8757e-05	0.111321
AATGTACTCAAAATATCCA	chr1	HNRNPU	HNRPU_HUMAN	TAC	Y	HNRNPU_Y260	7.8962e-05	0.111321
GGGACAGGGGCTTGCACTG	chr17	DPH1	DPH1_HUMAN	TCC	S	DPH1_S212	7.8962e-05	0.111321
GCGAGCGTCGTTGGCTGAT	chr15	NUSAP1	NUSAP_HUMAN	TCG	S	NUSAP1_S251	8.0075e-05	0.112462
GATGAGAGCACCTGGCAGC	chr19	GRIK5	GRIK5_HUMAN	TCA	S	GRIK5_S22	8.2581e-05	0.115544
GGGGAAGAGGGAGGGGACAG	chr17	RNF167	RN167_HUMAN	TCT	S	RNF167_S344	8.4086e-05	0.116892
GGAGAGGGCTGGGCCTGGG	chr12	BIN2	BIN2_HUMAN	TCT	S	BIN2_S225	8.4917e-05	0.116892
GGAGAGGGCTGGGCCTGGG	chr12	BIN2	BIN2_HUMAN	TCT	S	BIN2_S381	8.4917e-05	0.116892
GGAGAGGGCTGGGCCTGGG	chr12	BIN2	BIN2_HUMAN	TCT	S	BIN2_S349	8.4917e-05	0.116892
GGTAGAAGCCTGGGGAGTGG	chr17	LLGL2	L2GL2_HUMAN	TAC	Y	LLGL2_Y911	8.5364e-05	0.116892
TGGAGAGGGCAGCGATGAGCT	chr12	GCN1	GCN1_HUMAN	TCC	S	GCN1_S1349	8.5436e-05	0.116892
AAAAGAGGTTGTGGCCAGT	chr12	SLC17A8	VGLU3_HUMAN	TCT	S	SLC17A8_S223	8.6012e-05	0.117076
GCCCTAGAGCTCTGGGGAGG	chr16	ARHGAP17	RHG17_HUMAN	TCT	S	ARHGAP17_S547	8.6202e-05	0.117076
GGGACTGGCCTGGAGCCAA	chr1	MSTO1	MSTO1_HUMAN	TCC	S	MSTO1_S383	8.7464e-05	0.118187
AAAGAGGAGTTTGTCACTCC	chr17	CTNS	CTNS_HUMAN	TCC	S	CTNS_S85	8.8099e-05	0.118187
GTGAGAGGTCGTTAGATACAT	chr22	EP300	EP300_HUMAN	TCA	S	EP300_S1581	8.8572e-05	0.118187
AGGAGGTCACAGAGATGAAGG	chr17	TBX4	TBX4_HUMAN	TCC	S	TBX4_S229	8.8611e-05	0.118187
AGGAGAGGACCCCAGAACTC	chr7	BRAT1	BRAT1_HUMAN	TCC	S	BRAT1_S74	8.8614e-05	0.118187
CACATATTCATCTGGATTG	chr9	COL5A1	CO5A1_HUMAN	TAT	Y	COL5A1_Y262	8.9701e-05	0.119208
AAGGAGGCATAGTCATCCG	chr8	TG	THYG_HUMAN	TCC	S	TG_S2575	9.1652e-05	0.121366
TGTATGGCTCTGCAAAGAG	chr5	AFF4	AFF4_HUMAN	TAC	Y	AFF4_Y39	9.2472e-05	0.122016
CATAGACGTAATCTCCAACA	chr3	PBRM1	PB1_HUMAN	TAT	Y	PBRM1_Y965	9.3521e-05	0.122576
ATCATAGCGCCTCCTTCCC	chr14	RPL36AL	RL36L_HUMAN	TAT	Y	RPL36AL_Y41	9.3725e-05	0.122576
AGAGCCGAGAAGATCTCCTC	chr14	RNF31	RNF31_HUMAN	TCG	S	RNF31_S510	9.4023e-05	0.122576
TCCGAGTTCTTGTACCTAG	chrX	IL2RG	IL2RG_HUMAN	TCG	S	IL2RG_S94	9.4472e-05	0.122576
TCCGACTTGGGGATGCATT	chr11	DAGLA	DGLA_HUMAN	TCG	S	DAGLA_S566	9.4549e-05	0.122576
TCTGAGTCCTGGAGACAGG	chr19	ZNF317	ZN317_HUMAN	TCA	S	ZNF317_S21	9.4936e-05	0.122648
GGCCGACACCATGTCTCCG	chr6	PRRT1	PRRT1_HUMAN	TCG	S	PRRT1_S260	9.6764e-05	0.124392
GTAGAGGAAGTCATAACATG	chrX	ADGRG4	AGRG4_HUMAN	TCC	S	ADGRG4_S2032	9.7051e-05	0.124392
GGGACCTGTCCAAAAACTG	chr16	ZFHX3	ZFHX3_HUMAN	TCC	S	ZFHX3_S2569	9.7292e-05	0.124392
AGCCGACTTGTTCTCCGCC	chrX	TAZ	TAZ_HUMAN	TCG	S	TAZ_S244	9.9221e-05	0.125989
AGCCGACTTGTTCTCCGCC	chrX	TAZ	TAZ_HUMAN	TCG	S	TAZ_S258	9.9221e-05	0.125989
GATATGGCCCTGTGGGGCC	chr14	MAPK1IP1L	MISSL_HUMAN	TAT	Y	MAPK1IP1L_Y116	9.9712e-05	0.126181
GGGAGTTGTTGTGATGGCCT	chr11	CXCR5	CXCR5_HUMAN	TCC	S	CXCR5_S198	0.00010007	0.126203
GATAGATGGATGGCTCAGGT	chr15	ODF3L1	OD3L1_HUMAN	TAT	Y	ODF3L1_Y212	0.0001014	0.127447
GAAGACTGTGGAAAGAGCA	chr11	TMEM109	TM109_HUMAN	TCT	S	TMEM109_S80	0.00010293	0.128933
TGCAGGGACAGGGCGTCGTC	chr19	DOT1L	DOT1L_HUMAN	TCC	S	DOT1L_S670	0.00010361	0.129347
GATGTAGCCATTCCCATCC	chr19	CALM3	CALM3_HUMAN	TAC	Y	CALM3_Y100	0.00010546	0.131215
AACTGATCTGGCTACAACT	chr2	TRIP12	TRIPC_HUMAN	TCA	S	TRIP12_S1748	0.00010599	0.131386
TGGAGTTTATCCTTGCTGT	chr6	MED23	MED23_HUMAN	TCC	S	MED23_S220	0.00010638	0.131386
CAGGAGGAGAAGGGTTGACC	chr1	DPH2	DPH2_HUMAN	TCC	S	DPH2_S248	0.00010666	0.131386
CTGACTCCAGCAGTGGCTTC	chrX	UBA1	UBA1_HUMAN	TCA	S	UBA1_S598	0.00010746	0.131933
AGCATGGACAGGAATCTGTA	chr17	KAT2A	KAT2A_HUMAN	TCC	S	KAT2A_S361	0.00010985	0.13366
GCGAGGACGGATGCCCTGC	chr16	CES1	EST1_HUMAN	TCG	S	CES1_S22	0.00011087	0.13366
AAGAGCAGTTTCCCTTCTCT	chr3	ITGA9	ITA9_HUMAN	TCT	S	ITGA9_S856	0.00011095	0.13366
AATAATCCCCATCATGAGAC	chr3	ADAMTS9	ATS9_HUMAN	TAT	Y	ADAMTS9_Y183	0.00011139	0.13366
CGACGAGCACTGCAGAGAC	chr15	ADAMTS17	ATS17_HUMAN	TCG	S	ADAMTS17_S985	0.00011139	0.13366
CTGGGAGACGACTCTGCTAT	chr9	WNK2	WNK2_HUMAN	TCT	S	WNK2_S1686	0.00011139	0.13366
GGTAGAGCTGGAGACGCTGCC	chr11	YIF1A	YIF1A_HUMAN	TAC	Y	YIF1A_Y271	0.00011139	0.13366
GGGACAGGAACTGGGAGTA	chr12	FGF23	FGF23_HUMAN	TCC	S	FGF23_S159	0.000112	0.133958
GGGACAGGGGCTTGCACTGT	chr17	DPH1	DPH1_HUMAN	TCC	S	DPH1_S212	0.00011647	0.138689
CCTGAATGGTGCGCGTCGT	chr16	IRF8	IRF8_HUMAN	TCA	S	IRF8_S200	0.00011811	0.138689
CTGATAAATCTGTATTATTT	chr5	MSH3	MSH3_HUMAN	TCA	S	MSH3_S885	0.00011836	0.138689
GGAGAAGTCAGTGTTGCCT	chr6	SYNE1	SYNE1_HUMAN	TCT	S	SYNE1_S5657	0.00011887	0.138689
TTGGATGCAGCCACAAGCT	chr7	HIP1	HIP1_HUMAN	TCC	S	HIP1_S921	0.00011888	0.138689
CAGATGATGTGGAGGAGGC	chr20	CBFA2T2	MTG8R_HUMAN	TCT	S	CBFA2T2_S100	0.00011926	0.138689
CAGATGATGTGGAGGAGGC	chr20	CBFA2T2	MTG8R_HUMAN	TCT	S	CBFA2T2_S91	0.00011926	0.138689
TGGACTGCAGCTTCACCTTC	chr19	SCAF1	SFR19_HUMAN	TCC	S	SCAF1_S835	0.00011964	0.138689
AAGACGAGGAAGAGGAGGAGG	chr17	ZBTB4	ZBTB4_HUMAN	TCT	S	ZBTB4_S93	0.00011985	0.138689
TGCGAGGCAGCGGACGACG	chr17	ARHGAP23	RHG23_HUMAN	TCG	S	ARHGAP23_S1463	0.00011985	0.138689
GGACTTGAGCCAACAGAAAC	chr20	NCOA3	NCOA3_HUMAN	TCA	S	NCOA3_S866	0.00012007	0.138689
CGTACGGGGAGATGTCCGG	chr13	PDX1	PDX1_HUMAN	TAC	Y	PDX1_Y68	0.00012049	0.138742
AAAGGAGAACTCATTCTCT	chr12	CHD4	CHD4_HUMAN	TCC	S	CHD4_S822	0.00012194	0.139977
TGTACATGCGGGCGCTGTGCG	chr3	SOX2	SOX2_HUMAN	TAC	Y	SOX2_Y2	0.00012267	0.14038
GATAGTACTGGTTCCACTGCT	chr19	HNRNPUL1	HNRL1_HUMAN	TAT	Y	HNRNPUL1_Y827	0.00012419	0.141682
CAGATGCGCCTTCTTCAGCC	chr7	PDE1C	PDE1C_HUMAN	TCT	S	PDE1C_S561	0.00012549	0.142146
GGGAGGCCTGGGAAGGGGTG	chr14	MYH6	MYH6_HUMAN	TCC	S	MYH6_S1552	0.00012549	0.142146
GGTAACCGAGGCTTGGGTAC	chr1	PRAMEF1	PRAM1_HUMAN	TAC	Y	PRAMEF1_Y321	0.00012653	0.142146
GGTAGCGACTGATGAAGGGA	chr9	EHMT1	EHMT1_HUMAN	TCG	S	EHMT1_S259	0.00012654	0.142146
GGTAGTAGCTAGTGTGGGGG	chr22	TCN2	TCO2_HUMAN	TAC	Y	TCN2_Y155	0.0001271	0.142146
GCGAGGTAAAGACTGTGTTT	chr6	TUBE1	TBE_HUMAN	TAC	Y	TUBE1_Y343	0.00012728	0.142146
GGGACCGCCAGTCCTGCCCG	chr8	FBXO32	FBX32_HUMAN	TCC	S	FBXO32_S10	0.00012728	0.142146
TTGAGGTGGGGTTTGCTGTG	chr7	CNOT4	CNOT4_HUMAN	TCA	S	CNOT4_S519	0.00012831	0.142866
GGTTGAGTCCATGATGCTG	chr7	ATXN7L1	AT7L1_HUMAN	TCA	S	ATXN7L1_S596	0.00013005	0.14347
GTAGAGATGGCTCCACATA	chr9	PTGR1	PTGR1_HUMAN	TCT	S	PTGR1_S243	0.00013005	0.14347
AAGATACATTGCTAGGCCC	chr14	RNF31	RNF31_HUMAN	TAT	Y	RNF31_Y863	0.0001304	0.14347
AGTAGATGGCCAGGATGTGGC	chr21	HUNK	HUNK_HUMAN	TAC	Y	HUNK_Y378	0.0001304	0.14347
TGGACACTTTCATCCGTCCAG	chr20	PLTP	PLTP_HUMAN	TCC	S	PLTP_S142	0.00013113	0.143575
GCGAGGGCAATGGAGGAGG	chr15	TJP1	ZO1_HUMAN	TCG	S	TJP1_S1433	0.00013127	0.143575
AGGGGACGGGGTGAGGAAG	chr9	NOTCH1	NOTC1_HUMAN	TCC	S	NOTCH1_S2513	0.00013177	0.143698
CAGAGAGGAGGAACACTGTA	chr4	UGT8	CGT_HUMAN	TCT	S	UGT8_S57	0.00013395	0.144465
GGGAGCTCATGGCGCCAGTCC	chrX	CXorf49	CX049_HUMAN	TCC	S	CXorf49_S3	0.00013421	0.144465
GGGAGCTCATGGCGCCAGTCC	chrX	CXorf49	CX049_HUMAN	TCC	S	CXorf49_S3	0.00013421	0.144465
GTAGTACACCTGCGGACGC	chr7	TRRAP	TRRAP_HUMAN	TAC	Y	TRRAP_Y1974	0.00013458	0.144465
GCGGGAGGCTGCATCTCTA	chr12	GCN1	GCN1_HUMAN	TCC	S	GCN1_S66	0.00013472	0.144465
AATACGTTCCTGCATATAT	chr3	CADM2	CADM2_HUMAN	TAT	Y	CADM2_Y399	0.00013525	0.144465
GATGTAGGTGCCCTGGCCG	chr19	CNOT3	CNOT3_HUMAN	TAC	Y	CNOT3_Y724	0.00013525	0.144465
GGCATAGTAGGGCCGGCGC	chr16	CACNA1H	CAC1H_HUMAN	TAT	Y	CACNA1H_Y1600	0.00013559	0.144465
TCGGAGAAGACGTAGAGCG	chr17	ELAC2	RNZ2_HUMAN	TCC	S	ELAC2_S78	0.00013677	0.145304
GAAGGTGATGTAAGTCCTCG	chr10	PLCE1	PLCE1_HUMAN	TCA	S	PLCE1_S2271	0.0001385	0.145309
GGATGTGAGTGTCCATGACC	chr1	SF3B4	SF3B4_HUMAN	TCA	S	SF3B4_S291	0.00013949	0.145309
AGGAGTCACCCGGCATCTT	chr5	NIPAL4	NIPA4_HUMAN	TCC	S	NIPAL4_S5	0.00013959	0.145309
AAGGAGAAGAACATCTGAC	chr19	OR10H5	O10H5_HUMAN	TCC	S	OR10H5_S104	0.0001399	0.145309
AAGGAGAAGAACATCTGAC	chr19	OR10H1	O10H1_HUMAN	TCC	S	OR10H1_S104	0.0001399	0.145309
AAGGAGAAGAACATCTGAC	chr19	OR10H2	O10H2_HUMAN	TCC	S	OR10H2_S104	0.0001399	0.145309
CTGTGAAAACACAATTGGC	chr14	NUBPL	NUBPL_HUMAN	TCA	S	NUBPL_S293	0.0001399	0.145309
GAAGTACGCTTTATCAGTT	chr13	FARP1	FARP1_HUMAN	TAC	Y	FARP1_Y542	0.00013991	0.145309
GGTAATAGAAGTCATAGGCC	chr12	YARS2	SYYM_HUMAN	TAC	Y	YARS2_Y231	0.00014192	0.146673
TGTAGACACCCTCATTCCGCT	chr15	PSTPIP1	PPIP1_HUMAN	TAC	Y	PSTPIP1_Y345	0.00014239	0.146673
AAGAAAATGCTACGTAACC	chr17	PFAS	PUR4_HUMAN	TCT	S	PFAS_S1241	0.00014241	0.146673
TGGACTTCTCAGGTGGGTCC	chrX	UBA1	UBA1_HUMAN	TCC	S	UBA1_S628	0.00014399	0.14789
CTGAAGTCAGTGTCCCAGT	chr19	MUC16	MUC16_HUMAN	TCA	S	MUC16_S829	0.00014523	0.148751
CAGACAGCATCTGATTGACG	chr4	FRYL	FRYL_HUMAN	TCT	S	FRYL_S2696	0.00014663	0.149645
CCGTTGTAGGTGAACAGTGC	chr16	ZNF469	ZN469_HUMAN	TAC	Y	ZNF469_Y550	0.00014691	0.149645
GGGTGAGAAGTGGGCGGGA	chr20	SLC52A3	S52A3_HUMAN	TCA	S	SLC52A3_S219	0.00014805	0.150393
GGCTCAGATGCTGTCAGACT	chr19	C19orf44	CS044_HUMAN	TCT	S	C19orf44_S481	0.00014931	0.151259
GGGAGGGCACAGAGAGGGGAC	chr7	ATXN7L1	AT7L1_HUMAN	TCC	S	ATXN7L1_S749	0.00015018	0.151726
TTGATATGCCACGTCTCTG	chr7	SSBP1	SSBP_HUMAN	TAT	Y	SSBP1_Y99	0.00015087	0.152008
CATAGTGCAGTGGGGTCCTG	chr12	ANKRD52	ANR52_HUMAN	TAT	Y	ANKRD52_Y462	0.00015239	0.152298
GGGAATCCTTGACATTCCGTC	chr15	CT62	CT62_HUMAN	TCC	S	CT62_S98	0.00015239	0.152298
TTCATAGCTGATGATCTTC	chr19	ZNF780B	Z780B_HUMAN	TAT	Y	ZNF780B_Y146	0.00015239	0.152298
GGGACAGGTCATTGGACACGT	chr16	CREBBP	CBP_HUMAN	TCC	S	CREBBP_S1618	0.00015292	0.152417
GCGACATGGGCCTTCTTGGTG	chr2	XIRP2	XIRP2_HUMAN	TCG	S	XIRP2_S2938	0.00015369	0.152774
GAGAGAGCTGAAGCTCATG	chr22	NF2	MERL_HUMAN	TCT	S	NF2_S13	0.00015477	0.153175
TGGGGAAACTGCCACAACC	chr7	TRRAP	TRRAP_HUMAN	TCC	S	TRRAP_S3578	0.00015492	0.153175
GGAGAATAAAAACAGCCTT	chr6	UBR2	UBR2_HUMAN	TCT	S	UBR2_S1694	0.0001564	0.153472
GGTGCGTATTCCGGAACTTG	chr3	SLC35A5	S35A5_HUMAN	TAC	Y	SLC35A5_Y383	0.0001564	0.153472
CCTGTATTCCTGTGGAGAG	chr12	FOXN4	FOXN4_HUMAN	TAC	Y	FOXN4_Y28	0.00015651	0.153472
CCAGGACATCCTGCCACCT	chr19	MRPS12	RT12_HUMAN	TCC	S	MRPS12_S2	0.00015729	0.153472
GAAGAGCGGGGGCCATGAC	chr11	GAB2	GAB2_HUMAN	TCT	S	GAB2_S140	0.00015729	0.153472
AAGAGCAGCCATAGGGGTC	chr1	TIE1	TIE1_HUMAN	TCT	S	TIE1_S292	0.00015894	0.154245
CTCATGGAGACTTCTGAGCC	chr15	RASGRF1	RGRF1_HUMAN	TCC	S	RASGRF1_S837	0.00015925	0.154245
GTCCAGGACTGGGCCACGTC	chr20	GATA5	GATA5_HUMAN	TCC	S	GATA5_S153	0.00015933	0.154245
GGAGAGTGCAGGGGAGACT	chr8	PIWIL2	PIWL2_HUMAN	TCT	S	PIWIL2_S197	0.00016018	0.154664
ATACGAGAGGGGATGGCATG	chr4	POLR2B	RPB2_HUMAN	TCT	S	POLR2B_S974	0.00016102	0.15467
ATACGAGAGGGGATGGCATG	chr4	POLR2B	RPB2_HUMAN	TCT	S	POLR2B_S899	0.00016102	0.15467
CCTTGAGTGCTCGATAAGG	chr2	ZEB2	ZEB2_HUMAN	TCA	S	ZEB2_S1046	0.00016236	0.155554
CATATATCTATAGAGTAGTCA	chr14	ACTR10	ARP10_HUMAN	TAT	Y	ACTR10_Y152	0.00016289	0.155659
GGGGTATCGGTAAGGCCCC	chr6	PRRC2A	PRC2A_HUMAN	TAC	Y	PRRC2A_Y273	0.00016397	0.156289
AGAGGAGGAGGCGGTGGCA	chr10	SUPV3L1	SUV3_HUMAN	TCC	S	SUPV3L1_S50	0.00016532	0.157171
GCGAGAGAGGGGGGTGAAC	chr19	PLEKHA4	PKHA4_HUMAN	TCT	S	PLEKHA4_S237	0.00016639	0.157784
GCCGTATCTGGAAAAATAA	chr13	DCLK1	DCLK1_HUMAN	TAC	Y	DCLK1_Y564	0.0001677	0.158621
CGAGACTCAAAGGCCACCA	chr20	RBM12	RBM12_HUMAN	TCT	S	RBM12_S906	0.00016861	0.158757
GAGAATAGTCTCGTCGGTAAG	chr1	C1orf100	CA100_HUMAN	TCT	S	C1orf100_S102	0.0001687	0.158757
GTGAGATCAGAGGCTTATTT	chr1	ATP2B4	AT2B4_HUMAN	TCA	S	ATP2B4_S913	0.00017107	0.159055
AAGAGTCAGATTTGCAGAGAC	chr2	SPHKAP	SPKAP_HUMAN	TCT	S	SPHKAP_S1290	0.00017202	0.159055
AGGGCGGAGGGAAGGCGGGA	chr9	LHX6	LHX6_HUMAN	TCC	S	LHX6_S295	0.00017202	0.159055
CCAGAGGAGGAGGAGGAAG	chr14	SIPA1L1	SI1L1_HUMAN	TCT	S	SIPA1L1_S1468	0.00017202	0.159055
CCCAGAGAGACGTTGAGGAC	chr17	TMEM132E	T132E_HUMAN	TCT	S	TMEM132E_S93	0.00017202	0.159055
GGATGACGGTGGCTGAGAC	chr6	PPP2R5D	2A5D_HUMAN	TCA	S	PPP2R5D_S54	0.00017202	0.159055
TGTAGGTGTCATCCGTCTCC	chr10	DHTKD1	DHTK1_HUMAN	TAC	Y	DHTKD1_Y617	0.00017202	0.159055
ACCGACTGCTCGAATGCCA	chr22	RAB36	RAB36_HUMAN	TCG	S	RAB36_S291	0.00017265	0.15924
GGGAGCCTGGAAAACAAGC	chr11	BARX2	BARX2_HUMAN	TCC	S	BARX2_S64	0.00017438	0.160437
GGGAAGGAGCTCCTGCAAGA	chr8	ARHGEF10	ARHGA_HUMAN	TCC	S	ARHGEF10_S12	0.00017503	0.160636
GCAGGACTTTGGTGGGGCC	chr11	CHRDL2	CRDL2_HUMAN	TCC	S	CHRDL2_S110	0.00017704	0.16142
GCAGGACTTTGGTGGGGCC	chr11	CHRDL2	CRDL2_HUMAN	TCC	S	CHRDL2_S45	0.00017704	0.16142
CGCTGACAGCATCACTTTC	chr8	CYC1	CY1_HUMAN	TCA	S	CYC1_S62	0.00017719	0.16142
AGGGAGATGCAGGCCCTCA	chr12	ENDOU	ENDOU_HUMAN	TCC	S	ENDOU_S6	0.00017763	0.161424
CAGAAGGTGATAGGACCCCC	chr3	MYLK	MYLK_HUMAN	TCT	S	MYLK_S367	0.0001804	0.163541
GGGAAGACGAGGGGCCTGGT	chr19	TSEN34	SEN34_HUMAN	TCC	S	TSEN34_S167	0.00018333	0.165792
GTGCGAGTACACGCTCATG	chr6	FOXC1	FOXC1_HUMAN	TCG	S	FOXC1_S48	0.00018394	0.165938
CACCGACTGGGCCTGGGTT	chr11	MUS81	MUS81_HUMAN	TCG	S	MUS81_S470	0.00018444	0.165986
CTCATACTGGACGATGGCG	chr6	LRP11	LRP11_HUMAN	TAT	Y	LRP11_Y243	0.00018508	0.166158
TTTGCATAGTTGTTGTTGTT	chr17	ACACA	ACACA_HUMAN	TAT	Y	ACACA_Y187	0.00018652	0.167047
GGGAGTAGGACCTGCGGGGCC	chr22	BCR	BCR_HUMAN	TCC	S	BCR_S317	0.00018887	0.168744
CTGGTACTCCCGGGTCAGC	chr4	JAKMIP1	JKIP1_HUMAN	TAC	Y	JAKMIP1_Y495	0.00019022	0.169129
TGGGAGAGGACCTCGGGCT	chr7	ZNF746	ZN746_HUMAN	TCC	S	ZNF746_S146	0.00019035	0.169129
CGGGGGTAAAAGTACTGTCC	chr19	JUNB	JUNB_HUMAN	TAC	Y	JUNB_Y111	0.00019067	0.169129
TGGACGACAGCGTCACCATA	chrX	TAF1	TAF1_HUMAN	TCC	S	TAF1_S1387	0.00019153	0.169231
CAGAGAGGTCATGGCAGGATT	chr8	GEM	GEM_HUMAN	TCT	S	GEM_S294	0.00019193	0.169231
CTGGAGGAGCGAGAGGGCAG	chr16	PKD1	PKD1_HUMAN	TCC	S	PKD1_S4165	0.00019317	0.169231
AGGGAATAGTCTTCTAGAG	chr15	DET1	DET1_HUMAN	TCC	S	DET1_S192	0.00019323	0.169231
CCATAGCGGTCGGCAGGCC	chr17	MYBBP1A	MBB1A_HUMAN	TAT	Y	MYBBP1A_Y26	0.00019335	0.169231
TTTGGAGGGTGAGATACAG	chr7	NRF1	NRF1_HUMAN	TCC	S	NRF1_S138	0.00019418	0.169231
GAGGGAAAAGGGCTGGCTC	chr8	CCAR2	CCAR2_HUMAN	TCC	S	CCAR2_S274	0.00019466	0.169231
TTATAGGCGGCGGCGGCGG	chr10	EGR2	EGR2_HUMAN	TAT	Y	EGR2_Y310	0.0001959	0.169231
CATAAGTCACTCGGGCCCG	chr2	HTRA2	HTRA2_HUMAN	TAT	Y	HTRA2_Y52	0.00019599	0.169231
AGTAATCCGAGCCCGGGTTGC	chr22	MN1	MN1_HUMAN	TAC	Y	MN1_Y878	0.00019717	0.169231
CATAGTACTGCTCCAGGTA	chr16	MAPK3	MK03_HUMAN	TAT	Y	MAPK3_Y334	0.00019754	0.169231
GTAGATTTCTGATAATTCC	chr5	WDR36	WDR36_HUMAN	TCT	S	WDR36_S478	0.0001984	0.169231
AGGAGGAGGCGCAGATCCAC	chr3	TMEM44	TMM44_HUMAN	TCC	S	TMEM44_S38	0.00019866	0.169231
ATGGAGAGGCTGCAGGGCT	chr11	POLA2	DPOA2_HUMAN	TCC	S	POLA2_S463	0.00019874	0.169231
GGAGAACAGGGGTGGCCTG	chr17	ERBB2	ERBB2_HUMAN	TCT	S	ERBB2_S196	0.00019881	0.169231
GGGAACCCTGAGGAGGAGG	chr15	POLG	DPOG1_HUMAN	TCC	S	POLG_S287	0.000199	0.169231
GGGTTGGACAGGAGGTTTCT	chr5	SLIT3	SLIT3_HUMAN	TCC	S	SLIT3_S662	0.000199	0.169231
GGTAATTGTCATTTCCTCC	chr14	TOX4	TOX4_HUMAN	TAC	Y	TOX4_Y10	0.000199	0.169231
AGTAGAGGCAGTTGTCTGTG	chr19	CYTH2	CYH2_HUMAN	TAC	Y	CYTH2_Y290	0.00020028	0.16993
CCAGACTCTCTCAAAAAGA	chr3	SCN11A	SCNBA_HUMAN	TCT	S	SCN11A_S474	0.00020163	0.170684
CTCGGAGGCACAGCGTCGT	chr22	BRD1	BRD1_HUMAN	TCC	S	BRD1_S852	0.0002027	0.171123
GGTAGTACACCTGCGGACGC	chr7	TRRAP	TRRAP_HUMAN	TAC	Y	TRRAP_Y1975	0.00020342	0.171123
CTGAGAAGTGTCAAACATA	chr10	TACC2	TACC2_HUMAN	TCT	S	TACC2_S632	0.00020445	0.171123
CTGAGAAGTGTCAAACATA	chr10	TACC2	TACC2_HUMAN	TCT	S	TACC2_S2554	0.00020445	0.171123
AGGACTCCTCTACTGGAAG	chr9	GPR21	GPR21_HUMAN	TCC	S	GPR21_S99	0.00020504	0.171123
ATGGATGATGTTGATGTTGC	chr11	MUC5AC	MUC5A_HUMAN	TCA	S	MUC5AC_S1924	0.00020545	0.171123
ATGGATGATGTTGATGTTGC	chr11	MUC5AC	MUC5A_HUMAN	TCA	S	MUC5AC_S1551	0.00020545	0.171123
GAGAAATAGTCTTATTATC	chr12	MANSC4	MANS4_HUMAN	TCT	S	MANSC4_S233	0.00020727	0.171123
TAACTAGATGGGTGATAATA	chr14	RD3L	RD3L_HUMAN	TCT	S	RD3L_S197	0.00020805	0.171123
TGTAGAGCCCCAGCAGCCCC	chr6	ITPR3	ITPR3_HUMAN	TAC	Y	ITPR3_Y1928	0.00020835	0.171123
CGTACAGCAGCCTCCCGGCGG	chr8	INTS10	INT10_HUMAN	TAC	Y	INTS10_Y64	0.0002086	0.171123
GGCGTACTCGTCTGCAAGA	chr17	NOTUM	NOTUM_HUMAN	TAC	Y	NOTUM_Y200	0.0002086	0.171123
GTCGTAGGAGGCGCAGGGC	chr7	HOXA7	HXA7_HUMAN	TAC	Y	HOXA7_Y85	0.0002086	0.171123
GATACTTCCTGCGGTCATAC	chr22	CABIN1	CABIN_HUMAN	TAT	Y	CABIN1_Y1639	0.00020861	0.171123
TCAAGAGAAGGTTCAGGCTT	chr21	HLCS	BPL1_HUMAN	TCT	S	HLCS_S48	0.00021009	0.171957
GTGGGAGTGGGCCATGAGC	chr19	SMG9	SMG9_HUMAN	TCC	S	SMG9_S398	0.00021178	0.17274
CGGATTTGCGGAATAGTCTCC	chr7	PTCD1	PTCD1_HUMAN	TCC	S	PTCD1_S105	0.00021235	0.17274
CAGAATAAGGAGGAGGAGG	chr10	EGR2	EGR2_HUMAN	TCT	S	EGR2_S175	0.0002127	0.17274
TCAGACCAGCGAATGAGGT	chr9	RAPGEF1	RPGF1_HUMAN	TCT	S	RAPGEF1_S169	0.00021291	0.17274
CTGTAGGTGGTCCTGGACA	chr19	ZNF324	Z324A_HUMAN	TAC	Y	ZNF324_Y74	0.0002174	0.175272
AGGGTGGAGGTGTAGAGGTC	chr15	CYP1A2	CP1A2_HUMAN	TCC	S	CYP1A2_S114	0.00021777	0.175272
GGGAGGCCGGGATGCCACCC	chr17	TRIM47	TRI47_HUMAN	TCC	S	TRIM47_S588	0.00021777	0.175272
CAAGAAATAGCTAATAACT	chr1	OR14A16	O14AG_HUMAN	TCT	S	OR14A16_S186	0.00021855	0.175272
GGAGGAGGTCTGGCTCATA	chr2	PER2	PER2_HUMAN	TCC	S	PER2_S499	0.00021909	0.175272
GGGAGGGTTTCAGCGTACAC	chr7	AP5Z1	AP5Z1_HUMAN	TCC	S	AP5Z1_S617	0.00021909	0.175272
TGGACACCGGGGTGCCCTG	chr12	RIMBP2	RIMB2_HUMAN	TCC	S	RIMBP2_S665	0.00021934	0.175272
GGGAGGCCCGGAGGCAGTGCT	chr7	NSUN5	NSUN5_HUMAN	TCC	S	NSUN5_S408	0.00022056	0.175758
CGGAGAACGCCGCCCAGTGC	chr9	EHMT1	EHMT1_HUMAN	TCC	S	EHMT1_S916	0.00022092	0.175758
GATGAGTCAATGGTTGGCT	chr3	IGSF10	IGS10_HUMAN	TCA	S	IGSF10_S286	0.00022137	0.175758
GTGATGGGGACACCCCTCTC	chr12	HNF1A	HNF1A_HUMAN	TCA	S	HNF1A_S249	0.00022419	0.177467
GCCGACGTGTGCACTCCTT	chr1	OBSCN	OBSCN_HUMAN	TCG	S	OBSCN_S2156	0.00022448	0.177467
CATATGACGGTGGCCCAGTGC	chr6	LAMA2	LAMA2_HUMAN	TAT	Y	LAMA2_Y191	0.00022528	0.177721
TGTAGTACAACACGTCGCGG	chr2	ARHGEF4	ARHG4_HUMAN	TAC	Y	ARHGEF4_Y543	0.00022671	0.178294
CCGAGTCACTGTCTTGATT	chr2	TANK	TANK_HUMAN	TCG	S	TANK_S380	0.000227	0.178294
AAAGTATTCCCCATATTTA	chr6	HDAC2	HDAC2_HUMAN	TAC	Y	HDAC2_Y205	0.00022745	0.178294
AGGAGGTGAAGGGCGGCGG	chr1	CDCP2	CDCP2_HUMAN	TCC	S	CDCP2_S116	0.00022849	0.178355
CGTAATACTGCTCCAGATA	chr22	MAPK1	MK01_HUMAN	TAC	Y	MAPK1_Y317	0.00022849	0.178355
CTGACAGCAGGGCAACCCCT	chr16	TANGO6	TNG6_HUMAN	TCA	S	TANGO6_S906	0.00022911	0.178464
GATAGGGGAGGGGGCTCTCAC	chr9	DBH	DOPO_HUMAN	TAT	Y	DBH_Y49	0.00023038	0.179033
TGGACTTGGTGAGCTGGGC	chr19	KCTD15	KCD15_HUMAN	TCC	S	KCTD15_S54	0.00023123	0.179033
CCGACCCCAGAGTGTGCTG	chr3	CSPG5	CSPG5_HUMAN	TCG	S	CSPG5_S331	0.00023129	0.179033
CAGCGAGCAGTTGGCGTTG	chr16	CREBBP	CBP_HUMAN	TCG	S	CREBBP_S1791	0.00023247	0.179572
GAGAGGCTTCTAGGTGCAA	chr11	ARRB1	ARRB1_HUMAN	TCT	S	ARRB1_S202	0.00023325	0.179608
GAGATGGTATGATCTTCTC	chr10	INPP5F	SAC2_HUMAN	TCT	S	INPP5F_S123	0.00023397	0.179608
GGGGAGCCAGAGTGTGCCT	chr19	PLEKHA4	PKHA4_HUMAN	TCC	S	PLEKHA4_S329	0.00023397	0.179608
AGGAGTCTGAGCAGGCCGGGG	chr1	CROCC	CROCC_HUMAN	TCC	S	CROCC_S518	0.00023828	0.182539
GAGACTGGCCATCAAGAACC	chrY	USP9Y	USP9Y_HUMAN	TCT	S	USP9Y_S24	0.00023941	0.182598
TAGAGCAGCGGTAGCACACC	chr16	ZNF598	ZN598_HUMAN	TCT	S	ZNF598_S53	0.00023972	0.182598
ACCTGAGATCCAGTTGCCG	chr1	ETV3L	ETV3L_HUMAN	TCA	S	ETV3L_S19	0.00024024	0.182598
GGGTGAGAGGCCCAGTGGC	chr12	GPR162	GP162_HUMAN	TCA	S	GPR162_S534	0.00024059	0.182598
CTGGATTTCATCCCAATGC	chrX	ARMCX5	ARMX5_HUMAN	TCC	S	ARMCX5_S162	0.00024082	0.182598
ACGTACATCCAATAGAACA	chr6	SAYSD1	SMDC1_HUMAN	TAC	Y	SAYSD1_Y135	0.00024171	0.182758
AAGCGATAACACTTGTCCT	chr10	MASTL	GWL_HUMAN	TCG	S	MASTL_S213	0.00024251	0.182758
GAGTAATCGTCCAGGCGTC	chr19	CACNA1A	CAC1A_HUMAN	TAC	Y	CACNA1A_Y2138	0.00024251	0.182758
GGGATAAATCTGCTGTGGT	chr9	C9orf131	CI131_HUMAN	TAT	Y	C9orf131_Y834	0.00024434	0.183632
CTGTAGGAAAGAGCGTCGAG	chr10	SLIT1	SLIT1_HUMAN	TCC	S	SLIT1_S1398	0.00024466	0.183632
CCGACACATAGAGGAAGGAGC	chr11	OTOG	OTOG_HUMAN	TCG	S	OTOG_S1373	0.00024528	0.183726
GAGAGAGACACCAGGAGCAC	chr6	NRN1	NRN1_HUMAN	TCT	S	NRN1_S131	0.00024592	0.183834
ATGGAGGGGAGGCTCAGGT	chr14	AHNAK2	AHNK2_HUMAN	TCC	S	AHNAK2_S3181	0.00024674	0.184075
GCTGACTCACACACCTCCT	chr3	ZMYND10	ZMY10_HUMAN	TCA	S	ZMYND10_S129	0.00024733	0.184145
GCCGTAGAAGCCACACTCA	chr19	PRKD2	KPCD2_HUMAN	TAC	Y	PRKD2_Y87	0.00024828	0.184482
TGTAGAACTTAGAATCGAC	chr4	KIT	KIT_HUMAN	TAC	Y	KIT_Y880	0.00024926	0.184693
ACATACGAGTTACGAGACT	chr13	STARD13	STA13_HUMAN	TAT	Y	STARD13_Y882	0.00024956	0.184693
TAGTACACCTGCGGACGCA	chr7	TRRAP	TRRAP_HUMAN	TAC	Y	TRRAP_Y1974	0.00025208	0.186186
CAGAACTGTCTATCACAGTT	chr9	PTAR1	PTAR1_HUMAN	TCT	S	PTAR1_S256	0.00025294	0.18645
GCTGGATACAACACAGCTG	chr17	KRTAP4-1	KRA41_HUMAN	TCC	S	KRTAP4-1_S42	0.00025394	0.186816
TCACAAGAAGGAGGAGGTGG	chr11	ROBO3	ROBO3_HUMAN	TCT	S	ROBO3_S1091	0.00025461	0.186938
GAGACACGGTCTGAGCGTGC	chr19	DOT1L	DOT1L_HUMAN	TCT	S	DOT1L_S442	0.0002552	0.187001
GCCGTACTGCTGCGCCGTG	chr15	SEMA7A	SEM7A_HUMAN	TAC	Y	SEMA7A_Y608	0.00025614	0.187319
AGATACATTGCTAGGCCCT	chr14	RNF31	RNF31_HUMAN	TAT	Y	RNF31_Y863	0.00025668	0.187345
GGCCCCGAGCTGGGGGCTTC	chr3	PTPN23	PTN23_HUMAN	TCG	S	PTPN23_S1570	0.00025802	0.187819
GCCAGATACCACAGTCCGGG	chr9	AKNA	AKNA_HUMAN	TAT	Y	AKNA_Y1327	0.00025843	0.187819
GTCAGGGATGGGGTGCTCCG	chr1	IL6R	IL6RA_HUMAN	TCC	S	IL6R_S141	0.00025885	0.187819
GTGAGTAACCATTCAATACC	chr12	CHD4	CHD4_HUMAN	TCA	S	CHD4_S893	0.00026081	0.187933
CTGGAGGCTAGGCCAATGC	chr3	SEC22C	SC22C_HUMAN	TCC	S	SEC22C_S107	0.00026084	0.187933
CATAGCCTGTCCATATGTGGC	chr6	ZNF76	ZNF76_HUMAN	TAT	Y	ZNF76_Y210	0.00026206	0.187933
GGGAGCAGGGGGGCTCTGAG	chr1	S100A3	S10A3_HUMAN	TCC	S	S100A3_S100	0.00026208	0.187933
TGAGACTGGAGAGAAGAGC	chr17	KAT2A	KAT2A_HUMAN	TCT	S	KAT2A_S746	0.00026291	0.187933
ACTTGGTAAGGGGAAGGCTG	chr6	KHDC1	KHDC1_HUMAN	TAC	Y	KHDC1_Y222	0.00026366	0.187933
GTGCGAGCTGCCCATCGAG	chr4	CTBP1	CTBP1_HUMAN	TCG	S	CTBP1_S4	0.0002638	0.187933
AAATATACCATGTAGCTCA	chr17	ADORA2B	AA2BR_HUMAN	TAT	Y	ADORA2B_Y184	0.00026471	0.187933
TTATAACCAATTCCAAAAA	chr11	MSANTD2	MSD2_HUMAN	TAT	Y	MSANTD2_Y320	0.00026529	0.187933
TTACGTGAAGGAGGAGGAGG	chr22	DDX17	DDX17_HUMAN	TCA	S	DDX17_S727	0.00026574	0.187933
GATAGCGGCGCCGCACATCT	chr7	SLC4A2	B3A2_HUMAN	TAT	Y	SLC4A2_Y693	0.00026582	0.187933
GGTAGCGCCGCTCAAAGCTCA	chr1	WDTC1	WDTC1_HUMAN	TAC	Y	WDTC1_Y27	0.00026629	0.187933
AGTACATAGGTGTGTGGAGCC	chr9	OR5C1	OR5C1_HUMAN	TAC	Y	OR5C1_Y64	0.00026648	0.187933
CGTAGTGCCGGCGCAGAGAG	chr19	ZNF541	ZN541_HUMAN	TAC	Y	ZNF541_Y217	0.00026648	0.187933
GGGGGATTTAGGGGGTAGC	chr7	WIPF3	WIPF3_HUMAN	TCC	S	WIPF3_S330	0.00026661	0.187933
TGTACCACAGGATGGACGCCC	chr17	STAT3	STAT3_HUMAN	TAC	Y	STAT3_Y480	0.00026747	0.188182
AATAGGGCAGTTCCTTGGCAC	chr16	CREBBP	CBP_HUMAN	TAT	Y	CREBBP_Y1539	0.00026809	0.188261
GCGAAAAGCCCAGGTTGTCGC	chr20	KCNK15	KCNKF_HUMAN	TCG	S	KCNK15_S307	0.00027088	0.189373
TACTGAGATACCATATGGTC	chr21	MORC3	MORC3_HUMAN	TCT	S	MORC3_S771	0.0002712	0.189373
GCGGAAGCCTGTAGCTCAG	chr6	MDC1	MDC1_HUMAN	TCC	S	MDC1_S1499	0.00027212	0.189373
AAAAAGTACTTGGCGCCCGC	chr17	DVL2	DVL2_HUMAN	TAC	Y	DVL2_Y55	0.00027325	0.189373
ACTCCAGACTGGTATAGCTG	chr1	SDHC	C560_HUMAN	TCT	S	SDHC_S98	0.00027325	0.189373
ACTCCAGACTGGTATAGCTG	chr1	SDHC	C560_HUMAN	TCT	S	SDHC_S151	0.00027325	0.189373
GGGACATGGCTGAAATACC	chr6	PRRC2A	PRC2A_HUMAN	TCC	S	PRRC2A_S1369	0.00027325	0.189373
AGTAGGCTGTGTAGACGGC	chr6	EYA4	EYA4_HUMAN	TAC	Y	EYA4_Y181	0.00027494	0.190189
AGTAGGCACTGCTCCAGCCC	chr1	UBE2Q1	UB2Q1_HUMAN	TAC	Y	UBE2Q1_Y364	0.00027613	0.190657
CAGGAAGTACGGTCCTGGG	chr12	MED13L	MD13L_HUMAN	TCC	S	MED13L_S2190	0.00027674	0.190723
GATAGGCAGCCTGCATTTG	chr11	HBD	HBD_HUMAN	TAT	Y	HBD_Y131	0.00027776	0.190851
AAGACACTTGGAGGAGGAGG	chr6	MOG	MOG_HUMAN	TCT	S	MOG_S25	0.00027833	0.190851
GGGAGGGAACGGACAGTGGT	chr12	KMT2D	KMT2D_HUMAN	TCC	S	KMT2D_S1053	0.00027919	0.190851
CCCTGAGGGTTTCCTGCAA	chr17	SGSM2	SGSM2_HUMAN	TCA	S	SGSM2_S102	0.0002795	0.190851
GCATAGTGCAGTGGGGTCC	chr12	ANKRD52	ANR52_HUMAN	TAT	Y	ANKRD52_Y462	0.0002795	0.190851
CCGGGAGAACACCTGGGGC	chr19	DAND5	DAND5_HUMAN	TCC	S	DAND5_S111	0.00028058	0.191124
GAGAACTGGGTGATGGGAGCT	chr15	MAP1A	MAP1A_HUMAN	TCT	S	MAP1A_S2238	0.00028093	0.191124
GTGAGGGGAAGAGCGTGAATG	chr20	GSS	GSHB_HUMAN	TCA	S	GSS_S55	0.0002818	0.191342
GATATTCATCGAAATGAGGT	chr13	USPL1	USPL1_HUMAN	TAT	Y	USPL1_Y1087	0.00028307	0.191342
GCTGGACATAAAGTAGTAC	chr1	ELOVL1	ELOV1_HUMAN	TCC	S	ELOVL1_S223	0.00028307	0.191342
CTGATAAAATCCAGGAAGC	chr1	KIAA0319L	K319L_HUMAN	TCA	S	KIAA0319L_S17	0.00028375	0.191342
GGTAACCAGTGGACGTGGT	chr7	LRRC4	LRRC4_HUMAN	TAC	Y	LRRC4_Y483	0.00028418	0.191342
GGTGACTTGAGGTTGGCAG	chr11	BCL9L	BCL9L_HUMAN	TCA	S	BCL9L_S954	0.00028454	0.191342
TTGGGATAGTGAGTGGCAAA	chr2	ZNF513	ZN513_HUMAN	TAT	Y	ZNF513_Y371	0.00028654	0.191342
AGGACGAGCAAAGAGGTCC	chrX	ARHGAP6	RHG06_HUMAN	TCC	S	ARHGAP6_S102	0.00028677	0.191342
GATAGTCAAACTCCGGCTCG	chr4	PPP2R2C	2ABG_HUMAN	TAT	Y	PPP2R2C_Y82	0.00028677	0.191342
TACAGAAAGTATCCAGGAC	chr9	TEX10	TEX10_HUMAN	TCT	S	TEX10_S211	0.00028677	0.191342
CTTGATTCAAAATACTGAT	chr1	SLC9C2	SL9C2_HUMAN	TCA	S	SLC9C2_S1008	0.00028939	0.191342
GACTCATACTGGTAGGTGCC	chr1	INSRR	INSRR_HUMAN	TAT	Y	INSRR_Y269	0.00029034	0.191342
GGCGACAGGGGCCGGGAGA	chr19	MAST3	MAST3_HUMAN	TCG	S	MAST3_S47	0.00029112	0.191342
GGGAGACTTCAGCATCATA	chr1	VPS13D	VP13D_HUMAN	TCC	S	VPS13D_S997	0.00029135	0.191342
CAGAGATGTTATGAGAATG	chr3	HHLA2	HHLA2_HUMAN	TCT	S	HHLA2_S16	0.00029168	0.191342
AGATCAGAAGTGGCACTGCC	chr9	PNPLA7	PLPL7_HUMAN	TCT	S	PNPLA7_S391	0.00029343	0.191342
AGATCAGAAGTGGCACTGCC	chr9	PNPLA7	PLPL7_HUMAN	TCT	S	PNPLA7_S416	0.00029343	0.191342
ACATCGTAGGGAGTGTGGTA	chr17	MYO15A	MYO15_HUMAN	TAC	Y	MYO15A_Y364	0.00029356	0.191342
GGTAGCGGCCAGACCTGGG	chr16	PSMB10	PSB10_HUMAN	TAC	Y	PSMB10_Y241	0.00029383	0.191342
AAGATGAGGGAGAAGGGGA	chr19	SCAF1	SFR19_HUMAN	TCT	S	SCAF1_S203	0.00029609	0.191342
GAGAGACGCCAGTTGTACTC	chr5	VCAN	CSPG2_HUMAN	TCT	S	VCAN_S467	0.00029609	0.191342
GGGAGACGCCCGAGGCATCT	chr2	ESPNL	ESPNL_HUMAN	TCC	S	ESPNL_S106	0.00029609	0.191342
TAGGACCTTGTGCCCACGA	chr15	MAP2K1	MP2K1_HUMAN	TCC	S	MAP2K1_S228	0.00029609	0.191342
TGGACGCGTCTCTGTGGTC	chr10	TACC2	TACC2_HUMAN	TCC	S	TACC2_S48	0.00029609	0.191342
TGGAGACGGGCAAAATGGCAG	chr17	TEX2	TEX2_HUMAN	TCC	S	TEX2_S110	0.00029609	0.191342
TGGAGACGGGCCTGTAGGCC	chr8	ZNF395	ZN395_HUMAN	TCC	S	ZNF395_S150	0.00029609	0.191342
GAGAGGACGGTGAGGGCGG	chr15	BTBD1	BTBD1_HUMAN	TCT	S	BTBD1_S33	0.00029678	0.191342
ACGTAGTCCTGGCTCCGCC	chr19	KDM4B	KDM4B_HUMAN	TAC	Y	KDM4B_Y1078	0.00029757	0.191342
GGGAGGTGCAAGAGAACTG	chr19	STAP2	STAP2_HUMAN	TCC	S	STAP2_S225	0.00029757	0.191342
CAGACATAGGGATCTGCGGC	chr17	PLXDC1	PLDX1_HUMAN	TCT	S	PLXDC1_S241	0.00029885	0.191342
GGGCGAAAGGGGAGCGGCC	chr8	CRH	CRF_HUMAN	TCG	S	CRH_S88	0.00029885	0.191342
GACGACGAGGAGGCGGCGG	chr4	BEND4	BEND4_HUMAN	TCG	S	BEND4_S129	0.0002998	0.191342
GCGACACGGTGCTGTCCTCG	chr8	DUSP4	DUS4_HUMAN	TCG	S	DUSP4_S125	0.0002998	0.191342
GGGGGATCCGTAATATACA	chr8	FUT10	FUT10_HUMAN	TCC	S	FUT10_S308	0.0002998	0.191342
GGAGTACTCAACTGAGAGC	chr11	VSTM5	VSTM5_HUMAN	TAC	Y	VSTM5_Y57	0.00030025	0.191342
AGGACACCTAGAGTGGGGG	chr5	GLRA1	GLRA1_HUMAN	TCC	S	GLRA1_S306	0.00030062	0.191342
CAGATGCCATAGGTGAGGG	chr11	RASSF7	RASF7_HUMAN	TCT	S	RASSF7_S236	0.00030163	0.191342
GATGTAGCGGGGCTCCCCG	chr6	HLA-F	HLAF_HUMAN	TAC	Y	HLA-F_Y43	0.00030199	0.191342
CGTACAGCTCACTACTCCTG	chr3	DLEC1	DLEC1_HUMAN	TAC	Y	DLEC1_Y1720	0.00030219	0.191342
AATATTCACTGGGACTATT	chr14	HIF1A	HIF1A_HUMAN	TAT	Y	HIF1A_Y519	0.00030241	0.191342
GAGATGTAGTTATCCAGGAT	chr16	TGFB1I1	TGFI1_HUMAN	TAC	Y	TGFB1I1_Y357	0.00030241	0.191342
TGGTACTGGGGGGAGGAGG	chr12	PITPNM2	PITM2_HUMAN	TAC	Y	PITPNM2_Y524	0.00030436	0.192079
AGGAGAGGTAGAAGCCGTCAT	chr19	SBNO2	SBNO2_HUMAN	TCC	S	SBNO2_S1070	0.00030461	0.192079
CTGAGTCCTTGGGGTCGAA	chrX	NXF2	NXF2_HUMAN	TCA	S	NXF2_S432	0.0003079	0.193168
CTGAGTCCTTGGGGTCGAA	chrX	NXF2	NXF2_HUMAN	TCA	S	NXF2_S432	0.0003079	0.193168
GCATAGCAGGCGGGGGCCG	chr9	TLE4	TLE4_HUMAN	TAT	Y	TLE4_Y581	0.0003079	0.193168
GGGAGGAGATAGTGAGGCCCA	chr3	ARF4	ARF4_HUMAN	TCC	S	ARF4_S7	0.00030877	0.193387
GATGGAGTCACAAGGGCCG	chr1	NBPF11	NBPFB_HUMAN	TCC	S	NBPF11_S220	0.00031159	0.194496
GATGGAGTCACAAGGGCCG	chr1	NBPF12	NBPFC_HUMAN	TCC	S	NBPF12_S220	0.00031159	0.194496
CTCGACTGAGGGGCAGGCT	chr10	ARHGAP21	RHG21_HUMAN	TCG	S	ARHGAP21_S696	0.00031248	0.194723
AAATACTCGGGTCTTGAAC	chr11	SBF2	MTMRD_HUMAN	TAT	Y	SBF2_Y1137	0.00031388	0.195249
TGTAGTTGTGATCCTCCTTG	chr14	FOXN3	FOXN3_HUMAN	TAC	Y	FOXN3_Y337	0.00031441	0.195249
CGAGGAGAGCTTTCCAGTGG	chr1	UBR4	UBR4_HUMAN	TCT	S	UBR4_S620	0.00031539	0.195249
GGGAAGATGGGACTACCCC	chr9	KIAA1958	K1958_HUMAN	TCC	S	KIAA1958_S181	0.00031543	0.195249
CAGACACCGCAAAGCGATCT	chr14	KHNYN	KHNYN_HUMAN	TCT	S	KHNYN_S17	0.00031692	0.195662
GGCTGGGAGGGTCTTGGTCG	chr19	PDE4A	PDE4A_HUMAN	TCC	S	PDE4A_S319	0.00031723	0.195662
TGGACTGCACAGGCTGAGG	chr1	SPEN	MINT_HUMAN	TCC	S	SPEN_S3359	0.00031783	0.195662
TATGGAGTCATTGTTGGCC	chrX	PNMA5	PNMA5_HUMAN	TCC	S	PNMA5_S221	0.00032005	0.195662
GAGAGGCCCTGTGGGACAC	chr7	CDK13	CDK13_HUMAN	TCT	S	CDK13_S332	0.00032158	0.195662
CGGAGAACTGGGGCAGCCGC	chr11	ABTB2	ABTB2_HUMAN	TCC	S	ABTB2_S121	0.00032162	0.195662
GGCGGCGAGGGCGACTCGGA	chr7	EIF3B	EIF3B_HUMAN	TCG	S	EIF3B_S85	0.00032233	0.195662
GGCTGAGAAGAGCAGGAAG	chr11	ABCG4	ABCG4_HUMAN	TCA	S	ABCG4_S507	0.00032268	0.195662
GGCGTAGGCCCCCAGGACG	chr1	PCSK9	PCSK9_HUMAN	TAC	Y	PCSK9_Y648	0.00032287	0.195662
ACGAAAGCGCTTCGGTGTC	chr10	NUTM2B	NTM2B_HUMAN	TCG	S	NUTM2B_S357	0.00032294	0.195662
ACGAAAGCGCTTCGGTGTC	chr10	NUTM2A	NTM2A_HUMAN	TCG	S	NUTM2A_S357	0.00032294	0.195662
AGGTAGCGCAAATCATCAT	chr17	DNAH9	DYH9_HUMAN	TAC	Y	DNAH9_Y4107	0.00032365	0.195662
TCGTATTTCTCTTCTTGTT	chr8	RB1CC1	RBCC1_HUMAN	TAC	Y	RB1CC1_Y1205	0.00032376	0.195662
CGGATGAGCTGTCAGGAGCA	chr2	FN1	FINC_HUMAN	TCC	S	FN1_S1867	0.00032408	0.195662
GGGCTGGATGACTCCTCTGG	chr7	CREB3L2	CR3L2_HUMAN	TCC	S	CREB3L2_S442	0.00032428	0.195662
ACTAGAGCACTGGTACTCC	chr4	FRYL	FRYL_HUMAN	TCT	S	FRYL_S2472	0.00032454	0.195662
GGTAGCCCTCTCCAGACATGT	chr14	CCNK	CCNK_HUMAN	TAC	Y	CCNK_Y444	0.00032534	0.195826
AGTGGAGTCCTCCAGCTCG	chr8	PLEC	PLEC_HUMAN	TCC	S	PLEC_S657	0.00032708	0.19585
AGTACCACATGGGGCTATTC	chr1	ZMYM4	ZMYM4_HUMAN	TAC	Y	ZMYM4_Y1507	0.00032759	0.19585
CTGGAGGAACTGGGTAGGC	chr4	SGCB	SGCB_HUMAN	TCC	S	SGCB_S272	0.00032813	0.19585
GTCGTACATCAGGGCCCCC	chr11	RPS6KB2	KS6B2_HUMAN	TAC	Y	RPS6KB2_Y260	0.00032825	0.19585
TATAACCTGGGAGGAGGAGG	chr6	MDN1	MDN1_HUMAN	TAT	Y	MDN1_Y1303	0.00032851	0.19585
GTGGGCGACAGCGGCGTGGC	chr19	LMNB2	LMNB2_HUMAN	TCG	S	LMNB2_S37	0.00032855	0.19585
CACAGACACCCCCCACTCC	chr2	ESPNL	ESPNL_HUMAN	TCT	S	ESPNL_S651	0.00033022	0.196108
CAGAGAGCAGCAGCCTCACAA	chr17	DPH1	DPH1_HUMAN	TCT	S	DPH1_S326	0.00033022	0.196108
AGTGAGCGGCAGTGCCTCT	chr5	FAM53C	FA53C_HUMAN	TCA	S	FAM53C_S120	0.00033057	0.196108
GAGCGAGCGGGACGAGCCC	chr7	DLX5	DLX5_HUMAN	TCG	S	DLX5_S232	0.00033178	0.196512
GGAGTAGTGGGTGTAGTAG	chr10	WDFY4	WDFY4_HUMAN	TAC	Y	WDFY4_Y2635	0.00033319	0.196588
TGGAGTTGAAGGTAGTTTCG	chr7	ACTB	ACTB_HUMAN	TCC	S	ACTB_S281	0.00033414	0.196588
GGGAGTCATAGTTGGGGGG	chr16	SCNN1B	SCNNB_HUMAN	TCC	S	SCNN1B_S622	0.00033415	0.196588
AATAAGGGTATGACCCCTCT	chr6	ENPP5	ENPP5_HUMAN	TAT	Y	ENPP5_Y433	0.00033452	0.196588
CCTGGATAGGAAGTTCTCC	chr3	CCDC80	CCD80_HUMAN	TCC	S	CCDC80_S773	0.00033456	0.196588
TGTACTTGTAATCCTCAGGGC	chr6	EHMT2	EHMT2_HUMAN	TAC	Y	EHMT2_Y952	0.00033615	0.196733
GTGAGTAGAGGTATTCCACC	chr22	NCAPH2	CNDH2_HUMAN	TCA	S	NCAPH2_S76	0.00033697	0.196733
CCGGAGGGTGCATGGCGTC	chrX	CXorf49	CX049_HUMAN	TCC	S	CXorf49_S460	0.00033745	0.196733
CCGGAGGGTGCATGGCGTC	chrX	CXorf49	CX049_HUMAN	TCC	S	CXorf49_S460	0.00033745	0.196733
GCTGTAGATCTCCTCGTCC	chr19	DCAF15	DCA15_HUMAN	TAC	Y	DCAF15_Y135	0.00033793	0.196733
CAGAAGCGGGTGGCAGCCGA	chr15	C15orf39	CO039_HUMAN	TCT	S	C15orf39_S861	0.00033799	0.196733
CCATATTCTGGCTGATCTT	chr20	ISM1	ISM1_HUMAN	TAT	Y	ISM1_Y214	0.00033979	0.197471
CAGAGGGGCTCCCTAAAGGGC	chr17	G6PC	G6PC_HUMAN	TCT	S	G6PC_S117	0.00034151	0.19785
CTGGGACAGGCTCTGCTGC	chr18	ALPK2	ALPK2_HUMAN	TCC	S	ALPK2_S1143	0.00034151	0.19785
CTGAAAAATGATTTCTTATCT	chr9	VPS13A	VP13A_HUMAN	TCA	S	VPS13A_S2003	0.00034261	0.198178
CAGGTAATTCTCCAGCCAC	chr3	ABCF3	ABCF3_HUMAN	TAC	Y	ABCF3_Y369	0.00034468	0.198422
CAGACCAAATATCAATGGACT	chr22	MAPK1	MK01_HUMAN	TCT	S	MAPK1_S213	0.00034489	0.198422
ATTGGACTGGTCCCTGAGT	chr15	SLC12A6	S12A6_HUMAN	TCC	S	SLC12A6_S1064	0.00034543	0.198422
ATTGGACTGGTCCCTGAGT	chr15	SLC12A6	S12A6_HUMAN	TCC	S	SLC12A6_S1079	0.00034543	0.198422
GGGATTGAGGCTCTCTTGCA	chr5	CMYA5	CMYA5_HUMAN	TCC	S	CMYA5_S2145	0.00034625	0.198422
GACAGACCTTGACTCTGGC	chr10	GFRA1	GFRA1_HUMAN	TCT	S	GFRA1_S273	0.00034745	0.198422
CGTAGCCCATGGCGATGAAG	chr6	HLA-G	HLAG_HUMAN	TAC	Y	HLA-G_Y51	0.00034825	0.198422
GGGAGTAACGAGAATTGTC	chr4	BMP2K	BMP2K_HUMAN	TCC	S	BMP2K_S287	0.00035107	0.198422
GATACTTCTGAAAAAGTCT	chr1	INTS7	INT7_HUMAN	TAT	Y	INTS7_Y55	0.00035134	0.198422
CATATATAAGAGGGTACTAA	chr14	SGPP1	SGPP1_HUMAN	TAT	Y	SGPP1_Y233	0.00035171	0.198422
GAGGTACAACGAGGACTCG	chr21	UMODL1	UROL1_HUMAN	TAC	Y	UMODL1_Y1018	0.00035255	0.198422
TACATATTTCTTCTGGAGT	chr2	CNPPD1	CNPD1_HUMAN	TAT	Y	CNPPD1_Y81	0.00035389	0.198422
GCGTAGGTGGCCGGGCTGA	chr22	GALR3	GALR3_HUMAN	TAC	Y	GALR3_Y270	0.0003542	0.198422
GGTAGAAGAGGCAGTCTCGA	chr14	RNF31	RNF31_HUMAN	TAC	Y	RNF31_Y933	0.00035443	0.198422
AGGGAGACACCCGAGCTGG	chr19	SBNO2	SBNO2_HUMAN	TCC	S	SBNO2_S807	0.00035502	0.198422
GCTGGGGAGAAGGTCATGGG	chr16	HCFC1R1	HPIP_HUMAN	TCC	S	HCFC1R1_S87	0.00035564	0.198422
GTAATATACGATGCGGCTC	chr3	PFKFB4	F264_HUMAN	TAT	Y	PFKFB4_Y240	0.00035564	0.198422
TCGTAGTACTCGAGCCGCGG	chr13	IRS2	IRS2_HUMAN	TAC	Y	IRS2_Y75	0.00035564	0.198422
GGGAAAACTGCAGTTTGCCC	chr1	SYT2	SYT2_HUMAN	TCC	S	SYT2_S146	0.00035584	0.198422
ATGGAATGCTGGCACACGA	chr17	TNS4	TENS4_HUMAN	TCC	S	TNS4_S542	0.00035645	0.198422
GTCCGAAGGCCTGATGGTC	chr5	DNAH5	DYH5_HUMAN	TCG	S	DNAH5_S3304	0.00035671	0.198422
CGGGGAGCGGCTGAAGGAG	chr18	RAX	RX_HUMAN	TCC	S	RAX_S215	0.00035732	0.198422
GCTCGAGCTGTCTTCCTCT	chr13	AMER2	AMER2_HUMAN	TCG	S	AMER2_S537	0.0003577	0.198422
AGGGAGGAGGAACAGGAGG	chr6	E2F3	E2F3_HUMAN	TCC	S	E2F3_S73	0.00035856	0.198422
GGAGAGACGCAGTCCCTGG	chr9	B4GALT1	B4GT1_HUMAN	TCT	S	B4GALT1_S174	0.00035856	0.198422
CGGGAAATGTCGCACGGCC	chr11	PAX6	PAX6_HUMAN	TCC	S	PAX6_S43	0.00035951	0.198422
ACAGAGGTTCGGGGCAACA	chr19	PRR19	PRR19_HUMAN	TCT	S	PRR19_S321	0.00035953	0.198422
GGGAGGGTGAGGGGGTCCA	chr3	CCDC80	CCD80_HUMAN	TCC	S	CCDC80_S393	0.00036193	0.198422
CGGGGATTCCGGGGACCTC	chr4	OTOP1	OTOP1_HUMAN	TCC	S	OTOP1_S41	0.00036198	0.198422
ATGTAACAGGGTAGGTCGC	chr17	ARL16	ARL16_HUMAN	TAC	Y	ARL16_Y146	0.00036235	0.198422
GTGTAGTCATAGTCCTTCA	chr9	B4GALT1	B4GT1_HUMAN	TAC	Y	B4GALT1_Y241	0.0003627	0.198422
ATGGAGCGGGAGGCGGCAG	chr13	TNFSF11	TNF11_HUMAN	TCC	S	TNFSF11_S47	0.00036317	0.198422
CTGAGGTGCTGCCCCCTGAC	chr11	CAPN1	CAN1_HUMAN	TCA	S	CAPN1_S211	0.00036392	0.198422
CAGACAGCAGGCCCAAGAGC	chr11	INTS5	INT5_HUMAN	TCT	S	INTS5_S507	0.00036459	0.198422
TAGGGGTAGGGCGGCGGCGG	chr7	BRI3	BRI3_HUMAN	TAC	Y	BRI3_Y42	0.00036459	0.198422
GGTAGCCGATGAAGACGTCAG	chr17	RNF213	RN213_HUMAN	TAC	Y	RNF213_Y3221	0.00036517	0.198422
GTGGTAATCTCGTATGGCA	chr12	LRRK2	LRRK2_HUMAN	TAC	Y	LRRK2_Y1485	0.00036528	0.198422
TGGGAGGCTGGGGACAGTC	chr21	TRPM2	TRPM2_HUMAN	TCC	S	TRPM2_S1214	0.00036539	0.198422
TGATATCTGGCCTGGCAGC	chr8	KCNB2	KCNB2_HUMAN	TAT	Y	KCNB2_Y141	0.00036576	0.198422
GACGTACTCGCTGGGAGGC	chr15	CAPN3	CAN3_HUMAN	TAC	Y	CAPN3_Y554	0.00036675	0.198422
TGTAGTTGTCGGTCAGGGC	chr16	HAGH	GLO2_HUMAN	TAC	Y	HAGH_Y61	0.00036675	0.198422
GAATGGGAATGGGAATGTGA	chr2	PPP4R3B	P4R3B_HUMAN	TCC	S	PPP4R3B_S511	0.00036798	0.198422
GGGGATGAGTGGAGACCCC	chr17	KCNH6	KCNH6_HUMAN	TCC	S	KCNH6_S671	0.00036804	0.198422
GGGGATGAGTGGAGACCCC	chr17	KCNH6	KCNH6_HUMAN	TCC	S	KCNH6_S724	0.00036804	0.198422
GGTAGGCTGGCTCTGGAAC	chr20	KIAA1755	K1755_HUMAN	TAC	Y	KIAA1755_Y141	0.00036842	0.198422
TGTAAACAAGCAGCGGAGG	chr17	PRPF8	PRP8_HUMAN	TAC	Y	PRPF8_Y953	0.0003693	0.198422
GGTACCCATGGCCAGGGTG	chr17	ETV4	ETV4_HUMAN	TAC	Y	ETV4_Y177	0.00036935	0.198422
GGTAGCGGTCAGAGGAGTCCC	chr2	TACR1	NK1R_HUMAN	TAC	Y	TACR1_Y236	0.00036994	0.198422
CGTAGTAGTGGTCGCCGTA	chr17	MYO15A	MYO15_HUMAN	TAC	Y	MYO15A_Y279	0.0003705	0.198422
GGGAGTGAGATATCTCGGCC	chr3	SCN10A	SCNAA_HUMAN	TCA	S	SCN10A_S515	0.0003708	0.198422
AAGGAAGCCATGTTTCCTG	chr9	RXRA	RXRA_HUMAN	TCC	S	RXRA_S102	0.00037193	0.198422
AAGGAAGCCATGTTTCCTG	chr9	RXRA	RXRA_HUMAN	TCC	S	RXRA_S129	0.00037193	0.198422
AAGGAAGCCATGTTTCCTG	chr9	RXRA	RXRA_HUMAN	TCC	S	RXRA_S32	0.00037193	0.198422
CATATGGTGTGTGCCTCCTGG	chr10	LDB1	LDB1_HUMAN	TAT	Y	LDB1_Y63	0.00037193	0.198422
TGGACATCCGAGCTATAAT	chr2	KIDINS220	KDIS_HUMAN	TCC	S	KIDINS220_S1644	0.0003735	0.198751
AGAATAGCCGCTACGGTTG	chrX	APEX2	APEX2_HUMAN	TAT	Y	APEX2_Y79	0.00037362	0.198751
AGTAGTGAGACTCCACCCCC	chr22	TTC28	TTC28_HUMAN	TAC	Y	TTC28_Y1309	0.00037535	0.199294
GGTACCTATCCATCTGGCCT	chr17	RNF213	A0A0A0MTC1_HUMAN	TAC	Y	RNF213_Y4327	0.00037644	0.199294
GGTACCTATCCATCTGGCCT	chr17	RNF213	RN213_HUMAN	TAC	Y	RNF213_Y4327	0.00037644	0.199294
GACTAGGAGGCCTTCCGGAA	chr1	HTR1D	5HT1D_HUMAN	TCC	S	HTR1D_S377	0.00037679	0.199294
GGGAGGGCAGTGTGAAGAC	chr3	IL17RC	I17RC_HUMAN	TCC	S	IL17RC_S728	0.00037914	0.199708
GTGGAAGCAGCTGTTGTGT	chr20	CTSA	PPGB_HUMAN	TCC	S	CTSA_S338	0.00037926	0.199708
ACAGTGGAGACAGGGGGTAC	chr8	BRF2	BRF2_HUMAN	TCC	S	BRF2_S376	0.00038046	0.199708
AATACTCCATGCCCTGCTTGA	chr3	APEH	ACPH_HUMAN	TAT	Y	APEH_Y686	0.00038208	0.199708
CGGAGGGTGTGGGCGGGAGC	chr10	TRIM8	TRIM8_HUMAN	TCC	S	TRIM8_S511	0.00038223	0.199708
CGGTAGTAATATCCTTCTT	chr7	ASNS	ASNS_HUMAN	TAC	Y	ASNS_Y518	0.00038242	0.199708
GGCGACTTGCCGGGAGCCC	chr17	FAM171A2	F1712_HUMAN	TCG	S	FAM171A2_S31	0.00038242	0.199708
GGGACAGGCTCTCCTGCCGC	chr22	RRP7A	RRP7A_HUMAN	TCC	S	RRP7A_S76	0.00038242	0.199708
GTGATGTGTATCTGGAGCA	chr1	FLAD1	FAD1_HUMAN	TCA	S	FLAD1_S546	0.00038242	0.199708
ATGAATAAGGAAACCTCATG	chr12	ATN1	ATN1_HUMAN	TCA	S	ATN1_S376	0.00038435	0.200433
TCCCGACTCCAAAGGGATG	chr16	SH2B1	SH2B1_HUMAN	TCG	S	SH2B1_S613	0.00038511	0.200453
ATGGAGCCGCCGATCCACA	chr7	ACTB	ACTB_HUMAN	TCC	S	ACTB_S344	0.00038601	0.200453
GGTACTTGCCCTCCTCGCGG	chr20	JPH2	JPH2_HUMAN	TAC	Y	JPH2_Y341	0.00038601	0.200453
CTGAGGGCAGCGACTTGTT	chr11	SART1	SNUT1_HUMAN	TCA	S	SART1_S670	0.00038709	0.200499
GAGACGAGGGTGTGGGGCT	chr3	PTPRG	PTPRG_HUMAN	TCT	S	PTPRG_S629	0.00038772	0.200499
GGGTGACAGGAGGGTGGTG	chr11	NRXN2	NRX2A_HUMAN	TCA	S	NRXN2_S1528	0.00038772	0.200499
GTGGACGAGTAGCCGCCCG	chr2	FIGLA	FIGLA_HUMAN	TCC	S	FIGLA_S56	0.00038873	0.200741
CCACGAGAAGGAGCGTGTC	chr7	BMPER	BMPER_HUMAN	TCG	S	BMPER_S416	0.0003902	0.200941
GGGAAAGATTTCCATTGGGTG	chr6	PRRC2A	PRC2A_HUMAN	TCC	S	PRRC2A_S1004	0.0003902	0.200941
GGCGTACTGGAGGGGAAGC	chr17	ACADVL	ACADV_HUMAN	TAC	Y	ACADVL_Y160	0.00039192	0.201546
CATACTCTGAGAAGCCACCT	chr6	CMTR1	CMTR1_HUMAN	TAT	Y	CMTR1_Y286	0.00039336	0.202007
TCTACGTATGTTTGAAGCCA	chr1	TAF1A	TAF1A_HUMAN	TAC	Y	TAF1A_Y36	0.00039527	0.202707
AGTACAGGCTGTCTTTGTCT	chr13	LATS2	LATS2_HUMAN	TAC	Y	LATS2_Y742	0.00039678	0.2032
GAGGAGCGGAAGGCGTCGT	chr9	SPTAN1	SPTN1_HUMAN	TCC	S	SPTAN1_S2138	0.00039753	0.203214
AGGTACCCATGGCCAGGGT	chr17	ETV4	ETV4_HUMAN	TAC	Y	ETV4_Y177	0.00039883	0.203214
CAGCGACAGGGCAGGGCTC	chr10	PITX3	PITX3_HUMAN	TCG	S	PITX3_S17	0.00039883	0.203214
AAGAGGAGGAAGTGGAGGAGG	chr5	PWWP2A	PWP2A_HUMAN	TCT	S	PWWP2A_S622	0.000399	0.203214
AATAGGGCATCGGGTAGTT	chr10	CUBN	CUBN_HUMAN	TAT	Y	CUBN_Y1185	0.00040088	0.203437
TGGGTACACTTCGACCTTC	chrX	USP11	UBP11_HUMAN	TAC	Y	USP11_Y195	0.00040112	0.203437
GGAGAGGCCGAAGCCGAGG	chr6	FNDC1	FNDC1_HUMAN	TCT	S	FNDC1_S619	0.00040182	0.203437
CATACTCCCGGCTGCCATCTG	chr16	LAT	LAT_HUMAN	TAT	Y	LAT_Y220	0.00040255	0.203437
GATATTCACAGTTCAGCTGA	chr13	FNDC3A	FND3A_HUMAN	TAT	Y	FNDC3A_Y1114	0.00040273	0.203437
TATAAACAACAATTGCAGG	chr17	MED13	MED13_HUMAN	TAT	Y	MED13_Y1642	0.00040273	0.203437
CTTGGAACCTGGAGAAGAT	chr1	FGR	FGR_HUMAN	TCC	S	FGR_S418	0.00040464	0.203973
GGTAGAGCAAGAATAAAAC	chr15	SEMA4B	SEM4B_HUMAN	TAC	Y	SEMA4B_Y738	0.00040492	0.203973
CTGCAGGACACGGCACCACT	chr17	ODF4	ODFP4_HUMAN	TCC	S	ODF4_S220	0.00040544	0.203973
GCCGATGGGGGTGCTACAC	chr1	OLFML2B	OLM2B_HUMAN	TCG	S	OLFML2B_S123	0.00040746	0.204711
TCTGACAGCTCACTGACCA	chr5	FCHSD1	FCSD1_HUMAN	TCA	S	FCHSD1_S242	0.0004094	0.205202
GGTGGAGCGGGAGCGGGAG	chr19	SCAF1	SFR19_HUMAN	TCC	S	SCAF1_S582	0.0004102	0.205202
AGCCAGTAATAGTTGAGGTG	chr6	SLC44A4	CTL4_HUMAN	TAC	Y	SLC44A4_Y637	0.00041028	0.205202
CTGAGCCAGGAGTCGGGGT	chr16	CREBBP	CBP_HUMAN	TCA	S	CREBBP_S905	0.00041065	0.205202
GGTAGAAGTCGAACTCGGTG	chr8	AGO2	AGO2_HUMAN	TAC	Y	AGO2_Y749	0.0004131	0.206065
TTCATAAATGGCGCCATCC	chr1	PGLYRP4	PGRP4_HUMAN	TAT	Y	PGLYRP4_Y285	0.00041399	0.206065
GTGGAAGTATACGCATTAC	chr2	AGFG1	AGFG1_HUMAN	TCC	S	AGFG1_S396	0.0004146	0.206065
GTGGAAGTATACGCATTAC	chr2	AGFG1	AGFG1_HUMAN	TCC	S	AGFG1_S420	0.0004146	0.206065
GGGACTCGCGCCCAATGAG	chr7	TTYH3	TTYH3_HUMAN	TCC	S	TTYH3_S496	0.00041591	0.206183
CAGAGGGAACACTTCGTACT	chr15	SPESP1	SPESP_HUMAN	TCT	S	SPESP1_S49	0.000417	0.206183
TCGTAACCCTCTGCATATT	chr22	FOXRED2	FXRD2_HUMAN	TAC	Y	FOXRED2_Y201	0.0004172	0.206183
AAAATACCACTCAAATTCC	chr7	PKD1L1	PK1L1_HUMAN	TAT	Y	PKD1L1_Y541	0.00041872	0.206183
AATGTAGTAAGTCTGGCTT	chr18	PHLPP1	PHLP1_HUMAN	TAC	Y	PHLPP1_Y615	0.00041872	0.206183
CCGAGCGGTTCCATGGGCCC	chr9	MAMDC4	AEGP_HUMAN	TCG	S	MAMDC4_S283	0.00041872	0.206183
TTGTTATAGAGAACAAGGTC	chr2	CHRNA1	ACHA_HUMAN	TAT	Y	CHRNA1_Y138	0.00041873	0.206183
GGGAGCGGCTGTCCCCACGC	chr16	SRRM2	SRRM2_HUMAN	TCC	S	SRRM2_S2729	0.00042119	0.206984
ACTATGTATGAGGGTTCAAG	chr10	EDRF1	EDRF1_HUMAN	TAC	Y	EDRF1_Y273	0.00042155	0.206984
TGGTAGCACGTGTACAAGA	chr2	GREB1	GREB1_HUMAN	TAC	Y	GREB1_Y411	0.00042243	0.206984
AAGAGGAGTTCATAATGGGCC	chr20	FOXA2	FOXA2_HUMAN	TCT	S	FOXA2_S457	0.00042259	0.206984
GAGAAACTGGGGGTCCCCCA	chr1	IFNLR1	INLR1_HUMAN	TCT	S	IFNLR1_S468	0.00042379	0.207024
GGGAAAGATAATTTGGCTTG	chr2	C2orf16	CB016_HUMAN	TCC	S	C2orf16_S1073	0.00042379	0.207024
TGGAGAAGGCGTACAGGGCCA	chr11	ALDH3B2	AL3B2_HUMAN	TCC	S	ALDH3B2_S287	0.00042719	0.208137
TGGAGAAGGCGTACAGGGCCA	chr11	ALDH3B1	AL3B1_HUMAN	TCC	S	ALDH3B1_S368	0.00042719	0.208137
CCGAGGCAGGAGGCTTGGC	chr6	C6orf132	CF132_HUMAN	TCG	S	C6orf132_S816	0.00042966	0.208554
AGTAGGTGAAAAGGACACAC	chrX	VGLL1	VGLL1_HUMAN	TAC	Y	VGLL1_Y32	0.00042982	0.208554
CAGACCTGAGGAGCAGGGA	chr17	VAMP2	VAMP2_HUMAN	TCT	S	VAMP2_S2	0.00043022	0.208554
CAGGAGCAGGCCAGCAGGT	chr7	SLC29A4	S29A4_HUMAN	TCC	S	SLC29A4_S421	0.00043033	0.208554
AAGAGGAGGGAGAAGAGGG	chr4	C4orf46	CD046_HUMAN	TCT	S	C4orf46_S22	0.00043142	0.208554
CTGGATGAGGAGGAACAGC	chr2	WBP1	WBP1_HUMAN	TCC	S	WBP1_S162	0.00043142	0.208554
AGGTAGTTGCCTTCCCACT	chr12	NOC4L	NOC4L_HUMAN	TAC	Y	NOC4L_Y143	0.00043221	0.208663
GAGTAGCCAGAGGAGGAGG	chr12	CUX2	CUX2_HUMAN	TAC	Y	CUX2_Y815	0.0004347	0.209232
GGTAGGAGAGCTTGAGTGC	chr1	SCMH1	SCMH1_HUMAN	TAC	Y	SCMH1_Y650	0.00043534	0.209232
GTTGTAAAGGGTCTGGGAG	chr5	PSD2	PSD2_HUMAN	TAC	Y	PSD2_Y456	0.00043537	0.209232
CACGAGCAGCACAGCGGCT	chr15	PML	PML_HUMAN	TCG	S	PML_S214	0.00043565	0.209232
TGGAGAAGAGCGTCCCCCC	chr10	EIF4EBP2	4EBP2_HUMAN	TCC	S	EIF4EBP2_S44	0.00043684	0.209232
CATAGAGGGTGCAGCAGGCC	chr17	TMEM11	TMM11_HUMAN	TAT	Y	TMEM11_Y122	0.00043792	0.209232
TCCCGAGCGTCGTTTCTGT	chr20	CHD6	CHD6_HUMAN	TCG	S	CHD6_S238	0.00043792	0.209232
ACTGAAGAATTGCTATAAAC	chr4	CENPC	CENPC_HUMAN	TCT	S	CENPC_S544	0.00043907	0.209232
CCCAGGGAGGAAGAGGGGAT	chr11	MUC5B	MUC5B_HUMAN	TCC	S	MUC5B_S1987	0.00043907	0.209232
GGGACAAGTCGTCAGACACGA	chr7	TRRAP	TRRAP_HUMAN	TCC	S	TRRAP_S2986	0.00044036	0.209232
GAGGGAGCAGGCTGTGAGC	chr19	MAU2	SCC4_HUMAN	TCC	S	MAU2_S501	0.00044077	0.209232
GGGAGGTGAAGTCAGGGGTG	chr11	DPP3	DPP3_HUMAN	TCC	S	DPP3_S375	0.00044182	0.209232
CCGACAGCACCTTGTCCAGG	chr16	PAGR1	PAGR1_HUMAN	TCG	S	PAGR1_S206	0.0004421	0.209232
TATACCCTGGGAGGAAGGAA	chr17	THRA	THA_HUMAN	TAT	Y	THRA_Y42	0.00044217	0.209232
ATTGAATATGGAATCCCAAT	chr1	DEGS1	DEGS1_HUMAN	TAT	Y	DEGS1_Y120	0.00044389	0.209232
GCGAGCCAGTGCTGCTGTGGG	chr7	MUC12	MUC12_HUMAN	TCG	S	MUC12_S2975	0.00044389	0.209232
GCGAGCCAGTGCTGCTGTGGG	chr7	MUC12	MUC12_HUMAN	TCG	S	MUC12_S4058	0.00044389	0.209232
GCGAGCCAGTGCTGCTGTGGG	chr7	MUC12	MUC12_HUMAN	TCG	S	MUC12_S1418	0.00044389	0.209232
GCCGAGGCTGCCACCGCAC	chr15	SLTM	SLTM_HUMAN	TCG	S	SLTM_S11	0.00044411	0.209232
GGGACGGGGTCTCCATGGC	chr1	LMNA	LMNA_HUMAN	TCC	S	LMNA_S5	0.00044513	0.209447
GGGACTGAGACCCTGCTAC	chr16	SRRM2	SRRM2_HUMAN	TCC	S	SRRM2_S2474	0.00044867	0.210603
TCTGGGTAAATGTAAATATT	chr3	CCDC54	CCD54_HUMAN	TAC	Y	CCDC54_Y242	0.0004493	0.210603
CGTAATTGATGTCGGCGCCG	chr12	PPP1R12A	MYPT1_HUMAN	TAC	Y	PPP1R12A_Y68	0.00044975	0.210603
AAGAACCAACGGCTAAGAAT	chr2	EML6	EMAL6_HUMAN	TCT	S	EML6_S1789	0.00045095	0.210603
GTGTAGAACTCGGTGAAGG	chr22	PES1	PESC_HUMAN	TAC	Y	PES1_Y227	0.00045194	0.210603
TCGTAGCACCTGACAGCCT	chr10	HPS1	HPS1_HUMAN	TAC	Y	HPS1_Y665	0.00045225	0.210603
ACAGAAGCCCCATAGAACT	chr19	CACNA1A	CAC1A_HUMAN	TCT	S	CACNA1A_S1590	0.00045232	0.210603
CCAAGAGCCGTTGCCCGCA	chr19	INSR	INSR_HUMAN	TCT	S	INSR_S935	0.00045304	0.210603
AATAAATACCACAATATCTC	chr6	MUC22	MUC22_HUMAN	TAT	Y	MUC22_Y1698	0.0004543	0.210603
CCAGGACAGGGCCACAATG	chr19	MED16	MED16_HUMAN	TCC	S	MED16_S135	0.0004543	0.210603
GTGACTGAGGGTGGGCAGGA	chr19	SMG9	SMG9_HUMAN	TCA	S	SMG9_S304	0.0004543	0.210603
AGTAGTCCACCGTGAAGACCT	chr16	CPNE7	CPNE7_HUMAN	TAC	Y	CPNE7_Y81	0.00045539	0.210603
CAGAGAGACTGATGATCCCC	chr13	SLITRK5	SLIK5_HUMAN	TCT	S	SLITRK5_S74	0.00045618	0.210603
CCATAAGTCAGGGGCAAAC	chr11	TBRG1	TBRG1_HUMAN	TAT	Y	TBRG1_Y106	0.00045679	0.210603
TCAGAGATTGCTGCATAGT	chrX	MED12	MED12_HUMAN	TCT	S	MED12_S171	0.00045733	0.210603
CATACTCCTTCCTCTTCAGC	chr12	A2M	A2MG_HUMAN	TAT	Y	A2M_Y316	0.00045814	0.210603
CATAGGGCTCTTCATTCTT	chr10	PI4K2A	P4K2A_HUMAN	TAT	Y	PI4K2A_Y159	0.00045814	0.210603
CCGGGAGATGTTCTCGGCC	chr14	PYGL	PYGL_HUMAN	TCC	S	PYGL_S277	0.0004582	0.210603
CATAAGGACCTGGCCGCTGCA	chr5	HNRNPH1	HNRH1_HUMAN	TAT	Y	HNRNPH1_Y210	0.00045838	0.210603
GGGACCCTGGGGAGATGCAG	chr19	SIGLEC11	SIG11_HUMAN	TCC	S	SIGLEC11_S27	0.00045942	0.210627
GGAGATAGTGGAGGCTTCC	chr7	MICALL2	MILK2_HUMAN	TCT	S	MICALL2_S153	0.0004601	0.210627
GCAGTAGGCATGGTCGGCC	chr16	ADCY9	ADCY9_HUMAN	TAC	Y	ADCY9_Y460	0.00046102	0.210627
CCCATAATTCCTTCTGACG	chr17	NCOR1	NCOR1_HUMAN	TAT	Y	NCOR1_Y495	0.00046151	0.210627
GGCTGTGAGTTCAGGCATTG	chr19	LILRA1	LIRA1_HUMAN	TCA	S	LILRA1_S170	0.00046151	0.210627
GAATAATGGTCTTTCACAT	chr1	CAPZA1	CAZA1_HUMAN	TAT	Y	CAPZA1_Y136	0.00046184	0.210627
GAGACAAAGGTTCTGGGGCC	chrX	DMRTC1B	DMRTC_HUMAN	TCT	S	DMRTC1B_S58	0.00046351	0.210761
GAGACAAAGGTTCTGGGGCC	chrX	DMRTC1B	DMRTC_HUMAN	TCT	S	DMRTC1B_S58	0.00046351	0.210761
GGGTGAGATGGAATCAGAC	chr2	UNC80	UNC80_HUMAN	TCA	S	UNC80_S281	0.00046384	0.210761
GGAGAAGGCATGACGCTGA	chr20	TUBB1	TBB1_HUMAN	TCT	S	TUBB1_S172	0.00046508	0.210808
TCTGAGTTCTGCCGTGACG	chr20	KCNQ2	KCNQ2_HUMAN	TCA	S	KCNQ2_S507	0.00046508	0.210808
TGAGAGAGGGTAAGAGACA	chr16	SLC5A11	SC5AB_HUMAN	TCT	S	SLC5A11_S580	0.00046666	0.211266
CCCTGAGGGCTGGGTCTCC	chr1	FCRL4	FCRL4_HUMAN	TCA	S	FCRL4_S296	0.00046857	0.21151
GAAGAGGAGGAAGAGGACG	chr13	KLHL1	KLHL1_HUMAN	TCT	S	KLHL1_S87	0.00046857	0.21151
TTGATCTCATGGATGACACAC	chr10	NEBL	NEBL_HUMAN	TCA	S	NEBL_S949	0.00046928	0.21151
AGGTAGAGCAGGTTGCCCA	chr7	TRIL	TRIL_HUMAN	TAC	Y	TRIL_Y183	0.00046948	0.21151
TGGTAGCAATCCTGGACCC	chr6	LPA	APOA_HUMAN	TAC	Y	LPA_Y1169	0.00047142	0.211833
GGTAGGTGACGCTGTCTTCA	chr6	CFB	CFAB_HUMAN	TAC	Y	CFB_Y189	0.00047172	0.211833
TGTACAAGGACTGGGCCAGC	chr11	SLC22A6	S22A6_HUMAN	TAC	Y	SLC22A6_Y141	0.0004723	0.211833
TGTAGGCAGGTGGTGGTGG	chr19	HNRNPUL1	HNRL1_HUMAN	TAC	Y	HNRNPUL1_Y784	0.00047287	0.211833
CGTAGGCCACGCACGGCAGTG	chr2	STEAP3	STEA3_HUMAN	TAC	Y	STEAP3_Y264	0.00047365	0.211833
CTCGTAGTCCGAGGACAGT	chr17	ABR	ABR_HUMAN	TAC	Y	ABR_Y445	0.00047418	0.211833
TGGTAGTCCGCCTCGGCAA	chr9	TTC16	TTC16_HUMAN	TAC	Y	TTC16_Y388	0.00047456	0.211833
GTTGGAGATGTCTACCTCA	chr1	PLEKHA6	PKHA6_HUMAN	TCC	S	PLEKHA6_S874	0.00047512	0.211833
CATAGGGATCATAAGCAGGG	chr19	PRR12	PRR12_HUMAN	TAT	Y	PRR12_Y990	0.00047534	0.211833
AATACTCTAATTCCAGTGCT	chr6	EYA4	EYA4_HUMAN	TAT	Y	EYA4_Y638	0.00047886	0.2131
GGTAAAACTGCAGCTCAGCC	chr5	PCDHGB5	PCDGH_HUMAN	TAC	Y	PCDHGB5_Y687	0.00048015	0.2131
GGTAAAACTGCAGCTCAGCC	chr5	PCDHGB4	PCDGG_HUMAN	TAC	Y	PCDHGB4_Y689	0.00048015	0.2131
CTTGAGGTTAGAATATCAA	chr14	MIS18BP1	M18BP_HUMAN	TCA	S	MIS18BP1_S628	0.00048151	0.2131
GTATTAGAAGAAGGGGTTAG	chr1	CAMTA1	CMTA1_HUMAN	TCT	S	CAMTA1_S1468	0.00048197	0.2131
ATAGTAGGCGCCAGCTTGG	chr3	EIF4G1	IF4G1_HUMAN	TAC	Y	EIF4G1_Y145	0.00048236	0.2131
GAAGTACTGCTTGGCCGAG	chr17	CYGB	CYGB_HUMAN	TAC	Y	CYGB_Y59	0.00048557	0.2131
GGTGAGAGGACGGTCTTCC	chr22	TOP3B	TOP3B_HUMAN	TCA	S	TOP3B_S449	0.00048557	0.2131
CCCTGAATCCCCGAGGGCC	chr18	RAB27B	RB27B_HUMAN	TCA	S	RAB27B_S18	0.00048812	0.2131
AATGAGTGATTAGAACTCG	chr16	ARHGAP17	RHG17_HUMAN	TCA	S	ARHGAP17_S465	0.00048898	0.2131
CGTATGATACCAGCAGTTCT	chrX	LAS1L	LAS1L_HUMAN	TAC	Y	LAS1L_Y276	0.00048898	0.2131
GTGGAGAAGAGCGTCCCCC	chr10	EIF4EBP2	4EBP2_HUMAN	TCC	S	EIF4EBP2_S44	0.00049037	0.2131
TGTAGCAGTTGCTACACTTG	chr19	RYR1	RYR1_HUMAN	TAC	Y	RYR1_Y1492	0.00049037	0.2131
GTGAGTGGCAGAGGGCACAC	chr1	PGBD2	PGBD2_HUMAN	TCA	S	PGBD2_S568	0.00049206	0.2131
AAACTTGATTGGTTTGCGTC	chrX	SATL1	SATL1_HUMAN	TCA	S	SATL1_S251	0.00049274	0.2131
GCCATGTACTTGCCGTGCCG	chr2	TUBA4A	TBA4A_HUMAN	TAC	Y	TUBA4A_Y312	0.00049274	0.2131
GATATACCTCTGTCCTCCC	chr12	PRICKLE1	PRIC1_HUMAN	TAT	Y	PRICKLE1_Y230	0.00049482	0.2131
AATGAGACGGTCAGTTCAG	chr19	GP6	GPVI_HUMAN	TCA	S	GP6_S233	0.00049485	0.2131
AATGAGCAGTAACCGTCCG	chr21	CHAF1B	CAF1B_HUMAN	TCA	S	CHAF1B_S371	0.00049485	0.2131
AGGTAGTGGTCCAGGAAGT	chr19	LONP1	LONM_HUMAN	TAC	Y	LONP1_Y623	0.00049485	0.2131
ATGTAGTGGCTGGAGACGA	chr11	RIN1	RIN1_HUMAN	TAC	Y	RIN1_Y121	0.00049485	0.2131
CAGAGACGCAGCCCCTCTG	chr1	CR1	CR1_HUMAN	TCT	S	CR1_S1690	0.00049485	0.2131
CAGAGACGCAGCCCCTCTG	chr1	CR1	CR1_HUMAN	TCT	S	CR1_S1237	0.00049485	0.2131
CCGGAGACGTTGCTGGGGC	chr5	OTP	OTP_HUMAN	TCC	S	OTP_S288	0.00049485	0.2131
GAGACGCCTCCTGTTCGGGC	chr16	SETD1A	SET1A_HUMAN	TCT	S	SETD1A_S1114	0.00049485	0.2131
GGGAACCGTCTCTGGGCCC	chr14	JPH4	JPH4_HUMAN	TCC	S	JPH4_S529	0.00049485	0.2131
GGGATGGGTGGATAGGAGAC	chr8	PIWIL2	PIWL2_HUMAN	TCC	S	PIWIL2_S17	0.00049485	0.2131
TCCACCGATGGCTCTGAGAC	chr14	ZC2HC1C	ZC21C_HUMAN	TCG	S	ZC2HC1C_S346	0.00049485	0.2131
TGGAGACGGACACATTGCTG	chr5	BTNL9	BTNL9_HUMAN	TCC	S	BTNL9_S228	0.00049485	0.2131
AATGATTTCAGGCCCATGG	chr8	GOT1L1	AATC2_HUMAN	TCA	S	GOT1L1_S78	0.00049697	0.213532
GGCGACACAGAGAACCGGC	chr2	CFAP221	PCDP1_HUMAN	TCG	S	CFAP221_S529	0.00049812	0.213532
TGTAGTGGCTGAAGAGGCGT	chr19	GNA15	GNA15_HUMAN	TAC	Y	GNA15_Y343	0.00049867	0.213532
CCGAGGGAGAGGCAGGGCC	chr22	ZNRF3	ZNRF3_HUMAN	TCG	S	ZNRF3_S654	0.00049931	0.213532
CCGAGGGAGAGGCAGGGCC	chr22	ZNRF3	ZNRF3_HUMAN	TCG	S	ZNRF3_S554	0.00049931	0.213532
TGTACTCGAAGGTGATGGAG	chr9	ADAMTSL2	ATL2_HUMAN	TAC	Y	ADAMTSL2_Y328	0.00049931	0.213532
TCCTTGGATGGGGTCATGGC	chr2	MAP4K4	M4K4_HUMAN	TCC	S	MAP4K4_S830	0.00050104	0.213533
TCCTTGGATGGGGTCATGGC	chr2	MAP4K4	M4K4_HUMAN	TCC	S	MAP4K4_S800	0.00050104	0.213533
TGTGAATGATGAGGCCTGT	chr7	KMT2E	KMT2E_HUMAN	TCA	S	KMT2E_S1483	0.00050104	0.213533
TGGAGCCGGAGGGCGGCAG	chr20	SLC32A1	VIAAT_HUMAN	TCC	S	SLC32A1_S98	0.0005024	0.213639
CAGAGTAGATGGCTACGGTG	chr11	PC	PYC_HUMAN	TCT	S	PC_S68	0.00050298	0.213639
CTGAGAGTGGTCCTGGGGC	chr3	PLXND1	PLXD1_HUMAN	TCA	S	PLXND1_S959	0.00050381	0.213639
TCCACGGAAAATTCAGCTGA	chr11	SPON1	SPON1_HUMAN	TCC	S	SPON1_S306	0.00050381	0.213639
GGGACACGTCAATGTCCTT	chr19	CYP2A6	CP2A6_HUMAN	TCC	S	CYP2A6_S474	0.00050532	0.213639
GGGACACGTCAATGTCCTT	chr19	CYP2A7	CP2A7_HUMAN	TCC	S	CYP2A7_S474	0.00050532	0.213639
TCTGAGGAAGTTAGGTTTAC	chr2	TTN	TITIN_HUMAN	TCC	S	TTN_S14227	0.00050532	0.213639
CAGAGAAAGCTCCCTCCAC	chr8	CTSB	CATB_HUMAN	TCT	S	CTSB_S254	0.00050624	0.213784
CGTACCAGGGGAGCCCCATAA	chr2	SLC4A5	S4A5_HUMAN	TAC	Y	SLC4A5_Y892	0.00050706	0.213886
TGGAGATGATGAACACGGG	chr1	RHBDL2	RHBL2_HUMAN	TCC	S	RHBDL2_S77	0.00050892	0.214427
AGGAGCCAATGACCTTGTACT	chr6	GRM4	GRM4_HUMAN	TCC	S	GRM4_S494	0.00051213	0.215535
GGGGCCGAGAGGCAGGCGTC	chr2	SNED1	SNED1_HUMAN	TCG	S	SNED1_S435	0.00051645	0.217106
ATGGGGGAGGAAGAGGGAAG	chr7	WIPF3	WIPF3_HUMAN	TCC	S	WIPF3_S194	0.00051741	0.217264
AGAGAATCCATGCTGCACA	chr3	DZIP3	DZIP3_HUMAN	TCT	S	DZIP3_S3	0.00052023	0.218011
GGTGAAGATGAGGAGGAGG	chrX	CUL4B	CUL4B_HUMAN	TCA	S	CUL4B_S146	0.00052089	0.218011
AGGAGGATGAAGAGAAGGTCA	chr8	PLEC	PLEC_HUMAN	TCC	S	PLEC_S4658	0.00052121	0.218011
GTCGTAGCGCAGGAGCACG	chr8	PARP10	PAR10_HUMAN	TAC	Y	PARP10_Y975	0.00052285	0.218011
CGGAGGCGACAAGAACATAGT	chr1	PSMB2	PSB2_HUMAN	TCC	S	PSMB2_S17	0.00052299	0.218011
TGTACTCCTTGATCTCCTCC	chr16	RNF40	BRE1B_HUMAN	TAC	Y	RNF40_Y942	0.00052305	0.218011
CTGGGAGCCGGAGGGTGGG	chr11	TNKS1BP1	TB182_HUMAN	TCC	S	TNKS1BP1_S1452	0.00052438	0.218011
GAGTTTGAAGGGGCAGTTGT	chr20	MYBL2	MYBB_HUMAN	TCA	S	MYBL2_S614	0.00052587	0.218011
CTGTATCTAGAAAATAGGT	chr10	SFMBT2	SMBT2_HUMAN	TAC	Y	SFMBT2_Y604	0.00052588	0.218011
CGTAGTAAGGCAGTGCTGTG	chr17	CYB561	CY561_HUMAN	TAC	Y	CYB561_Y16	0.00052621	0.218011
AATGATGACCAAGGCTCCT	chr1	TFB2M	TFB2M_HUMAN	TCA	S	TFB2M_S270	0.00052784	0.218011
GGTAGGTGTCGTCATAGTAC	chr12	COPZ1	COPZ1_HUMAN	TAC	Y	COPZ1_Y35	0.00052784	0.218011
TGGAACTGCAATCCTTAGAG	chr3	CRYBG3	CRBG3_HUMAN	TCC	S	CRYBG3_S774	0.00052869	0.218011
GGCAACGAGGCCGGGTTGAT	chr18	BOD1L2	BD1L2_HUMAN	TCG	S	BOD1L2_S30	0.00052899	0.218011
CGTAGCCACCCAGCTCTTTGA	chrX	FTHL17	FHL17_HUMAN	TAC	Y	FTHL17_Y152	0.00053052	0.218011
TGGATTCTTGTTCTTTCAC	chr2	SLC35F5	S35F5_HUMAN	TCC	S	SLC35F5_S227	0.00053144	0.218011
CAGTACATGGTCATGGCGA	chr11	TSPAN4	TSN4_HUMAN	TAC	Y	TSPAN4_Y227	0.0005315	0.218011
AAATACTGCTCTGGGTTTG	chr8	SYBU	SYBU_HUMAN	TAT	Y	SYBU_Y267	0.00053354	0.218011
CTGAGAAGTAGGCAGTGGT	chr14	PLD4	PLD4_HUMAN	TCA	S	PLD4_S306	0.00053432	0.218011
CCGAGGAGGAGGAAGAAGAGG	chr3	SYN2	SYN2_HUMAN	TCG	S	SYN2_S496	0.00053455	0.218011
GGGGGAGATGGTTACTGTC	chrX	PNPLA4	PLPL4_HUMAN	TCC	S	PNPLA4_S182	0.00053714	0.218011
CAGGGACAGGAAGGGCAGC	chr1	LAPTM5	LAPM5_HUMAN	TCC	S	LAPTM5_S97	0.00053873	0.218011
GGGAGGAACCCTGAGCCCCAT	chr11	RBM14	RBM14_HUMAN	TCC	S	RBM14_S337	0.00053913	0.218011
TGTACAGCCGGTCACCCAT	chr17	PSMB3	PSB3_HUMAN	TAC	Y	PSMB3_Y50	0.00053951	0.218011
GGTAAAATTTATGAACCTGT	chr15	SCAMP5	SCAM5_HUMAN	TAC	Y	SCAMP5_Y176	0.00053996	0.218011
GGGACAGGGGCAGCAACTCCG	chr16	RABEP2	RABE2_HUMAN	TCC	S	RABEP2_S200	0.00054089	0.218011
GGGACCAGAGCCGGTCCTG	chr22	CCDC157	CC157_HUMAN	TCC	S	CCDC157_S628	0.00054255	0.218011
GGTAGAGCCCGTGGGGGCTTC	chr16	KIFC3	KIFC3_HUMAN	TAC	Y	KIFC3_Y101	0.00054255	0.218011
GGTAGCCCGGGGTGACCGCC	chr3	TMEM115	TM115_HUMAN	TAC	Y	TMEM115_Y51	0.00054255	0.218011
GTGGAGATCTTGGCCCACA	chr16	HBZ	HBAZ_HUMAN	TCC	S	HBZ_S19	0.00054255	0.218011
TCGAGATTTGAACACCTGA	chr19	GSK3A	GSK3A_HUMAN	TCT	S	GSK3A_S370	0.00054278	0.218011
ATGGACTCATATGTCTGAC	chr21	BACH1	BACH1_HUMAN	TCC	S	BACH1_S209	0.00054325	0.218011
AAGTAGAGCTTGCAGAGGG	chr19	ARHGAP33	RHG33_HUMAN	TAC	Y	ARHGAP33_Y392	0.00054326	0.218011
AGAAGATACTAAACCAGGC	chr12	ATXN2	ATX2_HUMAN	TCT	S	ATXN2_S1089	0.00054499	0.218011
GCAGAAGCCCCTGCAACAC	chr9	GAPVD1	GAPD1_HUMAN	TCT	S	GAPVD1_S838	0.0005456	0.218011
TGTAGCTGTGAGGAGGAGG	chr2	PASK	PASK_HUMAN	TAC	Y	PASK_Y1179	0.0005459	0.218011
CGTAGTTCCCTGGATACTGTT	chr1	ACBD3	GCP60_HUMAN	TAC	Y	ACBD3_Y270	0.00054797	0.218011
GAGAGGAGGCCCCACTGCTG	chr2	SNTG2	SNTG2_HUMAN	TCT	S	SNTG2_S181	0.00054797	0.218011
GAGATGCAACTGAATGCGC	chr10	INPP5F	SAC2_HUMAN	TCT	S	INPP5F_S1036	0.00054797	0.218011
GTGATGGAGTTGTGGAGCTG	chr12	BIN2	BIN2_HUMAN	TCA	S	BIN2_S369	0.00054842	0.218011
CTCGAAAGGCCCTGGGGCA	chrX	CXorf49	CX049_HUMAN	TCG	S	CXorf49_S314	0.0005488	0.218011
CTCGAAAGGCCCTGGGGCA	chrX	CXorf49	CX049_HUMAN	TCG	S	CXorf49_S314	0.0005488	0.218011
GCTTCAGATCTATTGTGCTC	chr16	MSRB1	MSRB1_HUMAN	TCT	S	MSRB1_S64	0.0005488	0.218011
TCCAATGAGGCAAATGACTC	chr9	KIAA2026	K2026_HUMAN	TCA	S	KIAA2026_S990	0.00054949	0.218011
TGTAAATGACAACAGCTGGA	chr12	MED13L	MD13L_HUMAN	TAC	Y	MED13L_Y1680	0.00054956	0.218011
ACAGACAGCACTTCTACCT	chr16	DNAH3	DYH3_HUMAN	TCT	S	DNAH3_S1492	0.00055013	0.218011
TGTATCTGCAGCACAACCA	chr15	CEMIP	CEMIP_HUMAN	TAC	Y	CEMIP_Y764	0.00055124	0.218011
CCCGTAGCTGCTGCTCTGT	chr22	EWSR1	EWS_HUMAN	TAC	Y	EWSR1_Y261	0.00055316	0.218011
CATAGATAATCCTCTCTGG	chr2	ODC1	DCOR_HUMAN	TAT	Y	ODC1_Y110	0.00055388	0.218011
GGGAGCCAGCGAAGAAGGCCC	chr11	GANAB	GANAB_HUMAN	TCC	S	GANAB_S608	0.00055388	0.218011
TGTACTTGCGGCCAGGATCC	chr6	TNXB	TENX_HUMAN	TAC	Y	TNXB_Y1126	0.00055487	0.218011
ATCATGGAGCAGCGCTGGGC	chr22	CARD10	CAR10_HUMAN	TCC	S	CARD10_S121	0.00055549	0.218011
CCGGGAGAAGCCTGGGCGC	chr17	CASKIN2	CSKI2_HUMAN	TCC	S	CASKIN2_S368	0.00055549	0.218011
TGTAGTCCACAATCACACCG	chr7	TNS3	TENS3_HUMAN	TAC	Y	TNS3_Y321	0.00055549	0.218011
GTCTGACTTGCCCTCAATC	chr12	ESYT1	ESYT1_HUMAN	TCA	S	ESYT1_S356	0.00055563	0.218011
AGGCGTGATGCCTCAGGTGG	chr12	KMT2D	KMT2D_HUMAN	TCA	S	KMT2D_S465	0.00055677	0.218011
AGGCGTGATGCCTCAGGTGG	chr12	KMT2D	KMT2D_HUMAN	TCA	S	KMT2D_S624	0.00055677	0.218011
TTCAGAAGCCTTTGCAGGG	chr1	KDM4A	KDM4A_HUMAN	TCT	S	KDM4A_S758	0.00055688	0.218011
GCAGGAGGCTGAGAAGTCA	chr17	MEOX1	MEOX1_HUMAN	TCC	S	MEOX1_S65	0.00055727	0.218011
TCGAGAACCAGAACAGTGC	chr12	ITPR2	ITPR2_HUMAN	TCG	S	ITPR2_S2223	0.00055944	0.218011
GGATGGGATGGAGTCCTGCT	chr1	PER3	PER3_HUMAN	TCC	S	PER3_S1027	0.0005597	0.218011
GGATGGGATGGAGTCCTGCT	chr1	PER3	PER3_HUMAN	TCC	S	PER3_S726	0.0005597	0.218011
GGATGGGATGGAGTCCTGCT	chr1	PER3	PER3_HUMAN	TCC	S	PER3_S1037	0.0005597	0.218011
GGATGAGTTTCCACTTAGA	chr3	LRRFIP2	LRRF2_HUMAN	TCA	S	LRRFIP2_S323	0.00056095	0.218011
GTCCGACAGCACCTTGTCC	chr16	PAGR1	PAGR1_HUMAN	TCG	S	PAGR1_S206	0.00056104	0.218011
AGGAGTCAGTCTGGATATTT	chr10	IKZF5	IKZF5_HUMAN	TCC	S	IKZF5_S226	0.00056251	0.218011
AGCGGAGGCGGCAATGTTG	chr8	REEP4	REEP4_HUMAN	TCC	S	REEP4_S131	0.00056288	0.218011
CTCTGAGGATCGGTACAGG	chr4	SORBS2	SRBS2_HUMAN	TCA	S	SORBS2_S58	0.00056288	0.218011
GGAGAGGAGGACCGAGGGT	chr19	ZNF580	ZN580_HUMAN	TCT	S	ZNF580_S15	0.00056288	0.218011
GCGACAGCGTCGCGGAGGG	chr18	RAX	RX_HUMAN	TCG	S	RAX_S222	0.0005638	0.218011
GCAGTACACCTCTCCATCC	chr6	EHMT2	EHMT2_HUMAN	TAC	Y	EHMT2_Y1097	0.00056512	0.218011
CTGTACAGAGACTTGGCCA	chr19	MYO9B	MYO9B_HUMAN	TAC	Y	MYO9B_Y486	0.00056533	0.218011
CTCATAGCTCTCAGCCCAC	chr1	TRAF3IP3	T3JAM_HUMAN	TAT	Y	TRAF3IP3_Y19	0.00056685	0.218011
TGGTAGCCAGAGGGACATT	chr6	PI16	PI16_HUMAN	TAC	Y	PI16_Y190	0.00056725	0.218011
ATGTACTTGAGCACAGCTG	chr11	MYO7A	MYO7A_HUMAN	TAC	Y	MYO7A_Y1780	0.00056815	0.218011
AAGACAGCTCCAGGAAGTAGG	chr19	CNTD2	CNTD2_HUMAN	TCT	S	CNTD2_S236	0.00056823	0.218011
TTGTAGGGATCGTCGTAGC	chr11	RBM14	RBM14_HUMAN	TAC	Y	RBM14_Y592	0.00056925	0.218011
ACCGAGGCGGCTAGCGCGG	chr14	FOXG1	FOXG1_HUMAN	TCG	S	FOXG1_S387	0.00056952	0.218011
TGCAAAGAGCAAAACCGTGA	chr3	KCNH8	KCNH8_HUMAN	TCT	S	KCNH8_S909	0.00056952	0.218011
GCGTGGTATCCATTCACTGC	chr17	GAS7	GAS7_HUMAN	TAC	Y	GAS7_Y132	0.00057097	0.218011
GCGTGGTATCCATTCACTGC	chr17	GAS7	A0A0A0MS68_HUMAN	TAC	Y	GAS7_Y68	0.00057097	0.218011
GGGACAACAGAGCCTCGTGTC	chr2	ABCB6	ABCB6_HUMAN	TCC	S	ABCB6_S813	0.00057106	0.218011
AATAGAAGGTATTGATGATGA	chr6	HSP90AB1	HS90B_HUMAN	TAT	Y	HSP90AB1_Y33	0.0005715	0.218011
GCGAGGTGTAGTGCCTGCGG	chr18	DLGAP1	DLGP1_HUMAN	TCG	S	DLGAP1_S77	0.0005715	0.218011
GGTACGGGGAGATGAGGCA	chr16	LMF1	LMF1_HUMAN	TAC	Y	LMF1_Y458	0.0005715	0.218011
GTGGTAGAGGTCAGGCTCAC	chr14	PLEKHG3	PKHG3_HUMAN	TCT	S	PLEKHG3_S21	0.0005715	0.218011
CTTGAGGGAAGTTGGGTGC	chrX	SUPT20HL1	SP201_HUMAN	TCA	S	SUPT20HL1_S469	0.00057152	0.218011
CTTGAGGGAAGTTGGGTGC	chrX	SUPT20HL2	SP202_HUMAN	TCA	S	SUPT20HL2_S469	0.00057152	0.218011
GGGGATCTGGTACCTGTGG	chr2	HS1BP3	H1BP3_HUMAN	TCC	S	HS1BP3_S139	0.00057152	0.218011
ACTGAACAGTTCTTTACGA	chr10	PTPN20	PTN20_HUMAN	TCA	S	PTPN20_S378	0.00057233	0.218095
GTCTGTGATGAAGCCAGGAC	chr16	SRCAP	SRCAP_HUMAN	TCA	S	SRCAP_S1625	0.00057338	0.218101
CTGACTTTCTTATATCCGTG	chr8	NSMCE2	NSE2_HUMAN	TCA	S	NSMCE2_S223	0.00057379	0.218101
ACCGATATCCCCAGCGGGG	chr20	CBLN4	CBLN4_HUMAN	TCG	S	CBLN4_S63	0.00057411	0.218101
GGGAGTTCAGGTTGAGGATCC	chr2	ADGRF3	AGRF3_HUMAN	TCC	S	ADGRF3_S243	0.00057661	0.21877
CACGTATGTCATGAAGATG	chr17	ABCA8	ABCA8_HUMAN	TAC	Y	ABCA8_Y1081	0.00057764	0.21877
GCTGATAGCTGAATTCCTC	chr9	FAM120A	F120A_HUMAN	TCA	S	FAM120A_S770	0.00057764	0.21877
GGTACAGATTCCGGTGAGC	chr1	ZFP69B	ZF69B_HUMAN	TAC	Y	ZFP69B_Y99	0.00057943	0.219224
GAAGACCATTGGGAATAGA	chr19	WDR87	WDR87_HUMAN	TCT	S	WDR87_S1141	0.00058105	0.219452
GCGACATGATGGGGTCAAA	chr11	CTR9	CTR9_HUMAN	TCG	S	CTR9_S2	0.00058389	0.219452
GGGAGGAAAGATCAGCCCAC	chrX	UBA1	UBA1_HUMAN	TCC	S	UBA1_S114	0.00058389	0.219452
CGTAAATCAAGCTGCTCAGA	chr6	RIPK1	RIPK1_HUMAN	TAC	Y	RIPK1_Y667	0.00058435	0.219452
CACGGAGCGCGGCCGTAGC	chr7	LRCH4	LRCH4_HUMAN	TCC	S	LRCH4_S581	0.00058507	0.219452
CGGAGGAGGCAGGAGAAGGAG	chr10	KIAA1217	SKT_HUMAN	TCC	S	KIAA1217_S1903	0.00058507	0.219452
GGGAGAAGAGGGACGGAGG	chr19	AKAP8	AKAP8_HUMAN	TCC	S	AKAP8_S249	0.00058507	0.219452
AGGAGCCAATGATAGGAGTCC	chr3	GOLGB1	GOGB1_HUMAN	TCC	S	GOLGB1_S3196	0.00058521	0.219452
CTGGAGCTCTGCACCAGCA	chr5	SLC34A1	NPT2A_HUMAN	TCC	S	SLC34A1_S163	0.00058652	0.219452
CAGGATGGCAGCGAGCAGT	chr16	CREBBP	CBP_HUMAN	TCC	S	CREBBP_S1794	0.00058794	0.219452
AAGACCTGTGGGTGGATGGGC	chr1	DCST1	DCST1_HUMAN	TCT	S	DCST1_S392	0.00058947	0.219452
AAGTACTCGAAGTATTCTT	chr5	HDAC3	HDAC3_HUMAN	TAC	Y	HDAC3_Y331	0.00058947	0.219452
CACCGAGAACACATATTCG	chr2	COL6A3	CO6A3_HUMAN	TCG	S	COL6A3_S1390	0.00058947	0.219452
TTCAGAGAAGGCCACAGCT	chr5	WDR55	WDR55_HUMAN	TCT	S	WDR55_S93	0.00058947	0.219452
AGGATGCAGGGGAGGAGGC	chr19	SHANK1	SHAN1_HUMAN	TCC	S	SHANK1_S969	0.00058951	0.219452
TGGAGAACAGCAGTCTGTCA	chr12	MYO1H	MYO1H_HUMAN	TCC	S	MYO1H_S142	0.0005903	0.219452
TTGAGAATACCTCAGGTTT	chr18	ANKRD12	ANR12_HUMAN	TCA	S	ANKRD12_S1352	0.00059065	0.219452
GAGGAGGATCTTCGAGATG	chr1	LUZP1	LUZP1_HUMAN	TCC	S	LUZP1_S574	0.00059071	0.219452
TGTAGGTGTTGATGATCTG	chr19	XAB2	SYF1_HUMAN	TAC	Y	XAB2_Y378	0.00059128	0.219452
GGTGAATAGCTGGGTGATGT	chr17	POLR2A	RPB1_HUMAN	TAT	Y	POLR2A_Y1769	0.00059319	0.219844
CAGAGGGGGCCTGCCACCGC	chr3	STAB1	STAB1_HUMAN	TCT	S	STAB1_S499	0.00059352	0.219844
AGCGAGCTGGGGTGCGTGT	chr13	ZIC2	ZIC2_HUMAN	TCG	S	ZIC2_S407	0.00059543	0.219965
GCCATATCTGTCAGCCAGG	chr7	SVOPL	SVOPL_HUMAN	TAT	Y	SVOPL_Y111	0.00059543	0.219965
TGTACCAGAGCTTGGGATGG	chr7	HDAC9	HDAC9_HUMAN	TAC	Y	HDAC9_Y177	0.00059568	0.219965
GCGAAGTCATCACTTGAGTG	chr18	ZNF236	ZN236_HUMAN	TCG	S	ZNF236_S1480	0.00059634	0.219965
CTGATAATTTAAAGTCTCG	chr14	KTN1	KTN1_HUMAN	TCA	S	KTN1_S87	0.00059686	0.219965
TGGGTAGGAATTAGAGGGC	chr2	ALMS1	ALMS1_HUMAN	TAC	Y	ALMS1_Y1851	0.00059916	0.219965
GATACTAAGAAAAGAGAGAA	chr1	PEX19	PEX19_HUMAN	TAT	Y	PEX19_Y199	0.00059921	0.219965
GGGAGAAGGCATCGGCGATG	chr19	LSR	LSR_HUMAN	TCC	S	LSR_S141	0.00059921	0.219965
ATGGAAGTAATGTCACCCT	chr14	FERMT2	FERM2_HUMAN	TCC	S	FERMT2_S371	0.00059978	0.219965
CAACGACAGCCAGTCGTGC	chr1	CAMTA1	CMTA1_HUMAN	TCG	S	CAMTA1_S969	0.00059978	0.219965
AGGAGCTGTAGTGACAGCGCG	chr17	GRIN2C	NMDE3_HUMAN	TCC	S	GRIN2C_S1031	0.00060198	0.220458
CATATCGATCCATGTATACAA	chrX	PTCHD1	PTHD1_HUMAN	TAT	Y	PTCHD1_Y692	0.00060271	0.220458
GTGCGAGGCCAGGTTGGCC	chr20	INSM1	INSM1_HUMAN	TCG	S	INSM1_S312	0.00060425	0.220458
ACAGACGCGGCCAGGTTGA	chr18	PIEZO2	PIEZ2_HUMAN	TCT	S	PIEZO2_S2079	0.0006048	0.220458
TCCGAGGGCACCGCGTACG	chr16	ACSF3	ACSF3_HUMAN	TCG	S	ACSF3_S548	0.00060627	0.220458
GGAGAGGAGGGCAGAGGCGG	chr7	DENND2A	DEN2A_HUMAN	TCC	S	DENND2A_S309	0.00060656	0.220458
GAGGAGGACAGGGAGGATG	chr5	MCTP1	MCTP1_HUMAN	TCC	S	MCTP1_S168	0.00060762	0.220458
ACGAGGAGGAGAAAGGGGAG	chr19	FCHO1	FCHO1_HUMAN	TCG	S	FCHO1_S467	0.00060784	0.220458
GCTGTAGGGTGGTTCCGGG	chr8	KCNQ3	KCNQ3_HUMAN	TAC	Y	KCNQ3_Y697	0.00060784	0.220458
AGGAGGTTTCTTCAGTATA	chr2	ORC2	ORC2_HUMAN	TCC	S	ORC2_S459	0.00060826	0.220458
GCCGCGGAGGAAGTCCCGCC	chr14	GPR135	GP135_HUMAN	TCC	S	GPR135_S35	0.00060826	0.220458
GGCTGAAGGGGTGGGGGTC	chr1	ADAR	DSRAD_HUMAN	TCA	S	ADAR_S605	0.00060826	0.220458
GGGAAATGTTGAAGATAGTC	chr2	SERTAD2	SRTD2_HUMAN	TCC	S	SERTAD2_S44	0.00061013	0.220817
CGTAGATCTCGTCCAGGATG	chr12	ANO2	ANO2_HUMAN	TAC	Y	ANO2_Y600	0.00061044	0.220817
CAAAGAGATCCCCAGGGGC	chr6	POPDC3	POPD3_HUMAN	TCT	S	POPDC3_S122	0.00061135	0.22093
GCTGAGGAGCCTGAGGCCT	chr11	MUC5AC	MUC5A_HUMAN	TCA	S	MUC5AC_S1880	0.00061326	0.221405
AGGAAAGGGCCATCTGCCTG	chr10	SFXN2	SFXN2_HUMAN	TCC	S	SFXN2_S149	0.00061608	0.221732
GGGACGGAGTAGGGTGATGT	chr3	BSN	BSN_HUMAN	TCC	S	BSN_S157	0.00061662	0.221732
GAGACAAAACGGAGAAGAGA	chr3	ATP13A3	AT133_HUMAN	TCT	S	ATP13A3_S1012	0.00061728	0.221732
TGGAAAGGCCACTAACACT	chr22	CCDC117	CC117_HUMAN	TCC	S	CCDC117_S121	0.0006189	0.221732
GGTACTGCTGCTCCTCAGCC	chr22	MED15	MED15_HUMAN	TAC	Y	MED15_Y532	0.00061897	0.221732
GACATAACTCTCAGGGTCC	chr7	BRAT1	BRAT1_HUMAN	TAT	Y	BRAT1_Y560	0.00062013	0.221732
TCGGACGCCCGGTCCATTG	chr2	AOX1	AOXA_HUMAN	TCC	S	AOX1_S5	0.00062108	0.221732
AGGAAGTGGGAATACAGACG	chr2	RPIA	RPIA_HUMAN	TCC	S	RPIA_S132	0.00062134	0.221732
AGTGGACTCATCTGCAGCC	chr16	ALDOA	ALDOA_HUMAN	TCC	S	ALDOA_S36	0.00062134	0.221732
CGGGATCGGGACAGCATCA	chr14	DLST	ODO2_HUMAN	TCC	S	DLST_S5	0.00062134	0.221732
TGTAGGTGACGTTGCAGTGG	chr11	LDLRAD3	LRAD3_HUMAN	TAC	Y	LDLRAD3_Y233	0.00062171	0.221732
TTGATGGTGGAGTAGGGGTA	chr20	SERINC3	SERC3_HUMAN	TCA	S	SERINC3_S327	0.00062222	0.221732
AGGTAGGAGATGTGGACCA	chr17	POLR2A	RPB1_HUMAN	TAC	Y	POLR2A_Y657	0.00062254	0.221732
GGGGTGGAGGGGAGTTCTGG	chr22	INPP5J	PI5PA_HUMAN	TCC	S	INPP5J_S200	0.00062254	0.221732
GGGAGAAGTGCCCTGGAGGGC	chr1	TNFRSF4	TNR4_HUMAN	TCC	S	TNFRSF4_S134	0.00062453	0.222228
TGTAGCAGCCGCTGCAGAAC	chr14	RNF31	RNF31_HUMAN	TAC	Y	RNF31_Y902	0.00062542	0.222285
TCGGGGTAGTACTCGGGGGC	chr12	SUDS3	SDS3_HUMAN	TAC	Y	SUDS3_Y23	0.00062589	0.222285
CGCGACAGGACCGACGACA	chr20	MTG2	MTG2_HUMAN	TCG	S	MTG2_S130	0.00062735	0.222402
TCATAGTTAGGTCTTAGTT	chr15	HERC1	HERC1_HUMAN	TAT	Y	HERC1_Y3353	0.00062754	0.222402
TGGTACAGCAGAGGACCTA	chr9	CARNMT1	CARME_HUMAN	TAC	Y	CARNMT1_Y346	0.00062802	0.222402
TCGTGAGAGGCGGATGGCT	chr2	CSRNP3	CSRN3_HUMAN	TCA	S	CSRNP3_S208	0.00063037	0.222897
GATGAGGTGTTGATGAAGT	chrX	TBL1X	TBL1X_HUMAN	TCA	S	TBL1X_S44	0.0006307	0.222897
GGCTGAGAAGGTGAGGAAG	chr3	DNAH1	DYH1_HUMAN	TCA	S	DNAH1_S2257	0.00063122	0.222897
CATGTACCAAATGTCACAC	chr11	EED	EED_HUMAN	TAC	Y	EED_Y365	0.00063296	0.223299
GGCGGATGTCAGTGTAAAA	chrX	CYBB	CY24B_HUMAN	TCC	S	CYBB_S344	0.00063512	0.223443
GGTACTCCATGCGCAGCTG	chr3	NCKIPSD	SPN90_HUMAN	TAC	Y	NCKIPSD_Y660	0.00063577	0.223443
GGGTTATAGCTGGGGAGTAT	chr8	MAF1	MAF1_HUMAN	TAT	Y	MAF1_Y168	0.00063581	0.223443
GATACCTGTCTGAGCGGGC	chr19	MAST1	MAST1_HUMAN	TAT	Y	MAST1_Y682	0.0006367	0.223443
GGGGAGAGGTGGGTGGGAG	chr2	TCF7L1	TF7L1_HUMAN	TCC	S	TCF7L1_S212	0.0006367	0.223443
GAGACAGCTTCTTAGACAA	chr1	ASH1L	ASH1L_HUMAN	TCT	S	ASH1L_S179	0.00063863	0.223443
CAGACATGGGGCTGGAGGGCC	chr7	PRKAG2	AAKG2_HUMAN	TCT	S	PRKAG2_S90	0.00063868	0.223443
GGGAGCTGCTAGTTTCTTCT	chr17	CD300LF	CLM1_HUMAN	TCC	S	CD300LF_S138	0.00063923	0.223443
GGGAGCTGCTAGTTTCTTCT	chr17	CD300LF	CLM1_HUMAN	TCC	S	CD300LF_S156	0.00063923	0.223443
CAGTACACCTCTCCATCCT	chr6	EHMT2	EHMT2_HUMAN	TAC	Y	EHMT2_Y1097	0.00064057	0.223443
ATGGAGTCTGGTGGGGGAG	chr16	RABEP2	RABE2_HUMAN	TCC	S	RABEP2_S93	0.0006406	0.223443
GGTGCAGAGAGAGCCTGGGA	chr7	COBL	COBL_HUMAN	TCT	S	COBL_S1218	0.0006406	0.223443
ACGTAGGCTTGGCAGGGCA	chr19	PTOV1	PTOV1_HUMAN	TAC	Y	PTOV1_Y124	0.00064161	0.223585
CGTAGCGTTGGATCCGCTGC	chr7	TRPV6	TRPV6_HUMAN	TAC	Y	TRPV6_Y687	0.00064427	0.224301
AATATCTCCAGTTTGTGTCAC	chr12	CLEC1B	CLC1B_HUMAN	TAT	Y	CLEC1B_Y108	0.00064574	0.224391
AGTAGTCTGCGGTGGCGTC	chr10	TLL2	TLL2_HUMAN	TAC	Y	TLL2_Y36	0.00064574	0.224391
AATACACACCTGAAAAAAGC	chr5	C1QTNF3	C1QT3_HUMAN	TAT	Y	C1QTNF3_Y163	0.00064708	0.224478
AAGATCCTCCCTGATGAGCC	chr17	TANC2	TANC2_HUMAN	TCT	S	TANC2_S1513	0.0006472	0.224478
CCGTGTGAAACAGATGGTCT	chr10	ARMC4	ARMC4_HUMAN	TCA	S	ARMC4_S405	0.00064888	0.22485
TGTAGGTCCAGGCCAGGACG	chr19	CYP4F11	CP4FB_HUMAN	TAC	Y	CYP4F11_Y39	0.0006499	0.224993
GTAGTAGAAGCCCTTCCAC	chr17	MFAP4	MFAP4_HUMAN	TAC	Y	MFAP4_Y242	0.00065125	0.22525
GATAATCGGAGAGATCCACA	chr2	APOB	APOB_HUMAN	TAT	Y	APOB_Y1200	0.00065272	0.225549
CCGGACATGGCATGGGTGG	chr14	SGPP1	SGPP1_HUMAN	TCC	S	SGPP1_S211	0.00065554	0.226232
CGTAGAGCTGCGGTCCAGTC	chr16	PSMB10	PSB10_HUMAN	TAC	Y	PSMB10_Y150	0.0006566	0.226232
GGTGATGAGATTAAGGTGA	chr17	ZSWIM7	ZSWM7_HUMAN	TCA	S	ZSWIM7_S59	0.00065708	0.226232
CTCGAAGGACCGGGGACAC	chr4	CXCL5	CXCL5_HUMAN	TCG	S	CXCL5_S15	0.00065774	0.226232
CAATAATTGCCACTCTCTT	chr6	FHL5	FHL5_HUMAN	TAT	Y	FHL5_Y150	0.00065786	0.226232
GCTGTGTAGTCAGGGTAAGC	chr3	B3GNT5	B3GN5_HUMAN	TAC	Y	B3GNT5_Y252	0.00065836	0.226232
ATTCGATAGAAAATAGAAAA	chr4	OTOP1	OTOP1_HUMAN	TAT	Y	OTOP1_Y597	0.00066118	0.226991
CGTACAGGGCGTACCTGTCA	chr7	USP42	UBP42_HUMAN	TAC	Y	USP42_Y1069	0.0006618	0.226994
GCAGAATACTGCAACTGAC	chr4	FAM53A	FA53A_HUMAN	TCT	S	FAM53A_S29	0.0006625	0.227024
CAGGAGCAGCTGAGCACGG	chr22	CSF2RB	IL3RB_HUMAN	TCC	S	CSF2RB_S261	0.000664	0.227192
GAAGAAGAGCTGTCCGAGA	chr7	SP8	SP8_HUMAN	TCT	S	SP8_S24	0.0006648	0.227192
GGGACTCCACTGTCCCTGAG	chr19	ZNF446	ZN446_HUMAN	TCC	S	ZNF446_S146	0.00066483	0.227192
GGATGACATGTCGCGGGCC	chr9	NTNG2	NTNG2_HUMAN	TCA	S	NTNG2_S186	0.00066616	0.227437
ATGGGAGCTCATGAGGCGG	chr19	SULT2B1	ST2B1_HUMAN	TCC	S	SULT2B1_S124	0.00066692	0.227487
TCATAAGCATATCGAACTA	chr2	XRCC5	XRCC5_HUMAN	TAT	Y	XRCC5_Y397	0.00066833	0.227597
GGGTAAATCCAGCCATGCG	chr19	SIGLEC9	SIGL9_HUMAN	TAC	Y	SIGLEC9_Y52	0.00066847	0.227597
GAGAAGTGCCAATCTACAC	chrX	PGK1	PGK1_HUMAN	TCT	S	PGK1_S256	0.00067246	0.227909
GAGACGACCTGGCCAACAAG	chr17	UNK	UNK_HUMAN	TCT	S	UNK_S255	0.00067246	0.227909
TGGAGAGACGACTGGGTTG	chr11	TENM4	TEN4_HUMAN	TCT	S	TENM4_S1024	0.00067246	0.227909
TGTACAGCGTGACGTCTCCA	chr3	SCAP	SCAP_HUMAN	TAC	Y	SCAP_Y709	0.00067246	0.227909
TGTATCCTGGAGGGAAGTA	chr17	POLR2A	RPB1_HUMAN	TAC	Y	POLR2A_Y859	0.00067246	0.227909
CATATGGTGAGGATTCATCT	chr5	RPS14	RS14_HUMAN	TAT	Y	RPS14_Y72	0.00067421	0.228063
GCTGAGCCGTTGGCCAGCG	chr19	GRIN3B	NMD3B_HUMAN	TCA	S	GRIN3B_S467	0.00067421	0.228063
CCGAGGCCAGGATGGGATAG	chr1	ZNF362	ZN362_HUMAN	TCG	S	ZNF362_S217	0.00067476	0.228063
GAGGACCCGGGGCTAGGGG	chrX	SYN1	SYN1_HUMAN	TCC	S	SYN1_S70	0.00067652	0.228242
GATGGAGCCTGCGGAGACA	chr1	THEMIS2	THMS2_HUMAN	TCC	S	THEMIS2_S33	0.00067652	0.228242
GATGTAGGGCGGCTCCTCC	chr2	ASIC4	ASIC4_HUMAN	TAC	Y	ASIC4_Y390	0.00067765	0.228415
TGTACGTGAGCTTCAGGCAC	chr6	UNC5CL	UN5CL_HUMAN	TAC	Y	UNC5CL_Y313	0.00067832	0.228434
GGAGAGGAGTCTTTACTGC	chr14	SIPA1L1	SI1L1_HUMAN	TCT	S	SIPA1L1_S1713	0.00068091	0.228683
GGAGAGGAGTCTTTACTGC	chr14	SIPA1L1	SI1L1_HUMAN	TCT	S	SIPA1L1_S1734	0.00068091	0.228683
GGAGAGGAGTCTTTACTGC	chr14	SIPA1L1	SI1L1_HUMAN	TCT	S	SIPA1L1_S1733	0.00068091	0.228683
TGGCTGGAGCCCTCAGCACG	chr6	NFKBIL1	IKBL1_HUMAN	TCC	S	NFKBIL1_S232	0.00068373	0.229048
AAGATGAAGACGCAGGTGGG	chr1	C1orf174	CA174_HUMAN	TCT	S	C1orf174_S214	0.00068413	0.229048
GTTGTATATGTCATCCGTC	chr17	KIAA0100	K0100_HUMAN	TAC	Y	KIAA0100_Y1572	0.00068413	0.229048
AATATGTCCACTTACACACCA	chr1	FGGY	FGGY_HUMAN	TAT	Y	FGGY_Y196	0.00068447	0.229048
CAGTACAGGCCCTGGAAGA	chr19	MAU2	SCC4_HUMAN	TAC	Y	MAU2_Y388	0.00068632	0.229331
AGTACCGGGTCATGCGGACCG	chr5	ADCY2	ADCY2_HUMAN	TAC	Y	ADCY2_Y497	0.00068655	0.229331
TCAGAGCCCACCATAAGAG	chr11	OR52I1	O52I1_HUMAN	TCT	S	OR52I1_S213	0.00068786	0.229355
TCAGAGCCCACCATAAGAG	chr11	OR52I2	O52I2_HUMAN	TCT	S	OR52I2_S239	0.00068786	0.229355
TGGGAACTGCTGTGGCTGG	chr14	FRMD6	FRMD6_HUMAN	TCC	S	FRMD6_S392	0.00068928	0.229383
CACGTAGAGCGTCTGGTAC	chr8	ARC	ARC_HUMAN	TAC	Y	ARC_Y313	0.00068974	0.229383
GCGCAGTACTTCTCGTACAC	chr19	NOTCH3	NOTC3_HUMAN	TAC	Y	NOTCH3_Y1474	0.00069042	0.229383
TCGTATTGGCTGGGGGAGG	chr1	RNF207	RN207_HUMAN	TAC	Y	RNF207_Y269	0.00069042	0.229383
GTAGTAGGTGCCTCGGTCC	chr17	TRIM47	TRI47_HUMAN	TAC	Y	TRIM47_Y482	0.00069219	0.229736
AGGAGAAGCGCAACCAATTC	chr12	CHD4	CHD4_HUMAN	TCC	S	CHD4_S740	0.00069292	0.229736
GTTGGACCCAGGCTCAGCC	chr19	ANO8	ANO8_HUMAN	TCC	S	ANO8_S1066	0.00069432	0.229736
TAGACGTATCTGTGGAGGAC	chr19	PRKCSH	GLU2B_HUMAN	TAC	Y	PRKCSH_Y423	0.00069432	0.229736
CATGGAGTTAATGATAGAT	chr17	VMP1	VMP1_HUMAN	TCC	S	VMP1_S386	0.00069501	0.229736
TGGGATGGCAGCCACCTCT	chr19	PTOV1	PTOV1_HUMAN	TCC	S	PTOV1_S283	0.0006952	0.229736
CGGTGACTGAGGCAGGGAG	chr16	CASKIN1	CSKI1_HUMAN	TCA	S	CASKIN1_S826	0.00069713	0.230139
TTCCTGTACGTGTCTGGAGG	chr1	MFN2	MFN2_HUMAN	TAC	Y	MFN2_Y61	0.00069782	0.230139
CTCGACATGGCGGTGGCCC	chr5	H2AFY	H2AY_HUMAN	TCG	S	H2AFY_S2	0.00069828	0.230139
TGTAGATGTTACTGGTGCTGC	chr7	TECPR1	TCPR1_HUMAN	TAC	Y	TECPR1_Y813	0.0006995	0.230302
GAGAATTAAATCTGAGATA	chr14	KIAA0586	TALD3_HUMAN	TCT	S	KIAA0586_S654	0.00070064	0.230302
GAGAATTAAATCTGAGATA	chr14	KIAA0586	TALD3_HUMAN	TCT	S	KIAA0586_S722	0.00070064	0.230302
AGGGGTGACCTAGGGAGAGA	chr6	PHF1	PHF1_HUMAN	TCA	S	PHF1_S473	0.00070305	0.230792
GGGACGCAGGCTGCTCATCGG	chr6	ZBTB2	ZBTB2_HUMAN	TCC	S	ZBTB2_S233	0.00070346	0.230792
CTCGGAGCAACTGTCCTCT	chr3	SCN5A	SCN5A_HUMAN	TCC	S	SCN5A_S1137	0.00070465	0.230792
CTCGGAGCAACTGTCCTCT	chr3	SCN5A	SCN5A_HUMAN	TCC	S	SCN5A_S1083	0.00070465	0.230792
TAATAGAACGCAGGCGGCG	chr19	KLF2	KLF2_HUMAN	TAT	Y	KLF2_Y74	0.00070524	0.230792
GGGAGGTGACAGAGAAACAGG	chr1	GPR153	GP153_HUMAN	TCC	S	GPR153_S103	0.00070628	0.230928
CTAGAAGAGGAGGAAGAGG	chr13	NBEA	NBEA_HUMAN	TCT	S	NBEA_S1854	0.00070845	0.231035
GGGATGTGTAATCTGGTAAC	chr22	DRG1	DRG1_HUMAN	TCC	S	DRG1_S307	0.00070845	0.231035
CGCGGAGCGCAGGTCGAAG	chr11	TMEM223	G5EA27_HUMAN	TCC	S	TMEM223_S91	0.0007091	0.231035
CGCGGAGCGCAGGTCGAAG	chr11	TMEM223	TM223_HUMAN	TCC	S	TMEM223_S91	0.0007091	0.231035
GAAGTAGCGCACATACTCC	chr9	DOLK	DOLK_HUMAN	TAC	Y	DOLK_Y378	0.0007106	0.231321
GCAGCGGAGCTCTGGCTGCC	chr2	KCNF1	KCNF1_HUMAN	TCC	S	KCNF1_S17	0.00071192	0.231547
CGGAAGGCAGGGACTTGGGG	chr1	SLC9A1	SL9A1_HUMAN	TCC	S	SLC9A1_S616	0.00071267	0.231588
AAGATAACTCTTGATTGGC	chr1	TPR	TPR_HUMAN	TCT	S	TPR_S1794	0.00071413	0.231854
GTGAAGTAGGTGTAGAGATC	chr11	THRSP	THRSP_HUMAN	TAC	Y	THRSP_Y59	0.00071474	0.231854
GGGAAGAAGGTTTGGGGGCC	chrX	PIM2	PIM2_HUMAN	TCC	S	PIM2_S273	0.0007155	0.231898
GCATAGCGGCTGCTACCCG	chr19	UNC13A	UN13A_HUMAN	TAT	Y	UNC13A_Y263	0.00071756	0.232191
GCTGAGTCTGATCTCCGGG	chr3	PRKCD	KPCD_HUMAN	TCA	S	PRKCD_S304	0.00071891	0.232191
GGGATTTAGAAGGTGAGCT	chr10	TACC2	TACC2_HUMAN	TCC	S	TACC2_S540	0.00071891	0.232191
GGGATTTAGAAGGTGAGCT	chr10	TACC2	TACC2_HUMAN	TCC	S	TACC2_S2394	0.00071891	0.232191
GGTGAGCGGCAAGGGATGG	chr12	KMT2D	KMT2D_HUMAN	TCA	S	KMT2D_S186	0.00072038	0.232371
GGGATTTGAGGAAGCCTGAG	chr1	DENND4B	DEN4B_HUMAN	TCC	S	DENND4B_S611	0.00072072	0.232371
TGTAAAGGATCTGGGGGCAAA	chr16	EIF3C	EIF3C_HUMAN	TAC	Y	EIF3C_Y609	0.00072319	0.232722
TGTAAAGGATCTGGGGGCAAA	chr16	EIF3CL	EIFCL_HUMAN	TAC	Y	EIF3CL_Y610	0.00072319	0.232722
CAGAGGCCTCGAAGGCTGT	chr1	TINAGL1	TINAL_HUMAN	TCT	S	TINAGL1_S210	0.00072432	0.232722
CTGGACAGTTCATCAGAAC	chr8	KLF10	KLF10_HUMAN	TCC	S	KLF10_S417	0.00072432	0.232722
GCCGGAGATGGCATGCATG	chr2	CHPF	CHSS2_HUMAN	TCC	S	CHPF_S634	0.0007252	0.232803
TTGGTAACCACACTCATTG	chr9	RPP25L	RP25L_HUMAN	TAC	Y	RPP25L_Y133	0.00072601	0.232861
AGTATCTCTGGGTTATGACC	chr3	CCDC54	CCD54_HUMAN	TAC	Y	CCDC54_Y293	0.00072762	0.233176
GGTTCGTAAGGCATGGGGTC	chr10	FGFR2	FGFR2_HUMAN	TAC	Y	FGFR2_Y805	0.00072883	0.233258
CAGAGGTGAGGGCTGGGGCTG	chr17	MAPK7	MK07_HUMAN	TCT	S	MAPK7_S585	0.00072939	0.233258
TACGTGTAGTTACTATTCCG	chr2	PLB1	PLB1_HUMAN	TAC	Y	PLB1_Y1056	0.00073106	0.233258
AGGTAGATGGTGTTCTGGT	chr15	ANPEP	AMPN_HUMAN	TAC	Y	ANPEP_Y514	0.00073134	0.233258
CTCTGGGACATGGCAGGAGG	chr3	MAP3K13	M3K13_HUMAN	TCC	S	MAP3K13_S649	0.00073165	0.233258
CTCTGGGACATGGCAGGAGG	chr3	MAP3K13	M3K13_HUMAN	TCC	S	MAP3K13_S442	0.00073165	0.233258
TGGAGGCGAACCGGCGCTCCC	chr19	SBNO2	SBNO2_HUMAN	TCC	S	SBNO2_S867	0.00073315	0.233497
GCGGAGGTGGAGAGGGCTG	chr20	XKR7	XKR7_HUMAN	TCC	S	XKR7_S267	0.00073447	0.233497
GAGAAATCTGTAGTAATCTG	chr2	MAP4K4	M4K4_HUMAN	TCT	S	MAP4K4_S868	0.00073492	0.233497
TCCTGACAGGAAGGCAGAG	chr9	FREM1	FREM1_HUMAN	TCA	S	FREM1_S43	0.00073492	0.233497
AGTACTTCTTCACCACCTGAC	chr11	RPUSD4	RUSD4_HUMAN	TAC	Y	RPUSD4_Y185	0.00073743	0.233894
GGTACTTCCTGCTCCTCAC	chr9	GPSM1	GPSM1_HUMAN	TAC	Y	GPSM1_Y455	0.00073743	0.233894
CGTAAGGCTCGAGTCTGAAAA	chr16	ZC3H18	ZCH18_HUMAN	TAC	Y	ZC3H18_Y367	0.0007387	0.234097
GATTTCGAGGAGGGAGACAT	chr7	DYNC1I1	DC1I1_HUMAN	TCG	S	DYNC1I1_S100	0.00073966	0.234143
AGGAGAGGCTGAGGGAGTCGG	chr6	TNXB	TENX_HUMAN	TCC	S	TNXB_S2213	0.00074011	0.234143
CAGAGCCAAACCCCAGAAGC	chr19	AP2A1	AP2A1_HUMAN	TCT	S	AP2A1_S913	0.00074182	0.234484
GAAGTACTGGTCAACCAGC	chr15	RYR3	RYR3_HUMAN	TAC	Y	RYR3_Y2870	0.00074387	0.234732
GGTAGATCTGGGTGATGTC	chr8	FER1L6	FR1L6_HUMAN	TAC	Y	FER1L6_Y979	0.00074387	0.234732
TGTAGAGGAGCTTGGAGAT	chr4	FNIP2	FNIP2_HUMAN	TCT	S	FNIP2_S259	0.00074537	0.234922
TATATGTAGCTTCCATGCC	chr22	PRR14L	PR14L_HUMAN	TAT	Y	PRR14L_Y1935	0.00074574	0.234922
TGGGACACAAAGTGGCCAT	chr16	GLIS2	GLIS2_HUMAN	TCC	S	GLIS2_S322	0.00074802	0.23544
GTGAGGTATCGGCCGTGGCG	chr6	TUBB	TBB5_HUMAN	TAC	Y	TUBB_Y310	0.00074997	0.235654
TGGAGGGCTTCACATCTGG	chr19	MAP2K2	MP2K2_HUMAN	TCC	S	MAP2K2_S198	0.00074997	0.235654
AATACATGGGTGTTTGCAGTT	chr11	OR5M10	OR5MA_HUMAN	TAT	Y	OR5M10_Y60	0.00075167	0.235988
CAGGGAGTGGGCAGGTGCA	chr1	FAM189B	F189B_HUMAN	TCC	S	FAM189B_S574	0.00075362	0.2362
CGTAGCTGATCTGAGGGATC	chr7	GRM3	GRM3_HUMAN	TAC	Y	GRM3_Y171	0.00075362	0.2362
GAATATGGGATCTTGGGGA	chr13	MYO16	MYO16_HUMAN	TAT	Y	MYO16_Y1637	0.00075539	0.236555
CTGAAACACCTAGAAAGAA	chr11	UEVLD	UEVLD_HUMAN	TCA	S	UEVLD_S167	0.00075702	0.236666
CTGAAACACCTAGAAAGAA	chr11	UEVLD	UEVLD_HUMAN	TCA	S	UEVLD_S145	0.00075702	0.236666
ATGCAGTACTCGGCCTGGTC	chr19	ACTN4	ACTN4_HUMAN	TAC	Y	ACTN4_Y878	0.0007584	0.236707
GATATTTCTGAGACCCACAA	chr10	PITRM1	PREP_HUMAN	TAT	Y	PITRM1_Y117	0.00075843	0.236707
GATAGGAGTCTTCAAACACA	chrX	HUWE1	HUWE1_HUMAN	TAT	Y	HUWE1_Y4031	0.00075984	0.236948
TTCAGGTAGTCAAATTTGGT	chr20	NDUFAF5	NDUF5_HUMAN	TAC	Y	NDUFAF5_Y70	0.00076266	0.237448
TTCATAGAGGTTGACCACG	chr9	PAPPA	PAPP1_HUMAN	TAT	Y	PAPPA_Y361	0.00076387	0.237448
TGGAACTTGAGATTGTATT	chrX	ITIH6	ITIH6_HUMAN	TCC	S	ITIH6_S911	0.00076449	0.237448
GTGACCCATGCTGGCCGGC	chr20	RBBP8NL	RB8NL_HUMAN	TCA	S	RBBP8NL_S464	0.00076548	0.237448
CGTGAGGTCTGCACTGAGG	chr12	C1S	C1S_HUMAN	TCA	S	C1S_S495	0.00076588	0.237448
GATAGCCAATCTGCAAAGGC	chr3	EXOSC7	EXOS7_HUMAN	TAT	Y	EXOSC7_Y208	0.00076588	0.237448
GTATAAAAAGGATCCAACT	chr2	NUP35	NUP35_HUMAN	TAT	Y	NUP35_Y159	0.00076829	0.237448
GATATAGTCAAAGAGATCC	chrX	PIM2	PIM2_HUMAN	TAT	Y	PIM2_Y128	0.00076861	0.237448
GGTAACCTACGGCAGAGGAGG	chr9	PHF19	PHF19_HUMAN	TAC	Y	PHF19_Y123	0.00076861	0.237448
GTCTGAAGCCCGGTGGTAG	chr15	RPAP1	RPAP1_HUMAN	TCA	S	RPAP1_S1114	0.00077024	0.237448
CCACGACACCGAGCCCTTC	chr19	DOT1L	DOT1L_HUMAN	TCG	S	DOT1L_S304	0.00077048	0.237448
GCATGGGATGGCTCATAAAA	chr6	ENPP3	ENPP3_HUMAN	TCC	S	ENPP3_S551	0.00077111	0.237448
ACGAGGCCGTGTCGCTGTC	chr1	C2CD4D	C2D4D_HUMAN	TCG	S	C2CD4D_S144	0.00077199	0.237448
ATGGTACCAGTTGATGCCC	chr1	TNR	TENR_HUMAN	TAC	Y	TNR_Y1324	0.00077199	0.237448
TGTAGGTGGGCTGGTAGCC	chr19	LGALS4	LEG4_HUMAN	TAC	Y	LGALS4_Y13	0.00077199	0.237448
AGAGACACGATGAAGACGT	chr4	DRD5	DRD5_HUMAN	TCT	S	DRD5_S82	0.00077296	0.237448
AGCGCGTACAGCAACCTGCG	chr17	FAAP100	FP100_HUMAN	TAC	Y	FAAP100_Y77	0.00077297	0.237448
AGTACCCAGGGGCAAAGGG	chr19	HSH2D	HSH2D_HUMAN	TAC	Y	HSH2D_Y351	0.00077297	0.237448
GGGATGGTGGGAAGTAGGT	chr17	NR1D1	NR1D1_HUMAN	TCC	S	NR1D1_S55	0.00077393	0.237546
GACATACTTGATGAAGGCT	chr8	ST3GAL1	SIA4A_HUMAN	TAT	Y	ST3GAL1_Y254	0.00077481	0.237619
AAATAATATCTCGACATGGC	chr5	SLF1	SLF1_HUMAN	TAT	Y	SLF1_Y488	0.00077675	0.237826
ACCATAGCCAGAATCACAT	chr1	C4BPA	C4BPA_HUMAN	TAT	Y	C4BPA_Y515	0.00077843	0.237826
CAGATCCATTTCTGCCCAC	chr10	SMC3	SMC3_HUMAN	TCT	S	SMC3_S36	0.00077867	0.237826
TCTGAGTGGTTGAAGGCGC	chr1	TACSTD2	TACD2_HUMAN	TCA	S	TACSTD2_S170	0.00077957	0.237826
CCGGTAGACCAGGGAGGGC	chr1	GPR25	GPR25_HUMAN	TAC	Y	GPR25_Y177	0.00078056	0.237826
GGGGTAGCAGGACAGGAAA	chr12	SH2B3	SH2B3_HUMAN	TAC	Y	SH2B3_Y362	0.00078082	0.237826
GGTACTGAGGGTAAGAGAGA	chr14	C14orf119	CN119_HUMAN	TCA	S	C14orf119_S19	0.00078082	0.237826
TCCAGAGGGCTTCCCACTG	chr9	PRRC2B	PRC2B_HUMAN	TCT	S	PRRC2B_S2169	0.00078082	0.237826
GATAAGGTGCTGGTTCAAA	chr1	RC3H1	RC3H1_HUMAN	TAT	Y	RC3H1_Y608	0.00078239	0.237826
CAAAGAGCACAGATCTTTC	chr3	NR1I2	NR1I2_HUMAN	TCT	S	NR1I2_S247	0.00078254	0.237826
CAAAGAGCACAGATCTTTC	chr3	NR1I2	NR1I2_HUMAN	TCT	S	NR1I2_S208	0.00078254	0.237826
CACGTAGCCTGCCAAGGAT	chr22	PIK3IP1	P3IP1_HUMAN	TAC	Y	PIK3IP1_Y171	0.00078337	0.237883
TTGGAAGTTGTAGAAGGGG	chr6	CD164	MUC24_HUMAN	TCC	S	CD164_S136	0.00078511	0.238041
GAAGGATCTCAGCGCGTAT	chr5	PCDHGA3	PCDG3_HUMAN	TCC	S	PCDHGA3_S519	0.00078521	0.238041
AGTATGTCCTATACTGTAGAG	chr1	IFI44	IFI44_HUMAN	TAC	Y	IFI44_Y234	0.00078641	0.238041
CTGGTACCGAGCAATTGTG	chr7	TRRAP	TRRAP_HUMAN	TAC	Y	TRRAP_Y462	0.0007871	0.238041
TGATATTCATCTTTCAGGG	chr6	SLC2A12	GTR12_HUMAN	TAT	Y	SLC2A12_Y261	0.0007871	0.238041
CACGGAGTCAGATTCCGTG	chr15	TMC3	TMC3_HUMAN	TCC	S	TMC3_S1043	0.00078802	0.238125
GGTAGCCCTCACCCTTCCCG	chr1	MST1L	MST1L_HUMAN	TAC	Y	MST1L_Y261	0.00079084	0.238669
CCTGTAAAGCAGGATGGCA	chr11	CPT1A	CPT1A_HUMAN	TAC	Y	CPT1A_Y282	0.00079132	0.238669
TGGAGATGTGCTGCGTGGA	chr19	ELL	ELL_HUMAN	TCC	S	ELL_S64	0.00079467	0.238669
TAGAAAGGGCATGTGGAGGG	chr12	SRGAP1	SRGP1_HUMAN	TCT	S	SRGAP1_S878	0.00079548	0.238669
AGTAGGACGGGCGGCAGCAGG	chr17	KRTAP1-5	KRA15_HUMAN	TAC	Y	KRTAP1-5_Y158	0.00079721	0.238669
AGTAGGACGGGCGGCAGCAGG	chr17	KRTAP1-4	KRA14_HUMAN	TAC	Y	KRTAP1-4_Y102	0.00079721	0.238669
TCCGAGCCGTTGCGGGAGA	chr7	VIPR2	VIPR2_HUMAN	TCG	S	VIPR2_S415	0.0007974	0.238669
ACTTCAGAGAGTTGCTCCCG	chr12	STYK1	STYK1_HUMAN	TCT	S	STYK1_S114	0.0007993	0.238669
AGTAGATCCTCCGCAGGTCTC	chr1	RNF220	RN220_HUMAN	TAC	Y	RNF220_Y565	0.00079987	0.238669
GGAGTAGAAGTTGACGAAC	chr2	ANO7	ANO7_HUMAN	TAC	Y	ANO7_Y600	0.00079987	0.238669
GACATAGACAAAGAACATG	chr9	BRINP1	BRNP1_HUMAN	TAT	Y	BRINP1_Y563	0.00080176	0.238669
GGGAATTACTTTCTTTAAT	chr1	USP24	UBP24_HUMAN	TCC	S	USP24_S1360	0.00080176	0.238669
GGTGGAGACAGACCAGGCC	chr1	UBE2J2	UB2J2_HUMAN	TCC	S	UBE2J2_S112	0.00080176	0.238669
TAGTAGGAGGCCAGCTTGG	chr12	DNAH10	DYH10_HUMAN	TAC	Y	DNAH10_Y860	0.00080212	0.238669
AGTAGTAGAAGATCAGGGC	chr3	P2RY1	P2RY1_HUMAN	TAC	Y	P2RY1_Y111	0.00080353	0.238669
TCCAAATACTACAACCAAAA	chr20	XRN2	XRN2_HUMAN	TAT	Y	XRN2_Y312	0.00080353	0.238669
CGGCATGAAGGAGGAGGAGG	chr7	ATG9B	ATG9B_HUMAN	TCA	S	ATG9B_S39	0.00080491	0.238669
GGATGAGATAACTGTGGTT	chr17	BCAS3	BCAS3_HUMAN	TCA	S	BCAS3_S759	0.00080491	0.238669
GGTAACAAGCCATGTGGGTC	chr7	ZNF804B	Z804B_HUMAN	TAC	Y	ZNF804B_Y4	0.00080491	0.238669
GTGACAGGGGTCTGGAGAGGC	chr3	BDH1	BDH_HUMAN	TCA	S	BDH1_S11	0.00080494	0.238669
ACGACTTGCTCTTGGCTGG	chr14	BCL11B	BC11B_HUMAN	TCG	S	BCL11B_S428	0.00080575	0.238669
TCGGAGGTGCAGACAGCGT	chr5	ADAMTS16	ATS16_HUMAN	TCC	S	ADAMTS16_S1032	0.00080724	0.238669
TCTGACAGGTTCAGAGAGC	chr1	RC3H1	RC3H1_HUMAN	TCA	S	RC3H1_S1101	0.00080776	0.238669
TCTGACAGGTTCAGAGAGC	chr1	RC3H1	RC3H1_HUMAN	TCA	S	RC3H1_S1110	0.00080776	0.238669
AATAAACCACAGGGCTCACC	chr10	NRP1	NRP1_HUMAN	TAT	Y	NRP1_Y714	0.0008085	0.238669
CATAACTCTCCCGGGGGGC	chr1	PRAMEF4	PRAM4_HUMAN	TAT	Y	PRAMEF4_Y422	0.00081057	0.238669
CATAACTCTCCCGGGGGGC	chr1	PRAMEF6	PRAM6_HUMAN	TAT	Y	PRAMEF6_Y420	0.00081057	0.238669
CATAACTCTCCCGGGGGGC	chr1	PRAMEF5	PRAM5_HUMAN	TAT	Y	PRAMEF5_Y420	0.00081057	0.238669
AGTAGAGGTTGTAGGTGCTG	chr19	STXBP2	STXB2_HUMAN	TAC	Y	STXBP2_Y157	0.00081128	0.238669
AGTAGAGGTTGTAGGTGCTG	chr19	STXBP2	STXB2_HUMAN	TAC	Y	STXBP2_Y154	0.00081128	0.238669
GGGACGGGGCATTGTGCCCA	chr14	ZFHX2	ZFHX2_HUMAN	TCC	S	ZFHX2_S22	0.00081128	0.238669
GGGACTTGTCCGGCTCATA	chr1	NBPF10	NBPFA_HUMAN	TCC	S	NBPF10_S410	0.00081128	0.238669
GGGAGTCACTCTTTGTCATGT	chr5	MAST4	MAST4_HUMAN	TCC	S	MAST4_S2520	0.00081128	0.238669
CCAACATACAGAGTGGGCCT	chr17	ERN1	ERN1_HUMAN	TAT	Y	ERN1_Y285	0.00081338	0.238669
AGTAGCGGAACCAGGCCACG	chr11	ALDH3B1	AL3B1_HUMAN	TAC	Y	ALDH3B1_Y237	0.00081339	0.238669
CAGGAATAGACCTCCATGA	chr16	ZNF423	ZN423_HUMAN	TCC	S	ZNF423_S564	0.00081356	0.238669
GCGACCGCACATGCTGCTTC	chr18	ZNF236	ZN236_HUMAN	TCG	S	ZNF236_S988	0.0008149	0.238669
TGTAGCGCACTCGGACGAA	chr7	RASA4B	RAS4B_HUMAN	TAC	Y	RASA4B_Y162	0.00081595	0.238669
TGTAGCGCACTCGGACGAA	chr7	RASA4	RASL2_HUMAN	TAC	Y	RASA4_Y162	0.00081595	0.238669
TGTAGCGCACTCGGACGAA	chr7	RASA4B	RAS4B_HUMAN	TAC	Y	RASA4B_Y162	0.00081595	0.238669
TGTACTGGATTGTCTCGGATG	chr7	CRHR2	CRFR2_HUMAN	TAC	Y	CRHR2_Y305	0.00081621	0.238669
GGTACCTGCCGTCCGGGAACC	chr1	PROK1	PROK1_HUMAN	TAC	Y	PROK1_Y94	0.00081697	0.238703
GGAGAGTGAGGATGCCACC	chr9	EPB41L4B	E41LB_HUMAN	TCT	S	EPB41L4B_S466	0.00081903	0.239024
GCGAGGCCAGCATGTCGTGC	chr20	MYL9	MYL9_HUMAN	TCG	S	MYL9_S60	0.00081936	0.239024
AGAGAGGCAACGAGAAAAT	chr6	TAAR6	TAAR6_HUMAN	TCT	S	TAAR6_S73	0.00082028	0.239041
ATGGAGAAGCCGGAGCCGG	chr8	PLEC	PLEC_HUMAN	TCC	S	PLEC_S4651	0.00082088	0.239041
CATAAAGTGAGTTGTCCATT	chr11	TENM4	TEN4_HUMAN	TAT	Y	TENM4_Y1422	0.00082185	0.239041
GATGACGAGGAAGACACTG	chr9	ANKS6	ANKS6_HUMAN	TCA	S	ANKS6_S756	0.00082257	0.239041
TTTGATGTTTCTGTTCCAA	chr19	LSM14A	LS14A_HUMAN	TCA	S	LSM14A_S151	0.00082264	0.239041
CCGATAGTACATGGGGGCC	chr17	RAB5C	RAB5C_HUMAN	TAT	Y	RAB5C_Y91	0.00082416	0.239044
GAAGAGCCTCCTCCCAAGG	chr9	CA9	CAH9_HUMAN	TCT	S	CA9_S53	0.00082416	0.239044
GTGGTAGGGGCCTCGGGAA	chr19	RPL13A	RL13A_HUMAN	TAC	Y	RPL13A_Y71	0.00082467	0.239044
ATCTTATACTTCACGTGGGG	chr1	ABCA4	ABCA4_HUMAN	TAT	Y	ABCA4_Y569	0.00082523	0.239044
CAGACTGGTATGTGTTTCTAG	chr4	POLR2B	RPB2_HUMAN	TCT	S	POLR2B_S719	0.00082749	0.239325
CAGACTGGTATGTGTTTCTAG	chr4	POLR2B	RPB2_HUMAN	TCT	S	POLR2B_S726	0.00082749	0.239325
ACCGACAGAAAGCCGGGGT	chr9	PKN3	PKN3_HUMAN	TCG	S	PKN3_S783	0.00082925	0.239594
GGTAGAGCTCCCCAGTGCCC	chr17	EFTUD2	U5S1_HUMAN	TAC	Y	EFTUD2_Y636	0.0008303	0.239594
TAGGACTGCTGAGGTAGCA	chrX	BCOR	BCOR_HUMAN	TCC	S	BCOR_S226	0.00083036	0.239594
TGTACTTCTCTTTGATTGC	chr10	SFMBT2	SMBT2_HUMAN	TAC	Y	SFMBT2_Y151	0.00083312	0.239909
GGGACCTGCAAAGTTGGGGA	chr11	FADS2	FADS2_HUMAN	TCC	S	FADS2_S429	0.00083351	0.239909
GTAGGAGCCATGGCCCAGG	chr16	PKMYT1	PMYT1_HUMAN	TCC	S	PKMYT1_S120	0.00083351	0.239909
TCAGAGTCGAGGGGCGGCA	chr17	ETV4	ETV4_HUMAN	TCT	S	ETV4_S50	0.00083404	0.239909
CATACTTGTTAACCCGGTAG	chr17	TLCD1	TLCD1_HUMAN	TAT	Y	TLCD1_Y173	0.00083594	0.240146
TGTAGGGTGCCTCGTCCTGGC	chr21	CLDN14	CLD14_HUMAN	TAC	Y	CLDN14_Y191	0.00083757	0.240146
GTGGTAGGCCGCCTGCTCC	chr19	MYO9B	MYO9B_HUMAN	TAC	Y	MYO9B_Y17	0.00083847	0.240146
CAGAAACGCTGACTGTGTACA	chr6	COL12A1	COCA1_HUMAN	TCT	S	COL12A1_S1635	0.00083876	0.240146
CATAGGGGCAGTGTACTTGC	chr12	C1R	C1R_HUMAN	TAT	Y	C1R_Y252	0.00084	0.240146
GAGAAGTGGCTGCTCCAGG	chr2	ZNF385B	Z385B_HUMAN	TCT	S	ZNF385B_S261	0.00084	0.240146
CATACAGCAGCACTCCCTACA	chr17	PSMC5	PRS8_HUMAN	TAT	Y	PSMC5_Y189	0.00084054	0.240146
CCAGGACAGGCCCGTGGCG	chr16	ZFPM1	FOG1_HUMAN	TCC	S	ZFPM1_S114	0.00084054	0.240146
CAGAAAACAGTTCTCTCCTGG	chr19	PLEKHG2	PKHG2_HUMAN	TCT	S	PLEKHG2_S714	0.00084149	0.240146
GAGAGCGGGGTCTTGTGCGCC	chr1	MTX1	MTX1_HUMAN	TCT	S	MTX1_S43	0.00084158	0.240146
AGGAGGGCTTGGTCTTCACC	chr16	BRICD5	BRID5_HUMAN	TCC	S	BRICD5_S23	0.0008444	0.240146
GAGGAGGAGTGGATGGAGG	chr7	CARD11	CAR11_HUMAN	TCC	S	CARD11_S619	0.00084458	0.240146
GATGACTGGGAGGAAGAGG	chr1	THRAP3	TR150_HUMAN	TCA	S	THRAP3_S786	0.00084458	0.240146
GGTAGTCGGGGACACAGTG	chr7	ZYX	ZYX_HUMAN	TAC	Y	ZYX_Y496	0.00084458	0.240146
TCATAGTACTGCTCCAGGTA	chr16	MAPK3	MK03_HUMAN	TAC	Y	MAPK3_Y333	0.00084458	0.240146
GGCCGAATACATGTAGTCC	chr11	SCYL1	SCYL1_HUMAN	TCG	S	SCYL1_S165	0.00084603	0.240374
GGGACAGAGGGGCAGTAGTAG	chr7	CLCN1	CLCN1_HUMAN	TCC	S	CLCN1_S740	0.00084722	0.240528
ACGGAGAACACGTCCCCAA	chr22	PICK1	PICK1_HUMAN	TCC	S	PICK1_S192	0.00084954	0.240773
TTAGACCTGGCAGGCAGAT	chr12	NR4A1	NR4A1_HUMAN	TCT	S	NR4A1_S455	0.00084974	0.240773
TCAGAGAGTTCCAGGTCCC	chr19	EXOC3L2	EX3L2_HUMAN	TCT	S	EXOC3L2_S346	0.00085003	0.240773
GCCGCCGAGAAGGCCGAGCG	chr11	C1QTNF4	C1QT4_HUMAN	TCG	S	C1QTNF4_S180	0.00085086	0.240824
CAGAGAACCGCCACACTGT	chr6	NHSL1	NHSL1_HUMAN	TCT	S	NHSL1_S1605	0.00085565	0.241816
GTGTACTGCGTGTCGTGCG	chr4	GAK	GAK_HUMAN	TAC	Y	GAK_Y285	0.00085567	0.241816
AATAGAGCATGGACACGCCC	chrX	UBA1	UBA1_HUMAN	TAT	Y	UBA1_Y998	0.00085664	0.241906
CTGAACATAATGCTGGTAAC	chr12	RECQL	RECQ1_HUMAN	TCA	S	RECQL_S130	0.00085849	0.242244
TGGACAGCTTTACCTCCTG	chr16	ATXN1L	ATX1L_HUMAN	TCC	S	ATXN1L_S680	0.0008607	0.24267
CTGAAATGATCCCCACACTCT	chr13	ATP12A	AT12A_HUMAN	TCA	S	ATP12A_S650	0.00086131	0.24267
GCCGTATAACAGGGTCCTG	chr15	RYR3	RYR3_HUMAN	TAC	Y	RYR3_Y105	0.00086235	0.242779
CTGAACTTGGTCCTGAAGC	chr20	ZNF831	ZN831_HUMAN	TCA	S	ZNF831_S1576	0.00086413	0.243095
AACACATACCTGCCAGGTTA	chrX	UBA1	UBA1_HUMAN	TAT	Y	UBA1_Y60	0.00086606	0.243335
GATGGAGGAGAAGTCTAGG	chr6	LHFPL5	LHPL5_HUMAN	TCC	S	LHFPL5_S88	0.00086648	0.243335
TATAGCTCTGGGGCCAGTC	chr16	SEZ6L2	SE6L2_HUMAN	TAT	Y	SEZ6L2_Y547	0.00086695	0.243335
CAGACTGGAGAGTAGCTTC	chr7	STAG3	STAG3_HUMAN	TCT	S	STAG3_S835	0.00086892	0.243366
AAGGGAGATACAAGGTACA	chr11	FOSL1	FOSL1_HUMAN	TCC	S	FOSL1_S101	0.00086903	0.243366
AAGGGAGATACAAGGTACA	chr11	FOSL1	FOSL1_HUMAN	TCC	S	FOSL1_S203	0.00086903	0.243366
CGGACTGCGCCAGGTCCCAC	chr4	LRPAP1	AMRP_HUMAN	TCC	S	LRPAP1_S266	0.00086976	0.243386
CACCGAGATCTGGTCGTTG	chr18	KLHL14	KLH14_HUMAN	TCG	S	KLHL14_S182	0.00087197	0.243808
CAGAGAGGCTGATGTAGACCC	chr16	PRSS22	BSSP4_HUMAN	TCT	S	PRSS22_S279	0.00087258	0.243808
GCCGCCGAGGGAGAGAAGGA	chr22	SREBF2	SRBP2_HUMAN	TCG	S	SREBF2_S103	0.00087354	0.243892
TTGCTGGAAAGAAACACCTT	chr1	CNST	CNST_HUMAN	TCC	S	CNST_S426	0.0008754	0.244227
AAGTAGAAAATAAAACCAA	chr12	DRAM1	DRAM1_HUMAN	TAC	Y	DRAM1_Y215	0.00087804	0.244366
GCGAAGAAGCAGAGGGCCCC	chr17	LRRC37B	LR37B_HUMAN	TCG	S	LRRC37B_S81	0.00087804	0.244366
CGGAGCGGACGGTCTTGATG	chr11	SLC25A22	GHC1_HUMAN	TCC	S	SLC25A22_S59	0.00087822	0.244366
AGAAGAGAGAGACCACTGTG	chr1	OR2W5	OR2W5_HUMAN	TCT	S	OR2W5_S250	0.00088092	0.244366
GGGAAAACGTATCTGGTTT	chr5	ZNF454	ZN454_HUMAN	TCC	S	ZNF454_S64	0.00088092	0.244366
TGGAGATGGCTCTTTCATGA	chr6	FAXC	FAXC_HUMAN	TCC	S	FAXC_S187	0.00088092	0.244366
GCAGACAGGTTGGTGGTTA	chr11	TENM4	TEN4_HUMAN	TCT	S	TENM4_S1743	0.00088104	0.244366
CTCGTAGTCCTGGATCCCG	chr10	PHYH	PAHX_HUMAN	TAC	Y	PHYH_Y239	0.00088117	0.244366
CAGACTCTGAATTCAGTGG	chr19	CD3EAP	RPA34_HUMAN	TCT	S	CD3EAP_S490	0.00088342	0.244624
CCTGACCATCCCAAGGGAC	chr1	CRB1	CRUM1_HUMAN	TCA	S	CRB1_S1170	0.00088342	0.244624
TCTAGGGACCCCCGTGCCTG	chr5	ARAP3	ARAP3_HUMAN	TCC	S	ARAP3_S1480	0.00088668	0.245344
GTGGAGTAGGCAGTGGCCAG	chr7	POLD2	DPOD2_HUMAN	TAC	Y	POLD2_Y322	0.00088841	0.245639
TCATAGGCACAGGTCATCA	chr10	HKDC1	HKDC1_HUMAN	TAT	Y	HKDC1_Y219	0.00088949	0.245754
GAGGGGGAGGGCGTGAGGGT	chr9	ANKS6	ANKS6_HUMAN	TCC	S	ANKS6_S740	0.00089098	0.2458
GGGAGGGGCTCACGCTCCCG	chr8	DMTN	DEMA_HUMAN	TCC	S	DMTN_S18	0.00089098	0.2458
TTATTTGAGTGCAGGTATCT	chr15	LRRC28	LRC28_HUMAN	TCA	S	LRRC28_S74	0.00089166	0.245801
AAAGTAGGATTTCATGGTC	chr1	LHX9	LHX9_HUMAN	TAC	Y	LHX9_Y285	0.00089231	0.245801
GGGGGAGTCCTTGCCCAGC	chr1	PLXNA2	PLXA2_HUMAN	TCC	S	PLXNA2_S1793	0.00089513	0.246158
GGTAGAAGGGGACAGTCACA	chr8	MYOM2	MYOM2_HUMAN	TAC	Y	MYOM2_Y9	0.00089698	0.246158
CGTGGCGATGAGCCCTGGGC	chr2	SAP130	SP130_HUMAN	TCG	S	SAP130_S665	0.00089795	0.246158
CTTGACAGCTTGGCATCCA	chr3	MYH15	MYH15_HUMAN	TCA	S	MYH15_S464	0.00089879	0.246158
GTGGACGGGTTCATGGAGT	chr1	AHDC1	AHDC1_HUMAN	TCC	S	AHDC1_S1352	0.00089879	0.246158
CGAGAGGCTGTGGAATGTG	chr10	PLEKHA1	PKHA1_HUMAN	TCT	S	PLEKHA1_S328	0.00089979	0.246158
GGGATACTGTAACAGTAAT	chrX	TAB3	TAB3_HUMAN	TCC	S	TAB3_S200	0.00089979	0.246158
TGTACACCCCCGTCGGCCCC	chr10	CLRN3	CLRN3_HUMAN	TAC	Y	CLRN3_Y130	0.00090077	0.246158
AAGGAATAGAGGTCCCCCA	chr1	BCAR3	BCAR3_HUMAN	TCC	S	BCAR3_S646	0.00090091	0.246158
CCGTACACCTCGGGGGAGA	chr19	DOT1L	DOT1L_HUMAN	TAC	Y	DOT1L_Y136	0.00090091	0.246158
CGGAAGGCTCCGAGCGGAGAC	chrX	FAM47A	FA47A_HUMAN	TCC	S	FAM47A_S355	0.00090091	0.246158
ATGAACTTCCATCATGGCT	chr7	DBF4	DBF4A_HUMAN	TCA	S	DBF4_S127	0.00090304	0.246527
GGCAAATAGGGCTGCCAGTC	chr16	MBTPS1	MBTP1_HUMAN	TAT	Y	MBTPS1_Y537	0.00090359	0.246527
GAGAGAGAGCTTGACAGCAC	chr2	MTX2	MTX2_HUMAN	TCT	S	MTX2_S194	0.00090504	0.24656
GGGATCTTGCATGTCTGACG	chr16	HYDIN	HYDIN_HUMAN	TCC	S	HYDIN_S3228	0.00090504	0.24656
GGGAACTCCGCACGCGAGC	chr15	MAN2C1	MA2C1_HUMAN	TCC	S	MAN2C1_S822	0.0009064	0.246749
TACAGATGTCCAATTTGCC	chr9	OR13F1	O13F1_HUMAN	TCT	S	OR13F1_S8	0.00090876	0.246973
GAATAGGAATCGCTGAACC	chr4	SPATA18	MIEAP_HUMAN	TAT	Y	SPATA18_Y310	0.00090918	0.246973
TGGAGATAGAAATTGCAGG	chr17	PITPNC1	PITC1_HUMAN	TCC	S	PITPNC1_S259	0.00090922	0.246973
GCCGGCGACAGGGGCAGGTG	chr20	CHRNA4	ACHA4_HUMAN	TCG	S	CHRNA4_S561	0.00091011	0.24703
CGGAGAAGGGCAGCTCCCAG	chr1	EXTL1	EXTL1_HUMAN	TCC	S	EXTL1_S308	0.00091118	0.24703
GGGGTAGGTGCCTGGGGCC	chr2	HOXD1	HXD1_HUMAN	TAC	Y	HOXD1_Y188	0.00091143	0.24703
CGTACTTGTCCAGGTTGATGG	chr10	SPOCK2	TICN2_HUMAN	TAC	Y	SPOCK2_Y278	0.00091431	0.247598
ATGTAGTACACATTCAGAT	chr3	SLC6A11	S6A11_HUMAN	TAC	Y	SLC6A11_Y147	0.00091486	0.247598
CCATACTTATGTGTGTAGA	chr17	TRAF4	TRAF4_HUMAN	TAT	Y	TRAF4_Y342	0.00091755	0.247999
CACTGACCTGTGGGGCCAG	chr19	RAB4B	RAB4B_HUMAN	TCA	S	RAB4B_S72	0.00091768	0.247999
TGGAGACCCCGGGGGCTCG	chr16	CNGB1	CNGB1_HUMAN	TCT	S	CNGB1_S1195	0.00091936	0.248038
TGGAGCGGGACACACGCCC	chr15	FAM189A1	F1891_HUMAN	TCC	S	FAM189A1_S397	0.00091988	0.248038
TTTGAGTCCCTGTCATCAA	chr7	STAG3	STAG3_HUMAN	TCA	S	STAG3_S33	0.00091988	0.248038
CAGAGGGCCCTGGCAACTC	chr21	SON	SON_HUMAN	TCT	S	SON_S442	0.0009205	0.248038
CCTTTATACACAAACACTGC	chr6	BTN2A1	BT2A1_HUMAN	TAT	Y	BTN2A1_Y78	0.00092117	0.248038
TCTGATCCCTTCTCCACCA	chr19	GRAMD1A	ASTRA_HUMAN	TCA	S	GRAMD1A_S45	0.00092331	0.248163
GGGAATCTAACAGAATAAT	chr8	VCPIP1	VCIP1_HUMAN	TCC	S	VCPIP1_S308	0.00092364	0.248163
GGGGGAGGTCTGCACCGGC	chr1	AGMAT	SPEB_HUMAN	TCC	S	AGMAT_S67	0.00092364	0.248163
TGAGACAACATTGCAAGCC	chr12	DIP2B	DIP2B_HUMAN	TCT	S	DIP2B_S538	0.00092531	0.248431
CAGACTCGCATTCCACTAGGG	chr17	TMEM132E	T132E_HUMAN	TCT	S	TMEM132E_S487	0.00092613	0.248472
ACGTAGCCTGGGGGGACAT	chr19	TBC1D17	TBC17_HUMAN	TAC	Y	TBC1D17_Y416	0.00092895	0.249048
AGGAAAATGTCTGTCCCAAAA	chr19	SUGP2	SUGP2_HUMAN	TCC	S	SUGP2_S488	0.00093104	0.24927
GACGATGCTTGAGAATCTT	chr8	PLAG1	PLAG1_HUMAN	TCG	S	PLAG1_S377	0.00093177	0.24927
AAGAGTAGCTGGAGCCCTCAT	chr17	MED11	MED11_HUMAN	TCT	S	MED11_S85	0.00093263	0.24927
CCGGAGGTGTCCTGGACAT	chr19	CDKN2D	CDN2D_HUMAN	TCC	S	CDKN2D_S73	0.00093314	0.24927
GCTAGATCCCACCATGGTG	chr3	TRAK1	TRAK1_HUMAN	TCT	S	TRAK1_S926	0.00093314	0.24927
AGCGAGAAGCCGTTCATCC	chr15	ABHD17C	AB17C_HUMAN	TCG	S	ABHD17C_S12	0.00093459	0.249478
GGGGACGCCAGAAAAGCCG	chr18	TGIF1	TGIF1_HUMAN	TCC	S	TGIF1_S49	0.00093696	0.249871
CTGAGCACTGAGGGGAGCG	chr15	ADAMTS7	ATS7_HUMAN	TCA	S	ADAMTS7_S1582	0.00093741	0.249871
GAAGTAGGACTGGTAGTCT	chr17	KRT36	KRT36_HUMAN	TAC	Y	KRT36_Y143	0.00093839	0.249915
GTGACATTGTGGACTGCTC	chr19	MUC16	MUC16_HUMAN	TCA	S	MUC16_S7596	0.00094023	0.249915
CCCAAAGAGTCCAGCAAATC	chr20	CDH26	CAD26_HUMAN	TCT	S	CDH26_S813	0.0009407	0.249915
GGACGAGGAGCGCTTCCAG	chr2	SP9	SP9_HUMAN	TCG	S	SP9_S54	0.0009407	0.249915
AGGAATTAGGATCCAGAAGAG	chr3	SAMD7	SAMD7_HUMAN	TCC	S	SAMD7_S420	0.00094162	0.249915
GTGGAGGATGATGAGGGTG	chr10	ZNF488	ZN488_HUMAN	TCC	S	ZNF488_S255	0.00094162	0.249915
ACCGAGGACTGGGTGGTCCT	chr19	SIGLEC6	SIGL6_HUMAN	TCC	S	SIGLEC6_S197	0.00094304	0.250113
TTGAGCAGTGCTGATCAATGC	chr9	FBXO10	FBX10_HUMAN	TCA	S	FBXO10_S175	0.0009454	0.250502
CTGAAGAGGCTGAGATCCT	chr12	PZP	PZP_HUMAN	TCA	S	PZP_S97	0.00094586	0.250502
GCGAGCTCTGGAGCCCCCCAG	chr2	SP9	SP9_HUMAN	TCG	S	SP9_S203	0.00094777	0.250712
GTGAACTGGCCTTGTGGATG	chr18	OSBPL1A	OSBL1_HUMAN	TCA	S	OSBPL1A_S595	0.00094815	0.250712
TGAATATACCTCAGCGCCA	chr10	SIRT1	SIR1_HUMAN	TAT	Y	SIRT1_Y658	0.00094868	0.250712
AGTAATAACCCTTAATGTCCT	chr3	ATG7	ATG7_HUMAN	TAC	Y	ATG7_Y51	0.00095	0.250756
ATAGTAGTAAGTGTACTGG	chr3	RBMS3	RBMS3_HUMAN	TAC	Y	RBMS3_Y17	0.00095109	0.250756
ACAGAACTAGGACAGTCAA	chr19	ZNF564	ZN564_HUMAN	TCT	S	ZNF564_S463	0.00095117	0.250756
CAGATACTGTAGAAGATGGTG	chr6	MLIP	MLIP_HUMAN	TCT	S	MLIP_S324	0.00095209	0.250756
AATACATCCCGGGCGCGGC	chr19	NFIC	NFIC_HUMAN	TAT	Y	NFIC_Y2	0.00095358	0.250756
AGGCCGTATCTGGCCACCAC	chr4	RGS12	RGS12_HUMAN	TAC	Y	RGS12_Y1067	0.00095358	0.250756
GGGACAGCTTCCCGAGAGTC	chr1	PARP1	PARP1_HUMAN	TCC	S	PARP1_S402	0.00095358	0.250756
TGATGAGATGGCCATGCTG	chr22	MYO18B	MY18B_HUMAN	TCA	S	MYO18B_S4	0.00095711	0.250963
ACCATAATCTCCCCTGCCT	chr15	FAM98B	FA98B_HUMAN	TAT	Y	FAM98B_Y393	0.00095714	0.250963
CTGACGCAGCTGGGGCCTTC	chr19	FAM71E2	F71E2_HUMAN	TCA	S	FAM71E2_S446	0.00095785	0.250963
AGCAGAGTCTTCATCCATG	chr11	VWA5A	VMA5A_HUMAN	TCT	S	VWA5A_S59	0.00095843	0.250963
GATACCATGTCCCATCAGCAC	chr1	CD1A	CD1A_HUMAN	TAT	Y	CD1A_Y261	0.00095843	0.250963
GTTGAAGAAGAAGATGGTG	chr11	MICALCL	MICLK_HUMAN	TCA	S	MICALCL_S28	0.00095843	0.250963
CAGGAGTAATGTTTGTTGT	chr15	TBC1D2B	TBD2B_HUMAN	TCC	S	TBC1D2B_S725	0.00095995	0.251184
CTGAAGGGCTCCTGAGCTCC	chr22	TRIOBP	TARA_HUMAN	TCA	S	TRIOBP_S44	0.00096277	0.251418
AACGAGTTAACCAGGAACA	chr19	CAPNS1	CPNS1_HUMAN	TCG	S	CAPNS1_S6	0.00096349	0.251418
TGTAGATGCAGAAGGAGCCC	chr8	FER1L6	FR1L6_HUMAN	TAC	Y	FER1L6_Y1328	0.00096479	0.251418
ATGATTCTCCCCTCATTCCTG	chr6	RCAN2	RCAN2_HUMAN	TCA	S	RCAN2_S5	0.00096524	0.251418
GAGAATACATCCCCGAGTC	chr1	ARID1A	ARI1A_HUMAN	TCT	S	ARID1A_S1320	0.00096524	0.251418
TGTAGGCCAGTACGTAGGT	chr17	FASN	FAS_HUMAN	TAC	Y	FASN_Y2347	0.00096524	0.251418
CGGAAAGGACGGTCAGCTTG	chr9	SPTAN1	SPTN1_HUMAN	TCC	S	SPTAN1_S446	0.00096559	0.251418
GGGAGCCGTACTGCGCGTGC	chrX	NLGN4X	NLGNX_HUMAN	TCC	S	NLGN4X_S465	0.00096809	0.251539
GGGAGCCGTACTGCGCGTGC	chrY	NLGN4Y	NLGNY_HUMAN	TCC	S	NLGN4Y_S465	0.00096809	0.251539
TCTGAGGTCTGCCGGAGGC	chr19	TSHZ3	TSH3_HUMAN	TCA	S	TSHZ3_S918	0.00096809	0.251539
GGGACCAGTCTGCGGGTGCAG	chr19	PIK3R2	P85B_HUMAN	TCC	S	PIK3R2_S158	0.00096937	0.251695
GGGGAGGTGGCGGTGGACT	chr1	TP73	P73_HUMAN	TCC	S	TP73_S8	0.00097044	0.251756
CAGAGGATGGCCCCTGGTA	chr11	SORL1	SORL_HUMAN	TCT	S	SORL1_S1920	0.0009711	0.251756
GGGGAGGATGGGGGGCTCC	chr22	CACNA1I	CAC1I_HUMAN	TCC	S	CACNA1I_S34	0.00097194	0.251756
GGGAGCAGCCCCCATGGCCG	chr3	STAB1	STAB1_HUMAN	TCC	S	STAB1_S1467	0.00097265	0.251756
GGTAGTAGTGGTTGCTGTGCA	chr17	C1QTNF1	C1QT1_HUMAN	TAC	Y	C1QTNF1_Y162	0.000973	0.251756
TCCACAGAACCACTCTGCGA	chr14	OR6S1	OR6S1_HUMAN	TCT	S	OR6S1_S270	0.00097405	0.251852
AGGACGTCTAAGGAGAGAAAG	chr2	CYP27C1	C27C1_HUMAN	TCC	S	CYP27C1_S186	0.00097686	0.252352
CCAGAATTTAGGGCATTGA	chr15	PLCB2	PLCB2_HUMAN	TCT	S	PLCB2_S775	0.0009777	0.252352
TTGAAAAGTACTGAGAGGCA	chr12	ALDH1L2	AL1L2_HUMAN	TCA	S	ALDH1L2_S328	0.00097898	0.252352
GCGTAGGGCGCCCCGTACA	chr16	IRX3	IRX3_HUMAN	TAC	Y	IRX3_Y61	0.00097968	0.252352
GCCGGGTACACAGGTCCGTG	chr3	EOMES	EOMES_HUMAN	TAC	Y	EOMES_Y177	0.00098129	0.252352
GGTGGACATATTAGAGATT	chr16	AP1G1	AP1G1_HUMAN	TCC	S	AP1G1_S518	0.00098129	0.252352
TACATATTCCAGCGTTAAC	chr9	VPS13A	VP13A_HUMAN	TAT	Y	VPS13A_Y966	0.0009825	0.252352
CGGGGAGCTGCTGCCGACG	chr13	GJA3	CXA3_HUMAN	TCC	S	GJA3_S359	0.00098371	0.252352
CTGAGGCACTCAAAACCTGGC	chr20	TLDC2	TLDC2_HUMAN	TCA	S	TLDC2_S59	0.00098397	0.252352
GGAGGAGAAGCTGGAGGAGT	chr1	EIF4G3	IF4G3_HUMAN	TCT	S	EIF4G3_S424	0.00098397	0.252352
CAGACTCAAAGGCCTCCTGT	chr17	FMNL1	FMNL1_HUMAN	TCT	S	FMNL1_S969	0.00098523	0.252352
TTGGTATCCATAGACATCC	chr15	GANC	GANC_HUMAN	TAC	Y	GANC_Y256	0.00098532	0.252352
AATGAGTTGGGCCTGCTCA	chr6	HIVEP1	ZEP1_HUMAN	TCA	S	HIVEP1_S1147	0.0009865	0.252352
CAGATACTCCACTCTGCCC	chr17	CBX4	CBX4_HUMAN	TAT	Y	CBX4_Y28	0.0009865	0.252352
GCCAGTGAGAGGATGATGCC	chr15	CA12	CAH12_HUMAN	TCA	S	CA12_S307	0.0009865	0.252352
ATCATATGGAGGGTTGTCC	chr22	UBE2L3	UB2L3_HUMAN	TAT	Y	UBE2L3_Y46	0.00098735	0.252352
ATGTAGGCATTTAGAAACT	chr6	QRSL1	GATA_HUMAN	TAC	Y	QRSL1_Y40	0.00098814	0.252352
TTGACTGGCCCCAGAAAGAGT	chr17	CACNA1G	CAC1G_HUMAN	TCA	S	CACNA1G_S2039	0.00099071	0.252352
TTGACTGGCCCCAGAAAGAGT	chr17	CACNA1G	CAC1G_HUMAN	TCA	S	CACNA1G_S2173	0.00099071	0.252352
TTGACTGGCCCCAGAAAGAGT	chr17	CACNA1G	CAC1G_HUMAN	TCA	S	CACNA1G_S2042	0.00099071	0.252352
TTGACTGGCCCCAGAAAGAGT	chr17	CACNA1G	CAC1G_HUMAN	TCA	S	CACNA1G_S2046	0.00099071	0.252352
ACGGTAGGCAGCCAGGTTG	chr16	ZNF646	ZN646_HUMAN	TAC	Y	ZNF646_Y1094	0.00099096	0.252352
GTCTTGTAGGGCCTCAGCAT	chr19	RYR1	RYR1_HUMAN	TAC	Y	RYR1_Y2794	0.00099377	0.252894
TGTAGTGCTGCAGGGTGTGGG	chr15	CSK	CSK_HUMAN	TAC	Y	CSK_Y156	0.00099627	0.253129
AAGGAGTGGGGCTGCCGGT	chr3	NBEAL2	NBEL2_HUMAN	TCC	S	NBEAL2_S2398	0.00099659	0.253129
CAGGTAATGTGTTACCTCC	chr20	CHD6	CHD6_HUMAN	TAC	Y	CHD6_Y398	0.00099757	0.253129
GGGTTTGACTTCTCCGTGAT	chr2	GCKR	GCKR_HUMAN	TCA	S	GCKR_S34	0.00099757	0.253129
ACGAGCCGCTCAGCTCCTG	chr16	TFAP4	TFAP4_HUMAN	TCG	S	TFAP4_S123	0.00099941	0.253129
AACTGATGGCAAATACTTG	chr4	CCNA2	CCNA2_HUMAN	TCA	S	CCNA2_S353	0.0010007	0.253129
CATGTAGTTCTTGTTCCTA	chr3	EFCAB12	EFC12_HUMAN	TAC	Y	EFCAB12_Y557	0.001002	0.253129
CGTAGATGTCCACGTGGGCC	chr17	FDXR	ADRO_HUMAN	TAC	Y	FDXR_Y68	0.001002	0.253129
CCTCTGTATTGTAGGGTGTA	chr1	CLCA2	CLCA2_HUMAN	TAC	Y	CLCA2_Y129	0.0010021	0.253129
TGTGGATCCCGCCTTGAAA	chr12	PPHLN1	PPHLN_HUMAN	TCC	S	PPHLN1_S259	0.0010021	0.253129
CCGGAGCCCGTAAGGACGC	chr7	FBXL18	FXL18_HUMAN	TCC	S	FBXL18_S548	0.0010022	0.253129
GAGACTGGAGAGAAGAGCC	chr17	KAT2A	KAT2A_HUMAN	TCT	S	KAT2A_S746	0.0010033	0.253234
GCCAGAGGCCAGAGGCACA	chr11	TMEM132A	T132A_HUMAN	TCT	S	TMEM132A_S759	0.001005	0.25349
GACGAGTAGGAGAAGGCCCC	chr12	PRPH	PERI_HUMAN	TAC	Y	PRPH_Y34	0.0010058	0.253511
CTGAGGTCTCCTCAGACACA	chr19	ZNF574	ZN574_HUMAN	TCA	S	ZNF574_S457	0.0010067	0.253511
TGTTGACTCTGCTCTCCGA	chr5	ERCC8	ERCC8_HUMAN	TCA	S	ERCC8_S23	0.0010077	0.253511
AGGATCCCCCATGGAAACCAA	chr20	SLC2A10	GTR10_HUMAN	TCC	S	SLC2A10_S267	0.0010079	0.253511
CGATGGGACGGGAGGTAGTC	chr14	PTPN21	PTN21_HUMAN	TCC	S	PTPN21_S434	0.0010085	0.253511
TTGAAAGTGAATGAAATCTA	chr5	FAM81B	FA81B_HUMAN	TCA	S	FAM81B_S303	0.0010107	0.253887
GGGAGCCACCCTCGTCCTCA	chr3	SCAP	SCAP_HUMAN	TCC	S	SCAP_S952	0.0010123	0.253887
CTTGGAACTGGATTTGCCT	chr1	CDC20	CDC20_HUMAN	TCC	S	CDC20_S65	0.0010135	0.253887
GGCAGAGACATTGCCAAGG	chr19	ACP5	PPA5_HUMAN	TCT	S	ACP5_S118	0.0010162	0.253887
TGTAGAGAATGCCCTCGTAG	chr20	LSM14B	LS14B_HUMAN	TAC	Y	LSM14B_Y29	0.0010162	0.253887
GCGGATGAGCCGGGACACG	chr3	RBM15B	RB15B_HUMAN	TCC	S	RBM15B_S132	0.0010163	0.253887
AGGAGAAGGCCAGTAGGCCG	chr20	AVP	NEU2_HUMAN	TCC	S	AVP_S17	0.0010191	0.253887
GAAGGGGAAAGCTCCCAGCC	chr4	TRMT44	TRM44_HUMAN	TCC	S	TRMT44_S540	0.0010199	0.253887
TGAGTAACCATTCAATACC	chr12	CHD4	CHD4_HUMAN	TAC	Y	CHD4_Y892	0.0010199	0.253887
TGTAGGGTTTCTCCCCAGTG	chr6	ZKSCAN8	ZKSC8_HUMAN	TAC	Y	ZKSCAN8_Y490	0.0010199	0.253887
GAGATTGGAATGGCTTTGC	chr13	MYCBP2	MYCB2_HUMAN	TCT	S	MYCBP2_S3373	0.0010205	0.253887
GCCATAGTTGTGGCCCAGT	chr15	CILP	CILP1_HUMAN	TAT	Y	CILP_Y1074	0.0010205	0.253887
GGTATGAATATGGTTCCACA	chr5	TRIM36	TRI36_HUMAN	TAC	Y	TRIM36_Y430	0.0010205	0.253887
GGTATGAATATGGTTCCACA	chr5	TRIM36	TRI36_HUMAN	TAC	Y	TRIM36_Y585	0.0010205	0.253887
TATATCCAAATGACTGTGC	chr19	ZNF567	ZN567_HUMAN	TAT	Y	ZNF567_Y212	0.001022	0.253887
AGGAGAAGATCACGCTCCTC	chr6	BACH2	BACH2_HUMAN	TCC	S	BACH2_S434	0.0010236	0.253887
AGGGTTGAAAGTGGAGCTGA	chr9	NPR2	ANPRB_HUMAN	TCA	S	NPR2_S454	0.0010236	0.253887
GCACAGTAGGAGCGTTCCCT	chr11	DNHD1	DNHD1_HUMAN	TAC	Y	DNHD1_Y2667	0.0010236	0.253887
TCTTCTGACCGTAGTCGTTC	chr5	KDM3B	KDM3B_HUMAN	TCA	S	KDM3B_S1475	0.0010236	0.253887
GGCCCGGACGACTGCAACAG	chr9	SMC5	SMC5_HUMAN	TCC	S	SMC5_S45	0.0010248	0.253887
TTGAGTAGAAGAGCACAAA	chr3	SETD5	SETD5_HUMAN	TCA	S	SETD5_S329	0.0010255	0.253887
GCCATATGCACACAGATCC	chr2	KANSL1L	KAL1L_HUMAN	TAT	Y	KANSL1L_Y857	0.0010264	0.253887
GCCATATGCACACAGATCC	chr2	KANSL1L	KAL1L_HUMAN	TAT	Y	KANSL1L_Y899	0.0010264	0.253887
TCATAGTTTGAGGTTATCT	chr7	PCLO	PCLO_HUMAN	TAT	Y	PCLO_Y3978	0.0010276	0.253887
CTGACATCATGGGGTGGGGA	chr15	GOLGA6L2	GG6L2_HUMAN	TCA	S	GOLGA6L2_S14	0.0010278	0.253887
GCTGGGGAGGTCACGTCGTA	chr1	JMJD4	JMJD4_HUMAN	TCC	S	JMJD4_S278	0.0010278	0.253887
CCGAGAAGTAAGATGTCGG	chr3	ZBTB38	ZBT38_HUMAN	TCT	S	ZBTB38_S1007	0.0010304	0.253976
GAGAGAGATGACGATGGCC	chrX	SMC1A	SMC1A_HUMAN	TCT	S	SMC1A_S1188	0.0010307	0.253976
GATATAGTAAAGGTTTGCATA	chr3	OR5H2	OR5H2_HUMAN	TAT	Y	OR5H2_Y137	0.0010307	0.253976
GTTATACTCCGAATAGGCC	chr17	USP6	UBP6_HUMAN	TAT	Y	USP6_Y179	0.0010309	0.253976
TGTAATGCAGCGGGTGGCAGA	chr10	OR13A1	O13A1_HUMAN	TAC	Y	OR13A1_Y150	0.0010332	0.254271
TGAAGACAAAGAACTCTGA	chr13	HTR2A	5HT2A_HUMAN	TCT	S	HTR2A_S290	0.001036	0.254271
CTGGAGGAGTCGGAGTAGG	chr7	HIPK2	HIPK2_HUMAN	TCC	S	HIPK2_S930	0.0010363	0.254271
GTGTAGGTGTCCCCAGGCT	chr16	CDH16	CAD16_HUMAN	TAC	Y	CDH16_Y632	0.0010366	0.254271
GCCAGCGAGTACTTGCTGCC	chr19	REXO1	REXO1_HUMAN	TCG	S	REXO1_S181	0.0010377	0.254271
GTCGTACAGCACAGCACCG	chr15	ISG20	ISG20_HUMAN	TAC	Y	ISG20_Y39	0.0010377	0.254271
GCATATGACCTGCGCTGAG	chr1	ARHGAP30	RHG30_HUMAN	TAT	Y	ARHGAP30_Y1087	0.0010389	0.254271
AGCGTGTAGGGGTTCAGCAG	chr16	HSD3B7	3BHS7_HUMAN	TAC	Y	HSD3B7_Y322	0.0010402	0.254271
GGGACCGGCCCTCAATTGGA	chr22	CSF2RB	IL3RB_HUMAN	TCC	S	CSF2RB_S776	0.0010402	0.254271
TGCAGAGTCAATGGTGACC	chr15	IDH2	IDHP_HUMAN	TCT	S	IDH2_S100	0.0010402	0.254271
CAGGGAGGCCAAGGAGCCC	chr3	FYCO1	FYCO1_HUMAN	TCC	S	FYCO1_S662	0.0010417	0.254271
CGTAGCCTTCTGTCAACGC	chr3	PTPRG	PTPRG_HUMAN	TAC	Y	PTPRG_Y34	0.0010417	0.254271
GGGACTTGTCAGGGTCATC	chr1	NBPF4	NBPF4_HUMAN	TCC	S	NBPF4_S139	0.0010417	0.254271
GGGACTTGTCAGGGTCATC	chr1	NBPF6	NBPF6_HUMAN	TCC	S	NBPF6_S139	0.0010417	0.254271
AGAGGAGAGGGGAGAGTCC	chr12	HSPB8	HSPB8_HUMAN	TCC	S	HSPB8_S27	0.0010433	0.254495
TGGGAGCCCCCTAGGCTGG	chr5	MAML1	MAML1_HUMAN	TCC	S	MAML1_S344	0.0010445	0.25462
TGGACAAAGACTGGAGCTG	chr6	SYNE1	SYNE1_HUMAN	TCC	S	SYNE1_S149	0.0010456	0.25472
CGGAGAAGGAAGTGGATGCCG	chr16	PRR14	PRR14_HUMAN	TCC	S	PRR14_S409	0.0010473	0.254873
CAGAGCTTCGGGATTCTGC	chr8	NDUFAF6	NDUF6_HUMAN	TCT	S	NDUFAF6_S86	0.0010476	0.254873
GTGAGCCCTCATTCAGCAC	chr1	ITGA10	ITA10_HUMAN	TCA	S	ITGA10_S775	0.00105	0.255146
CTGGTAGGGCTTGAGCACC	chr19	RFX1	RFX1_HUMAN	TAC	Y	RFX1_Y836	0.0010501	0.255146
GGAGGAGATGACGATCTCC	chr1	KCNN3	KCNN3_HUMAN	TCC	S	KCNN3_S222	0.0010524	0.255516
GGATGAAGTAATGGTGAGA	chr11	CRYAB	CRYAB_HUMAN	TCA	S	CRYAB_S135	0.001053	0.255516
GGTAGCAGGAAGGCGCAGGGG	chr1	GLIS1	GLIS1_HUMAN	TAC	Y	GLIS1_Y39	0.0010558	0.25563
CGTAGCCGAAGTTCCGGGCTG	chr19	ATP8B3	AT8B3_HUMAN	TAC	Y	ATP8B3_Y608	0.0010563	0.25563
AGTGAGGCAGTGACCAGGT	chr19	POLD1	DPOD1_HUMAN	TCA	S	POLD1_S847	0.0010576	0.25563
GCGTAGCTGAGGCGCTCGT	chr2	TWIST2	TWST2_HUMAN	TAC	Y	TWIST2_Y143	0.0010581	0.25563
TGGACACACGGATGTCCTCGT	chr17	CORO6	CORO6_HUMAN	TCC	S	CORO6_S31	0.0010581	0.25563
TTAGAGCTGGGTGAGGGTC	chr11	MUC6	MUC6_HUMAN	TCT	S	MUC6_S1242	0.0010586	0.25563
CAGAAAAGGGGACAGCCTGC	chr17	LGALS9	LEG9_HUMAN	TCT	S	LGALS9_S18	0.0010613	0.25563
GGTACTTGACGGCGATGGGGA	chrX	PLXNB3	PLXB3_HUMAN	TAC	Y	PLXNB3_Y1727	0.0010613	0.25563
GGGACAGGTTCTGGGGCGAC	chr5	PROB1	PROB1_HUMAN	TCC	S	PROB1_S416	0.0010614	0.25563
TGGAAACAACTGTGGTTTG	chr3	HEG1	HEG1_HUMAN	TCC	S	HEG1_S956	0.0010636	0.25563
GATAGTAATTCTTCTCATCA	chr5	NOP16	NOP16_HUMAN	TAT	Y	NOP16_Y141	0.0010642	0.25563
AGGAGTGTGCAGAATGATG	chr21	TRAPPC10	TPC10_HUMAN	TCC	S	TRAPPC10_S1175	0.0010645	0.25563
GATACTCATTGACAGCTACA	chr12	ANAPC7	APC7_HUMAN	TAT	Y	ANAPC7_Y525	0.0010645	0.25563
GCAGTAGAAGAAGACAAAG	chrX	GPR119	GP119_HUMAN	TAC	Y	GPR119_Y185	0.0010645	0.25563
GTGATCTCTCACTAGACACA	chr2	TTN	TITIN_HUMAN	TCA	S	TTN_S26022	0.0010645	0.25563
GTGATCTCTCACTAGACACA	chr2	TTN	TITIN_HUMAN	TCA	S	TTN_S33254	0.0010645	0.25563
CTCTGAACGAGTTTGCTCC	chr15	MYO5A	MYO5A_HUMAN	TCA	S	MYO5A_S1004	0.001067	0.255877
GAAGAAGGTTCCGCCTCCT	chr17	LRRC37B	LR37B_HUMAN	TCT	S	LRRC37B_S380	0.0010673	0.255877
GGTAAGATTTCAAAGCTCCT	chr17	ARHGAP44	RHG44_HUMAN	TAC	Y	ARHGAP44_Y330	0.0010676	0.255877
CTTCGGGAACGGGGGCGCAT	chr5	MAST4	MAST4_HUMAN	TCC	S	MAST4_S353	0.0010699	0.256262
CTGACGCACGGGTCACAAAC	chr12	CHD4	CHD4_HUMAN	TCA	S	CHD4_S1179	0.0010712	0.256271
CCGACCAGAACTGGCCCCAC	chr19	SBNO2	SBNO2_HUMAN	TCG	S	SBNO2_S538	0.0010716	0.256271
CATAGACTGCCTGGCTGCATC	chr1	CSRP1	CSRP1_HUMAN	TAT	Y	CSRP1_Y127	0.0010721	0.256271
ATCCGAGAGCCAGGCCAGG	chr5	SLIT3	SLIT3_HUMAN	TCG	S	SLIT3_S227	0.0010727	0.256271
CCGACAGAACTGCTGGGACA	chr2	PRSS56	PRS56_HUMAN	TCG	S	PRSS56_S35	0.0010755	0.256681
GCAGCTGAGGGCCGGAGGGG	chr13	ARHGEF7	ARHG7_HUMAN	TCA	S	ARHGEF7_S664	0.0010758	0.256681
GTGAGGTGGTACTGGGCAC	chr3	ATXN7	ATX7_HUMAN	TCA	S	ATXN7_S571	0.0010777	0.256947
AATAGTGATCCATGTGGGCC	chr14	ZNF839	ZN839_HUMAN	TCA	S	ZNF839_S714	0.0010783	0.256947
TGGTTGTAATTGTAGTTCTG	chr19	DMKN	DMKN_HUMAN	TAC	Y	DMKN_Y433	0.0010797	0.256955
GTTGGAGGCCAGGTCCGGG	chr20	PCSK2	NEC2_HUMAN	TCC	S	PCSK2_S179	0.0010811	0.256955
CATGTAGGGCCTGGAGTGG	chr19	PRSS57	PRS57_HUMAN	TAC	Y	PRSS57_Y47	0.0010818	0.256955
CCAGAGTAGGCACCCAGGCC	chr16	FAM192A	PIP30_HUMAN	TAC	Y	FAM192A_Y218	0.0010818	0.256955
TCAGAACCCAGAATGGAGA	chr16	NTAN1	NTAN1_HUMAN	TCT	S	NTAN1_S69	0.0010818	0.256955
AATAGACAAAAATAAAGTC	chr3	SLC35A5	S35A5_HUMAN	TCT	S	SLC35A5_S160	0.0010833	0.257146
CTACCAGAGGAGCCTTCCAC	chr2	PCBP1	PCBP1_HUMAN	TCT	S	PCBP1_S323	0.001084	0.257148
GGGATGGTGCCAGTGGACT	chrY	KDM5D	KDM5D_HUMAN	TCC	S	KDM5D_S1165	0.0010863	0.257291
GTGTAGCCTCTGTCCCCCG	chr19	HSH2D	HSH2D_HUMAN	TAC	Y	HSH2D_Y265	0.0010863	0.257291
CATAGCCAGCATCCTGGAAG	chrX	TAF1	TAF1_HUMAN	TAT	Y	TAF1_Y903	0.0010874	0.257291
CGCCTGTAGTGCAGGTGAGG	chr3	DOCK3	DOCK3_HUMAN	TAC	Y	DOCK3_Y313	0.0010889	0.257291
ACCACTGACCCCGGTGGTCC	chr3	COL7A1	CO7A1_HUMAN	TCA	S	COL7A1_S2447	0.0010896	0.257291
ACAGAGGTCCCCGGGGCCG	chr11	MUC5AC	MUC5A_HUMAN	TCT	S	MUC5AC_S1934	0.0010913	0.257291
ACAGAGGTCCCCGGGGCCG	chr11	MUC5AC	MUC5A_HUMAN	TCT	S	MUC5AC_S1561	0.0010913	0.257291
GGTACTTCTGGGCCGTCACAG	chr19	EEF2	EF2_HUMAN	TAC	Y	EEF2_Y367	0.0010913	0.257291
TTGGACGGGCCGGACGACG	chr16	FOXF1	FOXF1_HUMAN	TCC	S	FOXF1_S34	0.0010913	0.257291
CATGCGGACTTATTAAAAAC	chrX	PDK3	PDK3_HUMAN	TCC	S	PDK3_S375	0.0010924	0.257291
CTGTACTGCGTGTTACAGC	chr17	MIF4GD	MI4GD_HUMAN	TAC	Y	MIF4GD_Y60	0.0010934	0.257291
CAGAAACAGAAGTCAATGG	chr14	TC2N	TAC2N_HUMAN	TCT	S	TC2N_S50	0.0010952	0.257291
ACGAGTACTCGATGACGTGCT	chr16	PKD1	PKD1_HUMAN	TCG	S	PKD1_S2612	0.0010959	0.257291
AGTACATGGTGGCGCCGCCGA	chr8	AGO2	AGO2_HUMAN	TAC	Y	AGO2_Y2	0.0010959	0.257291
CAGAGGTTCCCTCTGCGAAG	chr12	CIT	CTRO_HUMAN	TCT	S	CIT_S308	0.0010959	0.257291
CTGAGTCTGTTCTGAGGAA	chr17	SSH2	SSH2_HUMAN	TCA	S	SSH2_S1297	0.0010959	0.257291
TTCAGAAGTTTCTACTCTC	chr1	CENPF	CENPF_HUMAN	TCT	S	CENPF_S1863	0.001098	0.257291
CGTAAAAATTGGGATCATA	chr9	HNRNPK	HNRPK_HUMAN	TAC	Y	HNRNPK_Y230	0.0010998	0.257291
CTCGAGCTGCTGGGGGAGC	chr4	POU4F2	PO4F2_HUMAN	TCG	S	POU4F2_S50	0.0010998	0.257291
CATACCCAAAGTCAGCATC	chr8	OSGIN2	OSGI2_HUMAN	TAT	Y	OSGIN2_Y101	0.0011006	0.257291
ACGGAGCTCACAATGCTCT	chr2	RAPH1	RAPH1_HUMAN	TCC	S	RAPH1_S575	0.0011009	0.257291
CTGTATTGCATCTGCTCGG	chr11	SIK2	SIK2_HUMAN	TAC	Y	SIK2_Y787	0.0011015	0.257291
GGCGCGGACTTCAGTCGCCC	chr6	BMP6	BMP6_HUMAN	TCC	S	BMP6_S131	0.0011025	0.257291
GGGTGACAGCGTGATGCCC	chr7	POU6F2	PO6F2_HUMAN	TCA	S	POU6F2_S404	0.0011025	0.257291
GGATCAGACACGCTTAGAAG	chr2	AAK1	AAK1_HUMAN	TCT	S	AAK1_S776	0.0011037	0.257291
GGTAGTGCACGCGGCCTGGCG	chr22	TBX1	TBX1_HUMAN	TAC	Y	TBX1_Y195	0.0011044	0.257291
GGCCCAGAGGCCCCCACTTC	chr2	AMER3	AMER3_HUMAN	TCT	S	AMER3_S852	0.0011047	0.257291
TGGAGTTGATGAGGCACAGCA	chr1	CNR2	CNR2_HUMAN	TCC	S	CNR2_S292	0.0011064	0.257291
ATGTAGCCCATGATATATT	chr19	MYO1F	MYO1F_HUMAN	TAC	Y	MYO1F_Y126	0.0011093	0.257291
GATAGATGATGGAGCCATGCC	chr3	ALDH1L1	AL1L1_HUMAN	TAT	Y	ALDH1L1_Y105	0.0011104	0.257291
GGCGTAGATGTCAGCCAGG	chr10	PDCD11	RRP5_HUMAN	TAC	Y	PDCD11_Y1701	0.0011106	0.257291
GGTGGAGGGCACGGAGGCC	chr1	CASZ1	CASZ1_HUMAN	TCC	S	CASZ1_S1112	0.0011106	0.257291
CAGGGAGCTGATGTCCTGC	chr3	SPSB4	SPSB4_HUMAN	TCC	S	SPSB4_S259	0.0011121	0.257291
CCTGATGTTTCCATTATGT	chr2	SPOPL	SPOPL_HUMAN	TCA	S	SPOPL_S354	0.0011174	0.257291
GAGATATGCCCCGGCGCACCC	chr16	TAOK2	TAOK2_HUMAN	TCT	S	TAOK2_S1082	0.0011174	0.257291
GCAGAGTACTTTGGCAAAAA	chr6	DTNBP1	DTBP1_HUMAN	TAC	Y	DTNBP1_Y45	0.0011199	0.257291
ACCTGACTGTATTGTCCTG	chr10	CUBN	CUBN_HUMAN	TCA	S	CUBN_S2774	0.0011208	0.257291
TGGAACCGCCGGTCCACACGG	chr9	ACTL7B	ACL7B_HUMAN	TCC	S	ACTL7B_S385	0.0011227	0.257291
AGCTGTGACCTTGGTTCCCC	chr1	LRP8	LRP8_HUMAN	TCA	S	LRP8_S932	0.0011242	0.257291
AGTATATGCATCCGGCTTT	chr1	TMEM9	TMEM9_HUMAN	TAT	Y	TMEM9_Y122	0.0011249	0.257291
GGTGGACTTAGCTGGACTG	chr1	MTOR	MTOR_HUMAN	TCC	S	MTOR_S354	0.0011259	0.257291
GTGTACATCATGTTACCGT	chr10	KAT6B	KAT6B_HUMAN	TAC	Y	KAT6B_Y2048	0.0011259	0.257291
GGGAGCCCTTGCGGCCGTCC	chr3	EOMES	EOMES_HUMAN	TCC	S	EOMES_S107	0.0011285	0.257291
TCCAGTGAATCATGATCCAC	chr17	NCOR1	NCOR1_HUMAN	TCA	S	NCOR1_S103	0.0011293	0.257291
TCTGTATAATTGATTAGTTC	chr20	ANKEF1	ANKE1_HUMAN	TAT	Y	ANKEF1_Y42	0.0011319	0.257291
TGTACATGATAGGAACTCC	chr14	FCF1	FCF1_HUMAN	TAC	Y	FCF1_Y178	0.0011319	0.257291
GGGAAGAAGGGTGGCTACTGC	chr5	SIMC1	SIMC1_HUMAN	TCC	S	SIMC1_S651	0.0011333	0.257291
ATGGATTTAATTTGCTTGG	chr8	FAM49B	FA49B_HUMAN	TCC	S	FAM49B_S321	0.0011344	0.257291
ATGGAGTTCTCCAGACTCT	chr19	WDR62	WDR62_HUMAN	TCC	S	WDR62_S897	0.0011384	0.257291
GGGCCTGAGAGAGCCTTAGA	chr4	AFF1	AFF1_HUMAN	TCA	S	AFF1_S684	0.0011394	0.257291
CATACAGGCAGCCATAGAAGG	chr12	DIP2B	DIP2B_HUMAN	TAT	Y	DIP2B_Y1068	0.0011398	0.257291
CGGTATAAGGGCTGAGTAA	chrX	F8	FA8_HUMAN	TAC	Y	F8_Y1767	0.0011418	0.257291
TCGGTAACATTCATAATTC	chr21	BACE2	BACE2_HUMAN	TAC	Y	BACE2_Y394	0.0011423	0.257291
TGTAAACGGGAGGTGGCTC	chr19	JUNB	JUNB_HUMAN	TAC	Y	JUNB_Y182	0.0011457	0.257291
AGGGACACCTGCCAGGGCC	chr16	CTRB2	CTRB2_HUMAN	TCC	S	CTRB2_S50	0.0011475	0.257291
AGGGACACCTGCCAGGGCC	chr16	CTRB1	CTRB1_HUMAN	TCC	S	CTRB1_S50	0.0011475	0.257291
AGGGACACCTGCCAGGGCC	chr16	CTRL	CTRL_HUMAN	TCC	S	CTRL_S50	0.0011475	0.257291
CCGGTACTGGACCTGCAGG	chr19	UPF1	RENT1_HUMAN	TAC	Y	UPF1_Y713	0.0011475	0.257291
AAGATAATATTCCGAGCTCC	chr16	N4BP1	N4BP1_HUMAN	TCT	S	N4BP1_S688	0.0011482	0.257291
ATGGGAGCTCAGCATGGCC	chr6	TRERF1	TREF1_HUMAN	TCC	S	TRERF1_S422	0.0011482	0.257291
GAAGAATCTGCTTTGCTGC	chr16	USP31	UBP31_HUMAN	TCT	S	USP31_S1079	0.0011482	0.257291
AAGAAGGAGGTGGAGGAGG	chr7	KMT2E	KMT2E_HUMAN	TCT	S	KMT2E_S1553	0.0011488	0.257291
AATAAGGAGGAGGAGGCGG	chr10	EGR2	EGR2_HUMAN	TAT	Y	EGR2_Y174	0.0011488	0.257291
AGAGTAGAAATCGTCTCATT	chr7	SAMD9	SAMD9_HUMAN	TCT	S	SAMD9_S481	0.0011488	0.257291
AGTAGTCTGTTCTGTAAAGGG	chr15	RAD51	RAD51_HUMAN	TAC	Y	RAD51_Y232	0.0011488	0.257291
CAGAGACGAATCTCAGCGTCA	chr10	CUBN	CUBN_HUMAN	TCT	S	CUBN_S1718	0.0011488	0.257291
CAGATCCCGGGGACCATGAG	chr3	MUC20	MUC20_HUMAN	TCT	S	MUC20_S233	0.0011488	0.257291
CAGATCCCGGGGACCATGAG	chr3	MUC20	MUC20_HUMAN	TCT	S	MUC20_S252	0.0011488	0.257291
CAGATCCCGGGGACCATGAG	chr3	MUC20	MUC20_HUMAN	TCT	S	MUC20_S404	0.0011488	0.257291
CCGAGACGGCAAAGGCCAC	chr1	CELSR2	CELR2_HUMAN	TCG	S	CELSR2_S2532	0.0011488	0.257291
CGTGGACGTCTCTGTGTAG	chr17	C17orf100	CQ100_HUMAN	TCC	S	C17orf100_S23	0.0011488	0.257291
CTGAGACGGGAGGGGGGTGCC	chr19	MATK	MATK_HUMAN	TCA	S	MATK_S39	0.0011488	0.257291
CTGAGACGTTGACCCCTGGA	chr17	FSCN2	FSCN2_HUMAN	TCA	S	FSCN2_S280	0.0011488	0.257291
CTGAGAGACGCAGGTGCTTC	chr19	NLRP7	NALP7_HUMAN	TCA	S	NLRP7_S797	0.0011488	0.257291
GAAGTACCACGGCTTGAGG	chr11	KAT5	KAT5_HUMAN	TAC	Y	KAT5_Y246	0.0011488	0.257291
GCAAGAGACGGGCCCATCAC	chr1	UBE4B	UBE4B_HUMAN	TCT	S	UBE4B_S292	0.0011488	0.257291
GCGTGAGGAGTCTTTCACG	chr22	EIF3D	EIF3D_HUMAN	TCA	S	EIF3D_S461	0.0011488	0.257291
GGAGGAGGGAGACGGGCTG	chr7	SP8	SP8_HUMAN	TCC	S	SP8_S17	0.0011488	0.257291
GGCTGAGACGTTGATGATG	chr3	DLEC1	DLEC1_HUMAN	TCA	S	DLEC1_S864	0.0011488	0.257291
GGGAGACGGCCCCTGCCAG	chr16	ZNF469	ZN469_HUMAN	TCC	S	ZNF469_S2250	0.0011488	0.257291
GGGAGCAGCAAGCCAGGAAA	chr17	TOP3A	TOP3A_HUMAN	TCC	S	TOP3A_S446	0.0011488	0.257291
GGTAGTCAGGAACATGGCCC	chr7	DDX56	DDX56_HUMAN	TAC	Y	DDX56_Y495	0.0011488	0.257291
GTGAGACGAACTTCGCGATGG	chr12	TMCC3	TMCC3_HUMAN	TCA	S	TMCC3_S437	0.0011488	0.257291
TATAAGGTCCGTCTCCAGTG	chr19	ZNF791	ZN791_HUMAN	TAT	Y	ZNF791_Y440	0.0011488	0.257291
TGCAGGGAGCCAGTGACATT	chr6	VARS2	SYVM_HUMAN	TCC	S	VARS2_S151	0.0011488	0.257291
TGCAGGGAGCCAGTGACATT	chr6	VARS2	A0A0A0MTG1_HUMAN	TCC	S	VARS2_S151	0.0011488	0.257291
TGCAGGGAGCCAGTGACATT	chr6	VARS2	A0A140TA35_HUMAN	TCC	S	VARS2_S181	0.0011488	0.257291
TGCAGGGAGCCAGTGACATT	chr6	VARS2	A0A140TA36_HUMAN	TCC	S	VARS2_S181	0.0011488	0.257291
TGCAGGGAGCCAGTGACATT	chr6	VARS2	A0A0G2JL52_HUMAN	TCC	S	VARS2_S181	0.0011488	0.257291
TGGAGTTGAGACGACTCCTCC	chr19	BRSK1	BRSK1_HUMAN	TCC	S	BRSK1_S555	0.0011488	0.257291
GGCGTAACGGGTGCCCCAG	chr17	OGFOD3	OGFD3_HUMAN	TAC	Y	OGFOD3_Y299	0.0011504	0.257291
GGGACAGGGTGGTCAAGCTGG	chr10	COL17A1	COHA1_HUMAN	TCC	S	COL17A1_S295	0.0011504	0.257291
CCCTGAGAGCTGCTGGTGC	chrX	RBM10	RBM10_HUMAN	TCA	S	RBM10_S781	0.0011527	0.257291
GAGGTATATGCTGCCCTGG	chr3	STAB1	STAB1_HUMAN	TAC	Y	STAB1_Y1682	0.0011527	0.257291
GGTGGACTTCTTGGTGGGC	chr2	CD8B	CD8B_HUMAN	TCC	S	CD8B_S148	0.0011527	0.257291
GTGACGGCCGAGGCGAGGG	chrX	BCOR	BCOR_HUMAN	TCA	S	BCOR_S340	0.0011527	0.257291
TTTGGATATCGTAAAACCAC	chr5	LPCAT1	PCAT1_HUMAN	TAT	Y	LPCAT1_Y238	0.0011527	0.257291
CTATCTGAAAACTAAGAGGG	chr1	SCP2	NLTP_HUMAN	TCA	S	SCP2_S134	0.0011533	0.257291
GGGGGAGGCTGGTGAACGC	chr22	SH3BP1	3BP1_HUMAN	TCC	S	SH3BP1_S641	0.0011533	0.257291
CATAGCCCTGCAGGGCCGG	chr17	MYBBP1A	MBB1A_HUMAN	TAT	Y	MYBBP1A_Y406	0.0011569	0.257629
CCCAGATTCCCCGCTCCCG	chr19	DMKN	DMKN_HUMAN	TCT	S	DMKN_S343	0.0011569	0.257629
CCCAGATTCCCCGCTCCCG	chr19	DMKN	DMKN_HUMAN	TCT	S	DMKN_S282	0.0011569	0.257629
TGTACTCGTCGTAGAGCAGG	chr19	RFX2	RFX2_HUMAN	TAC	Y	RFX2_Y648	0.0011599	0.258142
CATAGACCACATGATCATT	chr3	IL1RAP	IL1AP_HUMAN	TAT	Y	IL1RAP_Y254	0.0011611	0.258254
ACGATAAAGAAACAGGAAA	chr5	DMXL1	DMXL1_HUMAN	TCG	S	DMXL1_S1220	0.0011644	0.258833
GGAGGAGATCTCGCTGGCA	chr7	EGFR	EGFR_HUMAN	TCC	S	EGFR_S924	0.0011674	0.259344
CGTAAGTGCAGTTGGGCAG	chr6	TJAP1	TJAP1_HUMAN	TAC	Y	TJAP1_Y352	0.0011682	0.259366
GGTAGGGCAGGTCGCGGCCG	chr1	ILDR2	ILDR2_HUMAN	TAC	Y	ILDR2_Y612	0.0011702	0.259455
AGGTCGGACTGAGTAACCAT	chrX	NHSL2	NHSL2_HUMAN	TCC	S	NHSL2_S826	0.0011714	0.259455
GGGACTGGCATCGCCCTATGG	chr8	PINX1	PINX1_HUMAN	TCC	S	PINX1_S136	0.0011714	0.259455
GGGAGAACCAGTAGATCAG	chr6	ITPR3	ITPR3_HUMAN	TCC	S	ITPR3_S2198	0.0011714	0.259455
GAGATTCTGCTGTGCTGGTG	chr8	RAB11FIP1	RFIP1_HUMAN	TCT	S	RAB11FIP1_S1126	0.0011732	0.259566
GCAGACTTGACATGTTGGT	chr19	PPP2R1A	2AAA_HUMAN	TCT	S	PPP2R1A_S343	0.0011746	0.259566
AGGAGGCTTCACACTTAGCC	chr7	PRSS1	TRY1_HUMAN	TCC	S	PRSS1_S174	0.0011769	0.259566
GATAGTAGGCGCCAGCTTGG	chr3	EIF4G1	IF4G1_HUMAN	TAT	Y	EIF4G1_Y146	0.0011774	0.259566
GACATATCCGCGCGCGGCC	chr1	MRPS15	RT15_HUMAN	TAT	Y	MRPS15_Y53	0.0011793	0.259566
CAGGTAGCCGGGCATCGCC	chr12	HOXC13	HXC13_HUMAN	TAC	Y	HOXC13_Y188	0.0011819	0.259566
TGTACTTGGCCGTGTAATCGC	chr11	GLB1L2	GLBL2_HUMAN	TAC	Y	GLB1L2_Y358	0.0011819	0.259566
AAAATATTCCGGGGTGCTC	chr5	ANXA6	ANXA6_HUMAN	TAT	Y	ANXA6_Y255	0.0011836	0.259566
GGTAGAGCTTCTTCTGGTT	chr2	TTN	TITIN_HUMAN	TCT	S	TTN_S32312	0.0011836	0.259566
TGTAGCCATCCAGGCAAGCC	chr4	LSM6	LSM6_HUMAN	TAC	Y	LSM6_Y40	0.0011836	0.259566
CTGTAGGTGTTGGGCGGGC	chr15	IGF1R	IGF1R_HUMAN	TAC	Y	IGF1R_Y269	0.0011852	0.259566
GGCTGAGGGCACAAAGACA	chr11	MPZL3	MPZL3_HUMAN	TCA	S	MPZL3_S170	0.0011852	0.259566
GGCTGAGGGCACAAAGACA	chr11	MPZL3	MPZL3_HUMAN	TCA	S	MPZL3_S158	0.0011852	0.259566
GGGAATGAGTTGCTGAAGGA	chr14	WARS	SYWC_HUMAN	TCA	S	WARS_S292	0.0011852	0.259566
GGTAGAAGGTGAAACGCCT	chr6	TRIM39	TRI39_HUMAN	TAC	Y	TRIM39_Y379	0.0011852	0.259566
TCGAGCTCTTAGGCCGCCG	chr17	COX11	COX11_HUMAN	TCG	S	COX11_S77	0.0011852	0.259566
TGTAAAAAAGGATGTAGGCC	chr6	USP49	UBP49_HUMAN	TAC	Y	USP49_Y654	0.0011852	0.259566
TTGAGAAGGGTGGAGCACT	chr18	ELP2	ELP2_HUMAN	TCT	S	ELP2_S735	0.0011854	0.259566
CTGACATCGATGTCCTGTCTT	chr4	INPP4B	INP4B_HUMAN	TCA	S	INPP4B_S852	0.0011882	0.259566
AATATCCAATAAGGATCTCA	chr16	CREBBP	CBP_HUMAN	TAT	Y	CREBBP_Y1457	0.0011884	0.259566
AGTAGAGGGCCACTTGCTTG	chr6	NR2E1	NR2E1_HUMAN	TAC	Y	NR2E1_Y106	0.0011884	0.259566
TAGATGGGTGATAATATGGT	chr14	RD3L	RD3L_HUMAN	TCT	S	RD3L_S197	0.0011884	0.259566
TGGAGAAGGGCATGTGGCT	chr2	CAD	PYR1_HUMAN	TCC	S	CAD_S1767	0.0011884	0.259566
CCAGCAGAGGCCATGGCTCC	chr17	MED9	MED9_HUMAN	TCT	S	MED9_S3	0.0011887	0.259566
GCATAGACCCGGGAGGCCT	chr1	RUSC1	RUSC1_HUMAN	TAT	Y	RUSC1_Y740	0.001191	0.259609
CTGGGGTAGTAGGGTGGTGG	chr5	RNF44	RNF44_HUMAN	TAC	Y	RNF44_Y301	0.0011924	0.259609
GATGGACGCCTTGCGCCCC	chr7	ELFN1	ELFN1_HUMAN	TCC	S	ELFN1_S735	0.0011924	0.259609
TGCAGAGCACGGAGGCTGC	chr13	SMAD9	SMAD9_HUMAN	TCT	S	SMAD9_S187	0.0011924	0.259609
TGCTGAAAAGATCAGGATC	chr10	ABCC2	MRP2_HUMAN	TCA	S	ABCC2_S182	0.0011924	0.259609
TCCGAGAGGGCGGCCCGGT	chr9	RAPGEF1	RPGF1_HUMAN	TCG	S	RAPGEF1_S975	0.0011939	0.259631
AACATATTCCTGTGTGGGA	chr11	SPTBN2	SPTN2_HUMAN	TAT	Y	SPTBN2_Y1193	0.001196	0.259631
GACAGCGATGAGAAGCCTAG	chr11	ESRRA	ERR1_HUMAN	TCG	S	ESRRA_S251	0.001196	0.259631
GACAGCGATGAGAAGCCTAG	chr11	ESRRA	ERR1_HUMAN	TCG	S	ESRRA_S250	0.001196	0.259631
GGGACTCAGGGGACGGGGTG	chr9	NOTCH1	NOTC1_HUMAN	TCC	S	NOTCH1_S2516	0.0011964	0.259631
CCGAGGCCTCTCCAGACCCG	chr7	TNRC18	TNC18_HUMAN	TCG	S	TNRC18_S583	0.0011967	0.259631
GAGAAGGGATCCTAACACTCC	chr6	ZNF318	ZN318_HUMAN	TCT	S	ZNF318_S2101	0.0011995	0.260086
TGTACCACCGCTCCCCTACC	chr7	ZAN	ZAN_HUMAN	TAC	Y	ZAN_Y1496	0.0012023	0.260541
AGGGAGGAGACCCCCTGGGA	chr22	ARHGAP8	RHG08_HUMAN	TCC	S	ARHGAP8_S389	0.0012051	0.260709
GATAAACCTGGAAATAGGGC	chr6	TRIM38	TRI38_HUMAN	TAT	Y	TRIM38_Y453	0.0012059	0.260709
TTCAGATCCAACACCAACA	chr12	CPSF6	CPSF6_HUMAN	TCT	S	CPSF6_S133	0.0012059	0.260709
AAAGTGGAGAATGAGAAGTG	chr10	PCDH15	PCD15_HUMAN	TCC	S	PCDH15_S1672	0.0012062	0.260709
GTGAGGCACAAAGCAGCTTG	chr12	CLEC4A	CLC4A_HUMAN	TCA	S	CLEC4A_S49	0.0012076	0.260709
TGTACAGCGGATTGAGGCCGA	chr17	SLC13A5	S13A5_HUMAN	TAC	Y	SLC13A5_Y489	0.0012079	0.260709
CCGATTCTAGTCCCACAGC	chr9	RALGDS	GNDS_HUMAN	TCG	S	RALGDS_S327	0.0012087	0.260709
GGCATAAGGAAAGCCAAGC	chr4	SEL1L3	SE1L3_HUMAN	TAT	Y	SEL1L3_Y254	0.0012087	0.260709
CAGGACTGGGCCAAGAGCA	chr9	RIC1	RIC1_HUMAN	TCC	S	RIC1_S850	0.0012108	0.260852
CATAGTGGAGCATAGCCAC	chr17	SPPL2C	SPP2C_HUMAN	TAT	Y	SPPL2C_Y155	0.0012137	0.260852
GCTGTGGAGTCCCCATCCTC	chr17	MEOX1	MEOX1_HUMAN	TCC	S	MEOX1_S247	0.0012137	0.260852
GTAGCGTACAGCTTGACCAC	chr8	RP1	RP1_HUMAN	TAC	Y	RP1_Y199	0.0012137	0.260852
TGTAGTCGGTCATGATGGTCG	chr2	ALK	ALK_HUMAN	TAC	Y	ALK_Y1092	0.0012137	0.260852
AAAGGAGCTGGGGTGAGAC	chr5	FAM193B	F193B_HUMAN	TCC	S	FAM193B_S268	0.0012164	0.260852
CTGAGTAGCTGGAGAGGAC	chr6	MDN1	MDN1_HUMAN	TCA	S	MDN1_S4618	0.0012164	0.260852
GCCGGAGAGCAGGTAGGAC	chr16	OSGIN1	OSGI1_HUMAN	TCC	S	OSGIN1_S36	0.0012164	0.260852
GCGAGCGGCGCGGGTTGTCC	chr16	IRX3	IRX3_HUMAN	TCG	S	IRX3_S365	0.0012164	0.260852
GGAGGGGAGGCAGAAGAGGG	chr7	HOXA3	HXA3_HUMAN	TCC	S	HOXA3_S126	0.0012164	0.260852
GTCATACTTCTCCAGGGTC	chr16	FAM92B	FA92B_HUMAN	TAT	Y	FAM92B_Y210	0.0012203	0.261401
AGAGAGCCCATCATGACTG	chr3	IMPDH2	IMDH2_HUMAN	TCT	S	IMPDH2_S388	0.0012234	0.261401
CGGAGGGCCGGAGCAGCGTG	chr22	BCR	BCR_HUMAN	TCC	S	BCR_S1215	0.0012234	0.261401
AGAGAGCAGATGCCAAGGA	chr1	XCL1	XCL1_HUMAN	TCT	S	XCL1_S13	0.0012246	0.261401
AGAGAGCAGATGCCAAGGA	chr1	XCL2	XCL2_HUMAN	TCT	S	XCL2_S13	0.0012246	0.261401
CCTGATAGCAGTGCCAGGG	chr8	GSDMD	GSDMD_HUMAN	TCA	S	GSDMD_S477	0.0012246	0.261401
GATGAAGGCCCAGCTGTGT	chr4	RAPGEF2	RPGF2_HUMAN	TCA	S	RAPGEF2_S1448	0.0012246	0.261401
GCGACCCGAGGGCCCCATCGT	chr7	COBL	COBL_HUMAN	TCG	S	COBL_S47	0.0012246	0.261401
GGTGAGGCCTGCACATCAA	chr3	HYAL2	HYAL2_HUMAN	TCA	S	HYAL2_S65	0.0012274	0.261761
CAGAGCTACGCTTCTCTGCG	chr17	AKAP1	AKAP1_HUMAN	TCT	S	AKAP1_S192	0.0012277	0.261761
TGGAATAATTTGTGCTGCTGC	chr19	KIAA0355	K0355_HUMAN	TCC	S	KIAA0355_S559	0.0012288	0.261845
TGGATGGAGCCAGGCGTTGC	chr12	KMT2D	KMT2D_HUMAN	TCC	S	KMT2D_S3346	0.0012305	0.26197
GTTGAGGAAGTGTTACCTGG	chr20	ADNP	ADNP_HUMAN	TCC	S	ADNP_S441	0.0012308	0.26197
AATATTGAAAGCAGTAAAGG	chr3	ATP13A5	AT135_HUMAN	TCA	S	ATP13A5_S976	0.0012333	0.262039
GCTGGAGAAGACTGGTAATG	chr3	PBRM1	PB1_HUMAN	TCT	S	PBRM1_S178	0.0012349	0.262039
TCTGAGTCTTCGTAGGATG	chr1	ITPKB	IP3KB_HUMAN	TCA	S	ITPKB_S615	0.0012352	0.262039
TGTAACTAGGGTACCGTGCT	chr15	JMJD7	JMJD7_HUMAN	TAC	Y	JMJD7_Y253	0.0012361	0.262039
CGTGATCGGCCATGGCGGG	chr1	OBSCN	OBSCN_HUMAN	TCA	S	OBSCN_S5579	0.0012389	0.262039
GACCGACCTGGGCAAAGTC	chr12	SRGAP1	SRGP1_HUMAN	TCG	S	SRGAP1_S626	0.001239	0.262039
TGAGAGTTTCTCCAGGGGC	chr4	ENAM	ENAM_HUMAN	TCT	S	ENAM_S461	0.001239	0.262039
TTGACTGATCCAAGTGGAC	chr14	ANG	ANGI_HUMAN	TCA	S	ANG_S142	0.0012408	0.262039
AGGAGAGGTGGGAGAGGAT	chr14	NUMB	NUMB_HUMAN	TCT	S	NUMB_S244	0.0012418	0.262039
GGTAGCCCTCGGCGAGCATC	chr1	CITED4	CITE4_HUMAN	TAC	Y	CITED4_Y11	0.0012433	0.262039
TGGGAGCTGGGGAAGCCAG	chr11	MUC5B	MUC5B_HUMAN	TCC	S	MUC5B_S4937	0.0012433	0.262039
CATGCCGAAAAGAAAGCCGG	chr4	DOK7	DOK7_HUMAN	TCG	S	DOK7_S490	0.0012446	0.262039
GGGGAGGAAGACGACGAGG	chr16	SRRM2	SRRM2_HUMAN	TCC	S	SRRM2_S2648	0.0012459	0.262039
GACGTACACGTTCCCCACC	chr21	U2AF1	U2AF1_HUMAN	TAC	Y	U2AF1_Y114	0.001246	0.262039
GACGTACACGTTCCCCACC	chr21	U2AF1	U2AF1_HUMAN	TAC	Y	U2AF1_Y114	0.001246	0.262039
GGTAGAGGGGAGGACGCTG	chr12	ESPL1	ESPL1_HUMAN	TAC	Y	ESPL1_Y96	0.001246	0.262039
CATATACGTAGAGTGCTAACC	chr5	SSBP2	SSBP2_HUMAN	TAT	Y	SSBP2_Y27	0.001247	0.262039
GGTGACACAGGGTTTCCAT	chr3	ROBO1	ROBO1_HUMAN	TCA	S	ROBO1_S879	0.001247	0.262039
GTAGTAGTAGGGGATGGGA	chr17	ALOX12B	LX12B_HUMAN	TAC	Y	ALOX12B_Y688	0.0012476	0.262039
CAACTGGATGCCTCAAGCAC	chr14	FBXO34	FBX34_HUMAN	TCC	S	FBXO34_S548	0.0012488	0.262039
GGCGTACTGGTCATGCCCG	chr6	HLA-B	HLAB_HUMAN	TAC	Y	HLA-B_Y140	0.0012502	0.262039
TTTGGAGACTTAACTGCTTC	chr2	TTN	TITIN_HUMAN	TCT	S	TTN_S33608	0.001253	0.262039
TTTGGAGACTTAACTGCTTC	chr2	TTN	TITIN_HUMAN	TCT	S	TTN_S32681	0.001253	0.262039
AGCGTATCTTCTATCCAGC	chr8	RGS22	RGS22_HUMAN	TAC	Y	RGS22_Y639	0.0012546	0.262039
GAAGTAGGATTTGCTGCCA	chr12	GRIN2B	NMDE2_HUMAN	TAC	Y	GRIN2B_Y1404	0.0012546	0.262039
GAGAGGTGTGTGGGGGGCGC	chr15	LPCAT4	LPCT4_HUMAN	TCT	S	LPCAT4_S493	0.0012546	0.262039
GCTGGAGTGGTTGTACAGG	chr11	TENM4	TEN4_HUMAN	TCC	S	TENM4_S2330	0.0012546	0.262039
GGAGACTCCTGTAGCCTAC	chr2	SPEG	SPEG_HUMAN	TCT	S	SPEG_S2164	0.0012546	0.262039
GTTGGAATCTGACGTCTGC	chr5	RMND5B	RMD5B_HUMAN	TCC	S	RMND5B_S348	0.0012546	0.262039
TGGAGCAGTAGGCGATGTAG	chr1	ARHGEF16	ARHGG_HUMAN	TCC	S	ARHGEF16_S379	0.0012559	0.262039
CAGTAGGTGGGGAGCGCGC	chr12	HRK	HRK_HUMAN	TAC	Y	HRK_Y68	0.0012567	0.262039
GTAGATGAGGCTGGGGCTG	chr5	PDLIM7	PDLI7_HUMAN	TCT	S	PDLIM7_S204	0.0012567	0.262039
ATGGGAGAATAAAGCAGCTA	chr3	CTNNB1	CTNB1_HUMAN	TCT	S	CTNNB1_S605	0.0012573	0.262039
GAAAGGGAGATACAAGGTAC	chr11	FOSL1	FOSL1_HUMAN	TCC	S	FOSL1_S203	0.0012583	0.262039
GAAAGGGAGATACAAGGTAC	chr11	FOSL1	FOSL1_HUMAN	TCC	S	FOSL1_S101	0.0012583	0.262039
CCGAGCGGGGTCCCAGGGCT	chr6	GPSM3	GPSM3_HUMAN	TCG	S	GPSM3_S54	0.0012586	0.262039
AGCTGAATCCAATTCCTTC	chr17	LRRC37B	LR37B_HUMAN	TCA	S	LRRC37B_S103	0.0012587	0.262039
CAGATACCATGCTCGTCTGGA	chr3	KALRN	KALRN_HUMAN	TCT	S	KALRN_S155	0.0012615	0.262039
CTGTAGGCATTGTTCTCTG	chr6	TMEM63B	CSCL2_HUMAN	TAC	Y	TMEM63B_Y188	0.0012618	0.262039
CTGGAGCGGGTCAGCAGCG	chr1	AVPR1B	V1BR_HUMAN	TCC	S	AVPR1B_S383	0.0012643	0.262039
ATGATTTCTTCTCTGTCTCAT	chr17	MEOX1	MEOX1_HUMAN	TCA	S	MEOX1_S33	0.0012645	0.262039
ATGATTTCTTCTCTGTCTCAT	chr17	MEOX1	MEOX1_HUMAN	TCA	S	MEOX1_S148	0.0012645	0.262039
GACGAAGGTGCAGGGGCGT	chr4	HTT	HD_HUMAN	TCG	S	HTT_S2650	0.0012664	0.262039
GGGCTGGACTGGGGTCTGTT	chr4	APBB2	APBB2_HUMAN	TCC	S	APBB2_S216	0.0012664	0.262039
TGGGGACAGTTGGCCATGG	chr22	RHBDD3	RHBD3_HUMAN	TCC	S	RHBDD3_S11	0.0012671	0.262039
CTGGTAGTCCAGCTCACCC	chr9	URM1	URM1_HUMAN	TAC	Y	URM1_Y84	0.0012684	0.262039
GCGCCAGAATCCCCGGCGCG	chr17	HES7	HES7_HUMAN	TCT	S	HES7_S187	0.0012684	0.262039
GAGGAGGAAGATGAAGAGG	chr1	PRDM2	PRDM2_HUMAN	TCC	S	PRDM2_S1060	0.0012699	0.262039
GAGGAGGAAGATGAAGAGG	chr16	SRRM2	SRRM2_HUMAN	TCC	S	SRRM2_S2620	0.0012699	0.262039
TGGTGTGAGAACCTCACGAG	chr10	MTPAP	PAPD1_HUMAN	TCA	S	MTPAP_S316	0.0012699	0.262039
CATACTTCAGGGCATCAGCC	chr7	EZH2	EZH2_HUMAN	TAT	Y	EZH2_Y736	0.0012706	0.262039
AAGATAAAGCCTTGGACTTG	chr12	RAD52	RAD52_HUMAN	TCT	S	RAD52_S138	0.0012707	0.262039
GAGGAAGGCTTCGGAACAG	chr18	TAF4B	TAF4B_HUMAN	TCC	S	TAF4B_S196	0.0012707	0.262039
GGAGCTGACAGCTCCTCCTC	chr16	APOBR	APOBR_HUMAN	TCA	S	APOBR_S1040	0.0012707	0.262039
GGGACCTGGGGTCGGCAGG	chr19	LSR	LSR_HUMAN	TCC	S	LSR_S566	0.0012707	0.262039
GGGACCTGGGGTCGGCAGG	chr19	LSR	LSR_HUMAN	TCC	S	LSR_S546	0.0012707	0.262039
CTCCGAGAGCTCGTAGAAG	chr19	EEF2	EF2_HUMAN	TCG	S	EEF2_S82	0.0012743	0.262528
GGGAATCTGCAAGCAGAGG	chr11	CD6	CD6_HUMAN	TCC	S	CD6_S505	0.0012756	0.262528
GTCTGAGCTGGCCACCACT	chr16	CREBBP	CBP_HUMAN	TCA	S	CREBBP_S1365	0.0012758	0.262528
GCGACGTGAACGCCGAGCTC	chr13	ZIC2	ZIC2_HUMAN	TCG	S	ZIC2_S79	0.0012781	0.262528
CTGAAGACTGTATATTTGAAG	chr17	BPTF	BPTF_HUMAN	TCA	S	BPTF_S2259	0.0012784	0.262528
AGTACTGGGCAGTGGCTGCT	chr2	STK11IP	S11IP_HUMAN	TAC	Y	STK11IP_Y304	0.0012787	0.262528
CAGAGAGGACCCAGTAAACGC	chr3	IGSF10	IGS10_HUMAN	TCT	S	IGSF10_S1879	0.0012812	0.262528
GGGAGGCTTCGTGGGGGCC	chr1	CASZ1	CASZ1_HUMAN	TCC	S	CASZ1_S926	0.0012816	0.262528
GGGAGGGCTCCATGGCGCC	chr19	SSBP4	SSBP4_HUMAN	TCC	S	SSBP4_S184	0.0012816	0.262528
TGTAGGGCTGGCAGGAGTC	chr1	NBPF12	NBPFC_HUMAN	TAC	Y	NBPF12_Y1321	0.001284	0.262528
TGTAGGGCTGGCAGGAGTC	chr1	NBPF12	NBPFC_HUMAN	TAC	Y	NBPF12_Y1077	0.001284	0.262528
CGTAGGAAGAGTAGAGTTCCC	chr17	TMEM104	TM104_HUMAN	TAC	Y	TMEM104_Y15	0.0012843	0.262528
CTGAGGTCCCGGGGTCCGAC	chr17	SEZ6	SEZ6_HUMAN	TCA	S	SEZ6_S689	0.0012843	0.262528
TAAAGGTAACCGGAGTCTGC	chr3	PLXND1	PLXD1_HUMAN	TAC	Y	PLXND1_Y532	0.0012843	0.262528
GGGAGGGAAAAATTGCTCGGA	chr8	TG	THYG_HUMAN	TCC	S	TG_S450	0.0012848	0.262528
TGATATTCAATGGTCCCAT	chr1	HMCN1	HMCN1_HUMAN	TAT	Y	HMCN1_Y5620	0.0012868	0.262528
AAGAGAAGCCTCAAGGTTA	chr1	CTSK	CATK_HUMAN	TCT	S	CTSK_S65	0.0012889	0.262528
CAGTGACTGGAAGAGGTTG	chr19	MYO9B	MYO9B_HUMAN	TCA	S	MYO9B_S1594	0.0012897	0.262528
ACCGAGGTCATCAGACTTT	chr4	EDNRA	EDNRA_HUMAN	TCG	S	EDNRA_S397	0.0012902	0.262528
GGGACAGGTTCAGGACGTC	chr2	ATG4B	ATG4B_HUMAN	TCC	S	ATG4B_S368	0.0012913	0.262528
CTTATAGTACTCAAAGTCC	chr19	SLC44A2	CTL2_HUMAN	TAT	Y	SLC44A2_Y135	0.0012921	0.262528
GGTAGAGATTGGCTGCGCCA	chr19	VAV1	VAV_HUMAN	TAC	Y	VAV1_Y267	0.0012925	0.262528
AGGATTTCGGGTCCCGGCAC	chr16	KCTD5	KCTD5_HUMAN	TCC	S	KCTD5_S68	0.0012933	0.262528
TGTAAGGCCCATTGTGCCAGT	chr13	SLITRK1	SLIK1_HUMAN	TAC	Y	SLITRK1_Y678	0.0012933	0.262528
CCTGTAATGGCGGGTGTCC	chr14	GALNT16	GLT16_HUMAN	TAC	Y	GALNT16_Y111	0.0012943	0.262528
GGGACAAGCATGGCTCCTC	chr12	KMT2D	KMT2D_HUMAN	TCC	S	KMT2D_S825	0.0012943	0.262528
CATAAGCCAAGGAGATGGCA	chr1	ATP1A4	AT1A4_HUMAN	TAT	Y	ATP1A4_Y830	0.0012953	0.262528
CGGAGTAGTCATGTGGCCT	chr15	FURIN	FURIN_HUMAN	TCC	S	FURIN_S524	0.001298	0.262528
TAGAGAGAGTGTTGTCTTC	chr19	ZNF567	ZN567_HUMAN	TCT	S	ZNF567_S381	0.0012981	0.262528
TAGAGAGAGTGTTGTCTTC	chr19	ZNF567	ZN567_HUMAN	TCT	S	ZNF567_S350	0.0012981	0.262528
ACCGTGTAAACCTGTGTGAG	chr19	AP2S1	AP2S1_HUMAN	TAC	Y	AP2S1_Y111	0.0012983	0.262528
GATGTAGCACGCCGTCACC	chr19	SLC7A9	BAT1_HUMAN	TAC	Y	SLC7A9_Y267	0.0012983	0.262528
GGTGATTGGTAATTCTTGT	chr16	PRR14	PRR14_HUMAN	TCA	S	PRR14_S488	0.0012983	0.262528
GTAGTATTCACTCTCAGGG	chr3	KAT2B	KAT2B_HUMAN	TAC	Y	KAT2B_Y809	0.0012983	0.262528
GTGAGGGGGTCCCCATCTG	chr10	KAT6B	KAT6B_HUMAN	TCA	S	KAT6B_S647	0.0012983	0.262528
TGGGATACAGAGGGGCAGT	chr17	AOC2	AOC2_HUMAN	TCC	S	AOC2_S41	0.0013003	0.262528
AGGATGCCACTAAGTTGCTCA	chr3	CACNA1D	CAC1D_HUMAN	TCC	S	CACNA1D_S642	0.0013009	0.262528
AAGAGCCAGCCATGTCCACC	chr20	ZSWIM3	ZSWM3_HUMAN	TCT	S	ZSWIM3_S529	0.0013021	0.262528
AGGAGGGGCGCACCACACAG	chr2	CAD	PYR1_HUMAN	TCC	S	CAD_S1090	0.0013021	0.262528
GGATACGGCACCAAGAGGG	chrX	RAI2	RAI2_HUMAN	TAT	Y	RAI2_Y234	0.0013021	0.262528
GGCGGAGGGGGACACCGCA	chr16	NKD1	NKD1_HUMAN	TCC	S	NKD1_S381	0.0013021	0.262528
GGGTCATATTCGTCAGCTAA	chr10	RBM17	SPF45_HUMAN	TAT	Y	RBM17_Y100	0.0013038	0.262605
ATATAGAGAGAGATCACGT	chr22	TTLL1	TTLL1_HUMAN	TAT	Y	TTLL1_Y183	0.0013039	0.262605
GTGGGAGAGAAGGCGAATC	chr1	HEYL	HEYL_HUMAN	TCC	S	HEYL_S151	0.0013066	0.262612
GGGAGAAATCCACCCGGGTC	chr17	GFAP	GFAP_HUMAN	TCC	S	GFAP_S53	0.0013094	0.262612
GCGAGGCAGAGGAGGGCTG	chr13	IRS2	IRS2_HUMAN	TCG	S	IRS2_S594	0.0013096	0.262612
GGGTAGAAGAGCGTGCAGA	chr19	KDM4B	KDM4B_HUMAN	TAC	Y	KDM4B_Y691	0.0013096	0.262612
TGGGAGGGCGGGGTCGTGG	chr16	TAF1C	TAF1C_HUMAN	TCC	S	TAF1C_S795	0.0013096	0.262612
TGGGAGGGCGGGGTCGTGG	chr16	TAF1C	TAF1C_HUMAN	TCC	S	TAF1C_S386	0.0013096	0.262612
TGGGAGGGCGGGGTCGTGG	chr16	TAF1C	TAF1C_HUMAN	TCC	S	TAF1C_S769	0.0013096	0.262612
TGTAAAGTAGCAGCAGAGGC	chr6	TMEM181	TM181_HUMAN	TAC	Y	TMEM181_Y360	0.0013096	0.262612
TATATCCACTGAAGTGCAG	chr9	ST6GALNAC4	SIA7D_HUMAN	TAT	Y	ST6GALNAC4_Y59	0.0013115	0.262849
CACTGTGAAACCAGATCATA	chr4	HELQ	HELQ_HUMAN	TCA	S	HELQ_S880	0.0013122	0.262849
CACTGAGCACTGCAAAGAC	chr3	ADAMTS9	ATS9_HUMAN	TCA	S	ADAMTS9_S1625	0.0013142	0.263108
GGTATTTGAGCACCCTCTGCA	chr9	VAV2	VAV2_HUMAN	TAC	Y	VAV2_Y339	0.001315	0.263126
TATGGTGAGCCAGGCTGGGC	chr14	EFS	EFS_HUMAN	TCA	S	EFS_S86	0.0013158	0.263144
CCCTCAGACCTGTGAGGCCG	chr4	CENPU	CENPU_HUMAN	TCT	S	CENPU_S14	0.0013172	0.26326
TCGTTGTAAGCTAAAGAGGT	chr17	ATP1B2	AT1B2_HUMAN	TAC	Y	ATP1B2_Y117	0.0013178	0.26326
TTGTAGACACCCAGCGCCT	chr14	DHRS2	DHRS2_HUMAN	TAC	Y	DHRS2_Y185	0.0013195	0.263292
CGTGTAGCGTAGCCCCTCC	chr3	NBEAL2	NBEL2_HUMAN	TAC	Y	NBEAL2_Y1785	0.0013196	0.263292
GGCTCATAGGAAATGAGGTC	chr5	ABLIM3	ABLM3_HUMAN	TAT	Y	ABLIM3_Y329	0.0013207	0.263292
TGTAGAACTGTTCGCCAGGGT	chr3	IFT57	IFT57_HUMAN	TAC	Y	IFT57_Y85	0.0013208	0.263292
TATAGGGTTTCTCCCCAGTA	chr19	ZNF135	ZN135_HUMAN	TAT	Y	ZNF135_Y270	0.001322	0.263293
TCATATTCATCAAACCCAC	chr7	ADCYAP1R1	PACR_HUMAN	TAT	Y	ADCYAP1R1_Y139	0.0013229	0.263293
TTGAAGCATGGGTGGTATCAC	chr1	NAV1	NAV1_HUMAN	TCA	S	NAV1_S821	0.0013235	0.263293
TTTCGACAGGTCTGACTCC	chr5	CDHR2	CDHR2_HUMAN	TCG	S	CDHR2_S1149	0.0013263	0.263293
AAAGAGTCTACCAAGATCA	chr11	CASP5	CASP5_HUMAN	TCT	S	CASP5_S118	0.0013271	0.263293
AGCGTGGACTTGCCGCTTCC	chr17	CNP	CN37_HUMAN	TCC	S	CNP_S64	0.0013271	0.263293
GGAGGGGACTCAGACACACC	chr15	IL16	IL16_HUMAN	TCC	S	IL16_S922	0.0013271	0.263293
TGTATATGAAGAAGATGTT	chr2	FAM98A	FA98A_HUMAN	TAT	Y	FAM98A_Y432	0.0013271	0.263293
ACATACATCCAGATGTCTG	chr1	GRIK3	GRIK3_HUMAN	TAT	Y	GRIK3_Y568	0.0013272	0.263293
GTGAGTCTCCCAAGGGTCCTT	chr21	DIP2A	DIP2A_HUMAN	TCA	S	DIP2A_S1384	0.001329	0.263509
CTGAGCCGACCCACAGGAAG	chr5	GRM6	GRM6_HUMAN	TCA	S	GRM6_S306	0.0013301	0.263521
AAGAAAAGCCATTTCCCTCT	chr8	MCPH1	MCPH1_HUMAN	TCT	S	MCPH1_S526	0.0013316	0.263521
CTGCAGTAGGTGGGGAGGTC	chr11	NNMT	NNMT_HUMAN	TAC	Y	NNMT_Y176	0.0013317	0.263521
CATGCTGAAGAGGGATGGTG	chr7	ZNF746	ZN746_HUMAN	TCA	S	ZNF746_S263	0.0013319	0.263521
AGGCGCGAGGACCGGTCGGG	chr1	RASSF5	RASF5_HUMAN	TCG	S	RASSF5_S42	0.0013342	0.263835
GGGAGACACCGGCGCCACG	chr8	ZNF703	ZN703_HUMAN	TCT	S	ZNF703_S297	0.0013371	0.263839
TTAATGTAAGTTTCCAAAAC	chr10	DOCK1	DOCK1_HUMAN	TAC	Y	DOCK1_Y722	0.0013371	0.263839
TTAATGTAAGTTTCCAAAAC	chr10	DOCK1	DOCK1_HUMAN	TAC	Y	DOCK1_Y701	0.0013371	0.263839
CAGATAAATCCTGATCCAT	chr14	CPSF2	CPSF2_HUMAN	TCT	S	CPSF2_S516	0.0013376	0.263839
ACTGAATTCTTGGTAAATC	chrX	ADGRG4	AGRG4_HUMAN	TCA	S	ADGRG4_S383	0.0013392	0.263839
TTTGGATCGGCAGTGGTGT	chr17	PER1	PER1_HUMAN	TCC	S	PER1_S837	0.0013392	0.263839
TTTGGATCGGCAGTGGTGT	chr17	PER1	J3KRL7_HUMAN	TCC	S	PER1_S837	0.0013392	0.263839
TAGAGACTGGGGGAGGAGG	chr1	CAP1	CAP1_HUMAN	TCT	S	CAP1_S243	0.0013404	0.263935
GGTACATCTGCTTCCATTGT	chrX	CNKSR2	CNKR2_HUMAN	TAC	Y	CNKSR2_Y993	0.0013432	0.264326
GAAGTACCTGGGTGTGGGG	chr17	NAGS	NAGS_HUMAN	TAC	Y	NAGS_Y485	0.0013446	0.264326
GCGACTGTGAGGACAGGGAC	chr16	CLEC16A	CL16A_HUMAN	TCG	S	CLEC16A_S900	0.0013446	0.264326
TAGAACTGAATGTTGTATT	chr21	TMPRSS15	ENTK_HUMAN	TCT	S	TMPRSS15_S539	0.001346	0.264326
GGGGATGGTAGAGGTGGTG	chr19	KMT2B	KMT2B_HUMAN	TCC	S	KMT2B_S443	0.0013473	0.264326
AGAGACTGATCCAAGAATT	chr12	UTP20	UTP20_HUMAN	TCT	S	UTP20_S2548	0.0013474	0.264326
AGGTTGGAGAAGGTCTGCAC	chr17	GFAP	GFAP_HUMAN	TCC	S	GFAP_S385	0.0013474	0.264326
CCGAGGCGGCCAGCTTGGCCA	chr12	ACADS	ACADS_HUMAN	TCG	S	ACADS_S353	0.0013482	0.264326
AATAGTCAGCCACGGTGAG	chr9	FIBCD1	FBCD1_HUMAN	TAT	Y	FIBCD1_Y371	0.0013488	0.264326
ATGGCGTATTTGCCTGCCAA	chr2	PKP4	PKP4_HUMAN	TAC	Y	PKP4_Y912	0.0013517	0.264614
TGAAGGTAGCCAATAGTAGA	chr1	LRRC7	LRRC7_HUMAN	TAC	Y	LRRC7_Y320	0.0013517	0.264614
CATAGTAGGCGCAGCCCGGC	chr2	HOXD11	HXD11_HUMAN	TAT	Y	HOXD11_Y22	0.001353	0.264729
GGGACTCAAACTCAGCCCA	chr19	CBLC	CBLC_HUMAN	TCC	S	CBLC_S177	0.0013545	0.264883
AGGGAAACTGCCTCCTTTC	chr4	SHROOM3	SHRM3_HUMAN	TCC	S	SHROOM3_S93	0.0013559	0.264944
GGTAGTGGTCCAGGGACTGC	chr9	CRAT	CACP_HUMAN	TAC	Y	CRAT_Y50	0.0013573	0.264944
GGGAGTCTATTGGCTTCCG	chr16	SRRM2	SRRM2_HUMAN	TCC	S	SRRM2_S2684	0.0013586	0.264944
GGGATCTGGGGTGGGAAATC	chr19	PAF1	PAF1_HUMAN	TCC	S	PAF1_S121	0.0013586	0.264944
AGGCATGATGGGTGGATGGC	chr17	MRPL10	RM10_HUMAN	TCA	S	MRPL10_S63	0.0013591	0.264944
GGTGGGGAGGCATCCCCACT	chr19	ZC3H4	ZC3H4_HUMAN	TCC	S	ZC3H4_S1114	0.0013591	0.264944
AGAGACTTTAATCCATCAA	chr4	SLIT2	SLIT2_HUMAN	TCT	S	SLIT2_S826	0.0013601	0.264999
GCCATACTGGTAAGCCACC	chr11	PRDM10	PRD10_HUMAN	TAT	Y	PRDM10_Y303	0.0013642	0.2654
TCCTGAGACAAAGCATCCT	chr12	DNAH10	DYH10_HUMAN	TCA	S	DNAH10_S4379	0.0013642	0.2654
TCGTACACGGTCACCGGGA	chr10	RET	RET_HUMAN	TAC	Y	RET_Y263	0.0013644	0.2654
GTGAAGTCATGGCTGGTGA	chr19	MUC16	MUC16_HUMAN	TCA	S	MUC16_S6813	0.0013665	0.2654
AGTATTTCCTACATGGGCA	chr12	CHD4	CHD4_HUMAN	TAC	Y	CHD4_Y985	0.0013675	0.2654
GCGATGGCGTGGCCCCGCAC	chr6	NHSL1	NHSL1_HUMAN	TCG	S	NHSL1_S769	0.0013675	0.2654
GGTTCTGAAACCATAGGCCC	chr11	SCT	SECR_HUMAN	TCA	S	SCT_S107	0.0013675	0.2654
CCTGAGTACGTAGCCAAGGT	chrX	BCOR	BCOR_HUMAN	TAC	Y	BCOR_Y1561	0.0013681	0.2654
GAAGGACCCCAGGGGCCTT	chr16	ZNF598	ZN598_HUMAN	TCC	S	ZNF598_S659	0.0013686	0.2654
TGGAAAGGATTTGGAGATCTG	chr19	WDR87	WDR87_HUMAN	TCC	S	WDR87_S1027	0.0013711	0.265617
TCATAAAGGAGAACCCCGA	chr10	PRKCQ	KPCT_HUMAN	TAT	Y	PRKCQ_Y570	0.0013714	0.265617
GAGAAAGAGATGAACAGAAC	chr9	OR2S2	OR2S1_HUMAN	TCT	S	OR2S2_S216	0.0013733	0.265617
GGTAGGCGTGCACCCCAGCC	chr1	PTCH2	PTC2_HUMAN	TAC	Y	PTCH2_Y945	0.0013733	0.265617
TGTTGGTAGGAATGGTCTTC	chr11	COLCA2	COLC2_HUMAN	TAC	Y	COLCA2_Y84	0.0013733	0.265617
AAGAGCCTCCATTCAGGCAG	chr2	SNED1	SNED1_HUMAN	TCT	S	SNED1_S401	0.0013742	0.265653
CATAGGCCATCACGGACAGG	chr19	OR7A5	OR7A5_HUMAN	TAT	Y	OR7A5_Y120	0.0013755	0.265733
AGGACGTAGCTCACCCTCTC	chr10	ADAM8	ADAM8_HUMAN	TAC	Y	ADAM8_Y59	0.001377	0.265733
GAAGGACTCGAACTCTGGC	chr4	USP38	UBP38_HUMAN	TCC	S	USP38_S78	0.0013786	0.265733
GTGATAATGATGTTTCGAGTT	chr18	ALPK2	ALPK2_HUMAN	TCA	S	ALPK2_S1766	0.0013786	0.265733
TATAATCAGGTTTAGACAA	chr22	ZNF280B	Z280B_HUMAN	TAT	Y	ZNF280B_Y126	0.0013786	0.265733
GATAATCCTAGGAAAATGA	chr17	ITGB3	ITB3_HUMAN	TAT	Y	ITGB3_Y315	0.0013798	0.265733
TGTATTCAGCACAGAGACTG	chr3	PHLDB2	PHLB2_HUMAN	TAC	Y	PHLDB2_Y460	0.0013811	0.265733
TCGGATGCCACAGCTGGTG	chr1	TINAGL1	TINAL_HUMAN	TCC	S	TINAGL1_S239	0.0013817	0.265733
AATGACCTGTCCCGGTAAC	chr17	NF1	NF1_HUMAN	TCA	S	NF1_S2186	0.0013835	0.265733
CATACAAGTAGAAAACGTCC	chrX	CHST7	CHST7_HUMAN	TAT	Y	CHST7_Y131	0.0013835	0.265733
GAGGAGGCAGAGGCACCGC	chr21	KRTAP10-10	KR10A_HUMAN	TCC	S	KRTAP10-10_S214	0.0013835	0.265733
AAATAGAGCAGCAGCTCCA	chr19	TRPM4	TRPM4_HUMAN	TAT	Y	TRPM4_Y818	0.0013855	0.265733
CGGACAGCAGCGGGGGCGTC	chr19	AP2A1	AP2A1_HUMAN	TCC	S	AP2A1_S841	0.0013867	0.265733
GGTAGATCTGCAGCTGGCGC	chr11	SSH3	SSH3_HUMAN	TAC	Y	SSH3_Y463	0.0013867	0.265733
GTGATTGAGGAAGTGAAGCT	chr7	MUC3A	MUC3A_HUMAN	TCA	S	MUC3A_S2113	0.0013867	0.265733
CAATCATAGGGCTTCACACG	chr19	ZNF460	ZN460_HUMAN	TAT	Y	ZNF460_Y196	0.0013868	0.265733
TGGGAGGTCTCCACCCGCC	chr17	C17orf100	CQ100_HUMAN	TCC	S	C17orf100_S44	0.0013868	0.265733
TCCATAGTATAGAAGGGAA	chr1	NAV1	NAV1_HUMAN	TAT	Y	NAV1_Y1215	0.0013882	0.265746
CAGATATTGCTAACCCCGGG	chr22	CCT8L2	TCPQM_HUMAN	TCT	S	CCT8L2_S225	0.0013883	0.265746
ATGATAAGGGAAGACGCTCT	chr4	NWD2	NWD2_HUMAN	TCA	S	NWD2_S964	0.0013894	0.265819
ATGATGTAGGTGGTCACAAG	chr3	SCAP	SCAP_HUMAN	TAC	Y	SCAP_Y292	0.0013911	0.265889
CTCGGAGGCATTAGCCATC	chr15	CSPG4	CSPG4_HUMAN	TCC	S	CSPG4_S1451	0.0013912	0.265889
AGTAGATGGTCAGCTGATG	chr6	GCNT2	GNT2A_HUMAN	TAC	Y	GCNT2_Y261	0.0013939	0.265971
ATTAGAGTTGCCAGGGCCC	chr19	FBN3	FBN3_HUMAN	TCT	S	FBN3_S398	0.0013945	0.265971
CCTGGACGTAGGGATCCTC	chr1	OR6P1	OR6P1_HUMAN	TCC	S	OR6P1_S231	0.0013945	0.265971
GGGAGGGCCCGTCTTCCCCT	chr3	TKT	TKT_HUMAN	TCC	S	TKT_S427	0.0013945	0.265971
GGGTACACCAGATGGTGGG	chr8	ST3GAL1	SIA4A_HUMAN	TAC	Y	ST3GAL1_Y191	0.0013967	0.266123
CATGGAGCCCAGATACTGT	chr6	ANKS1A	ANS1A_HUMAN	TCC	S	ANKS1A_S949	0.001399	0.266123
TCATAGTCAATGTCTGTCA	chr17	NEURL4	NEUL4_HUMAN	TAT	Y	NEURL4_Y800	0.001399	0.266123
TCGCCTGAAGACTTCAGACA	chr18	CCBE1	CCBE1_HUMAN	TCA	S	CCBE1_S63	0.001399	0.266123
TGGACTCCGTATCCATTGGAT	chr5	DNAH5	DYH5_HUMAN	TCC	S	DNAH5_S2178	0.001399	0.266123
AGAGATGATATAATAAGCC	chr14	PSEN1	PSN1_HUMAN	TCT	S	PSEN1_S170	0.0013996	0.266123
CTTGGACTCAATCTGGTTG	chr20	LBP	LBP_HUMAN	TCC	S	LBP_S187	0.0014024	0.266519
AGGAGGTTCCCGGCAAGCCAG	chr10	COL17A1	COHA1_HUMAN	TCC	S	COL17A1_S1160	0.0014047	0.26666
CTCTTGGAAGGCTCAATGCT	chr9	ZER1	ZER1_HUMAN	TCC	S	ZER1_S312	0.0014052	0.26666
ATGAGTTGCTATCACAGGGGT	chr2	DOCK10	DOC10_HUMAN	TCA	S	DOCK10_S1762	0.0014053	0.26666
GGTAAAATGTGCCCGTGAAAC	chr2	ANKMY1	ANKY1_HUMAN	TAC	Y	ANKMY1_Y53	0.0014072	0.266723
GGTGAGCACTTGAGACTGT	chr6	BRPF3	BRPF3_HUMAN	TCA	S	BRPF3_S26	0.0014073	0.266723
GATACTCTGCATAGGGAGGC	chr11	P4HA3	P4HA3_HUMAN	TAT	Y	P4HA3_Y425	0.001408	0.266723
CGGTAGGAGTCCTGGAAGG	chr6	B3GALT4	B3GT4_HUMAN	TAC	Y	B3GALT4_Y147	0.0014108	0.266723
CGGTAGATGGCATCAAATT	chr3	CADPS	CAPS1_HUMAN	TAC	Y	CADPS_Y245	0.0014118	0.266723
CGTAGGTCAAGATGCTCAGC	chr7	MICALL2	MILK2_HUMAN	TAC	Y	MICALL2_Y98	0.0014118	0.266723
TTAATAGATATTCTTCTTAG	chr2	SCN9A	SCN9A_HUMAN	TCT	S	SCN9A_S119	0.0014118	0.266723
TTTGAATTGGCAACCGCTT	chr6	GLYATL3	GLYL3_HUMAN	TCA	S	GLYATL3_S120	0.0014136	0.266723
GGGGTAGGCACTTCGCACA	chr2	FAM168B	F168B_HUMAN	TAC	Y	FAM168B_Y91	0.0014143	0.266723
CGTAGAGGGTGCAGGTGGAT	chr11	MUC6	MUC6_HUMAN	TAC	Y	MUC6_Y871	0.0014151	0.266723
TGGGAAGCACTGATGGCTA	chr12	NELL2	NELL2_HUMAN	TCC	S	NELL2_S160	0.0014151	0.266723
AGGATATAGGAGAAAAGGCA	chr2	AGBL5	CBPC5_HUMAN	TCC	S	AGBL5_S849	0.0014165	0.266723
GCGACCTGTGGGGAGGGCG	chr15	RASGRF1	RGRF1_HUMAN	TCG	S	RASGRF1_S709	0.0014167	0.266723
GGGAGGCCAGCCAGCCTCCC	chr12	IL31	IL31_HUMAN	TCC	S	IL31_S24	0.0014167	0.266723
GGGGATACCTTGGAGCCCC	chr16	PKD1	PKD1_HUMAN	TCC	S	PKD1_S4172	0.0014167	0.266723
AAGGAGAAGAGGGAGAGGC	chr2	NR4A2	NR4A2_HUMAN	TCC	S	NR4A2_S177	0.0014186	0.266723
CTTGGAGGAACTATTTAAT	chr1	STIL	STIL_HUMAN	TCC	S	STIL_S953	0.0014186	0.266723
CTTGGAGGAACTATTTAAT	chr1	STIL	STIL_HUMAN	TCC	S	STIL_S889	0.0014186	0.266723
CCACAGGACCAAACATCAAC	chr11	CHEK1	CHK1_HUMAN	TCC	S	CHEK1_S193	0.0014193	0.266723
GGTAGGGCATGTATCCCTGGC	chr6	DEF6	DEFI6_HUMAN	TAC	Y	DEF6_Y71	0.0014202	0.266757
GGTAGTTACACTCAGGGTCA	chr1	CASZ1	CASZ1_HUMAN	TAC	Y	CASZ1_Y499	0.0014221	0.266978
GGGAACTAATGGCATACTTC	chr17	MED24	MED24_HUMAN	TCC	S	MED24_S70	0.0014238	0.267139
GGTAGCACGGGTGACGGAGC	chr9	ENTPD8	ENTP8_HUMAN	TAC	Y	ENTPD8_Y274	0.0014244	0.267139
GTGGGACTTCAGGTTACTT	chr20	ZNF217	ZN217_HUMAN	TCC	S	ZNF217_S820	0.0014272	0.267529
GGTAGGCGGCGTCGTCGCGC	chr11	GAL3ST3	G3ST3_HUMAN	TAC	Y	GAL3ST3_Y223	0.0014317	0.268133
GGGAGGGGCAGCCCTTCCA	chr6	NOTCH4	NOTC4_HUMAN	TCC	S	NOTCH4_S1216	0.0014328	0.268133
GGTACAGCATCATCTTCTG	chr14	TMEM121	TM121_HUMAN	TAC	Y	TMEM121_Y217	0.0014328	0.268133
AGGATGAGGAGCTGGGTGCA	chr16	RANBP10	RBP10_HUMAN	TCC	S	RANBP10_S412	0.0014334	0.268133
TGTACTCTCTGAAGAGGAA	chr1	YARS	SYYC_HUMAN	TAC	Y	YARS_Y129	0.0014362	0.268133
GGGAGGAAGAGGAGGAGGACA	chr2	HNRNPLL	HNRLL_HUMAN	TCC	S	HNRNPLL_S7	0.0014369	0.268133
AGGACCGGCGGGGCTGCCTT	chr2	TMEM37	CCGL_HUMAN	TCC	S	TMEM37_S20	0.0014389	0.268133
GGAAGAGTCCAGCAGCTGC	chr5	PDZD2	PDZD2_HUMAN	TCT	S	PDZD2_S550	0.0014389	0.268133
TATACATCTGCCAGATATCA	chr2	RRM2	RIR2_HUMAN	TAT	Y	RRM2_Y94	0.0014389	0.268133
GGAGGACCTGTCCCCCCAC	chr1	IGSF3	IGSF3_HUMAN	TCC	S	IGSF3_S610	0.001439	0.268133
GGCCCAGAGAGCAGGCGGCC	chr12	AMHR2	AMHR2_HUMAN	TCT	S	AMHR2_S273	0.0014391	0.268133
TGGAAGTAGTGGCGCCACAG	chr1	ARF1	ARF1_HUMAN	TAC	Y	ARF1_Y81	0.0014391	0.268133
CCGAGCCCAAGGCCCCTGGC	chr11	PTPRCAP	PTCA_HUMAN	TCG	S	PTPRCAP_S21	0.0014418	0.268232
GGGATACTGTACTACTCCG	chr12	UHRF1BP1L	UH1BL_HUMAN	TCC	S	UHRF1BP1L_S1334	0.0014418	0.268232
TGGAAACACTTGTGTCCCCCA	chr19	MUC16	MUC16_HUMAN	TCC	S	MUC16_S5465	0.0014418	0.268232
AGGAGCCCTGGGAGAGTAGG	chr19	SLC5A5	SC5A5_HUMAN	TCC	S	SLC5A5_S416	0.0014442	0.268349
TCCCATGAGCCGGCATTCAG	chr2	PLA2R1	PLA2R_HUMAN	TCA	S	PLA2R1_S748	0.0014442	0.268349
CATAATAGTCCAGCTCACTG	chr14	ACTN1	ACTN1_HUMAN	TAT	Y	ACTN1_Y467	0.0014446	0.268349
GGAGGAGATGCTCTCCTGC	chr19	PRR12	PRR12_HUMAN	TCC	S	PRR12_S1399	0.0014468	0.268617
TGGACAGATTGTGCAAACTC	chr11	CD6	CD6_HUMAN	TCC	S	CD6_S370	0.0014503	0.268617
GAGAATTCTAAGTAAAACAA	chr10	ANKRD26	ANR26_HUMAN	TCT	S	ANKRD26_S901	0.0014531	0.268617
[truncated: 368,778+ more rows]
