# Supplementary material for: Massively parallel interrogation of human functional variants modulating cancer immunosurveillance
Source: Signal Transduct Target Ther. 2025 Mar 19;10:88. doi: 10.1038/s41392-025-02171-5 (PMC11920242; doi:10.1038/s41392-025-02171-5)
Supplement: Supplementary file 4 — Table S2 [file 41392_2025_2171_MOESM4_ESM.xlsx]

## Sheet: PD-L1_low_sense （-IFNγ）
sg_seq	chr	gene_name	pro_id	aa_genome_seq	target_aa	gene_aa_id	lo_value	lo_value_BH_adjust
CGAAGAGACGAGGGAGCTCT	chr19	ZC3H4	ZC3H4_HUMAN	ACG	T	ZC3H4_T474	7.4078e-08	0.0358366
TAGCTACAGACAGAGGGCC	chr9	CD274	PD1L1_HUMAN	TAC	Y	CD274_Y81	2.3043e-07	0.0445277
ACCAGCTGTGGAGAAGGGAAA	chr21	ADAMTS1	ATS1_HUMAN	AGC	S	ADAMTS1_S533	2.7613e-07	0.0445277
GCTATGACATGGTGCATTA	chr17	PCYT2	PCY2_HUMAN	TAT	Y	PCYT2_Y31	4.8577e-07	0.0535297
GGCCTACAAGTTCCACATG	chr3	TEX264	TX264_HUMAN	TAC	Y	TEX264_Y50	6.2957e-07	0.0535297
TGGGCATACAGAGGGACACA	chr14	WDHD1	WDHD1_HUMAN	ACA	T	WDHD1_T13	7.4303e-07	0.0535297
CCCAGCCTGGCCCTGGCTC	chr17	USP6	UBP6_HUMAN	AGC	S	USP6_S434	7.7456e-07	0.0535297
GCCCGGCACCGTAGCCCTGC	chr1	HIST2H3C	H32_HUMAN	ACC	T	HIST2H3C_T46	1.4525e-06	0.0650757
GCCCGGCACCGTAGCCCTGC	chr1	HIST2H3C	H32_HUMAN	ACC	T	HIST2H3C_T46	1.4525e-06	0.0650757
GAGGAAGACCAGGGAGTCCC	chrX	CXorf49	CX049_HUMAN	ACC	T	CXorf49_T386	1.4797e-06	0.0650757
GAGGAAGACCAGGGAGTCCC	chrX	CXorf49	CX049_HUMAN	ACC	T	CXorf49_T386	1.4797e-06	0.0650757
GACTAGCCAGCTCTCTGCA	chr17	RNF135	RN135_HUMAN	AGC	S	RNF135_S355	1.7346e-06	0.0699288
CCTATCCTCAACAAGCAATG	chr3	ATR	ATR_HUMAN	TAT	Y	ATR_Y2171	1.9059e-06	0.0709243
CCTTACTGTGTCAACAGCA	chr12	KMT2D	KMT2D_HUMAN	TAC	Y	KMT2D_Y1407	2.1583e-06	0.0745799
GGGACAGCAGTCGAGAGCC	chr8	ANK1	ANK1_HUMAN	AGC	S	ANK1_S1332	2.446e-06	0.0784649
GGTACTGTCCCAAGTGCCGG	chr13	ING1	ING1_HUMAN	TAC	Y	ING1_Y395	2.851e-06	0.0784649
AGGCATGAGCAGAGGTGGGC	chr22	EWSR1	EWS_HUMAN	AGC	S	EWSR1_S313	3.1888e-06	0.0784649
GTCAGCACAGCTGAGTGCC	chr19	FCGBP	FCGBP_HUMAN	AGC	S	FCGBP_S2068	3.2214e-06	0.0784649
GTCAGCACAGCTGAGTGCC	chr19	FCGBP	FCGBP_HUMAN	AGC	S	FCGBP_S3269	3.2214e-06	0.0784649
GCGGACAGGCAGAGCTGGA	chr10	DDX21	DDX21_HUMAN	ACA	T	DDX21_T528	3.2439e-06	0.0784649
TGTACCACGACCGGCGTTG	chr8	SCARA5	SCAR5_HUMAN	TAC	Y	SCARA5_Y409	4.9058e-06	0.113013
TCTCACCCAGAAATTGAGC	chr15	MAN2C1	MA2C1_HUMAN	ACC	T	MAN2C1_T394	5.4064e-06	0.113393
GACAACAAAAACATCAAAA	chr2	TRAF3IP1	MIPT3_HUMAN	ACA	T	TRAF3IP1_T342	5.6102e-06	0.113393
GCTTACAATGCAGTAGCCC	chr1	TAF1A	TAF1A_HUMAN	TAC	Y	TAF1A_Y208	5.6255e-06	0.113393
CCTGAATATTTCTCAGGACC	chr6	COL12A1	COCA1_HUMAN	TAT	Y	COL12A1_Y796	6.8777e-06	0.133089
AAAACTGAGTGTGAGAGAC	chr3	TFRC	TFR1_HUMAN	ACT	T	TFRC_T96	7.569e-06	0.140833
AGCAGCAGCAAGCTGCTCCG	chrX	FOXO4	FOXO4_HUMAN	AGC	S	FOXO4_S201	8.2763e-06	0.142438
AGCAGCAGCAAGCTGCTCCG	chrX	FOXO4	FOXO4_HUMAN	AGC	S	FOXO4_S146	8.2763e-06	0.142438
ACTATAAGGAGCAGAAGGTGC	chr19	UPF1	RENT1_HUMAN	TAT	Y	UPF1_Y903	8.7052e-06	0.142438
ATCTTACCTTAATCACGCC	chr14	TMEM260	TM260_HUMAN	TAC	Y	TMEM260_Y241	8.833e-06	0.142438
GGCTACAGTGTATATAGGA	chr20	NAA20	NAA20_HUMAN	TAC	Y	NAA20_Y128	9.7316e-06	0.151866
GCGACCCGGGTGTGTAGGAC	chr2	GNLY	GNLY_HUMAN	ACC	T	GNLY_T93	1.038e-05	0.156389
CATGTATGACCAGAAGGTA	chr11	TRIM66	TRI66_HUMAN	TAT	Y	TRIM66_Y1045	1.0668e-05	0.156389
CCACCAGCTCCTACATGTC	chr14	CCNK	CCNK_HUMAN	AGC	S	CCNK_S436	1.1132e-05	0.158392
AGACGACATGCTTCATCTG	chr6	ITPR3	ITPR3_HUMAN	ACA	T	ITPR3_T2537	1.1894e-05	0.162533
GCTTATGAGAGGCCCGAGG	chr17	WDR81	WDR81_HUMAN	TAT	Y	WDR81_Y306	1.2095e-05	0.162533
GCTCTACTGGAGGGACCAC	chr19	MUC16	MUC16_HUMAN	ACT	T	MUC16_T3351	1.2702e-05	0.166077
CCAGTACACAGATAGAGAC	chr6	TNXB	TENX_HUMAN	TAC	Y	TNXB_Y1915	1.4057e-05	0.176092
GTGCACCTGGCCGCTGCCC	chr13	FOXO1	FOXO1_HUMAN	ACC	T	FOXO1_T24	1.4324e-05	0.176092
GAGTCAGCCTGGGGGGTGA	chr16	ATXN1L	ATX1L_HUMAN	AGC	S	ATXN1L_S62	1.456e-05	0.176092
GCGAGAGCACAGACAGTCT	chr21	MCM3AP	GANP_HUMAN	AGC	S	MCM3AP_S422	1.5259e-05	0.180045
CCAGGAGAGCCGTCTCAACT	chr6	OLIG3	OLIG3_HUMAN	AGC	S	OLIG3_S35	1.6219e-05	0.186015
ATTATGAGGTGGATGAAAAT	chr3	SMARCC1	SMRC1_HUMAN	TAT	Y	SMARCC1_Y285	1.6534e-05	0.186015
TATATCAAGGTAAATCTTT	chr1	MIA3	TGO1_HUMAN	TAT	Y	MIA3_Y1209	1.8056e-05	0.188633
CACCTACTCCAATATTTGC	chr17	WSB1	WSB1_HUMAN	ACT	T	WSB1_T302	1.8934e-05	0.188633
AGACGACAGAAGCCGAGTG	chr19	LENG9	LENG9_HUMAN	ACA	T	LENG9_T292	1.9463e-05	0.188633
AGACGACAGAAGCCGAGTG	chr19	LENG9	LENG9_HUMAN	ACA	T	LENG9_T270	1.9463e-05	0.188633
TGCTTCTACCTGCTGCTCTT	chr16	PIEZO1	PIEZ1_HUMAN	TAC	Y	PIEZO1_Y1195	1.9463e-05	0.188633
TCCAGTGGTATTCCAAAACC	chr12	NAV3	NAV3_HUMAN	AGT	S	NAV3_S525	1.9536e-05	0.188633
GTTATGATGAGTGGTTCTGCT	chr20	PHF20	PHF20_HUMAN	TAT	Y	PHF20_Y54	1.9671e-05	0.188633
AAACTATACCTTCTGCTGG	chr15	TMC3	TMC3_HUMAN	TAT	Y	TMC3_Y265	1.9917e-05	0.188633
GCCTATGAAGAAAAGCCGA	chr17	DNAH9	DYH9_HUMAN	TAT	Y	DNAH9_Y1702	2.0597e-05	0.188633
GCCGCCCACGGAGTGCATGC	chr2	PXDN	PXDN_HUMAN	ACG	T	PXDN_T957	2.1511e-05	0.188633
TCATAGCTATGCCAAGCCT	chr2	KANSL3	KANL3_HUMAN	AGC	S	KANSL3_S40	2.1591e-05	0.188633
GCCACCATTGGACGGGCGT	chr5	FBN2	FBN2_HUMAN	ACC	T	FBN2_T242	2.1918e-05	0.188633
GGCGACCTATCAGAAGTAT	chr10	SORCS3	SORC3_HUMAN	ACC	T	SORCS3_T287	2.2023e-05	0.188633
AGAATATGTGGCCACACGT	chr22	MAPK1	MK01_HUMAN	TAT	Y	MAPK1_Y187	2.2707e-05	0.188633
GGCTATGTTCTCCAGGATG	chr4	FRAS1	FRAS1_HUMAN	TAT	Y	FRAS1_Y980	2.3479e-05	0.188633
CCCACGCATCCCATCCGGC	chr22	YWHAH	1433F_HUMAN	ACG	T	YWHAH_T168	2.3865e-05	0.188633
GCAACCCCGTCTAGCAACGCC	chr21	UMODL1	UROL1_HUMAN	ACC	T	UMODL1_T1160	2.4144e-05	0.188633
TCTGGACACTGAAACCACCG	chr12	WNK1	WNK1_HUMAN	ACT	T	WNK1_T241	2.4869e-05	0.188633
CATGAGTTACGATGAGAAG	chr6	BRD2	BRD2_HUMAN	AGT	S	BRD2_S643	2.4995e-05	0.188633
GTTACACTCGCCAACATCTC	chr1	ARID1A	ARI1A_HUMAN	ACA	T	ARID1A_T2063	2.5293e-05	0.188633
ACCACCCAGCCTATCAGGAC	chr3	BBX	BBX_HUMAN	AGC	S	BBX_S587	2.5487e-05	0.188633
GGCACCGACGAGCAGACCC	chr13	KPNA3	IMA4_HUMAN	ACC	T	KPNA3_T315	2.571e-05	0.188633
GGTGTAGCCAGCCCATGGT	chr11	MTMR2	MTMR2_HUMAN	AGC	S	MTMR2_S285	2.5735e-05	0.188633
TCTCAGTGGGCAGCCTTCA	chr15	ACAN	PGCA_HUMAN	AGT	S	ACAN_S1796	2.7032e-05	0.189691
GACTATGGGGTAGCGTTCA	chr19	ZNF317	ZN317_HUMAN	TAT	Y	ZNF317_Y199	2.8343e-05	0.189691
GGAGTATGCCAAGGTGTCC	chr5	PRLR	PRLR_HUMAN	TAT	Y	PRLR_Y546	2.9082e-05	0.189691
CGTAGTCGGCAGTACTGGTT	chr14	ZFYVE1	ZFYV1_HUMAN	AGT	S	ZFYVE1_S520	2.9498e-05	0.189691
AAGCCCCAGCCCTGGCCCCC	chr12	WNT10B	WN10B_HUMAN	AGC	S	WNT10B_S187	3.0773e-05	0.189691
ATGTCACTGACAGTAGTTC	chr17	KANSL1	KANL1_HUMAN	ACT	T	KANSL1_T403	3.0997e-05	0.189691
TGTGTTTAGCTTCGCCGCCT	chr7	DNAH11	DYH11_HUMAN	AGC	S	DNAH11_S105	3.0998e-05	0.189691
CTATTCCACAAAGCCACAAC	chr7	BRAF	BRAF_HUMAN	ACA	T	BRAF_T521	3.12e-05	0.189691
CTTATGTGTGCCACCAGCG	chr3	QARS	SYQ_HUMAN	TAT	Y	QARS_Y356	3.1357e-05	0.189691
GAGACGAGCCGGAGCCGCGG	chr13	AMER2	AMER2_HUMAN	ACG	T	AMER2_T3	3.1357e-05	0.189691
TCTCACCACTGCCTTTGAAG	chr17	SKAP1	SKAP1_HUMAN	ACT	T	SKAP1_T351	3.1357e-05	0.189691
TCTCACCACTGCCTTTGAAG	chr17	SKAP1	SKAP1_HUMAN	ACT	T	SKAP1_T352	3.1357e-05	0.189691
GGGGCCTACCGACCTGGAAG	chr5	SYNPO	SYNPO_HUMAN	ACC	T	SYNPO_T53	3.1411e-05	0.189691
GGGCTACCAGGGCTACCCC	chr1	ARID1A	ARI1A_HUMAN	TAC	Y	ARID1A_Y308	3.1626e-05	0.189691
CTATATTACTATGCTTACA	chr1	SOAT1	SOAT1_HUMAN	TAT	Y	SOAT1_Y429	3.204e-05	0.189691
GGGATATAACCGACTGACC	chr1	SLC35A3	S35A3_HUMAN	TAT	Y	SLC35A3_Y240	3.2153e-05	0.189691
GAGAGCCCGGGGAGCCCAC	chr2	KLF11	KLF11_HUMAN	AGC	S	KLF11_S500	3.3183e-05	0.193409
GCCAGCTGGTGGGCCTTCG	chr17	MYO15A	MYO15_HUMAN	AGC	S	MYO15A_S717	3.4524e-05	0.19571
AGTAGCTACAGACAGAGGGCC	chr9	CD274	PD1L1_HUMAN	AGC	S	CD274_S80	3.4592e-05	0.19571
CTGAAGTACCCTATCGAGCA	chr1	ACTA1	ACTS_HUMAN	TAC	Y	ACTA1_Y71	3.5012e-05	0.19571
GGAATCTACCCTCAATCAGT	chr1	CEP85	CEP85_HUMAN	ACC	T	CEP85_T187	3.5196e-05	0.19571
GCCACCACTGCGGCGGGCTCT	chr3	TKT	TKT_HUMAN	ACC	T	TKT_T30	3.5682e-05	0.196157
GGCAGCAGGAGAGAGGAGA	chr14	AHNAK2	AHNK2_HUMAN	AGC	S	AHNAK2_S375	3.7e-05	0.201117
AATCACTATGACCCCACCAC	chr2	C1QL2	C1QL2_HUMAN	TAT	Y	C1QL2_Y188	3.7532e-05	0.201189
GTGACTCGGCAGGAGAAGA	chr11	PSMC3	PRS6A_HUMAN	ACT	T	PSMC3_T12	3.7845e-05	0.201189
GTCACCCTTCTTGGGAATG	chr11	OR9I1	OR9I1_HUMAN	ACC	T	OR9I1_T38	3.9345e-05	0.203967
CTGGACTGCCTGGAGGGAC	chr16	PKD1	PKD1_HUMAN	ACT	T	PKD1_T1667	3.9636e-05	0.203967
GGCAGCAGCAGCAGCAGCAG	chrX	NAP1L3	NP1L3_HUMAN	AGC	S	NAP1L3_S60	4.0007e-05	0.203967
GAAGACAGCTGTATATGTT	chr1	MFSD2A	NLS1_HUMAN	ACA	T	MFSD2A_T371	4.0054e-05	0.203967
AGTTGTGAGCTTTAAATGCA	chr9	SVEP1	SVEP1_HUMAN	AGC	S	SVEP1_S2109	4.217e-05	0.208218
CAAAGTGGTAAGAATATCAGA	chr9	CD274	PD1L1_HUMAN	AGT	S	CD274_S169	4.2402e-05	0.208218
CAAAGTGGTAAGAATATCAGA	chr9	CD274	PD1L1_HUMAN	AGT	S	CD274_S283	4.2402e-05	0.208218
CGAAATTATTTAAAAGAGCG	chr4	RBPJ	SUH_HUMAN	TAT	Y	RBPJ_Y39	4.3063e-05	0.208218
GAACTGGACGGACATACCAG	chr15	VPS39	VPS39_HUMAN	ACG	T	VPS39_T244	4.3728e-05	0.208218
CATACAGTAATATGATTGAAC	chr12	ZFC3H1	ZC3H1_HUMAN	TAC	Y	ZFC3H1_Y1175	4.3975e-05	0.208218
TTAAGTGAAACACTAGACA	chr5	PCDHB11	PCDBB_HUMAN	AGT	S	PCDHB11_S87	4.4281e-05	0.208218
GACACCAATAGAGACGGTAGG	chr8	NCALD	NCALD_HUMAN	ACC	T	NCALD_T158	4.4332e-05	0.208218
AAGAGTTACCTGTCAGGCG	chr18	RBFA	RBFA_HUMAN	AGT	S	RBFA_S294	4.5853e-05	0.209584
CCATAGCAACCAGGAGCCT	chrX	ITIH6	ITIH6_HUMAN	AGC	S	ITIH6_S376	4.8634e-05	0.209584
TCTCAGCTCCAGTGGAACC	chr17	LGALS9	LEG9_HUMAN	AGC	S	LGALS9_S39	4.8657e-05	0.209584
TCTCAGCTCCAGTGGAACC	chr17	LGALS9B	LEG9B_HUMAN	AGC	S	LGALS9B_S39	4.8657e-05	0.209584
GCGGCAGCAGCTTTGGAGG	chr12	KRT2	K22E_HUMAN	AGC	S	KRT2_S100	4.9333e-05	0.209584
GTCACGGTGGAGCCGCACC	chr1	IBA57	CAF17_HUMAN	ACG	T	IBA57_T150	4.938e-05	0.209584
AGTTAGAAGTCGGGTCGTGG	chr20	PTPN1	PTN1_HUMAN	AGT	S	PTPN1_S372	4.9664e-05	0.209584
ACCAGTGGCCCGTCTGCCTC	chr6	RGL2	RGL2_HUMAN	AGT	S	RGL2_S663	4.9708e-05	0.209584
ACCAGTGGCCCGTCTGCCTC	chr6	RGL2	RGL2_HUMAN	AGT	S	RGL2_S745	4.9708e-05	0.209584
TTGCACACCCACCGACGTG	chr11	CCND1	CCND1_HUMAN	ACA	T	CCND1_T286	5.0421e-05	0.209584
CAGACGGATGTTTATTATC	chr1	RC3H1	RC3H1_HUMAN	ACG	T	RC3H1_T589	5.0477e-05	0.209584
GCAACAAAGCTACTAAATC	chr4	CENPE	CENPE_HUMAN	ACA	T	CENPE_T488	5.051e-05	0.209584
ACAACTTCAGTATTAAAGG	chr4	FRYL	FRYL_HUMAN	ACT	T	FRYL_T2566	5.0739e-05	0.209584
GGGACCCACGAGACGTGAG	chr1	HDGF	HDGF_HUMAN	ACC	T	HDGF_T52	5.082e-05	0.209584
CTTGTCTATGAGATAACGAC	chr4	FRAS1	FRAS1_HUMAN	TAT	Y	FRAS1_Y2481	5.1435e-05	0.209584
TCCTACGCGGGCAGCAGCC	chr4	DOK7	DOK7_HUMAN	TAC	Y	DOK7_Y355	5.1829e-05	0.209584
GCCAGCGACATAGCAGCCC	chr17	LLGL1	L2GL1_HUMAN	AGC	S	LLGL1_S148	5.2691e-05	0.209584
AGTGGTCACCATGACCACTG	chr12	KCNA5	KCNA5_HUMAN	ACC	T	KCNA5_T477	5.3191e-05	0.209584
GAGCACTACAAGGTGAGACG	chr3	NT5DC2	NT5D2_HUMAN	TAC	Y	NT5DC2_Y101	5.4063e-05	0.209584
GAGCACTACAAGGTGAGACG	chr3	NT5DC2	NT5D2_HUMAN	TAC	Y	NT5DC2_Y138	5.4063e-05	0.209584
TTCACCGTCTCTGGGATCC	chr19	AP1M2	AP1M2_HUMAN	ACC	T	AP1M2_T386	5.4063e-05	0.209584
TTTACCAGCAACTGAATAACC	chr9	IFNA17	IFN17_HUMAN	TAC	Y	IFNA17_Y113	5.4154e-05	0.209584
CCCACGTCGCTTGGGGGCCA	chr18	ENOSF1	ENOF1_HUMAN	ACG	T	ENOSF1_T18	5.5611e-05	0.210537
TTCACCATAAGGTCAGACCC	chr15	OR4N4	OR4N4_HUMAN	ACC	T	OR4N4_T48	5.5611e-05	0.210537
ACCTCAGCATGACGTTTGA	chr6	GABRR1	GBRR1_HUMAN	AGC	S	GABRR1_S142	5.609e-05	0.210537
GACAGTTACTGTTCTTGCAC	chr17	ATAD5	ATAD5_HUMAN	ACT	T	ATAD5_T323	5.6141e-05	0.210537
GGTACAGGTGAGTCTCCACCG	chr17	PCYT2	PCY2_HUMAN	TAC	Y	PCYT2_Y135	5.7243e-05	0.211629
CTCGAATATGTGAGGAGTGG	chr17	AXIN2	AXIN2_HUMAN	TAT	Y	AXIN2_Y199	5.7307e-05	0.211629
GAGACGCTCAAGTGAGGGCCC	chr19	RYR1	RYR1_HUMAN	ACG	T	RYR1_T927	5.947e-05	0.217953
GGCCATCAGCATTAACTTCT	chr16	ITGAD	ITAD_HUMAN	AGC	S	ITGAD_S965	6.0127e-05	0.218173
TATCACCCTGTCTCACAAA	chr12	PTPRB	PTPRB_HUMAN	ACC	T	PTPRB_T323	6.0432e-05	0.218173
CTGAAAGTGCCCGCCTGGT	chr19	RDH13	RDH13_HUMAN	AGT	S	RDH13_S313	6.1108e-05	0.218979
GCCACGGCGGAACCAGAGG	chr15	TLN2	TLN2_HUMAN	ACG	T	TLN2_T1907	6.1918e-05	0.22025
GGCGGAGAGTGCTAGTGAGG	chrX	BCAP31	BAP31_HUMAN	AGT	S	BCAP31_S142	6.324e-05	0.222029
ACTACCGGGAGGCCGAGACGG	chr11	KCNC1	KCNC1_HUMAN	TAC	Y	KCNC1_Y236	6.3795e-05	0.222029
CAAGTACCAGCCCAGGCGG	chr22	SOX10	SOX10_HUMAN	TAC	Y	SOX10_Y173	6.3795e-05	0.222029
GACTACCACTTCGGCCTCG	chr20	E2F1	E2F1_HUMAN	TAC	Y	E2F1_Y411	6.5342e-05	0.224373
GTCACCGCGAATGTCACTG	chr20	BPIFA2	BPIA2_HUMAN	ACC	T	BPIFA2_T130	6.5396e-05	0.224373
ATGTCACCCCCACCGCAGT	chr8	XKR6	XKR6_HUMAN	ACC	T	XKR6_T617	6.6563e-05	0.226768
GCCCCAGTGTGCCCATGGC	chr20	SLCO4A1	SO4A1_HUMAN	AGT	S	SLCO4A1_S478	6.7313e-05	0.226848
CGGTACCATTTGTTGTGTC	chr13	DCT	TYRP2_HUMAN	TAC	Y	DCT_Y222	6.7896e-05	0.226848
GTGAGCGAGTCTGGGCTGC	chr10	GPRIN2	GRIN2_HUMAN	AGC	S	GPRIN2_S266	6.842e-05	0.226848
CACTACCACTGCTACTGTAC	chr2	HSPD1	CH60_HUMAN	ACT	T	HSPD1_T115	6.9201e-05	0.226848
TCTCTACGCCCACCAGTCC	chrX	DCX	DCX_HUMAN	ACG	T	DCX_T336	6.9201e-05	0.226848
AGTGTATAATAACATCATG	chr2	IFIH1	IFIH1_HUMAN	TAT	Y	IFIH1_Y454	6.94e-05	0.226848
ACAACCGAGGGCAGGAAAG	chr19	ADGRE3	AGRE3_HUMAN	ACC	T	ADGRE3_T126	7.0014e-05	0.227319
GGCTCCTACTTGATTGCACA	chr19	SLC44A2	CTL2_HUMAN	TAC	Y	SLC44A2_Y650	7.1354e-05	0.230126
GACAGTCTCTGGGGAGAGAC	chr17	TANC2	TANC2_HUMAN	AGT	S	TANC2_S1031	7.2445e-05	0.231363
TGAAAGTGGAGAGTCACAG	chr15	AVEN	AVEN_HUMAN	AGT	S	AVEN_S132	7.2884e-05	0.231363
GGAAGCGGCGTTGCGGGGGG	chr6	SOGA3	SOGA3_HUMAN	AGC	S	SOGA3_S236	7.3557e-05	0.231363
TATGTCTATGTTGAAATCCA	chr3	PLCL2	PLCL2_HUMAN	TAT	Y	PLCL2_Y784	7.4596e-05	0.231363
AGTATGAAGCCCAGTGCAGC	chr1	POLR3C	RPC3_HUMAN	TAT	Y	POLR3C_Y75	7.4607e-05	0.231363
AGTATGAAGCCCAGTGCAGC	chr1	POLR3C	RPC3_HUMAN	TAT	Y	POLR3C_Y88	7.4607e-05	0.231363
CACCGCCACTGTGGAGGTGC	chr17	SDK2	SDK2_HUMAN	ACT	T	SDK2_T1349	7.5837e-05	0.231423
GCTACGAGATCAAGGGCCCGC	chr19	PRX	PRAX_HUMAN	TAC	Y	PRX_Y115	7.613e-05	0.231423
GCCACCATAGTGGCCATGGCA	chr19	LRRC8E	LRC8E_HUMAN	ACC	T	LRRC8E_T186	7.6695e-05	0.231423
GGTCAAGACCCCTCCAGCAG	chr1	RORC	RORG_HUMAN	ACC	T	RORC_T136	7.6817e-05	0.231423
TTGACTGAGGCGGAGCGCG	chr17	PGS1	PGPS1_HUMAN	ACT	T	PGS1_T374	7.7422e-05	0.231423
CTGACTGCCTTCCAGAAGAA	chr12	ERP29	ERP29_HUMAN	ACT	T	ERP29_T249	7.7507e-05	0.231423
CAGACTGTGCCTGAAGGAGAC	chr14	BAZ1A	BAZ1A_HUMAN	ACT	T	BAZ1A_T1184	7.8932e-05	0.231423
CGAGTACATTTACCAGCGG	chr4	GALNTL6	GLTL6_HUMAN	TAC	Y	GALNTL6_Y399	7.8932e-05	0.231423
GCCACAGACCCCGACTTGG	chr10	CDH23	CAD23_HUMAN	ACA	T	CDH23_T157	7.8932e-05	0.231423
CACTATAAGGCTCCCACCG	chr7	FZD9	FZD9_HUMAN	TAT	Y	FZD9_Y569	7.9633e-05	0.232072
GATGACCCGCGTCGTTGGC	chr5	F12	FA12_HUMAN	ACC	T	F12_T371	8.1869e-05	0.23716
GGTGTACTCCATCCAGGGC	chr3	PPM1L	PPM1L_HUMAN	TAC	Y	PPM1L_Y96	8.3464e-05	0.238031
GACACTCATGGGGTAAGAC	chr1	GPATCH4	GPTC4_HUMAN	ACT	T	GPATCH4_T49	8.4477e-05	0.238031
ATACATTATGATCTTAAGCC	chr2	TLK1	TLK1_HUMAN	TAT	Y	TLK1_Y585	8.5003e-05	0.238031
GTGACACATGGTGAGCCCA	chr19	SSC5D	SRCRL_HUMAN	ACA	T	SSC5D_T157	8.5336e-05	0.238031
GCTACCTACTCAGCAAGAGAC	chr15	LRRK1	LRRK1_HUMAN	TAC	Y	LRRK1_Y105	8.5419e-05	0.238031
TGCCACCAGCAGTACCAGC	chr1	PHC2	PHC2_HUMAN	ACC	T	PHC2_T17	8.5775e-05	0.238031
AGTACGATTGGCTGGACATCT	chr2	NRP2	NRP2_HUMAN	TAC	Y	NRP2_Y210	8.6833e-05	0.238031
AGAAGTCCTCAGGAGTTCCA	chr19	WDR87	WDR87_HUMAN	AGT	S	WDR87_S2817	8.7062e-05	0.238031
GCAGCAGCGGTGGCGGCAG	chr17	PER1	PER1_HUMAN	AGC	S	PER1_S1241	8.7245e-05	0.238031
GGGACCGAGGCCAACTTCTC	chr8	ZNF395	ZN395_HUMAN	ACC	T	ZNF395_T189	8.7454e-05	0.238031
AGTTTATGGCTTCCAGTGG	chr18	TYMS	TYSY_HUMAN	TAT	Y	TYMS_Y135	8.7582e-05	0.238031
CACATACATTCATCATAAC	chr9	FGD3	FGD3_HUMAN	ACA	T	FGD3_T437	8.8173e-05	0.238298
CAGACCTGGTACACCTGCAC	chr16	DEF8	DEFI8_HUMAN	ACC	T	DEF8_T227	8.9161e-05	0.23925
CAGCTGGACCCAGTTCCGCC	chr7	DTX2	DTX2_HUMAN	ACC	T	DTX2_T83	8.9744e-05	0.23925
AAATATGCTGTCTACATGG	chr16	ITGAM	ITAM_HUMAN	TAT	Y	ITGAM_Y923	9.0009e-05	0.23925
GGCCAGCAAGAAGAAGCGG	chr9	NOTCH1	NOTC1_HUMAN	AGC	S	NOTCH1_S1779	9.0808e-05	0.240055
CACACTGAGATTTCCTCCT	chr3	IGSF11	IGS11_HUMAN	ACT	T	IGSF11_T301	9.1907e-05	0.240553
AGGAGACACTAGCATTACCG	chr3	FNDC3B	FND3B_HUMAN	ACT	T	FNDC3B_T910	9.1991e-05	0.240553
GACAGTGAGGACAAGATCT	chr5	ZNF608	ZN608_HUMAN	AGT	S	ZNF608_S591	9.2855e-05	0.241507
AGCAGCGTAGGGGGCCGGA	chr5	PCSK1	NEC1_HUMAN	AGC	S	PCSK1_S650	9.4069e-05	0.243357
AATACGACCTTTATGGACA	chr3	ASB14	ASB14_HUMAN	TAC	Y	ASB14_Y575	9.4698e-05	0.243681
GGAAGACCTACTTTGGAGG	chr18	MOCOS	MOCOS_HUMAN	ACC	T	MOCOS_T288	9.5381e-05	0.24414
TCCGCACGTTGGTGAGCCG	chr19	PROSER3	PRSR3_HUMAN	ACG	T	PROSER3_T318	9.6232e-05	0.245021
AAGGAGTGGCCATTATGAT	chrX	CNKSR2	CNKR2_HUMAN	AGT	S	CNKSR2_S109	9.8394e-05	0.249214
GCCGAAGACGCCCCTGGAGG	chr6	KLHL31	KLH31_HUMAN	ACG	T	KLHL31_T450	9.9625e-05	0.250158
TCCAGCGCTGCCCGTGCTG	chr1	KCNA10	KCA10_HUMAN	AGC	S	KCNA10_S213	0.00010056	0.250158
GCCACGGGCAGCTACGACA	chr9	COL5A1	CO5A1_HUMAN	ACG	T	COL5A1_T1757	0.00010116	0.250158
GGGACGCGCTCTGAATCCA	chr11	PHRF1	PHRF1_HUMAN	ACG	T	PHRF1_T1017	0.00010272	0.250158
GGGACGCGCTCTGAATCCA	chr11	PHRF1	PHRF1_HUMAN	ACG	T	PHRF1_T1021	0.00010272	0.250158
AATACAATAGCAGGTGAGGCT	chr15	FSIP1	FSIP1_HUMAN	ACA	T	FSIP1_T564	0.00010369	0.250158
AACAGTGATGGAAATAGCG	chr1	PPP1R15B	PR15B_HUMAN	AGT	S	PPP1R15B_S241	0.00010374	0.250158
GCCTGAGTGATCTGGAGAT	chr12	TMEM132C	T132C_HUMAN	AGT	S	TMEM132C_S921	0.00010465	0.250158
ATGTGACCAAGATCCGGAA	chr6	GABRR2	GBRR2_HUMAN	ACC	T	GABRR2_T48	0.00010488	0.250158
CGCACGGAACCAAGGTGTGG	chr3	ECE2	ECE2_HUMAN	ACG	T	ECE2_T426	0.00010492	0.250158
AGTACCCGTACGCGCTGCCGC	chr1	FOXD3	FOXD3_HUMAN	TAC	Y	FOXD3_Y303	0.00010555	0.250158
GGGAAAGACTACTGTGAGCA	chr4	PAPSS1	PAPS1_HUMAN	ACT	T	PAPSS1_T66	0.00010555	0.250158
GTCAAGTGACCCTACTTCC	chr6	CRISP2	CRIS2_HUMAN	AGT	S	CRISP2_S102	0.00010689	0.250158
CAGCCTCAGCAAGATCCTGC	chr12	FOXM1	FOXM1_HUMAN	AGC	S	FOXM1_S717	0.00010699	0.250158
CAGCCTCAGCAAGATCCTGC	chr12	FOXM1	FOXM1_HUMAN	AGC	S	FOXM1_S732	0.00010699	0.250158
CACACCCAGGTCCAGAGTG	chr17	SREBF1	SRBP1_HUMAN	ACC	T	SREBF1_T203	0.00010704	0.250158
GGGACCCCAAGTGAAGACG	chr22	SYN3	SYN3_HUMAN	ACC	T	SYN3_T556	0.00010868	0.251721
GTGACTGAAGGTGCAATGC	chr12	SMCO2	SMCO2_HUMAN	ACT	T	SMCO2_T39	0.00010921	0.251721
AGGTTACCGAGATGATCGC	chr20	SOX12	SOX12_HUMAN	ACC	T	SOX12_T296	0.00010927	0.251721
TAGTAACTCCTACTGAAGC	chr3	SETD5	SETD5_HUMAN	ACT	T	SETD5_T658	0.00011035	0.251811
TAGTAACTCCTACTGAAGC	chr3	SETD5	SETD5_HUMAN	ACT	T	SETD5_T560	0.00011035	0.251811
GGAGCAGCAGCTATAGCTA	chr3	PTH1R	PTH1R_HUMAN	AGC	S	PTH1R_S492	0.00011137	0.252532
GGGCAGCAGGTGATGGGGC	chr17	KANSL1	KANL1_HUMAN	AGC	S	KANSL1_S945	0.00011171	0.252532
GTGTACAGCCGCGAGGAGC	chr18	RAX	RX_HUMAN	TAC	Y	RAX_Y164	0.00011353	0.254274
TCTATATGATGAAGCAGCCCC	chr10	CUBN	CUBN_HUMAN	TAT	Y	CUBN_Y736	0.00011469	0.254274
AAGAGTACAGGAAACTTAC	chr11	GAS2	GAS2_HUMAN	AGT	S	GAS2_S197	0.00011529	0.254274
AAGACGCACCCGTCCATCTTC	chr3	PPM1L	PPM1L_HUMAN	ACG	T	PPM1L_T119	0.00011548	0.254274
CCGGCACCCCCAAGCCGTC	chr16	ZNF469	ZN469_HUMAN	ACC	T	ZNF469_T1249	0.00011551	0.254274
CCCCAGCACACTCAGAGAC	chr1	VPS45	VPS45_HUMAN	AGC	S	VPS45_S493	0.00011569	0.254274
GCCACTGGCTCCCTGGGCC	chr3	TKT	TKT_HUMAN	ACT	T	TKT_T122	0.00011616	0.254274
CAGCATCACCACCGTCAGCG	chr5	NMUR2	NMUR2_HUMAN	ACC	T	NMUR2_T138	0.00011689	0.25454
ACCATACAAGCCCCTCGCT	chr20	SAMD10	SAM10_HUMAN	ACA	T	SAMD10_T104	0.00011734	0.25454
GTTCTACGAGGACGGCAGC	chr22	PLXNB2	PLXB2_HUMAN	TAC	Y	PLXNB2_Y134	0.00011786	0.25454
AAACCCTACAATAAAAATGA	chrX	TCEAL3	TCAL3_HUMAN	TAC	Y	TCEAL3_Y5	0.00012002	0.254736
AAACCCTACAATAAAAATGA	chrX	TCEAL6	TCAL6_HUMAN	TAC	Y	TCEAL6_Y5	0.00012002	0.254736
GCTACATCAAGCCAGTGCC	chr10	PDZD8	PDZD8_HUMAN	TAC	Y	PDZD8_Y47	0.00012016	0.254736
TGAAACAGAAATCTTGATC	chrX	RBM41	RBM41_HUMAN	ACA	T	RBM41_T93	0.00012058	0.254736
CACAGCAACGTCTACGCCAT	chr10	AIFM2	AIFM2_HUMAN	AGC	S	AIFM2_S278	0.00012068	0.254736
GCTCAGCCTCATCAACTTC	chr21	URB1	NPA1P_HUMAN	AGC	S	URB1_S1557	0.00012111	0.254736
GGGGCACAGGATCAGGATT	chr17	TUBD1	TBD_HUMAN	ACA	T	TUBD1_T146	0.00012218	0.255188
CGCAGCAGCAGGCGCAGCGC	chr7	TWIST1	TWST1_HUMAN	AGC	S	TWIST1_S41	0.00012238	0.255188
CAGTTACAACTGGTAGTGA	chr5	WDR36	WDR36_HUMAN	ACA	T	WDR36_T556	0.00012434	0.257633
ACGACAGCGGTGGCGGCGG	chr5	ZSWIM6	ZSWM6_HUMAN	AGC	S	ZSWIM6_S141	0.00012478	0.257633
GAGTACTTCCCAGGAACTG	chr1	HDAC1	HDAC1_HUMAN	TAC	Y	HDAC1_Y204	0.00012515	0.257633
CGCACCAAAGGTCTGGGCCGG	chr16	E4F1	E4F1_HUMAN	ACC	T	E4F1_T596	0.00012743	0.259361
GTCACGGCAGAGGTAGGGCG	chr21	C2CD2	C2CD2_HUMAN	ACG	T	C2CD2_T379	0.00012822	0.259361
ATTATCCTCCAGTGCTGAGAC	chr17	SUPT6H	SPT6H_HUMAN	TAT	Y	SUPT6H_Y906	0.00012867	0.259361
GGATATTCAAGTCTGATTT	chr1	DTL	DTL_HUMAN	TAT	Y	DTL_Y274	0.00012867	0.259361
GTGGGGCACAGAGAGGCGAG	chr22	RIMBP3	RIM3A_HUMAN	ACA	T	RIMBP3_T1393	0.00012867	0.259361
AGCGTAGCATCTGGGAGAA	chr1	IVNS1ABP	NS1BP_HUMAN	AGC	S	IVNS1ABP_S205	0.00012977	0.260493
TCCACTCCTGCTCGAGCAA	chr13	PCDH9	PCDH9_HUMAN	ACT	T	PCDH9_T338	0.00013038	0.260636
CTGGGACAGACACAGTCCT	chr19	DNMT1	DNMT1_HUMAN	ACA	T	DNMT1_T801	0.00013186	0.261545
GAGAGCTGCCCCATGGCGTG	chr4	SORBS2	SRBS2_HUMAN	AGC	S	SORBS2_S417	0.00013241	0.261545
AGAGAAGCGGTTCAGTTCA	chrX	ATP2B3	AT2B3_HUMAN	AGC	S	ATP2B3_S1124	0.00013299	0.261545
AATACGGTTTACTCCACTG	chr1	SLAMF7	SLAF7_HUMAN	TAC	Y	SLAMF7_Y120	0.0001337	0.261545
AATACGGTTTACTCCACTG	chr1	SLAMF7	SLAF7_HUMAN	ACG	T	SLAMF7_T302	0.0001337	0.261545
GGCTATGCCATAGGTATGA	chr9	PAPPA	PAPP1_HUMAN	TAT	Y	PAPPA_Y1496	0.00013446	0.261545
TTCACTCAGGATGACACCCT	chr4	TACC3	TACC3_HUMAN	ACT	T	TACC3_T83	0.00013473	0.261545
TCAAGAGCAAGTTCGGCAG	chr16	ABCA3	ABCA3_HUMAN	AGC	S	ABCA3_S1603	0.00013516	0.261545
AGGAGTACTCAAGAGCATC	chr22	TCF20	TCF20_HUMAN	AGT	S	TCF20_S771	0.00013732	0.261929
GGACTACAACATCCTGGGC	chr14	MYH6	MYH6_HUMAN	TAC	Y	MYH6_Y589	0.00013759	0.261929
ATCAATTATAGCGTGCTCCG	chr14	BRF1	TF3B_HUMAN	TAT	Y	BRF1_Y540	0.00013862	0.261929
TTCTACTCACCGTGGTTGT	chr6	ARMT1	ARMT1_HUMAN	TAC	Y	ARMT1_Y110	0.00013869	0.261929
GACAGCCCCTGGACGGGCTC	chr12	KMT2D	KMT2D_HUMAN	AGC	S	KMT2D_S1971	0.00013911	0.261929
GTACAGCTGGGTGATTCGA	chr20	ATP9A	ATP9A_HUMAN	AGC	S	ATP9A_S359	0.00013944	0.261929
CAGCCCTACCTCAAGGCCCC	chr19	PRR22	PRR22_HUMAN	TAC	Y	PRR22_Y121	0.00013948	0.261929
CAGAGCTTTAACTTCACCC	chr15	PLA2G4F	PA24F_HUMAN	AGC	S	PLA2G4F_S635	0.00013969	0.261929
GTCGCACCCTAATTGTTGG	chr9	TLE4	TLE4_HUMAN	ACC	T	TLE4_T547	0.00014139	0.263107
CCTCTACCTCCACCTACTT	chr20	SIGLEC1	SN_HUMAN	ACC	T	SIGLEC1_T1624	0.00014164	0.263107
GCCACCTTCCAGTCAGCCG	chr2	SLC5A6	SC5A6_HUMAN	ACC	T	SLC5A6_T78	0.00014195	0.263107
AAGACGGGGATGGTGAGGCC	chr3	BAP1	BAP1_HUMAN	ACG	T	BAP1_T613	0.00014379	0.264186
GCTATACCACCTCCCGCAGGC	chr8	SARAF	SARAF_HUMAN	TAT	Y	SARAF_Y52	0.0001438	0.264186
CCCACACTTCGCTGGGGGC	chr12	KMT2D	KMT2D_HUMAN	ACT	T	KMT2D_T2487	0.00014475	0.264186
TGAGTTAACATTGCACTCTG	chr6	REV3L	REV3L_HUMAN	ACA	T	REV3L_T336	0.00014597	0.264186
AATAGTGGTACCCAACAACA	chr16	NFAT5	NFAT5_HUMAN	AGT	S	NFAT5_S1036	0.00014619	0.264186
AATAGTGGTACCCAACAACA	chr16	NFAT5	NFAT5_HUMAN	AGT	S	NFAT5_S1054	0.00014619	0.264186
GTGACTACTTATTCTCAAGC	chr7	MUC17	MUC17_HUMAN	ACT	T	MUC17_T2370	0.00014918	0.264186
CTGAGTCTGGCAACCATCA	chr9	LRSAM1	LRSM1_HUMAN	AGT	S	LRSAM1_S79	0.00015029	0.264186
AGCACCCAGCAGCGCCCCG	chr1	ST6GALNAC5	SIA7E_HUMAN	ACC	T	ST6GALNAC5_T64	0.00015076	0.264186
CTGAGCCACGCCAACCGCC	chr17	MYH3	MYH3_HUMAN	AGC	S	MYH3_S1631	0.00015255	0.264186
CAGACAACAGGTGAGTATT	chr16	VAC14	VAC14_HUMAN	ACA	T	VAC14_T269	0.00015265	0.264186
ACTTACTACATCTGAGGTT	chr1	KCNT2	KCNT2_HUMAN	ACT	T	KCNT2_T967	0.00015413	0.264186
AAATAGTGGGTTCCTTAGA	chr17	UTP6	UTP6_HUMAN	AGT	S	UTP6_S343	0.00015462	0.264186
ACCTCAAACACCAACGCCCG	chr3	NFKBIZ	IKBZ_HUMAN	ACA	T	NFKBIZ_T193	0.00015462	0.264186
GAAGGAGACGCACTTCTGAG	chr3	SLC6A11	S6A11_HUMAN	ACG	T	SLC6A11_T630	0.00015462	0.264186
TGGTACCGCCCCATGTATA	chr1	SCAMP3	SCAM3_HUMAN	TAC	Y	SCAMP3_Y218	0.00015513	0.264186
ACCTATGAGGAAGTAAAGC	chr17	PCYT2	PCY2_HUMAN	TAT	Y	PCYT2_Y126	0.00015539	0.264186
CCTCCACAGGCTACTCCCC	chr8	ARHGAP39	RHG39_HUMAN	ACA	T	ARHGAP39_T485	0.00015539	0.264186
GCTCGCCACGCTAGCTGACG	chr17	MAPT	TAU_HUMAN	ACG	T	MAPT_T744	0.00015581	0.264186
CCCAGTGAGGAGACAGACCA	chr19	PRRG2	TMG2_HUMAN	AGT	S	PRRG2_S23	0.00015738	0.264186
CCTACACATGGTACCAGGA	chr20	SIGLEC1	SN_HUMAN	ACA	T	SIGLEC1_T1120	0.00015821	0.264186
CCTACACATGGTACCAGGA	chr20	SIGLEC1	SN_HUMAN	TAC	Y	SIGLEC1_Y1119	0.00015821	0.264186
ATTATAGATACAACACTCC	chr1	AKNAD1	AKND1_HUMAN	TAT	Y	AKNAD1_Y690	0.00015894	0.264186
CAGTAACAGTGACCGGACT	chr1	HMCN1	HMCN1_HUMAN	ACA	T	HMCN1_T883	0.00015996	0.264186
CCTACTTCAACAGCATGATCC	chr1	TAS1R2	TS1R2_HUMAN	TAC	Y	TAS1R2_Y826	0.00016015	0.264186
GCTGTACCCCACATTCGTC	chr6	SLC22A1	S22A1_HUMAN	TAC	Y	SLC22A1_Y457	0.00016093	0.264186
GACACCATCCAGCCAGAGAC	chr2	ELMOD3	ELMD3_HUMAN	ACC	T	ELMOD3_T84	0.0001611	0.264186
GGAACATGCTTTGACAGTT	chr4	FAT1	FAT1_HUMAN	ACA	T	FAT1_T4103	0.00016327	0.264186
CATATCCAACTGACCTTTCAG	chr15	DMXL2	DMXL2_HUMAN	TAT	Y	DMXL2_Y2575	0.00016408	0.264186
AGTACAGTGCGGGGATCCAGC	chr20	EYA2	EYA2_HUMAN	TAC	Y	EYA2_Y74	0.00016543	0.264186
CTGTACTCAGCCGAGCCTG	chr19	RCN3	RCN3_HUMAN	TAC	Y	RCN3_Y230	0.00016578	0.264186
CGCACAGCAGGCAAAGAGC	chr19	RGL3	RGL3_HUMAN	ACA	T	RGL3_T4	0.00016644	0.264186
GAAAGGCACCATCACCATCC	chr16	TRAP1	TRAP1_HUMAN	ACC	T	TRAP1_T153	0.00016759	0.264186
ACTGACCCTAGTTTCAACT	chr14	BAZ1A	BAZ1A_HUMAN	ACC	T	BAZ1A_T626	0.00016922	0.264186
GATAGTCCTCCTGAAGTGGCT	chr6	RARS2	SYRM_HUMAN	AGT	S	RARS2_S544	0.00016943	0.264186
GTAGTATATGATACAAGCAA	chr2	COBLL1	COBL1_HUMAN	TAT	Y	COBLL1_Y494	0.00016975	0.264186
GCGGTTAAGTCAGAGGATGC	chr7	FKBP6	FKBP6_HUMAN	AGT	S	FKBP6_S26	0.00017027	0.264186
CCCGACAACGGCTCGGGCT	chr8	KIFC2	KIFC2_HUMAN	ACA	T	KIFC2_T803	0.00017108	0.264186
GAACAGCAAAATGATATTT	chr14	ZBTB1	ZBTB1_HUMAN	AGC	S	ZBTB1_S136	0.00017163	0.264186
CGCTATGAGACGGTGGAAA	chr11	CHRM4	ACM4_HUMAN	TAT	Y	CHRM4_Y27	0.00017192	0.264186
GGCAGCACCGTCGGCAACG	chr11	PTDSS2	PTSS2_HUMAN	AGC	S	PTDSS2_S456	0.00017408	0.264186
AAGTATGACCCCGATGTTG	chr1	AADACL3	ADCL3_HUMAN	TAT	Y	AADACL3_Y83	0.00017442	0.264186
GCAACCATAGAACCTAAAG	chr5	GABRA1	GBRA1_HUMAN	ACC	T	GABRA1_T394	0.00017442	0.264186
AGCACTATTTCTGGAGCCA	chr3	TMEM108	TM108_HUMAN	ACT	T	TMEM108_T396	0.00017573	0.264186
ACGACACAACTTGATAATG	chr8	ZFHX4	ZFHX4_HUMAN	ACA	T	ZFHX4_T25	0.00017583	0.264186
CTCAGTGGGGCCCCAGGGG	chr17	ZZEF1	ZZEF1_HUMAN	AGT	S	ZZEF1_S950	0.00017624	0.264186
ACAAGACACTGATAGAGGC	chr1	HNRNPR	HNRPR_HUMAN	ACA	T	HNRNPR_T32	0.00017721	0.264186
TGTACCAAGTGAACTTCAGC	chr1	KAZN	KAZRN_HUMAN	TAC	Y	KAZN_Y586	0.0001777	0.264186
GAAAGTGAAGCAAGCATCT	chr17	PTRH2	PTH2_HUMAN	AGT	S	PTRH2_S54	0.0001784	0.264186
TGGATATGAGATCCCAGCA	chr6	KLC4	KLC4_HUMAN	TAT	Y	KLC4_Y205	0.00017945	0.264186
GAAACCATGTTTACAGATC	chr14	BTBD7	BTBD7_HUMAN	ACC	T	BTBD7_T743	0.00017959	0.264186
GACAACTATAAGAGTCAGGT	chr9	ODF2	ODFP2_HUMAN	TAT	Y	ODF2_Y546	0.00018056	0.264186
GGCGTTAACTATGTTATCCA	chr3	SLC33A1	ACATN_HUMAN	ACT	T	SLC33A1_T203	0.0001807	0.264186
GCAGTATACAAGCGAAGGAC	chr9	MAPKAP1	SIN1_HUMAN	ACA	T	MAPKAP1_T215	0.00018094	0.264186
GTGAGACCCTGCTGGAACC	chr11	RNH1	RINI_HUMAN	ACC	T	RNH1_T307	0.00018273	0.264186
GGCAGCGACTTTCAGCACC	chr3	JAGN1	JAGN1_HUMAN	AGC	S	JAGN1_S15	0.00018292	0.264186
TTTATGACAGTGAGCTCTTC	chr3	MCM2	MCM2_HUMAN	TAT	Y	MCM2_Y881	0.00018292	0.264186
GGTACCACTGCAGCCCAAA	chr18	SERPINB10	SPB10_HUMAN	ACC	T	SERPINB10_T49	0.00018321	0.264186
GGGAGCTTCCCAGGGTCACC	chr3	CSPG5	CSPG5_HUMAN	AGC	S	CSPG5_S227	0.00018386	0.264186
AACAGCCTGGAGACACTGC	chr11	PIDD1	PIDD1_HUMAN	AGC	S	PIDD1_S136	0.00018459	0.264186
ACAAGAGCGAAGCCACCAG	chr11	C2CD3	C2CD3_HUMAN	AGC	S	C2CD3_S2310	0.00018489	0.264186
GGATACGAGCACTCCACCC	chr4	CLOCK	CLOCK_HUMAN	ACG	T	CLOCK_T459	0.00018582	0.264186
TTGACTCTCAGTTCAGAGAC	chr8	CYP7B1	CP7B1_HUMAN	ACT	T	CYP7B1_T377	0.00018705	0.264186
CCTCACTCAGGTAGGGCCC	chr19	CCDC61	CCD61_HUMAN	ACT	T	CCDC61_T76	0.0001872	0.264186
GTGCCCTACGAGCCTGACGA	chr10	ADAMTS14	ATS14_HUMAN	TAC	Y	ADAMTS14_Y637	0.00018921	0.264186
GCTACTTCTCCAAGGTGCT	chr16	KAT8	KAT8_HUMAN	TAC	Y	KAT8_Y301	0.00018949	0.264186
TACACCGGGCCCTCGTCCAGC	chr2	NCK2	NCK2_HUMAN	ACC	T	NCK2_T272	0.00019096	0.264186
GCCACGCGCCTCATCCAGG	chr10	KNDC1	KNDC1_HUMAN	ACG	T	KNDC1_T897	0.00019138	0.264186
GGCAGGCAGTCTACTGACCC	chr2	MOGS	MOGS_HUMAN	AGT	S	MOGS_S249	0.00019202	0.264186
GGCAGGCAGTCTACTGACCC	chr2	MOGS	MOGS_HUMAN	AGT	S	MOGS_S355	0.00019202	0.264186
GACAGCAGAACTGCATTGCAC	chrX	PSMD10	PSD10_HUMAN	AGC	S	PSMD10_S40	0.00019287	0.264186
GAGAGTTCACGGAGCCCTGCA	chr17	BAHCC1	BAHC1_HUMAN	AGT	S	BAHCC1_S1474	0.00019317	0.264186
GCCAGCAGTGTAGCCGGCC	chr10	SPOCK2	TICN2_HUMAN	AGC	S	SPOCK2_S229	0.00019317	0.264186
TTGACAGGTGAGGAGTGGTG	chr8	TG	THYG_HUMAN	ACA	T	TG_T1605	0.00019339	0.264186
AGTATGGAGCCCAGAGTGG	chr8	EPPK1	EPIPL_HUMAN	TAT	Y	EPPK1_Y1817	0.00019354	0.264186
GAGACTGTAACTGAAAAGG	chr5	TTC33	TTC33_HUMAN	ACT	T	TTC33_T242	0.00019422	0.264186
GAAGACCATGGTGAGCCCA	chr11	MYBPC3	MYPC3_HUMAN	ACC	T	MYBPC3_T1109	0.00019564	0.264186
GCGACGGAGGGAGGAGGGA	chr14	WDR20	WDR20_HUMAN	ACG	T	WDR20_T3	0.0001957	0.264186
ATCGCCTACTACATGTACTC	chr1	GALNT2	GALT2_HUMAN	TAC	Y	GALNT2_Y21	0.00019628	0.264186
GAAACCCAGCATCTGAGTG	chr11	SLCO2B1	SO2B1_HUMAN	ACC	T	SLCO2B1_T183	0.00019756	0.264186
TCTCAGCCACTCCCTGGGC	chr19	ZSWIM4	ZSWM4_HUMAN	AGC	S	ZSWIM4_S854	0.00019786	0.264186
TCTACAATGCCTGGCTCAG	chr19	SLC6A16	S6A16_HUMAN	TAC	Y	SLC6A16_Y442	0.00020003	0.264186
CTGAGCCCAGAGTCCAGCC	chr14	ZFHX2	ZFHX2_HUMAN	AGC	S	ZFHX2_S989	0.00020155	0.264186
ACCTATTGCATTGACAACG	chr6	TUBB	TBB5_HUMAN	TAT	Y	TUBB_Y200	0.00020219	0.264186
AGCTATTCTCTAGATGACC	chr12	LIMA1	LIMA1_HUMAN	TAT	Y	LIMA1_Y229	0.00020248	0.264186
TTTACAGTGCAACTAAAAT	chr8	EYA1	EYA1_HUMAN	AGT	S	EYA1_S528	0.00020315	0.264186
TTTACAGTGCAACTAAAAT	chr8	EYA1	EYA1_HUMAN	TAC	Y	EYA1_Y527	0.00020315	0.264186
TTTACAGTGCAACTAAAAT	chr6	EYA4	EYA4_HUMAN	TAC	Y	EYA4_Y574	0.00020315	0.264186
TTTACAGTGCAACTAAAAT	chr6	EYA4	EYA4_HUMAN	AGT	S	EYA4_S575	0.00020315	0.264186
ATCACCAGCACAGATATCT	chr11	ZFP91	ZFP91_HUMAN	ACC	T	ZFP91_T471	0.0002034	0.264186
AAAAGACACTCTGACAGAAG	chr6	STK38	STK38_HUMAN	ACT	T	STK38_T183	0.00020358	0.264186
CTGAGCGGTGGCGGTGGTGG	chr7	BRAF	BRAF_HUMAN	AGC	S	BRAF_S5	0.00020435	0.264186
GCCAGCCGAACCCGGCACC	chr5	MCIDAS	MCIN_HUMAN	AGC	S	MCIDAS_S229	0.00020598	0.264186
GGGGTACCCCCCGAGACCG	chr1	PPM1J	PPM1J_HUMAN	ACC	T	PPM1J_T472	0.00020651	0.264186
AGAATTCACCCCACCAGTGC	chr11	HBB	HBB_HUMAN	ACC	T	HBB_T124	0.00020697	0.264186
CTCACCAGCATGGCCATCT	chrX	GPC3	GPC3_HUMAN	ACC	T	GPC3_T566	0.00020867	0.264186
GGCAGTGGAGTGCGGGGAG	chr14	RTL1	RTL1_HUMAN	AGT	S	RTL1_S39	0.00020915	0.264186
GGAGGTGACCGGGGACGCCG	chr1	DFFA	DFFA_HUMAN	ACC	T	DFFA_T4	0.00020957	0.264186
GGGCAAGAGCTGGGCAGGGC	chr3	SEMA3G	SEM3G_HUMAN	AGC	S	SEMA3G_S754	0.00021084	0.264186
ACCACAGCCGCCTTCTACCAT	chr1	EXTL1	EXTL1_HUMAN	ACA	T	EXTL1_T554	0.00021091	0.264186
ACAACTCCTGGGAAAAAGA	chr1	USH2A	USH2A_HUMAN	ACT	T	USH2A_T5023	0.00021223	0.264186
TTCTACCGGGACAACAAGC	chr6	FOXC1	FOXC1_HUMAN	TAC	Y	FOXC1_Y115	0.00021223	0.264186
ACTACCCAGCCCGCGGGCAG	chr3	ZBTB20	ZBT20_HUMAN	ACC	T	ZBTB20_T514	0.00021238	0.264186
TGCGACCTTCAGCGATATC	chr17	ARHGAP23	RHG23_HUMAN	ACC	T	ARHGAP23_T685	0.00021245	0.264186
GGTGAGCGACCCAAAGAAC	chr6	TIAM2	TIAM2_HUMAN	AGC	S	TIAM2_S665	0.00021256	0.264186
CATACCCTGGGGAAGACCC	chr12	ANAPC5	APC5_HUMAN	ACC	T	ANAPC5_T723	0.00021271	0.264186
GGGACACCATGCGCGCCAT	chr19	ABCA7	ABCA7_HUMAN	ACC	T	ABCA7_T580	0.00021278	0.264186
AGCAGTGCCCCCACCGCCC	chr20	PRPF6	PRP6_HUMAN	AGT	S	PRPF6_S671	0.00021285	0.264186
TCCAGTGCAGGGGGGCCCAG	chr22	RNF185	RN185_HUMAN	AGT	S	RNF185_S16	0.000213	0.264186
GTCACCATGTTTATATTGAC	chr11	OR5T3	OR5T3_HUMAN	ACC	T	OR5T3_T40	0.00021349	0.264186
GACACATTCCGCTTCTGCC	chr19	MUC16	MUC16_HUMAN	ACA	T	MUC16_T14246	0.00021359	0.264186
GCGACCTCCACAGCCAAGACT	chr3	CCDC51	CCD51_HUMAN	ACC	T	CCDC51_T76	0.0002139	0.264186
AAGAGCCAGGACGAGGCCCC	chr11	FERMT3	URP2_HUMAN	AGC	S	FERMT3_S386	0.00021449	0.264186
AAGAGCCAGGACGAGGCCCC	chr11	FERMT3	URP2_HUMAN	AGC	S	FERMT3_S390	0.00021449	0.264186
GAAATACTCAGTGGGTCTT	chr13	ATP8A2	AT8A2_HUMAN	ACT	T	ATP8A2_T279	0.00021511	0.264186
CGGACAGCTGGGAGGTGTG	chr20	ARFGAP1	ARFG1_HUMAN	AGC	S	ARFGAP1_S371	0.00021516	0.264186
CGGACAGCTGGGAGGTGTG	chr20	ARFGAP1	ARFG1_HUMAN	AGC	S	ARFGAP1_S363	0.00021516	0.264186
GTTGCCTACCTTCAAAAGCT	chr9	PTGR1	PTGR1_HUMAN	TAC	Y	PTGR1_Y181	0.00021569	0.264186
ATGCTGTACTGTCTTCCTCC	chr16	PALB2	PALB2_HUMAN	TAC	Y	PALB2_Y1108	0.00021623	0.264186
ACTATGGGTATGAGAGACAT	chr10	SORCS3	SORC3_HUMAN	TAT	Y	SORCS3_Y756	0.00021732	0.264186
TCTACTTGTAAAAAAATATC	chr21	ADAMTS1	ATS1_HUMAN	ACT	T	ADAMTS1_T723	0.00021735	0.264186
TGTACCAGTTTGGCAGTGCCT	chr1	PAQR7	PAQR7_HUMAN	TAC	Y	PAQR7_Y149	0.00021792	0.264186
GACTACATTCAGGCTGTGC	chr14	PYGL	PYGL_HUMAN	TAC	Y	PYGL_Y263	0.00021874	0.264186
TCCAGTGTGACCGTTCATC	chr4	GUF1	GUF1_HUMAN	AGT	S	GUF1_S385	0.00021896	0.264186
GAGAGTAAGATGATGCAATG	chr11	KMT2A	KMT2A_HUMAN	AGT	S	KMT2A_S1583	0.00021931	0.264186
TGAACACCGCACAGGCAGG	chr16	CREBBP	CBP_HUMAN	ACC	T	CREBBP_T258	0.00021949	0.264186
AACAAGTACCGAGCACCCCG	chr2	AQP12A	AQ12A_HUMAN	TAC	Y	AQP12A_Y258	0.00022119	0.264186
ACCTACTACCTACAAGAAAG	chr9	ACO1	ACOC_HUMAN	TAC	Y	ACO1_Y481	0.00022165	0.264186
CAACCTGAGCCAAGGTGCGC	chr19	LYPD5	LYPD5_HUMAN	AGC	S	LYPD5_S122	0.00022249	0.264186
CCAGTATCTCATCAACGCC	chr21	PCBP3	PCBP3_HUMAN	TAT	Y	PCBP3_Y355	0.000223	0.264186
CTGTATCAGGAAGTGGACG	chr14	ARHGEF40	ARH40_HUMAN	TAT	Y	ARHGEF40_Y759	0.00022381	0.264186
CACACCCTGCTGATCAAAG	chr16	CDH13	CAD13_HUMAN	ACC	T	CDH13_T439	0.00022411	0.264186
CACCAGTACACTCAAGGCC	chr16	IRX6	IRX6_HUMAN	AGT	S	IRX6_S159	0.00022525	0.264186
GGAAGCTCAGGGAAAGGAGC	chr15	TP53BP1	TP53B_HUMAN	AGC	S	TP53BP1_S1329	0.00022536	0.264186
AAAGACCATGCCGAAGGAA	chr3	BSN	BSN_HUMAN	ACC	T	BSN_T457	0.00022597	0.264186
TGCACCAAGGACGCCATCT	chr19	CHERP	CHERP_HUMAN	ACC	T	CHERP_T169	0.00022611	0.264186
GGCGATTACTGTGGCTCCCT	chr7	AP4M1	AP4M1_HUMAN	TAC	Y	AP4M1_Y93	0.00022739	0.264186
AGCACCTACTGATGGACCAA	chr21	KRTAP7-1	KRA71_HUMAN	TAC	Y	KRTAP7-1_Y87	0.00022813	0.264186
AGCACCTACTGATGGACCAA	chr21	KRTAP7-1	KRA71_HUMAN	ACC	T	KRTAP7-1_T86	0.00022813	0.264186
CTGCCTGACAAATTGTTATC	chr19	ZNF560	ZN560_HUMAN	ACA	T	ZNF560_T6	0.00022819	0.264186
GGATCCCACCTCCACACCCG	chr19	HOOK2	HOOK2_HUMAN	ACC	T	HOOK2_T441	0.0002303	0.264186
GGGAGCAGCTTCCCCAAGTG	chr1	PADI1	PADI1_HUMAN	AGC	S	PADI1_S434	0.00023031	0.264186
GCAGCAGCAGCAGCGGAAG	chr7	DGKI	DGKI_HUMAN	AGC	S	DGKI_S70	0.00023089	0.264186
CACCTATTGGGCCAACCTG	chr13	CLDN10	CLD10_HUMAN	TAT	Y	CLDN10_Y45	0.00023118	0.264186
GATCAGCAAGACGGTGGCG	chr12	DUSP6	DUS6_HUMAN	AGC	S	DUSP6_S17	0.00023246	0.264186
CATCGGCACGTCCTTCCTCC	chr17	FZD2	FZD2_HUMAN	ACG	T	FZD2_T428	0.00023366	0.264186
TTGAGAGTTTGGTGAGTTT	chr12	SBNO1	SBNO1_HUMAN	AGT	S	SBNO1_S1015	0.00023366	0.264186
CCTATAATGCCGACTTTGA	chr2	POLR1A	RPA1_HUMAN	TAT	Y	POLR1A_Y585	0.00023462	0.264186
GCTACCTGTGTAGGGAGGAA	chr11	MCAM	MUC18_HUMAN	ACC	T	MCAM_T160	0.00023501	0.264186
CATCCGGACTGGAAAATGTC	chr18	WDR7	WDR7_HUMAN	ACT	T	WDR7_T1384	0.00023526	0.264186
ACTGGTAACGTTCAAGGATG	chr11	ZNF202	ZN202_HUMAN	ACG	T	ZNF202_T238	0.00023678	0.264186
ACGGGACAGACAGTATAAT	chr18	TCF4	ITF2_HUMAN	ACA	T	TCF4_T303	0.00023726	0.264186
ACTATACGGTGCAGGTGCCGG	chr6	GNMT	GNMT_HUMAN	TAT	Y	GNMT_Y223	0.00023863	0.264186
CACTACCTGGACGTGCCCG	chr19	LONP1	LONM_HUMAN	TAC	Y	LONP1_Y623	0.00023895	0.264186
GTGACCGGTTACTTGGGAA	chr19	FFAR1	FFAR1_HUMAN	ACC	T	FFAR1_T276	0.00023934	0.264186
GCGCTACACTTTCTCGGGC	chr20	PPP1R3D	PPR3D_HUMAN	TAC	Y	PPP1R3D_Y208	0.00024005	0.264186
AACAGCTCCAAATGTCACCA	chr2	ITGB6	ITB6_HUMAN	AGC	S	ITGB6_S464	0.00024031	0.264186
GGACCCGACAGCCCCAGGCT	chr1	SLC30A10	ZNT10_HUMAN	ACA	T	SLC30A10_T183	0.00024111	0.264186
GGAACTGACACAATTCAGTT	chr1	PRRC2C	PRC2C_HUMAN	ACT	T	PRRC2C_T2051	0.00024167	0.264186
GCTACTGGCTCCACGAGAAT	chr10	TLL2	TLL2_HUMAN	TAC	Y	TLL2_Y762	0.00024229	0.264186
GAGAAGTCAACATGAATCT	chr1	HORMAD1	HORM1_HUMAN	AGT	S	HORMAD1_S354	0.00024258	0.264186
GAGAAGTCAACATGAATCT	chr1	HORMAD1	HORM1_HUMAN	AGT	S	HORMAD1_S361	0.00024258	0.264186
AAAACCACAGGCTATTCAGAC	chr22	ARFGAP3	ARFG3_HUMAN	ACC	T	ARFGAP3_T393	0.00024302	0.264186
GGACTACAGCACCTGTGCC	chr9	IFNE	IFNE_HUMAN	TAC	Y	IFNE_Y160	0.00024318	0.264186
AGGATGGAGTGGAAACTCAT	chr2	MRPS5	RT05_HUMAN	AGT	S	MRPS5_S194	0.00024327	0.264186
GCCAGCTCCGTGGGGTCTC	chr2	AFF3	AFF3_HUMAN	AGC	S	AFF3_S1128	0.00024374	0.264186
GCCTTATATGAAATATGTA	chr6	FIG4	FIG4_HUMAN	TAT	Y	FIG4_Y225	0.00024511	0.264186
AACACTTACATCTCCACCAT	chr1	RAB13	RAB13_HUMAN	ACT	T	RAB13_T36	0.00024529	0.264186
AACACTTACATCTCCACCAT	chr1	RAB13	RAB13_HUMAN	TAC	Y	RAB13_Y37	0.00024529	0.264186
GCAGACCCTGGGCGTGGAC	chr21	SIK1	SIK1_HUMAN	ACC	T	SIK1_T314	0.00024529	0.264186
GCAGACCCTGGGCGTGGAC	chr21	SIK1	SIK1_HUMAN	ACC	T	SIK1_T314	0.00024529	0.264186
ATCACAGGTGCTGCTGTGG	chr9	HRCT1	HRCT1_HUMAN	ACA	T	HRCT1_T15	0.00024543	0.264186
GGAAACCTGGCTCTTCTCC	chrX	HS6ST2	H6ST2_HUMAN	ACC	T	HS6ST2_T275	0.00024711	0.264186
GACAGCAGCGACAGTTCTTCA	chr5	TCOF1	TCOF_HUMAN	AGC	S	TCOF1_S1149	0.00024759	0.264186
GACAGCAGCGACAGTTCTTCA	chr5	TCOF1	TCOF_HUMAN	AGC	S	TCOF1_S1111	0.00024759	0.264186
ATCCCGGAGCCCATCCACCA	chr2	NT5C1B	5NT1B_HUMAN	AGC	S	NT5C1B_S127	0.00024894	0.264186
ATCCCGGAGCCCATCCACCA	chr2	NT5C1B	5NT1B_HUMAN	AGC	S	NT5C1B_S144	0.00024894	0.264186
GGACTACGCCGAAAATGAG	chr14	BRMS1L	BRM1L_HUMAN	TAC	Y	BRMS1L_Y22	0.00024915	0.264186
ACTATTACGCAGGTGAGGGG	chr3	TMEM40	TMM40_HUMAN	TAT	Y	TMEM40_Y179	0.00024922	0.264186
TCTCACAGGTGATCTGGAC	chr2	MXD1	MAD1_HUMAN	ACA	T	MXD1_T173	0.00024976	0.264186
AGTACCTCAGCAAACAGGAC	chr17	NPLOC4	NPL4_HUMAN	TAC	Y	NPLOC4_Y113	0.00024979	0.264186
GGTATGTGGATTCCATACAG	chr2	MSH2	MSH2_HUMAN	TAT	Y	MSH2_Y165	0.00025132	0.264186
CCAAACTACGGACGTAAAGC	chr10	ITGB1	ITB1_HUMAN	TAC	Y	ITGB1_Y795	0.00025192	0.264186
TTTACTGGATAAATGAAGA	chr12	BCAT1	BCAT1_HUMAN	TAC	Y	BCAT1_Y266	0.00025408	0.264186
CTGAGCTACCTGAGCGTAAG	chr22	LGALS2	LEG2_HUMAN	TAC	Y	LGALS2_Y116	0.0002545	0.264186
CTGAGCTACCTGAGCGTAAG	chr22	LGALS2	LEG2_HUMAN	AGC	S	LGALS2_S115	0.0002545	0.264186
GAAACCATGCGGAGCAGCT	chr8	SYBU	SYBU_HUMAN	ACC	T	SYBU_T343	0.0002551	0.264186
CTCGAGCCCGCTGTCATCC	chr15	C2CD4B	C2C4B_HUMAN	AGC	S	C2CD4B_S225	0.00025624	0.264186
ATGAGACAGGTACCCAGGC	chr16	HYDIN	HYDIN_HUMAN	ACA	T	HYDIN_T1636	0.00025678	0.264186
GCGGTACGCCTTGAATGTG	chr9	KIAA1958	K1958_HUMAN	TAC	Y	KIAA1958_Y426	0.00025741	0.264186
GACCATCAGCTGGAGTTACA	chr12	MUC19	MUC19_HUMAN	AGC	S	MUC19_S4916	0.00025761	0.264186
AATATGAAGATCCTATTGTG	chr15	HERC2	HERC2_HUMAN	TAT	Y	HERC2_Y3830	0.00025841	0.264186
TACACATCCTTATGTACAC	chr8	FBXO32	FBX32_HUMAN	ACA	T	FBXO32_T175	0.00025869	0.264186
AGCAGTAAAGGCGGCAGTGC	chr12	R3HDM2	R3HD2_HUMAN	AGT	S	R3HDM2_S365	0.00025909	0.264186
CAGACACATTTAATCAAACC	chr1	AUNIP	AUNIP_HUMAN	ACA	T	AUNIP_T27	0.00025941	0.264186
ACCACAGCAGGCACTTCTCCC	chr11	MUC5AC	MUC5A_HUMAN	ACA	T	MUC5AC_T1363	0.00026057	0.264186
GTCAGCCACTCCAACCCCGA	chr7	TECPR1	TCPR1_HUMAN	AGC	S	TECPR1_S227	0.00026057	0.264186
GAGTGGAACAGCCTCGGAGA	chr3	HEG1	HEG1_HUMAN	ACA	T	HEG1_T230	0.00026069	0.264186
AAGACCGTGCTGGGCAAGC	chr16	PIEZO1	PIEZ1_HUMAN	ACC	T	PIEZO1_T2026	0.00026201	0.264186
TTAGAACTCTGGAATTCAG	chrX	TLR7	TLR7_HUMAN	ACT	T	TLR7_T623	0.00026273	0.264186
TCTACAGCAACAAGGTACT	chr10	MRC1	MRC1_HUMAN	AGC	S	MRC1_S953	0.00026343	0.264186
TCTACAGCAACAAGGTACT	chr10	MRC1	MRC1_HUMAN	TAC	Y	MRC1_Y952	0.00026343	0.264186
TCTATGGGAACCTGTCTCCA	chr1	SIPA1L2	SI1L2_HUMAN	TAT	Y	SIPA1L2_Y1474	0.00026469	0.264186
CGAAAGTACATGTTTCGCAT	chr2	ALPP	PPB1_HUMAN	TAC	Y	ALPP_Y228	0.00026479	0.264186
GTGCTACACGATGGACCCA	chr1	MST1L	MST1L_HUMAN	TAC	Y	MST1L_Y448	0.00026489	0.264186
CAAATATAAGACCGTCCGC	chr17	MRPL45	RM45_HUMAN	TAT	Y	MRPL45_Y178	0.0002652	0.264186
AGCAGCAACCTAAACGAAG	chr10	ARHGAP21	RHG21_HUMAN	AGC	S	ARHGAP21_S1039	0.00026612	0.264186
TCTCAGTACTTATTAATACA	chr7	RBM48	RBM48_HUMAN	TAC	Y	RBM48_Y47	0.00026705	0.264186
CAGTATAACAGGTAGCCTT	chr16	AARS	SYAC_HUMAN	TAT	Y	AARS_Y222	0.00026724	0.264186
CATACTGTCTCTCAAGCATC	chr7	PTPRZ1	PTPRZ_HUMAN	ACT	T	PTPRZ1_T1130	0.00026724	0.264186
CAGACACGTAAACCCAAGTG	chr1	USP48	UBP48_HUMAN	ACA	T	USP48_T398	0.00026744	0.264186
CCGGGACACTGGCCTCAGTG	chr5	PROP1	PROP1_HUMAN	ACT	T	PROP1_T106	0.00026859	0.264186
GAGAGTCCTCACAATGGCT	chr16	PKD1	PKD1_HUMAN	AGT	S	PKD1_S3787	0.00026922	0.264186
GCTGTATGAAGTGAGTTAT	chr19	INSR	INSR_HUMAN	TAT	Y	INSR_Y884	0.00027031	0.264186
CCCAGAAAGCGAGCCGGCCC	chr19	EXOC3L2	EX3L2_HUMAN	AGC	S	EXOC3L2_S149	0.00027138	0.264186
GGCACTAGCTTCCCGCCGCCC	chr19	GSK3A	GSK3A_HUMAN	ACT	T	GSK3A_T84	0.00027266	0.264186
ACTATCTCAGGTACCCTCCC	chr11	LMO2	RBTN2_HUMAN	TAT	Y	LMO2_Y84	0.00027322	0.264186
CAAAATTACAGACTTCGGGC	chr17	ERBB2	ERBB2_HUMAN	ACA	T	ERBB2_T862	0.00027354	0.264186
ATGACCTTGGTGTCCCCAAG	chr11	OR10G9	O10G9_HUMAN	ACC	T	OR10G9_T82	0.00027389	0.264186
ATGACCTTGGTGTCCCCAAG	chr11	OR10G7	O10G7_HUMAN	ACC	T	OR10G7_T82	0.00027389	0.264186
ATGACCTTGGTGTCCCCAAG	chr11	OR10G4	O10G4_HUMAN	ACC	T	OR10G4_T82	0.00027389	0.264186
CAGCACAATGGTTCAAAAT	chr4	ARAP2	ARAP2_HUMAN	ACA	T	ARAP2_T1070	0.00027394	0.264186
GTCAGCTGCCGCTGCCCTCT	chr5	PTCD2	PTCD2_HUMAN	AGC	S	PTCD2_S36	0.00027439	0.264186
GAAACACTGATAATTCCCA	chr14	SYNE2	SYNE2_HUMAN	ACA	T	SYNE2_T2855	0.00027486	0.264186
CCCAGTGTGCTCCAGGGTG	chr22	MED15	MED15_HUMAN	AGT	S	MED15_S676	0.0002757	0.264186
GTCAGCACTTCAGCCTTCCCC	chr5	VCAN	CSPG2_HUMAN	AGC	S	VCAN_S1995	0.00027572	0.264186
ACTACCAGACGGAGGAGGGCG	chr16	CACNA1H	CAC1H_HUMAN	TAC	Y	CACNA1H_Y279	0.00027597	0.264186
TGTCCTTACCATATTCGAAC	chr1	APOBEC4	ABEC4_HUMAN	TAC	Y	APOBEC4_Y33	0.00027673	0.264186
CTTATGTCATCAAGTCTAC	chr4	ADGRA3	AGRA3_HUMAN	TAT	Y	ADGRA3_Y545	0.00027783	0.264186
GCTACTACCAAAGCGACGGC	chr12	CACNA1C	CAC1C_HUMAN	TAC	Y	CACNA1C_Y1757	0.00027787	0.264186
CCACAGCCCGAGCCGGAGA	chr6	VEGFA	VEGFA_HUMAN	AGC	S	VEGFA_S162	0.00027836	0.264186
GACAGTGCCAACTTCCGGAAG	chr19	EMC10	EMC10_HUMAN	AGT	S	EMC10_S65	0.00027867	0.264186
GCTGGACACCCCTGCCAAGC	chr7	GRID2IP	GRD2I_HUMAN	ACC	T	GRID2IP_T438	0.00027867	0.264186
GGAAGTTGCTAAATTCTCCA	chr5	SPINK7	ISK7_HUMAN	AGT	S	SPINK7_S84	0.00027902	0.264186
GGAGGGCACTCCTGGCTACC	chr15	LRRK1	LRRK1_HUMAN	ACT	T	LRRK1_T1427	0.00027902	0.264186
CCCAAGTTTGGCTACAATG	chr19	LEUTX	LEUTX_HUMAN	AGT	S	LEUTX_S4	0.00028003	0.264186
ATCACCTTATTCTGGTCCC	chr17	TMEM107	TM107_HUMAN	ACC	T	TMEM107_T24	0.00028062	0.264186
TGACTATAAGTACAAGCCC	chr12	SOX5	SOX5_HUMAN	TAT	Y	SOX5_Y623	0.00028219	0.264186
CCTACTTCCACCGTGACCCC	chr20	COL20A1	COKA1_HUMAN	TAC	Y	COL20A1_Y943	0.00028249	0.264186
GGACTATGTGGCTTATGTC	chr22	INPP5J	PI5PA_HUMAN	TAT	Y	INPP5J_Y786	0.00028304	0.264186
AATGACCACTTTAACTCAC	chr1	GOLPH3L	GLP3L_HUMAN	ACC	T	GOLPH3L_T2	0.00028356	0.264186
GGTGACCTCGGTCCTGTCC	chr8	FAM160B2	F16B2_HUMAN	ACC	T	FAM160B2_T626	0.00028375	0.264186
GGCAGCGAGAAGAAGAAAG	chr3	CCDC80	CCD80_HUMAN	AGC	S	CCDC80_S308	0.00028435	0.264186
AATACAACTTCCCACAGGT	chrX	CXCR3	CXCR3_HUMAN	TAC	Y	CXCR3_Y205	0.00028528	0.264186
TCAACCTGGCCTCCCATAAAC	chr3	ATP13A5	AT135_HUMAN	ACC	T	ATP13A5_T1169	0.00028651	0.264186
AGTCTACACCATGATCAGC	chr16	ITGAD	ITAD_HUMAN	TAC	Y	ITGAD_Y922	0.00028715	0.264186
GCAAGTAATGAAATTCTCA	chr10	ENTPD1	ENTP1_HUMAN	AGT	S	ENTPD1_S274	0.00028715	0.264186
GGTACCCCCTGTACCGGCT	chr11	MRPL23	RM23_HUMAN	TAC	Y	MRPL23_Y7	0.00028852	0.264186
CTCCCACCACGGCCCCCTC	chr19	ZBTB45	ZBT45_HUMAN	ACC	T	ZBTB45_T385	0.00028868	0.264186
CTCACACACCTGGGGAGCT	chr2	PSD4	PSD4_HUMAN	ACA	T	PSD4_T73	0.00028902	0.264186
GAAAGCTGTGATGAGAATG	chr5	RANBP3L	RNB3L_HUMAN	AGC	S	RANBP3L_S435	0.00028969	0.264186
CCTGGGCAGCCTGCGCAGGC	chr22	SREBF2	SRBP2_HUMAN	AGC	S	SREBF2_S1017	0.00029084	0.264186
TCAACTTCTGAACCCACTACT	chrX	ZNF280C	Z280C_HUMAN	ACT	T	ZNF280C_T727	0.00029098	0.264186
GCTAGTTACGCACGTCACCG	chr3	ZIC1	ZIC1_HUMAN	ACG	T	ZIC1_T254	0.00029137	0.264186
ATTCTTTATATTGCCAACCT	chr2	ILKAP	ILKAP_HUMAN	TAT	Y	ILKAP_Y230	0.00029145	0.264186
AGTAGCTATGGAGCTTGTGG	chr3	SETD2	SETD2_HUMAN	TAT	Y	SETD2_Y1278	0.00029232	0.264186
AGTAGCTATGGAGCTTGTGG	chr3	SETD2	SETD2_HUMAN	AGC	S	SETD2_S1277	0.00029232	0.264186
AGCAGCTCTGATGACGATT	chr2	KANSL1L	KAL1L_HUMAN	AGC	S	KANSL1L_S347	0.000293	0.264186
GAAACAGAGCAGCTAAAAA	chr3	ALCAM	CD166_HUMAN	ACA	T	ALCAM_T148	0.0002931	0.264186
GCCTACTGACGCAGGCCTC	chr5	RXFP3	RL3R1_HUMAN	TAC	Y	RXFP3_Y469	0.00029355	0.264186
AGGAGTCCTCCTCGGGAAG	chr17	DNAH9	DYH9_HUMAN	AGT	S	DNAH9_S702	0.00029404	0.264186
AGGAGTCCTCCTCGGGAAG	chr17	DNAH9	DYH9_HUMAN	AGT	S	DNAH9_S4390	0.00029404	0.264186
GCCCTACGGTAAAATGATC	chr3	CNTN4	CNTN4_HUMAN	TAC	Y	CNTN4_Y742	0.0002944	0.264186
CGCTACCAACCCCGCAGTG	chr1	AP4B1	AP4B1_HUMAN	TAC	Y	AP4B1_Y225	0.00029516	0.264186
CACCAGCAAGGTAGGGGCT	chr16	FBXL19	FXL19_HUMAN	AGC	S	FBXL19_S155	0.00029518	0.264186
CACCAGCAAGGTAGGGGCT	chr11	NADSYN1	NADE_HUMAN	AGC	S	NADSYN1_S221	0.00029518	0.264186
ATCGATGACCGACAAAGTTC	chr6	ADGRF4	AGRF4_HUMAN	ACC	T	ADGRF4_T397	0.00029544	0.264186
ATGCTATTTCCACGGCCGG	chr11	VWCE	VWCE_HUMAN	TAT	Y	VWCE_Y502	0.00029544	0.264186
ATTACAACGGGGAACGCACGC	chr17	P4HB	PDIA1_HUMAN	TAC	Y	P4HB_Y457	0.00029668	0.264186
TATTGAAACAAAGGATGTGG	chr10	TDRD1	TDRD1_HUMAN	ACA	T	TDRD1_T224	0.00029683	0.264186
CTCTGACCCAGGAGGACCC	chr15	RASGRF1	RGRF1_HUMAN	ACC	T	RASGRF1_T1008	0.00029733	0.264186
CTCTGACCCAGGAGGACCC	chr15	RASGRF1	RGRF1_HUMAN	ACC	T	RASGRF1_T224	0.00029733	0.264186
TCTACCATATCAGAGATGAC	chr7	CROT	OCTC_HUMAN	TAC	Y	CROT_Y567	0.00029805	0.264186
GGTGACTATTACCGGATCCA	chr1	DDR2	DDR2_HUMAN	TAT	Y	DDR2_Y740	0.0002992	0.264186
TAAAAATAGTGCTGATAACA	chrX	F9	FA9_HUMAN	AGT	S	F9_S148	0.00029923	0.264186
GGGACACAGGGCCACCCAGA	chr15	IL16	IL16_HUMAN	ACA	T	IL16_T750	0.00029949	0.264186
GGATCAGACTATTCTCTTAT	chr2	WDR12	WDR12_HUMAN	ACT	T	WDR12_T166	0.00029985	0.264186
ATTATGGCTATCATCTCAG	chr4	POLR2B	RPB2_HUMAN	TAT	Y	POLR2B_Y1018	0.00030075	0.264186
TTCATACAGTCTGTCAGGT	chr14	MIA2	MIA2_HUMAN	TAC	Y	MIA2_Y519	0.00030133	0.264186
TCGGTATCCCTTTGAAAGC	chr7	TAS2R5	TA2R5_HUMAN	TAT	Y	TAS2R5_Y160	0.00030165	0.264186
CCACCAGCCTGCTCTACAG	chr17	GID4	GID4_HUMAN	AGC	S	GID4_S120	0.00030348	0.264186
GGGAGCTACCGCTCTGTGC	chr7	BAZ1B	BAZ1B_HUMAN	AGC	S	BAZ1B_S1397	0.00030363	0.264186
GAACTACACAGACACTATTC	chr5	GRIA1	GRIA1_HUMAN	ACA	T	GRIA1_T259	0.00030373	0.264186
GAACTACACAGACACTATTC	chr5	GRIA1	GRIA1_HUMAN	ACA	T	GRIA1_T179	0.00030373	0.264186
GAACTACACAGACACTATTC	chr5	GRIA1	GRIA1_HUMAN	ACA	T	GRIA1_T164	0.00030373	0.264186
CCTACGGCATCGCCGTGCG	chr9	FBXO10	FBX10_HUMAN	TAC	Y	FBXO10_Y850	0.00030381	0.264186
AGTATCAAGGTGTTACACA	chr1	WDR26	WDR26_HUMAN	TAT	Y	WDR26_Y564	0.00030416	0.264186
ATGAGTGAATGGATGAAGAA	chr2	GEMIN6	GEMI6_HUMAN	AGT	S	GEMIN6_S2	0.00030437	0.264186
GATGCTGACAGGGAACCAGC	chr5	SLIT3	SLIT3_HUMAN	ACA	T	SLIT3_T589	0.00030484	0.264186
GTGAGCAAGAGGATGCTGGCG	chr15	LINGO1	LIGO1_HUMAN	AGC	S	LINGO1_S4	0.00030597	0.264186
TGTATCTCAGCAGGGGTGGTG	chr14	CLMN	CLMN_HUMAN	TAT	Y	CLMN_Y799	0.00030602	0.264186
AAAACAGAGGAGAAAGAAAA	chr5	EFCAB9	EFCB9_HUMAN	ACA	T	EFCAB9_T178	0.00030814	0.264186
AAAGTACCAAACCAGGAAG	chr5	DAB2	DAB2_HUMAN	ACC	T	DAB2_T437	0.00030917	0.264186
GCTACGTCAGTGGCGAGGC	chr22	PIK3IP1	P3IP1_HUMAN	TAC	Y	PIK3IP1_Y83	0.0003099	0.264186
GGCACCCCCACTGCAGGCTG	chr16	SLX4	SLX4_HUMAN	ACC	T	SLX4_T590	0.0003103	0.264186
GTTATGATGAGTGGTTCTGC	chr20	PHF20	PHF20_HUMAN	TAT	Y	PHF20_Y54	0.00031195	0.264186
GGTATGGGGAAGGGAGTGG	chr7	ZNF398	ZN398_HUMAN	TAT	Y	ZNF398_Y633	0.00031246	0.264186
CCCACAGGTATGGCTTCTCC	chr15	NR2E3	NR2E3_HUMAN	ACA	T	NR2E3_T39	0.00031277	0.264186
GGCGAGCACGACCCTCCCC	chr9	PAX5	PAX5_HUMAN	AGC	S	PAX5_S309	0.00031279	0.264186
GTCACAGTGCTGGGCAATCT	chr11	OR5R1	OR5R1_HUMAN	ACA	T	OR5R1_T38	0.00031313	0.264186
AATTATCCAATGGTGGAAA	chr2	TTC30A	TT30A_HUMAN	TAT	Y	TTC30A_Y440	0.00031362	0.264186
GGTCTTCAGTAGGAAAACCC	chr15	HMG20A	HM20A_HUMAN	AGT	S	HMG20A_S180	0.00031388	0.264186
GGCTACCGAGTAGCTCTGC	chr12	TXNRD1	TRXR1_HUMAN	TAC	Y	TXNRD1_Y266	0.00031394	0.264186
TGTATTCCTATGAGTACCT	chr17	DNAH9	DYH9_HUMAN	TAT	Y	DNAH9_Y1832	0.00031512	0.264186
GTGAGCTGGTGAGGAGGCAG	chr17	ITGA2B	ITA2B_HUMAN	AGC	S	ITGA2B_S514	0.0003157	0.264186
TTGAGTCCCCAGGAGAAGC	chr2	TNS1	TENS1_HUMAN	AGT	S	TNS1_S433	0.0003157	0.264186
GGGTACCCACAGAATCATG	chr5	FSTL4	FSTL4_HUMAN	ACC	T	FSTL4_T791	0.00031592	0.264186
GCCACCGAGAAGGACCTGG	chrX	FLNA	FLNA_HUMAN	ACC	T	FLNA_T31	0.00031659	0.264186
TTGTAAGTGGCCTCTCTGC	chr6	SLC18B1	S18B1_HUMAN	AGT	S	SLC18B1_S342	0.00031765	0.264186
ATTACCCTCAGAGTGTACCC	chr17	MYO1C	MYO1C_HUMAN	TAC	Y	MYO1C_Y888	0.00031801	0.264186
GATACAGGTCCGTTAATGGT	chr4	PCDH7	PCDH7_HUMAN	TAC	Y	PCDH7_Y980	0.0003181	0.264186
GGAAGCAAAAGGATCAACA	chr14	PYGL	PYGL_HUMAN	AGC	S	PYGL_S437	0.0003181	0.264186
AGTATGAGGTGGGTGACCC	chr1	ARID1A	ARI1A_HUMAN	TAT	Y	ARID1A_Y1734	0.00031936	0.264186
ACTGACCCATTTCCCCCGC	chr12	KRT72	K2C72_HUMAN	ACC	T	KRT72_T6	0.00031982	0.264186
CTGACCCCTGAGGTAAGGC	chr11	SLC22A12	S22AC_HUMAN	ACC	T	SLC22A12_T316	0.00031982	0.264186
GTCACTGAAAGCACTCCACGG	chr11	SPON1	SPON1_HUMAN	ACT	T	SPON1_T133	0.00032074	0.264186
GGTACTTCCAGTCTGATTCC	chr10	DYDC2	DYDC2_HUMAN	ACT	T	DYDC2_T125	0.00032111	0.264186
GAGAGCCATGAGCCGGAGG	chr6	RREB1	RREB1_HUMAN	AGC	S	RREB1_S1332	0.00032134	0.264186
TTTATGTTTATCAGGAAGGGT	chr6	TTLL2	TTLL2_HUMAN	TAT	Y	TTLL2_Y271	0.00032327	0.264186
AGTACAGACCGAAGTGATCAC	chr19	ZNF816	ZN816_HUMAN	ACA	T	ZNF816_T139	0.00032511	0.264186
AATAGCTCAGTAAGTAAATAC	chr7	DOCK4	DOCK4_HUMAN	AGC	S	DOCK4_S866	0.00032542	0.264186
CCTATACTTTAAAGGAATC	chr18	SERPINB10	SPB10_HUMAN	TAC	Y	SERPINB10_Y188	0.00032542	0.264186
TGTACTGGAGAAGCTGGGA	chr5	SLU7	SLU7_HUMAN	ACT	T	SLU7_T456	0.00032542	0.264186
TCTCACCACTGCCATTGGTA	chr11	TENM4	TEN4_HUMAN	ACT	T	TENM4_T558	0.00032543	0.264186
GCTCAGGACGTGGGGCTTGC	chr14	COQ6	COQ6_HUMAN	ACG	T	COQ6_T446	0.00032578	0.264186
GCTCAGGACGTGGGGCTTGC	chr14	COQ6	COQ6_HUMAN	ACG	T	COQ6_T421	0.00032578	0.264186
GTTATAGTGGAGACCTGAGAG	chr4	FAT4	FAT4_HUMAN	TAT	Y	FAT4_Y1580	0.00032603	0.264186
AGCACCCCAGCTGAGAAAA	chr1	BLZF1	GO45_HUMAN	ACC	T	BLZF1_T331	0.00032759	0.264186
TTAAGCAGATTGGTTAAGGT	chr18	RTTN	RTTN_HUMAN	AGC	S	RTTN_S69	0.00032799	0.264186
ACTTCACCCTGATTCCGGA	chr8	DPYSL2	DPYL2_HUMAN	ACC	T	DPYSL2_T313	0.00032824	0.264186
ACTTCACCCTGATTCCGGA	chr8	DPYSL2	DPYL2_HUMAN	ACC	T	DPYSL2_T349	0.00032824	0.264186
CTGAGTACCGATCTGCAGC	chr1	UBR4	UBR4_HUMAN	AGT	S	UBR4_S4229	0.00032824	0.264186
TAGTAAGCTGTTTCGCGGG	chr1	SLC39A1	S39A1_HUMAN	AGC	S	SLC39A1_S73	0.00032837	0.264186
TCCACCCACTGCGGGCCCC	chr2	POLR1A	RPA1_HUMAN	ACC	T	POLR1A_T820	0.00032896	0.264186
GTGTACAGCCGTGGGGGTG	chr1	CYP4B1	CP4B1_HUMAN	TAC	Y	CYP4B1_Y104	0.0003293	0.264186
TATAACTATTTATCCATCC	chr18	LAMA3	LAMA3_HUMAN	ACT	T	LAMA3_T804	0.0003293	0.264186
CCAGTACAAAGACAGGGAC	chr6	TNXB	TENX_HUMAN	TAC	Y	TNXB_Y1810	0.00033072	0.264186
CCAGTACAAAGACAGGGAC	chr6	TNXB	TENX_HUMAN	TAC	Y	TNXB_Y1096	0.00033072	0.264186
GACCAGTGGAGAATTGGTT	chr16	CTCF	CTCF_HUMAN	AGT	S	CTCF_S334	0.00033072	0.264186
GAGAGCGGCAAGAGCAACG	chr2	POTEF	POTEF_HUMAN	AGC	S	POTEF_S38	0.00033192	0.264186
GAGAGCGGCAAGAGCAACG	chr2	POTEE	POTEE_HUMAN	AGC	S	POTEE_S38	0.00033192	0.264186
GATACTACAGATTTGTCTCC	chr7	FAM200A	F200A_HUMAN	ACT	T	FAM200A_T8	0.00033381	0.264186
CTACCAGCACCACCAGCCA	chr6	TREML2	TRML2_HUMAN	AGC	S	TREML2_S196	0.00033408	0.264186
CCTCAGCCTGCGGACCGGC	chr22	KLHDC7B	KLD7B_HUMAN	AGC	S	KLHDC7B_S273	0.00033551	0.264186
TATATCAACGGACATATGC	chr17	AKAP10	AKA10_HUMAN	TAT	Y	AKAP10_Y578	0.00033624	0.264186
TCTAGCAGAACATCCATCTC	chr19	MUC16	MUC16_HUMAN	AGC	S	MUC16_S8162	0.00033659	0.264186
TCTAGCAGAACATCCATCTC	chr19	MUC16	MUC16_HUMAN	AGC	S	MUC16_S7287	0.00033659	0.264186
ATGGGAGTTACATGATTGA	chr6	GCLC	GSH1_HUMAN	AGT	S	GCLC_S99	0.00033723	0.264186
GGGCCAGACGCTGCTGCCCG	chr20	TTPAL	TTPAL_HUMAN	ACG	T	TTPAL_T315	0.00033762	0.264186
ATATGACACTCCAAAACCAG	chr11	MPPED2	MPPD2_HUMAN	ACT	T	MPPED2_T51	0.00033841	0.264186
CGCGAGCCACCGATTGTAC	chr11	PTS	PTPS_HUMAN	AGC	S	PTS_S23	0.00033998	0.264186
GCCACGGTAGGAAGACATGGC	chr14	CPNE6	CPNE6_HUMAN	ACG	T	CPNE6_T433	0.00033998	0.264186
AGACGACTTTCCCAAACCT	chr1	ZBTB40	ZBT40_HUMAN	ACT	T	ZBTB40_T432	0.00034057	0.264186
CAGGAACATCCCCTAGTCC	chr22	CRYBB1	CRBB1_HUMAN	ACA	T	CRYBB1_T31	0.00034178	0.264186
GCGTACCCCATCAACATCG	chr12	TMEM233	TM233_HUMAN	TAC	Y	TMEM233_Y50	0.0003421	0.264186
GTGACGGAATTTATTTCAA	chr16	ZCCHC14	ZCH14_HUMAN	ACG	T	ZCCHC14_T138	0.00034264	0.264186
AATTACTGCACTAACTTTG	chr8	PKHD1L1	PKHL1_HUMAN	ACT	T	PKHD1L1_T4119	0.00034265	0.264186
GCAAGCCCACCCAGTGACTT	chr16	XYLT1	XYLT1_HUMAN	AGC	S	XYLT1_S729	0.00034273	0.264186
GGCACTCCAAGCCATTCCAGG	chr7	ZP3	ZP3_HUMAN	ACT	T	ZP3_T329	0.00034346	0.264186
GGCACTCCAAGCCATTCCAGG	chr7	POMZP3	POZP3_HUMAN	ACT	T	POMZP3_T167	0.00034346	0.264186
AAAACTGTGGGTTACCCACA	chr4	PCDH18	PCD18_HUMAN	ACT	T	PCDH18_T1046	0.00034448	0.264186
GGAGCGGAGCTCGGTGACCC	chr1	OBSCN	OBSCN_HUMAN	AGC	S	OBSCN_S2378	0.00034461	0.264186
GGAGCGGAGCTCGGTGACCC	chr1	OBSCN	OBSCN_HUMAN	AGC	S	OBSCN_S2003	0.00034461	0.264186
CGTGCAGTGTGGCCCGGGT	chr19	TNFSF14	TNF14_HUMAN	AGT	S	TNFSF14_S34	0.00034489	0.264186
GCTCACCGCCGACTTCCTC	chr19	LIPE	LIPS_HUMAN	ACC	T	LIPE_T450	0.00034518	0.264186
CCCAATTACTACAACCTGCA	chr2	SNRNP200	U520_HUMAN	TAC	Y	SNRNP200_Y1770	0.00034583	0.264186
AATTACCATGACTCGGATT	chr19	SHANK1	SHAN1_HUMAN	TAC	Y	SHANK1_Y207	0.0003461	0.264186
GGCCTTTACTCAGGAGGAGT	chr1	ZNF670	ZN670_HUMAN	ACT	T	ZNF670_T14	0.00034624	0.264186
TATTACTACAACAAACAGA	chr10	MEIG1	MEIG1_HUMAN	TAC	Y	MEIG1_Y68	0.00034624	0.264186
TCTATGGGAAGGTGAGTGCCA	chr17	CAMKK1	KKCC1_HUMAN	TAT	Y	CAMKK1_Y348	0.0003468	0.264186
GGAGGGCAGTATCATTGGAC	chr5	CDH9	CADH9_HUMAN	AGT	S	CDH9_S400	0.00034694	0.264186
TCAAGTGCTGGGGCCGGCAG	chr7	PRKRIP1	PKRI1_HUMAN	AGT	S	PRKRIP1_S71	0.00034751	0.264186
ACGCGACGGGGGACACTCC	chr11	MAPK8IP1	JIP1_HUMAN	ACG	T	MAPK8IP1_T100	0.00034813	0.264186
GAAGGCCACCCAGGCCTCCC	chr11	H2AFX	H2AX_HUMAN	ACC	T	H2AFX_T137	0.00034813	0.264186
GCCTGAGCGCAACGGTAAC	chrX	PLP1	MYPR_HUMAN	AGC	S	PLP1_S114	0.00034857	0.264186
CCTTACTGCTCCTCAGACT	chr1	MAEL	MAEL_HUMAN	TAC	Y	MAEL_Y38	0.00034927	0.264186
GCTACTGCAGTGGGCCTTC	chr10	MALRD1	MALR1_HUMAN	ACT	T	MALRD1_T1571	0.00034927	0.264186
CTCTACGGGGACACAGAGC	chr10	PTPRE	PTPRE_HUMAN	TAC	Y	PTPRE_Y397	0.00034962	0.264186
GAAAGTTTGATGCAGGCAT	chr10	DHX32	DHX32_HUMAN	AGT	S	DHX32_S454	0.00034962	0.264186
AGAGTGGACCCAGAGGTACC	chr3	TMEM212	TM212_HUMAN	ACC	T	TMEM212_T69	0.00035005	0.264186
GCTCCAGCTGGAGCAGCCT	chr16	CACNA1H	CAC1H_HUMAN	AGC	S	CACNA1H_S1144	0.00035138	0.264755
TCATTACTATATTCACCTT	chrX	CLCN5	CLCN5_HUMAN	ACT	T	CLCN5_T442	0.00035215	0.264755
GTGAGCGCCAGCCTGCAGC	chr3	MON1A	MON1A_HUMAN	AGC	S	MON1A_S404	0.00035271	0.264755
ACAAAACTGAACCTTCTCC	chr2	ZC3H6	ZC3H6_HUMAN	ACT	T	ZC3H6_T1086	0.00035354	0.264755
GTCACTGCTGGTGGGGCTT	chrX	FRMPD3	FRPD3_HUMAN	ACT	T	FRMPD3_T1004	0.00035354	0.264755
CCCAGCAGTCTCTCCACAG	chr19	MISP	MISP_HUMAN	AGC	S	MISP_S448	0.00035506	0.265018
GATAACAAAAACAGTGGCC	chr9	ANKRD18A	AN18A_HUMAN	ACA	T	ANKRD18A_T381	0.0003557	0.265018
AAAATATGAACGAATTAAC	chr2	DNAH7	DYH7_HUMAN	TAT	Y	DNAH7_Y1169	0.00035572	0.265018
CTCACACCCAGCGCGCAGGA	chr16	C16orf95	CP095_HUMAN	ACA	T	C16orf95_T44	0.00035633	0.265018
CCAGACAGGCTCGCATCCC	chr1	ADAMTS4	ATS4_HUMAN	ACA	T	ADAMTS4_T4	0.00035663	0.265018
TGTATGCCTGGAAGGGCGAAA	chr20	AHCY	SAHH_HUMAN	TAT	Y	AHCY_Y100	0.00035786	0.265326
ACCTATGGCTACTACAATA	chr1	DENND4B	DEN4B_HUMAN	TAT	Y	DENND4B_Y851	0.00035869	0.265326
GATCTACACCTGCACGGCC	chr17	WFIKKN2	WFKN2_HUMAN	TAC	Y	WFIKKN2_Y285	0.00035869	0.265326
AGTTGACACCTTCATGTTTG	chr4	CYP4V2	CP4V2_HUMAN	ACC	T	CYP4V2_T325	0.00035932	0.265386
ACAAAGTTCTCCAGGATTT	chr10	PLEKHS1	PKHS1_HUMAN	AGT	S	PLEKHS1_S184	0.00036003	0.265505
CAAACAGTGCTTGTACCACC	chr2	SCN1A	SCN1A_HUMAN	ACA	T	SCN1A_T4	0.0003612	0.265897
TAGATACTGATGTTTATCC	chr21	TMEM50B	TM50B_HUMAN	ACT	T	TMEM50B_T126	0.00036219	0.265897
CTTATACATGTGGAGAATG	chr19	ZNF256	ZN256_HUMAN	ACA	T	ZNF256_T268	0.00036276	0.265897
CTTATACATGTGGAGAATG	chr19	ZNF256	ZN256_HUMAN	TAT	Y	ZNF256_Y267	0.00036276	0.265897
AGGAGGTAGTGGGTCAGGGT	chrX	ABCB7	ABCB7_HUMAN	AGT	S	ABCB7_S507	0.00036435	0.266095
GTAACTCCAGGACTATCTC	chr22	XPNPEP3	XPP3_HUMAN	ACT	T	XPNPEP3_T64	0.00036453	0.266095
TGACAGCATCCCTTTCCGT	chr19	ADAMTS10	ATS10_HUMAN	AGC	S	ADAMTS10_S618	0.00036471	0.266095
GATGACCTACTCCCTGACT	chr17	SLC25A10	DIC_HUMAN	ACC	T	SLC25A10_T73	0.00036555	0.266095
GCCAGTGACCAGGGGGAGA	chr11	HYOU1	HYOU1_HUMAN	AGT	S	HYOU1_S935	0.00036604	0.266095
TGCCGCTAGCGTGTCCATCA	chr12	PITPNM2	PITM2_HUMAN	AGC	S	PITPNM2_S1119	0.00036651	0.266095
GGAAGCCTTCGGGATAGCA	chr1	VPS13D	VP13D_HUMAN	AGC	S	VPS13D_S1034	0.00036688	0.266095
GCCGAGCGGCAAGGAGCGG	chr3	PSMD2	PSMD2_HUMAN	AGC	S	PSMD2_S29	0.00036793	0.266196
GTCTACGTTATAGCCAGAG	chr6	C6orf89	CF089_HUMAN	TAC	Y	C6orf89_Y327	0.00036863	0.266196
CCCACCGGTGTGTACCGCG	chr13	PHF11	PHF11_HUMAN	ACC	T	PHF11_T31	0.00036867	0.266196
CGCAGCGCCTCGCGCACACTG	chr11	HEPACAM	HECAM_HUMAN	AGC	S	HEPACAM_S390	0.00037084	0.266392
CTCACGGCGGCTGCTGTCAGC	chr19	PLIN3	PLIN3_HUMAN	ACG	T	PLIN3_T71	0.00037155	0.266392
GAGACGCTTCCTGCAGAAC	chr11	PSMA1	PSA1_HUMAN	ACG	T	PSMA1_T198	0.000373	0.266392
CATATCAACTCTCTACCTC	chr6	ZBTB24	ZBT24_HUMAN	TAT	Y	ZBTB24_Y542	0.00037486	0.266392
AAGACCATGCACCTCATGG	chr1	SYPL2	SYPL2_HUMAN	ACC	T	SYPL2_T104	0.00037516	0.266392
GGCGCTGAGTGCCCTGAACC	chr17	SREBF1	SRBP1_HUMAN	AGT	S	SREBF1_S698	0.0003767	0.266392
GGCAGCGATGTGGACAGCG	chr19	GMIP	GMIP_HUMAN	AGC	S	GMIP_S421	0.0003768	0.266392
GGTACTGTCCCAAGTGCCG	chr13	ING1	ING1_HUMAN	TAC	Y	ING1_Y395	0.0003768	0.266392
GTTTGAGACGCCCCATTACG	chr17	DNAH2	DYH2_HUMAN	ACG	T	DNAH2_T654	0.00037732	0.266392
AGAGACTATCGACAAAGTAG	chrY	DDX3Y	DDX3Y_HUMAN	TAT	Y	DDX3Y_Y600	0.00037865	0.266392
ATCTATTTAGGTCCACCTG	chrX	OPHN1	OPHN1_HUMAN	TAT	Y	OPHN1_Y564	0.00037877	0.266392
TATATGATCCATATCGGAAT	chr2	NBEAL1	NBEL1_HUMAN	TAT	Y	NBEAL1_Y160	0.00037877	0.266392
TTCTACCGGGAAACTGACT	chr4	KDR	VGFR2_HUMAN	TAC	Y	KDR_Y105	0.00037891	0.266392
GGACCTGACCTTCGTTCACC	chr9	RAPGEF1	RPGF1_HUMAN	ACC	T	RAPGEF1_T993	0.00037916	0.266392
TTTACTGGTTCAACAACTAC	chr6	ALDH5A1	SSDH_HUMAN	ACT	T	ALDH5A1_T283	0.00037948	0.266392
TCTACGTGGGTCGTTGCTAGT	chr6	DDX43	DDX43_HUMAN	ACG	T	DDX43_T12	0.00037957	0.266392
GAAACGGATTACTACCGGAAA	chr19	INSR	INSR_HUMAN	ACG	T	INSR_T1187	0.00038005	0.266392
TCTATGTCAACATGGATGA	chr19	AXL	UFO_HUMAN	TAT	Y	AXL_Y821	0.00038005	0.266392
TGACCACCTGGGGAAGCTG	chr12	C12orf74	CL074_HUMAN	ACC	T	C12orf74_T70	0.0003802	0.266392
GAGCAGTGGAGCCTCCGGA	chr15	ZNF609	ZN609_HUMAN	AGT	S	ZNF609_S5	0.00038112	0.266392
ATTTATAATCGTCCAAATA	chr12	ACSS3	ACSS3_HUMAN	TAT	Y	ACSS3_Y255	0.00038165	0.266392
GAAAGTATTGCTGAACAGA	chr10	SIRT1	SIR1_HUMAN	AGT	S	SIRT1_S590	0.00038234	0.266392
TTCAGTGGGAGAGCGCTTC	chr10	CSTF2T	CSTFT_HUMAN	AGT	S	CSTF2T_S83	0.00038234	0.266392
ACTATTCACAAAACAAACAA	chr8	CSMD3	CSMD3_HUMAN	TAT	Y	CSMD3_Y2205	0.00038349	0.266392
TGCTGGGACGTATTGGTGTG	chr19	CEACAM1	CEAM1_HUMAN	ACG	T	CEACAM1_T393	0.00038352	0.266392
TAATAGCAGCCCTGACCCCA	chr9	AKAP2	AKAP2_HUMAN	AGC	S	AKAP2_S121	0.00038371	0.266392
CACTACGCTGCCCGGATCT	chr19	SMG9	SMG9_HUMAN	TAC	Y	SMG9_Y498	0.00038381	0.266392
AACAGCATCATTGTGAGCCCT	chr19	ERCC1	ERCC1_HUMAN	AGC	S	ERCC1_S100	0.00038445	0.266454
CGCCAGTCCCCGTGGTGGG	chr13	KBTBD7	KBTB7_HUMAN	AGT	S	KBTBD7_S15	0.00038568	0.266743
GGCTGAGCGACTTAGAAAT	chr12	TMEM132D	T132D_HUMAN	AGC	S	TMEM132D_S914	0.00038597	0.266743
CAGTACCAGGTGAGGTAGG	chr19	SMARCA4	SMCA4_HUMAN	TAC	Y	SMARCA4_Y757	0.00038719	0.267091
AACACAGGTGAGAGCTCAGG	chr19	ZNF534	ZN534_HUMAN	ACA	T	ZNF534_T103	0.00038768	0.267091
ACCTAAGCAACGCCATTAT	chr12	SLC38A1	S38A1_HUMAN	AGC	S	SLC38A1_S81	0.00038813	0.267091
ACGAGACCTTCCTCTTTGA	chr11	SYT7	SYT7_HUMAN	ACC	T	SYT7_T203	0.00039029	0.268196
TTGCTCTATAAACCACAAGC	chr21	BRWD1	BRWD1_HUMAN	TAT	Y	BRWD1_Y1150	0.00039159	0.268543
GGTGACCATGCTGCAGGAC	chrX	PNMA6A	PNM6A_HUMAN	ACC	T	PNMA6A_T4	0.00039201	0.268543
ATGAAAGCATGGAGACGAC	chr12	SMARCC2	SMRC2_HUMAN	AGC	S	SMARCC2_S387	0.00039246	0.268543
GTGTACCGCCGGAAGCACC	chr2	ALK	ALK_HUMAN	TAC	Y	ALK_Y1059	0.00039441	0.268718
CCCCTACAGTCCGTCTTCC	chr7	SDK1	SDK1_HUMAN	TAC	Y	SDK1_Y1159	0.00039451	0.268718
TCCAGCAATACCTTTCCCGTA	chr20	BTBD3	BTBD3_HUMAN	AGC	S	BTBD3_S448	0.00039462	0.268718
GGCACTGCAGGCCACCCTC	chr14	NUMB	NUMB_HUMAN	ACT	T	NUMB_T541	0.0003957	0.268718
GGCACTGCAGGCCACCCTC	chr14	NUMB	NUMB_HUMAN	ACT	T	NUMB_T530	0.0003957	0.268718
GTCACGCTGGCCAAGGTGGA	chr16	PDIA2	PDIA2_HUMAN	ACG	T	PDIA2_T96	0.0003967	0.268718
ATTACAAGCGGCCAATGGA	chr1	ARID1A	ARI1A_HUMAN	TAC	Y	ARID1A_Y1369	0.00039678	0.268718
AGCAGTGACTCTGCTGGCTT	chr10	COX15	COX15_HUMAN	ACT	T	COX15_T359	0.00039716	0.268718
CCCACGAGTAGCAGCCGCAAC	chr19	NFIC	NFIC_HUMAN	ACG	T	NFIC_T307	0.00039846	0.26917
AGCACGCAGCTCTATTACA	chr11	SIDT2	SIDT2_HUMAN	ACG	T	SIDT2_T650	0.00039894	0.26917
CTTAGTGAGAACAGCACCAG	chr3	TBL1XR1	TBL1R_HUMAN	AGT	S	TBL1XR1_S199	0.00040032	0.269393
CCAACCAGCAGCACCTTCC	chr6	MUC22	MUC22_HUMAN	ACC	T	MUC22_T1625	0.0004011	0.269393
ACTATAGGCGCTACCAGGAC	chr2	CRYGD	CRGD_HUMAN	TAT	Y	CRYGD_Y151	0.00040118	0.269393
GTCACTGGTGAGCCATGAGG	chr13	MIPEP	MIPEP_HUMAN	ACT	T	MIPEP_T514	0.00040167	0.269393
GAGTATCCTGAGCTCCAGC	chr19	ZNF274	ZN274_HUMAN	TAT	Y	ZNF274_Y87	0.00040252	0.269393
CCCACTGTGGTACAGGACCT	chr10	NDST2	NDST2_HUMAN	ACT	T	NDST2_T264	0.00040327	0.269393
GGTGAAGAGCAATGATGCTA	chr2	LRP2	LRP2_HUMAN	AGC	S	LRP2_S1767	0.00040327	0.269393
GCCAAAGTGAACCACGTAA	chr8	TGS1	TGS1_HUMAN	AGT	S	TGS1_S363	0.00040427	0.269393
TGTCAGTCTGCAGGAAGAC	chr2	FAM126B	F126B_HUMAN	AGT	S	FAM126B_S491	0.00040429	0.269393
GGCTGAGCGGGGAAGCCAT	chr11	LRP5	LRP5_HUMAN	AGC	S	LRP5_S1054	0.00040484	0.269393
CTCAACAAGTGAACTTTAT	chr6	GMDS	GMDS_HUMAN	ACA	T	GMDS_T155	0.00040543	0.269415
GTGACCTCACGGGGAACCC	chr9	NCS1	NCS1_HUMAN	ACC	T	NCS1_T92	0.00040749	0.270019
GCTGACAGACCTCTATCCC	chr1	NFASC	NFASC_HUMAN	ACA	T	NFASC_T1065	0.00040759	0.270019
GTCACCCTCATCAGACACCAG	chr9	ZNF169	ZN169_HUMAN	ACC	T	ZNF169_T472	0.00040975	0.270019
AACAGCTATGGGGATGTCAG	chr10	ABLIM1	ABLM1_HUMAN	TAT	Y	ABLIM1_Y678	0.00041038	0.270019
AACAGCTATGGGGATGTCAG	chr10	ABLIM1	ABLM1_HUMAN	AGC	S	ABLIM1_S677	0.00041038	0.270019
CCAAGCAGGTACTGAAAGAA	chr9	NFIB	NFIB_HUMAN	AGC	S	NFIB_S268	0.00041121	0.270019
CCAAGCAGGTACTGAAAGAA	chr9	NFIB	NFIB_HUMAN	AGC	S	NFIB_S294	0.00041121	0.270019
GTGCAATATAGCAAGTAGTC	chr18	DSG1	DSG1_HUMAN	TAT	Y	DSG1_Y1047	0.00041162	0.270019
GCTATGTAAGTTGCCGCCA	chr9	SVEP1	SVEP1_HUMAN	TAT	Y	SVEP1_Y526	0.00041191	0.270019
AGACTACATTCTTGAAACC	chr17	SEC14L1	S14L1_HUMAN	TAC	Y	SEC14L1_Y312	0.00041192	0.270019
AAGAGCTGGTACGAGGACG	chr7	SMO	SMO_HUMAN	AGC	S	SMO_S205	0.00041265	0.270132
TTTACAAGAAAAGTCATGCTG	chr19	ZNF846	ZN846_HUMAN	TAC	Y	ZNF846_Y160	0.00041408	0.270287
AATTGCCAGTTCCTTCTCCC	chr22	C22orf31	CV031_HUMAN	AGT	S	C22orf31_S72	0.00041442	0.270287
GCAGACTACAGAAGATGAAC	chr10	PARG	PARG_HUMAN	ACA	T	PARG_T223	0.00041517	0.270287
GCCAGTGCTTATGTTACTG	chr7	DMTF1	DMTF1_HUMAN	AGT	S	DMTF1_S671	0.00041598	0.270287
GCCAGTGCTTATGTTACTG	chr7	DMTF1	DMTF1_HUMAN	AGT	S	DMTF1_S583	0.00041598	0.270287
GCTATGGGGGCTGTGGCTC	chr11	KRTAP5-3	KRA53_HUMAN	TAT	Y	KRTAP5-3_Y28	0.00041624	0.270287
GAGACCATCATCTCATTTCC	chr8	IDO2	I23O2_HUMAN	ACC	T	IDO2_T167	0.00041816	0.270755
GACTACAGCCTCCAATGGA	chr2	MTERF4	MTEF4_HUMAN	ACA	T	MTERF4_T45	0.0004184	0.270755
GGCAGCTACTACTGCCACG	chr1	IGSF3	IGSF3_HUMAN	AGC	S	IGSF3_S779	0.00041864	0.270755
CACTATAAATGTAACATAC	chr7	DBF4	DBF4A_HUMAN	TAT	Y	DBF4_Y482	0.00041978	0.270911
TGCACTGAGGACCCGGTGC	chr20	COMMD7	COMD7_HUMAN	ACT	T	COMMD7_T7	0.00042008	0.270911
GAATATCATTATCTCAATC	chr15	MYO9A	MYO9A_HUMAN	TAT	Y	MYO9A_Y361	0.00042056	0.270911
CACCACTGCCCTGCGCCAG	chr4	MAN2B2	MA2B2_HUMAN	ACT	T	MAN2B2_T832	0.00042211	0.271548
CGGACAGGATCCGAGTTCCCC	chr10	MCM10	MCM10_HUMAN	ACA	T	MCM10_T610	0.00042272	0.271579
GACAGCCTGGGGGGTGTCC	chr7	LEP	LEP_HUMAN	AGC	S	LEP_S130	0.00042489	0.272077
ATCCATTACATTCGGACTGA	chr7	HECW1	HECW1_HUMAN	TAC	Y	HECW1_Y1151	0.0004259	0.272077
TGTTCATACTGACTGGTTAC	chr5	SLF1	SLF1_HUMAN	ACT	T	SLF1_T1004	0.00042635	0.272077
AAGCACGCAGGCGGTGTGC	chr17	MYH13	MYH13_HUMAN	ACG	T	MYH13_T792	0.00042669	0.272077
GGTTAACCGTGGCTCCACC	chr12	BICD1	BICD1_HUMAN	ACC	T	BICD1_T917	0.00042705	0.272077
AAAAATGAGTGGCCTTATTG	chr9	GTF3C4	TF3C4_HUMAN	AGT	S	GTF3C4_S329	0.00042785	0.272077
GCTTCACGGTCTTTGACAA	chr6	TULP1	TULP1_HUMAN	ACG	T	TULP1_T380	0.0004284	0.272077
GAAACGCCCTTCTACGTGG	chr11	DAGLA	DGLA_HUMAN	ACG	T	DAGLA_T380	0.00042921	0.272077
CCGAGTGACGCAGCCGTGG	chr17	ALOX12B	LX12B_HUMAN	AGT	S	ALOX12B_S523	0.00042959	0.272077
AAGCAACAAAGAACAGCAA	chr12	DCTN2	DCTN2_HUMAN	ACA	T	DCTN2_T184	0.00042986	0.272077
CTCTACCAGGAGCCCTTGC	chr12	P2RX7	P2RX7_HUMAN	TAC	Y	P2RX7_Y529	0.00043035	0.272077
AGCAGCTGCTGCCATTTCA	chr19	HSH2D	HSH2D_HUMAN	AGC	S	HSH2D_S76	0.00043079	0.272077
ACCTGAGCCGGAAGAACTC	chr1	ASAP3	ASAP3_HUMAN	AGC	S	ASAP3_S282	0.00043116	0.272077
GATACCTGGCCAAGGTACG	chr8	TONSL	TONSL_HUMAN	TAC	Y	TONSL_Y1242	0.00043137	0.272077
TGTACACATTGTGTGCCAGCC	chr16	FHOD1	FHOD1_HUMAN	TAC	Y	FHOD1_Y208	0.00043353	0.273084
ATGGTCTACGATATGGAGAA	chr1	NCSTN	NICA_HUMAN	TAC	Y	NCSTN_Y345	0.00043532	0.273217
CCTGGGAAGCGAAGAAGAGG	chr7	ARHGEF5	ARHG5_HUMAN	AGC	S	ARHGEF5_S145	0.0004357	0.273217
CCTGGGAAGCGAAGAAGAGG	chr7	ARHGEF35	ARG35_HUMAN	AGC	S	ARHGEF35_S145	0.0004357	0.273217
GCCACCCAATATTGCAGCC	chr3	HYAL2	HYAL2_HUMAN	ACC	T	HYAL2_T362	0.000436	0.273217
CCGCCACGGGCCAGGCCTA	chr19	LENG8	LENG8_HUMAN	ACG	T	LENG8_T200	0.00043786	0.274027
CCGGAACTCCATCTAGCGA	chr4	ENAM	ENAM_HUMAN	ACT	T	ENAM_T1072	0.00043874	0.274223
GAGAGCCAGCTGCACCGCG	chrX	IQSEC2	IQEC2_HUMAN	AGC	S	IQSEC2_S65	0.00044002	0.274576
ACTGAGTTATCCTTGTGGT	chr6	PTPRK	PTPRK_HUMAN	AGT	S	PTPRK_S189	0.00044044	0.274576
AGTTTAGCCCGATGGCCAA	chr21	BRWD1	BRWD1_HUMAN	AGC	S	BRWD1_S279	0.00044181	0.274952
TGGAGACGCAGACGTCCAT	chr19	KCNJ14	KCJ14_HUMAN	ACG	T	KCNJ14_T144	0.00044218	0.274952
TTGTATTCAGCAAAAGCCC	chr7	GARS	GARS_HUMAN	TAT	Y	GARS_Y376	0.00044434	0.275686
GTCTGTCAGCACCATGCCGG	chr7	MUC17	MUC17_HUMAN	AGC	S	MUC17_S519	0.00044507	0.275686
GTCTGTCAGCACCATGCCGG	chr7	MUC17	MUC17_HUMAN	AGC	S	MUC17_S2995	0.00044507	0.275686
ATGGCACAGTTAAGGTACG	chr1	TNN	TENN_HUMAN	ACA	T	TNN_T1013	0.00044651	0.275865
GATAGCTGCACAAATTCTGA	chr22	TCF20	TCF20_HUMAN	AGC	S	TCF20_S497	0.00044687	0.275865
TCTTACTGCTGCTTTCTAT	chr4	KIAA1109	K1109_HUMAN	ACT	T	KIAA1109_T1325	0.00044779	0.275865
CATACCCCTGGCAGCAGCA	chr10	SEC23IP	S23IP_HUMAN	ACC	T	SEC23IP_T186	0.0004486	0.275865
ATCACACGAGATGTCGGAGCT	chr15	TP53BP1	TP53B_HUMAN	ACA	T	TP53BP1_T1507	0.00044867	0.275865
GATACAGCTCCAGTGATCCA	chr3	CHL1	NCHL1_HUMAN	ACA	T	CHL1_T811	0.00044892	0.275865
AGCACCCAGCAGACCACGGAG	chrX	MED12	MED12_HUMAN	ACC	T	MED12_T1551	0.00044935	0.275865
TCCAGTAATGGAGCCTCTA	chr16	ATF7IP2	MCAF2_HUMAN	AGT	S	ATF7IP2_S393	0.00045083	0.276195
GCTACGACGATGGCACCTACA	chr20	PREX1	PREX1_HUMAN	TAC	Y	PREX1_Y496	0.00045103	0.276195
TGCACCCACCACGGGGAGC	chr7	RELN	RELN_HUMAN	ACC	T	RELN_T41	0.00045249	0.276346
GACACTGCCTTGGGTGGACC	chr3	DRD3	DRD3_HUMAN	ACT	T	DRD3_T262	0.00045278	0.276346
TGTACGCAAACTGGTTCAG	chr1	ASPM	ASPM_HUMAN	ACG	T	ASPM_T1172	0.00045299	0.276346
AGTACGGAGTGTTTGCAGCC	chr6	PRICKLE4	PRIC4_HUMAN	TAC	Y	PRICKLE4_Y136	0.00045362	0.276382
AAGAAGCTACCGCGGAGGC	chr12	KRT77	K2C1B_HUMAN	AGC	S	KRT77_S524	0.00045515	0.276806
CAGAGTCTGACCGCCTCCCG	chr8	LPL	LIPL_HUMAN	AGT	S	LPL_S17	0.00045546	0.276806
GGGACGGAGATGTGCCCCA	chr20	PRPF6	PRP6_HUMAN	ACG	T	PRPF6_T336	0.00045732	0.277081
ATTACAGATCACCGGGCCTT	chr1	DAB1	DAB1_HUMAN	ACA	T	DAB1_T121	0.00045743	0.277081
GGCACTTACTTCCCTACCT	chr17	PRPF8	PRP8_HUMAN	ACT	T	PRPF8_T1493	0.00045923	0.277081
TGCACGGATTACCAGGCTCGC	chr1	SARS	SYSC_HUMAN	ACG	T	SARS_T399	0.00045948	0.277081
ATGACTTTGGCCTACAGGTA	chr12	MLXIP	MLXIP_HUMAN	ACT	T	MLXIP_T134	0.00045953	0.277081
GAAAGTGGTGGTGATGGGG	chr10	ERCC6	ERCC6_HUMAN	AGT	S	ERCC6_S35	0.00046117	0.277081
TCCTCCCACTTCTGACTATG	chr5	PRLR	PRLR_HUMAN	ACT	T	PRLR_T304	0.00046154	0.277081
CAGCCACAGAGTCGACGCC	chr17	CHD3	CHD3_HUMAN	ACA	T	CHD3_T1643	0.00046156	0.277081
CAGCCACAGAGTCGACGCC	chr17	CHD3	CHD3_HUMAN	ACA	T	CHD3_T1702	0.00046156	0.277081
GCACGATATGAATTCCTGTG	chrX	MAGEB16	MAGBG_HUMAN	TAT	Y	MAGEB16_Y273	0.00046164	0.277081
ACCACCAGCTTCCCAGCTC	chr6	RAB44	RAB44_HUMAN	ACC	T	RAB44_T134	0.00046253	0.27719
AGAACTCACTTGTTTATTGT	chr1	CASQ2	CASQ2_HUMAN	ACT	T	CASQ2_T4	0.00046483	0.27719
AGAAGCAGGCACGGTAGCCAC	chr12	DDX11	DDX11_HUMAN	AGC	S	DDX11_S291	0.00046483	0.27719
GATACGCCCTTGGCACAGT	chr20	DBNDD2	DBND2_HUMAN	ACG	T	DBNDD2_T237	0.00046691	0.27719
GGAACCTGGGAGTTTCTTC	chr11	SORL1	SORL_HUMAN	ACC	T	SORL1_T449	0.00046849	0.27719
GGCAGCCTGAGGAGGCCAC	chr19	SEMA6B	SEM6B_HUMAN	AGC	S	SEMA6B_S828	0.00046908	0.27719
ACGCGCTACCTGTCTGGATC	chr20	ARFGEF2	BIG2_HUMAN	TAC	Y	ARFGEF2_Y1013	0.00047016	0.27719
AAACATGAGCGGCACCAACT	chrX	HTATSF1	HTSF1_HUMAN	AGC	S	HTATSF1_S2	0.00047137	0.27719
AACAGTGCTGCCCACCTCTT	chr10	SCD	ACOD_HUMAN	AGT	S	SCD_S266	0.00047137	0.27719
CACAGACTCCGTGGGAAGG	chr16	UBE2I	UBC9_HUMAN	ACT	T	UBE2I_T51	0.00047137	0.27719
GAGAGTGGGGGAGGAGGGG	chr11	TMEM132A	T132A_HUMAN	AGT	S	TMEM132A_S927	0.00047137	0.27719
GCCAGCACGTTGCTGGCCG	chr15	KBTBD13	KBTBD_HUMAN	AGC	S	KBTBD13_S198	0.00047137	0.27719
GCCAGTGGAGGACAAGATG	chr3	SCAP	SCAP_HUMAN	AGT	S	SCAP_S1135	0.00047137	0.27719
TGTACCAGCCTGATGAACG	chr11	VPS11	VPS11_HUMAN	TAC	Y	VPS11_Y258	0.00047137	0.27719
CAACTCCACCAACAAGTTCC	chr19	ATP4A	ATP4A_HUMAN	ACC	T	ATP4A_T496	0.00047138	0.27719
GACAGCTTTCTAGTAACGG	chr9	TNC	TENA_HUMAN	AGC	S	TNC_S1558	0.00047167	0.27719
CACAGTGTGTCTTATCCACC	chr5	VCAN	CSPG2_HUMAN	AGT	S	VCAN_S1101	0.000472	0.27719
GCCTGTCAGCACCACGCCGG	chr7	MUC17	MUC17_HUMAN	AGC	S	MUC17_S2464	0.00047398	0.27719
GCCTGTCAGCACCACGCCGG	chr7	MUC17	MUC17_HUMAN	AGC	S	MUC17_S3407	0.00047398	0.27719
TCTGACTATTCAAAAGGCC	chr2	TTN	TITIN_HUMAN	ACT	T	TTN_T32649	0.00047448	0.27719
TCTGACTATTCAAAAGGCC	chr2	TTN	TITIN_HUMAN	ACT	T	TTN_T26277	0.00047448	0.27719
TCTGACTATTCAAAAGGCC	chr2	TTN	TITIN_HUMAN	ACT	T	TTN_T33576	0.00047448	0.27719
GGGACCCAGGTGAGGGGTC	chr2	NCKAP5	NCKP5_HUMAN	ACC	T	NCKAP5_T1859	0.000475	0.27719
TGCAGACAGAGCTAGAGGT	chr17	ALOXE3	LOXE3_HUMAN	ACA	T	ALOXE3_T316	0.00047864	0.278977
ATCACCAGGCAGAGGTGGG	chr7	NPY	NPY_HUMAN	ACC	T	NPY_T60	0.00048071	0.279567
CAGACGACAGAGATGCTGA	chr20	RBCK1	HOIL1_HUMAN	ACG	T	RBCK1_T431	0.0004811	0.279567
GGCACCCAGTGAACCCGCT	chr4	NKX3-2	NKX32_HUMAN	ACC	T	NKX3-2_T332	0.00048326	0.279567
CAGTACCAGCCTGGAGCCA	chr7	SSPO	SSPO_HUMAN	TAC	Y	SSPO_Y3590	0.00048383	0.279567
GGCAGCATCCCGGCCACCA	chr6	CPNE5	CPNE5_HUMAN	AGC	S	CPNE5_S19	0.00048397	0.279567
GCGACACCTCAGCCTGCCA	chr20	COL9A3	CO9A3_HUMAN	ACC	T	COL9A3_T664	0.00048542	0.279567
AGGCCACACGCCTGCGGTA	chr1	CROCC	CROCC_HUMAN	ACA	T	CROCC_T900	0.00048606	0.279567
TTTATGACCACGAGGGAGT	chr18	DSG4	DSG4_HUMAN	TAT	Y	DSG4_Y806	0.00048662	0.279567
GAGACCTACGGTGAGGGTGG	chr19	RAB4B	RAB4B_HUMAN	ACC	T	RAB4B_T4	0.0004868	0.279567
GAGACCTACGGTGAGGGTGG	chr19	RAB4B	RAB4B_HUMAN	TAC	Y	RAB4B_Y5	0.0004868	0.279567
CAGAGCTTGAAAAGCCAGGT	chr1	FHAD1	FHAD1_HUMAN	AGC	S	FHAD1_S301	0.00048758	0.279567
GCCTCAGCCTGGCTGACTC	chr11	PKP3	PKP3_HUMAN	AGC	S	PKP3_S287	0.00048951	0.279567
GCCTCAGCCTGGCTGACTC	chr11	PKP3	PKP3_HUMAN	AGC	S	PKP3_S302	0.00048951	0.279567
CATCAGTGACAATGCTGAC	chr6	PRDM1	PRDM1_HUMAN	AGT	S	PRDM1_S736	0.00048974	0.279567
ACCACTGTCCGGTCTTTCT	chr17	WIPF2	WIPF2_HUMAN	ACT	T	WIPF2_T388	0.00049191	0.279567
CAAAAGCCTGCGCGCGGCC	chr18	ZCCHC2	ZCHC2_HUMAN	AGC	S	ZCCHC2_S204	0.00049297	0.279567
CCACAGTTCCCCTGGGAAC	chr9	NR6A1	NR6A1_HUMAN	AGT	S	NR6A1_S178	0.00049407	0.279567
GTGACAGGAAAGGAGGCCT	chr11	TRIM21	RO52_HUMAN	ACA	T	TRIM21_T349	0.00049445	0.279567
AACACTGTCAATGTGGCCAGT	chr5	ADCY2	ADCY2_HUMAN	ACT	T	ADCY2_T1024	0.00049605	0.279567
GCACACCAGCACACAGGCCC	chr11	NUMA1	NUMA1_HUMAN	AGC	S	NUMA1_S1352	0.00049623	0.279567
ATCACCAGCTCAGCTTCCC	chr1	CD160	BY55_HUMAN	ACC	T	CD160_T30	0.00049626	0.279567
GGCTACCAGAGTCTTCATA	chr15	CHD2	CHD2_HUMAN	TAC	Y	CHD2_Y686	0.00049751	0.279567
ACTATAAGTGTGAGCCCCCT	chr17	P3H4	SC65_HUMAN	TAT	Y	P3H4_Y304	0.00049839	0.279567
GACACCAAAGTGGTCACTC	chr14	NRXN3	NRX3A_HUMAN	ACC	T	NRXN3_T600	0.00049839	0.279567
ACCAGCACCGAGGAGGATC	chr12	RBM19	RBM19_HUMAN	AGC	S	RBM19_S413	0.00049896	0.279567
TGACACAATGGTGCAAGAA	chr10	C10orf120	CJ120_HUMAN	ACA	T	C10orf120_T20	0.00049986	0.279567
AGATACGAGGGTAAGTGTG	chr17	KPNB1	IMB1_HUMAN	ACG	T	KPNB1_T231	0.00050028	0.279567
CCTAGGTATGACGAAGGTTC	chr17	RECQL5	RECQ5_HUMAN	TAT	Y	RECQL5_Y484	0.00050028	0.279567
CGGACCCCAGGGCCCTACGC	chr12	DDN	DEND_HUMAN	ACC	T	DDN_T603	0.00050028	0.279567
CCTACACTCAACAGCTTCA	chr15	FAH	FAAA_HUMAN	ACA	T	FAH_T66	0.00050055	0.279567
GGCTACAGGATCCTCAAGC	chr10	ZNF32	ZNF32_HUMAN	ACA	T	ZNF32_T39	0.00050076	0.279567
ACCGACTGAGCAGAGGCCT	chr6	LPA	APOA_HUMAN	ACT	T	LPA_T817	0.00050077	0.279567
ACCGACTGAGCAGAGGCCT	chr6	LPA	APOA_HUMAN	ACT	T	LPA_T361	0.00050077	0.279567
GAGACAGTGTCTCCAGAGC	chr2	LRRTM4	LRRT4_HUMAN	ACA	T	LRRTM4_T552	0.00050121	0.279567
CTGTGGCACTGGGTGAGCCC	chr6	GNMT	GNMT_HUMAN	ACT	T	GNMT_T68	0.00050272	0.279567
TCTACTGGATTCCTCCTGCG	chr7	PKD1L1	PK1L1_HUMAN	TAC	Y	PKD1L1_Y1017	0.00050361	0.279567
GGCTACCGGCATCCCCTGG	chr17	ABCC3	MRP3_HUMAN	TAC	Y	ABCC3_Y231	0.0005041	0.279567
TACACCAAGGATGAGCAGC	chr14	EIF2S1	IF2A_HUMAN	ACC	T	EIF2S1_T122	0.00050457	0.279567
AAGAGCTGTATCCTTAACG	chr12	ZFC3H1	ZC3H1_HUMAN	AGC	S	ZFC3H1_S199	0.00050488	0.279567
CCTGCCCAGTCTCCGCTTCC	chr12	LGR5	LGR5_HUMAN	AGT	S	LGR5_S88	0.00050514	0.279567
GGAAGTGATATGGAGCTCC	chr2	SMARCAL1	SMAL1_HUMAN	AGT	S	SMARCAL1_S895	0.00050569	0.279567
CGTACCGCAAGAACGCCACGC	chr5	IRX2	IRX2_HUMAN	TAC	Y	IRX2_Y117	0.00050612	0.279567
GTCACTGAATACAAGGTCT	chr15	MPI	MPI_HUMAN	ACT	T	MPI_T307	0.00050612	0.279567
GTCACTGAATACAAGGTCT	chr15	MPI	MPI_HUMAN	ACT	T	MPI_T357	0.00050612	0.279567
TGTTACGTATGTGATAATG	chr21	USP16	UBP16_HUMAN	TAC	Y	USP16_Y117	0.00050664	0.279567
TGGTGACCGTCGGGGAGGA	chr20	HELZ2	HELZ2_HUMAN	ACC	T	HELZ2_T1088	0.00050704	0.279567
CAGAGCTGATGTGTTCACC	chrX	IRAK1	IRAK1_HUMAN	AGC	S	IRAK1_S712	0.00050739	0.279567
CAGAGCTGATGTGTTCACC	chrX	IRAK1	IRAK1_HUMAN	AGC	S	IRAK1_S633	0.00050739	0.279567
GAGACAAGCAGGTAACTCG	chr5	PGGT1B	PGTB1_HUMAN	ACA	T	PGGT1B_T45	0.0005082	0.279694
GATCACAGCTTTGGGGGCC	chr16	NLRC5	NLRC5_HUMAN	ACA	T	NLRC5_T1809	0.0005092	0.279926
CCTCAGTACTCGCCAGGTGG	chr17	FOXN1	FOXN1_HUMAN	TAC	Y	FOXN1_Y234	0.00051107	0.279972
GCTACCCTAATAAAATTAAG	chrX	MAMLD1	MAMD1_HUMAN	TAC	Y	MAMLD1_Y79	0.00051111	0.279972
GCTACTGTGAGTAAGAAGA	chr19	SCAF1	SFR19_HUMAN	ACT	T	SCAF1_T87	0.00051136	0.279972
GGCCTACCCCACCCAGCCC	chr16	FUS	FUS_HUMAN	TAC	Y	FUS_Y17	0.00051294	0.279972
CTCAGCAAGGTCAAGGAGGT	chr16	PKD1	PKD1_HUMAN	AGC	S	PKD1_S4144	0.00051349	0.279972
CTGAGCTGGGAGCGGCCACGG	chr17	ITGB4	ITB4_HUMAN	AGC	S	ITGB4_S1660	0.0005136	0.279972
GTGACCAGATACCCCATCC	chr19	MISP	MISP_HUMAN	ACC	T	MISP_T5	0.00051569	0.279972
AACACACACCCATGGCGCC	chr17	GIT1	GIT1_HUMAN	ACA	T	GIT1_T491	0.00051657	0.279972
CAGACCGTGGGGAGCATGA	chr6	TAGAP	TAGAP_HUMAN	ACC	T	TAGAP_T614	0.00051785	0.279972
GCCACCTTCTGCGGGGGCC	chr17	LRRC45	LRC45_HUMAN	ACC	T	LRRC45_T135	0.00051789	0.279972
AATTCTTATCGCCTAAGCTG	chr4	ANK2	ANK2_HUMAN	TAT	Y	ANK2_Y945	0.00051826	0.279972
CACTACAGGGTGGAGACCC	chr22	KIAA1671	K1671_HUMAN	TAC	Y	KIAA1671_Y995	0.00051826	0.279972
CGGCAGCATAGAGTACGAC	chr19	CALR3	CALR3_HUMAN	AGC	S	CALR3_S195	0.00051826	0.279972
GCTACGGCAGCAGTGGTGG	chr10	COL17A1	COHA1_HUMAN	TAC	Y	COL17A1_Y427	0.00051973	0.279972
GGGCTTGACGTGCATATCCA	chr6	CLPSL2	COLL2_HUMAN	ACG	T	CLPSL2_T85	0.00051973	0.279972
CTAAGTGTAGGGCCTGGCC	chr1	KIAA1522	K1522_HUMAN	AGT	S	KIAA1522_S31	0.00052001	0.279972
CCGTGAGAGCAGCCCCAGCG	chr16	SLX4	SLX4_HUMAN	AGC	S	SLX4_S1243	0.0005208	0.279972
AAGACCTCAGTGGACGCCG	chr16	DHODH	PYRD_HUMAN	ACC	T	DHODH_T186	0.00052135	0.279972
CAAAGAGACATGCTTCACCA	chr1	ABL2	ABL2_HUMAN	ACA	T	ABL2_T642	0.00052135	0.279972
CGCCAGCAAGCGTGGTGAG	chr1	TP73	P73_HUMAN	AGC	S	TP73_S326	0.00052217	0.279972
GGCACCCAAGCCCTGTGGC	chr16	IGFALS	ALS_HUMAN	ACC	T	IGFALS_T76	0.00052355	0.279972
GCCAGCGGGGCTGGTGAGCA	chr19	ARHGAP33	RHG33_HUMAN	AGC	S	ARHGAP33_S645	0.00052425	0.279972
GGTCACGAAGGTGACTGTG	chr11	MYRF	MYRF_HUMAN	ACG	T	MYRF_T463	0.00052425	0.279972
GGTCACGAAGGTGACTGTG	chr11	MYRF	MYRF_HUMAN	ACG	T	MYRF_T472	0.00052425	0.279972
CTCTATAAAGCAGCTGGAG	chr10	NRAP	NRAP_HUMAN	TAT	Y	NRAP_Y1237	0.00052429	0.279972
CCCACGGAGCGACTGTCTCTG	chr17	USP36	UBP36_HUMAN	ACG	T	USP36_T107	0.00052433	0.279972
GGGCCAGCTGCTGGCAGCC	chr8	TG	THYG_HUMAN	AGC	S	TG_S2263	0.00052754	0.281375
AGTACCAATAATAGCAACCC	chr5	SLC38A9	S38A9_HUMAN	ACC	T	SLC38A9_T247	0.00052866	0.281634
GAGCCAGCGACGCCCTTAC	chr11	FAT3	FAT3_HUMAN	AGC	S	FAT3_S2261	0.00052919	0.281634
TAAGGTGACTATGGTGGCCT	chrX	BRWD3	BRWD3_HUMAN	ACT	T	BRWD3_T427	0.00053082	0.281828
TACAGCTTGGATCACCAGCC	chr12	SPRYD3	SPRY3_HUMAN	AGC	S	SPRYD3_S104	0.00053298	0.281828
GAGACCCTGCGTAAGATCC	chr1	PIK3C2B	P3C2B_HUMAN	ACC	T	PIK3C2B_T1137	0.00053396	0.281828
AGAAGCACACAGTATAAATTC	chr3	FNDC3B	FND3B_HUMAN	AGC	S	FNDC3B_S541	0.00053436	0.281828
GTCACTGTCATCCGTGAGG	chr20	ATP9A	ATP9A_HUMAN	ACT	T	ATP9A_T116	0.00053514	0.281828
GGGACTAATATGAGTTACG	chr10	ST8SIA6	SIA8F_HUMAN	ACT	T	ST8SIA6_T150	0.0005352	0.281828
TGTTTCCACAGATGACTCAG	chr9	PRPF4	PRP4_HUMAN	ACA	T	PRPF4_T103	0.00053606	0.281828
CGGAGCCAGTCTGACACTG	chr6	SYTL3	SYTL3_HUMAN	AGC	S	SYTL3_S229	0.00053648	0.281828
TGGACTTATGATGGCACCA	chr8	CHRNB3	ACHB3_HUMAN	ACT	T	CHRNB3_T175	0.00053648	0.281828
CTGGCAGCCATGACTACCC	chr14	TMED8	TMED8_HUMAN	AGC	S	TMED8_S292	0.00053691	0.281828
TAGACTCTGTCCCTACCTG	chr17	STAT5A	STA5A_HUMAN	ACT	T	STAT5A_T461	0.0005373	0.281828
GGTCCAGACGGCGGTGACGA	chr18	CHMP1B	CHM1B_HUMAN	ACG	T	CHMP1B_T81	0.00053743	0.281828
CAAGACTATATGGTCCCTG	chr17	KRBA2	KRBA2_HUMAN	ACT	T	KRBA2_T26	0.00053771	0.281828
GAAGCAAAGTGTGGAAGAAA	chr20	MACROD2	MACD2_HUMAN	AGT	S	MACROD2_S268	0.00053771	0.281828
TGCTGAGAGTTAGGAGCACT	chr21	ITGB2	ITB2_HUMAN	AGT	S	ITGB2_S769	0.00053891	0.281853
GGCACCACCATCGCCAATG	chr22	APOL1	APOL1_HUMAN	ACC	T	APOL1_T172	0.00053947	0.281853
GGCCCGGAGCCTGCACGTGC	chr16	PKD1	PKD1_HUMAN	AGC	S	PKD1_S1286	0.00054163	0.281853
CTCACCCACCTCCACAGCG	chr16	ZFHX3	ZFHX3_HUMAN	ACC	T	ZFHX3_T1272	0.0005432	0.281853
CGTACCTGTGCCAGCAGTG	chr19	ZBTB7A	ZBT7A_HUMAN	TAC	Y	ZBTB7A_Y438	0.00054359	0.281853
CTAAGCTACATGGACCTCGT	chr5	PDGFRB	PGFRB_HUMAN	TAC	Y	PDGFRB_Y800	0.00054372	0.281853
CTAAGCTACATGGACCTCGT	chr5	PDGFRB	PGFRB_HUMAN	AGC	S	PDGFRB_S799	0.00054372	0.281853
ACCACCCGGCAAAGATACGA	chr16	WWOX	WWOX_HUMAN	ACC	T	WWOX_T103	0.00054379	0.281853
AGTAGCCACAACGGCAGCG	chr5	CHSY3	CHSS3_HUMAN	AGC	S	CHSY3_S153	0.00054468	0.281853
GAGACCTCCAAGGACAAGA	chr11	SMCO4	SMCO4_HUMAN	ACC	T	SMCO4_T12	0.00054491	0.281853
ACTTACGGGGTTGGAGCTG	chr7	ELN	ELN_HUMAN	TAC	Y	ELN_Y397	0.00054531	0.281853
ACTTACGGGGTTGGAGCTG	chr7	ELN	ELN_HUMAN	TAC	Y	ELN_Y383	0.00054531	0.281853
AAATGACAGAAACCCAAGC	chr13	FLT3	FLT3_HUMAN	ACA	T	FLT3_T134	0.00054574	0.281853
TGCACAAGGCCTACAGATG	chr10	RRP12	RRP12_HUMAN	ACA	T	RRP12_T631	0.00054595	0.281853
GGATGTAACCCATTCAGTAC	chr3	ARHGAP31	RHG31_HUMAN	ACC	T	ARHGAP31_T879	0.00054843	0.281853
CGGACTTGGTCCGTAGACT	chr6	NOTCH4	NOTC4_HUMAN	ACT	T	NOTCH4_T1881	0.00054896	0.281853
ACTGAGTTTAAAACTACAG	chr4	FAM200B	F200B_HUMAN	AGT	S	FAM200B_S443	0.00055028	0.281853
GAAACAGGACAGGATGCAC	chr10	WNT8B	WNT8B_HUMAN	ACA	T	WNT8B_T152	0.00055096	0.281853
CTCGGGGACTGGTGAGTGGC	chr9	GLIPR2	GAPR1_HUMAN	ACT	T	GLIPR2_T101	0.00055211	0.281853
GGAGACAGGGCAGGTGTTA	chr17	DCAF7	DCAF7_HUMAN	ACA	T	DCAF7_T152	0.0005523	0.281853
AGGTCACTCCCACGGAAGA	chr19	CYP4F11	CP4FB_HUMAN	ACT	T	CYP4F11_T68	0.00055244	0.281853
TTGACTGAAGAAGACGACAG	chr16	DRC7	DRC7_HUMAN	ACT	T	DRC7_T386	0.00055332	0.281853
AGCAGCATCCATGGTAGGTGC	chr22	LRRC74B	LR74B_HUMAN	AGC	S	LRRC74B_S136	0.00055367	0.281853
ACGACCAAAACACACAATCC	chr3	IGSF10	IGS10_HUMAN	ACC	T	IGSF10_T1275	0.00055433	0.281853
CATCACCCTGCGCTTCACC	chr16	PIEZO1	PIEZ1_HUMAN	ACC	T	PIEZO1_T2300	0.00055567	0.281853
CTCACACTGCAGGAGCGGC	chr19	DMWD	DMWD_HUMAN	ACA	T	DMWD_T527	0.00055567	0.281853
GGTTGGTATCACAGTCACCC	chr2	PSMD14	PSDE_HUMAN	TAT	Y	PSMD14_Y112	0.00055676	0.281853
TCTACCTCATGGAGGACGGG	chr1	LHX4	LHX4_HUMAN	TAC	Y	LHX4_Y131	0.00055699	0.281853
TCCACCCCCGAGATCTCCT	chr4	RNF4	RNF4_HUMAN	ACC	T	RNF4_T26	0.00055721	0.281853
CCACCAGCCGGGAAGAATT	chr18	SYT4	SYT4_HUMAN	AGC	S	SYT4_S7	0.00055751	0.281853
GAAACTCAGCTTTATGACAA	chr17	MAP3K3	M3K3_HUMAN	ACT	T	MAP3K3_T263	0.00055892	0.281853
GAAACTCAGCTTTATGACAA	chr17	MAP3K3	M3K3_HUMAN	ACT	T	MAP3K3_T294	0.00055892	0.281853
TTCACTCACAATAAATGCTC	chr1	OR2T6	OR2T6_HUMAN	ACT	T	OR2T6_T19	0.00056003	0.281853
TTGAAACTCCCTATTCTCC	chr6	TAAR8	TAAR8_HUMAN	ACT	T	TAAR8_T24	0.00056099	0.281853
AGCAGCATCAATAAATCCG	chr6	TTLL2	TTLL2_HUMAN	AGC	S	TTLL2_S301	0.00056102	0.281853
TCCCACAGAGGATCCCTCC	chr1	CFAP45	CFA45_HUMAN	ACA	T	CFAP45_T94	0.00056108	0.281853
ACCCCAGTGTGCCTCCCAC	chr22	YDJC	YDJC_HUMAN	AGT	S	YDJC_S250	0.00056363	0.281853
AGTACCAGCCTGGGGGACT	chr17	DVL2	DVL2_HUMAN	ACC	T	DVL2_T206	0.00056497	0.281853
ACCACCCTCTCAGTACCTTCG	chr9	SNAPC4	SNPC4_HUMAN	ACC	T	SNAPC4_T1389	0.00056541	0.281853
GAAGCTCAGCCCAGGTAAGG	chr1	NBPF1	NBPF1_HUMAN	AGC	S	NBPF1_S434	0.00056541	0.281853
GAAGCTCAGCCCAGGTAAGG	chr1	NBPF1	NBPF1_HUMAN	AGC	S	NBPF1_S163	0.00056541	0.281853
GTCAGTGGTGGAGAGGAAG	chr1	PGD	6PGD_HUMAN	AGT	S	PGD_S129	0.00056541	0.281853
ACCACCATTATGTTGGACTG	chr8	INTS9	INT9_HUMAN	ACC	T	INTS9_T23	0.00056637	0.281853
TCTATCATGAGGGCTCCTG	chr12	CD163	C163A_HUMAN	TAT	Y	CD163_Y735	0.00056706	0.281853
CCCAAAGCAAGCTCCAGGA	chr4	STK32B	ST32B_HUMAN	AGC	S	STK32B_S393	0.00056876	0.281853
GATTATATTGTACAAGCAA	chr10	REEP3	REEP3_HUMAN	TAT	Y	REEP3_Y106	0.00056941	0.281853
GACAGTCCCACTCTCTGAAGG	chr12	ITGB7	ITB7_HUMAN	AGT	S	ITGB7_S795	0.00056952	0.281853
GCTCCTGACTCCCCGAGACA	chr17	RAI1	RAI1_HUMAN	ACT	T	RAI1_T1476	0.00056973	0.281853
TCCACAGCCACGTCAGCGG	chr20	HELZ2	HELZ2_HUMAN	AGC	S	HELZ2_S589	0.00056979	0.281853
CATTCTGACCCCGGCGGTGC	chr7	TRRAP	TRRAP_HUMAN	ACC	T	TRRAP_T1928	0.00056992	0.281853
AAAGGGCAGCTACACCCTGG	chr11	OTOG	OTOG_HUMAN	AGC	S	OTOG_S175	0.00057029	0.281853
ATCACCACAGCCTATTATCG	chr5	RAB3C	RAB3C_HUMAN	ACC	T	RAB3C_T96	0.00057029	0.281853
CAAACTATTCCAAAAGCAC	chr12	CCDC91	CCD91_HUMAN	ACT	T	CCDC91_T84	0.0005707	0.281853
GCCTCACTCCCACACAAGT	chr2	SIX3	SIX3_HUMAN	ACT	T	SIX3_T246	0.0005715	0.281853
GACAGCGAAGCCCCAACGG	chr17	LRRC37A2	L37A2_HUMAN	AGC	S	LRRC37A2_S1687	0.00057189	0.281853
GACAGCGAAGCCCCAACGG	chr17	LRRC37A3	L37A3_HUMAN	AGC	S	LRRC37A3_S1622	0.00057189	0.281853
GACAGCGAAGCCCCAACGG	chr17	LRRC37A	L37A1_HUMAN	AGC	S	LRRC37A_S1687	0.00057189	0.281853
ATCACCTGGCTGTGGCACG	chr20	TGM6	TGM3L_HUMAN	ACC	T	TGM6_T401	0.00057385	0.281853
GGCAGCCAGGAGGGGGACC	chr12	TMEM119	TM119_HUMAN	AGC	S	TMEM119_S212	0.00057405	0.281853
GAGACCTACCACCAGCGCA	chr12	PAN2	PAN2_HUMAN	ACC	T	PAN2_T877	0.00057439	0.281853
GCAGACAGTGCTGCTCCAA	chr15	SPTBN5	SPTN5_HUMAN	ACA	T	SPTBN5_T916	0.00057509	0.281853
GACACTGCCATGCTGTGTA	chrX	PLXNA3	PLXA3_HUMAN	ACT	T	PLXNA3_T1075	0.00057566	0.281853
TGTGTAGCTGCCACCCACA	chr22	SCARF2	SREC2_HUMAN	AGC	S	SCARF2_S127	0.00057622	0.281853
GGCACCCTGGTGCCCAGCC	chr20	CYP24A1	CP24A_HUMAN	ACC	T	CYP24A1_T500	0.00057663	0.281853
CTTTATCCAGCCCACCCCC	chr10	PBLD	PBLD_HUMAN	TAT	Y	PBLD_Y126	0.00057686	0.281853
GCAGAGTGGCCTGGGTGCC	chr3	EDEM1	EDEM1_HUMAN	AGT	S	EDEM1_S363	0.00057686	0.281853
GGGCTCCAGCCCGAGCAGCG	chr2	DLX2	DLX2_HUMAN	AGC	S	DLX2_S268	0.00057815	0.281853
AATACTGACCTGGTGACTTTG	chr9	SNAPC3	SNPC3_HUMAN	ACT	T	SNAPC3_T125	0.00057838	0.281853
AACTATGGCCTGTTCCAAC	chr19	SHANK1	SHAN1_HUMAN	TAT	Y	SHANK1_Y117	0.00057854	0.281853
AGAGGGCAGCGCGAGCGGCG	chr6	SOGA3	SOGA3_HUMAN	AGC	S	SOGA3_S325	0.00057854	0.281853
GATACGATCTGTGACCTGTT	chr10	NT5C2	5NTC_HUMAN	ACG	T	NT5C2_T334	0.00058054	0.282174
ACTTATGTGGTCTTTGGCG	chr7	NACAD	NACAD_HUMAN	TAT	Y	NACAD_Y1461	0.0005813	0.282174
AGTACCAGGTTGTCACCCGGG	chr12	LRP1	LRP1_HUMAN	TAC	Y	LRP1_Y450	0.00058207	0.282174
TAGAGAGCCTAAAGCTCCT	chr11	RNF26	RNF26_HUMAN	AGC	S	RNF26_S96	0.0005825	0.282174
TCTATGGGGCCTTCTTGGT	chr12	LPCAT3	MBOA5_HUMAN	TAT	Y	LPCAT3_Y194	0.00058261	0.282174
GACACAGAGGAGAAGCTGAA	chr7	DENND2A	DEN2A_HUMAN	ACA	T	DENND2A_T525	0.0005827	0.282174
GGGTCCCAGTGCCAACACGG	chr4	FHDC1	FHDC1_HUMAN	AGT	S	FHDC1_S1106	0.00058348	0.28227
TCCACGCTGCACATCATGT	chr14	VRTN	VRTN_HUMAN	ACG	T	VRTN_T217	0.00058462	0.282372
CCTACGAGTGCACCCAGTG	chr19	ZNF324B	Z324B_HUMAN	TAC	Y	ZNF324B_Y285	0.00058486	0.282372
GTTACAGTGAAAAATAACC	chr2	RIF1	RIF1_HUMAN	ACA	T	RIF1_T1248	0.00058703	0.28277
CCAAGAGTGCTGTGTTTCC	chr1	PLEKHA6	PKHA6_HUMAN	AGT	S	PLEKHA6_S808	0.00058821	0.28277
AAGTATAATCCGGGTAGGA	chr5	ZNF354A	Z354A_HUMAN	TAT	Y	ZNF354A_Y328	0.00058845	0.28277
GTCTATGCTGTGGTGACTG	chr11	GRIK4	GRIK4_HUMAN	TAT	Y	GRIK4_Y313	0.00058899	0.28277
TTGACTCAGTGCCTCATCC	chr19	RASIP1	RAIN_HUMAN	ACT	T	RASIP1_T370	0.0005891	0.28277
CGGGCACGTCCCTCATCAC	chr19	NAPSA	NAPSA_HUMAN	ACG	T	NAPSA_T286	0.00058919	0.28277
GGTTCATACAACTGAAGACT	chr11	DYNC2H1	DYHC2_HUMAN	ACA	T	DYNC2H1_T1620	0.00059029	0.282919
AACAGTAGCCATGGAGGGA	chr18	GREB1L	GRB1L_HUMAN	AGT	S	GREB1L_S284	0.00059067	0.282919
GACCATCACCATCACCGAGA	chr18	LOXHD1	LOXH1_HUMAN	ACC	T	LOXHD1_T344	0.00059135	0.282964
GCAACTTGTCAGGATGCTC	chr1	CRB1	CRUM1_HUMAN	ACT	T	CRB1_T238	0.00059233	0.283153
CAGTACATGCAGTTCCGCA	chr2	CNGA3	CNGA3_HUMAN	TAC	Y	CNGA3_Y423	0.00059351	0.283437
CTACACGACGTTGGCTGGCC	chr11	TSKU	TSK_HUMAN	ACG	T	TSKU_T85	0.00059501	0.283873
GGCCATCACGTTCATGGCCG	chr19	LRRC4B	LRC4B_HUMAN	ACG	T	LRRC4B_T586	0.00059567	0.283908
TGTACTCAGCCGAGCCTGGGG	chr19	RCN3	RCN3_HUMAN	TAC	Y	RCN3_Y230	0.00059783	0.284657
GCCCTACCCACCACCCCAG	chr2	DYSF	DYSF_HUMAN	TAC	Y	DYSF_Y1309	0.0006	0.285033
CTGGTATCTGAAGTATCAT	chr5	ATP6V0E1	VA0E1_HUMAN	TAT	Y	ATP6V0E1_Y75	0.0006015	0.285033
TTTCACCTGTGAAAGCTGC	chr9	SVEP1	SVEP1_HUMAN	ACC	T	SVEP1_T1014	0.0006015	0.285033
AAAGAAGAGCATCCCAGCCC	chr11	NCAPD3	CNDD3_HUMAN	AGC	S	NCAPD3_S941	0.00060188	0.285033
GACTATGTTCGGAGTGAAC	chr5	RNF145	RN145_HUMAN	TAT	Y	RNF145_Y100	0.00060216	0.285033
GACTATGTTCGGAGTGAAC	chr5	RNF145	RN145_HUMAN	TAT	Y	RNF145_Y114	0.00060216	0.285033
CTGACGGGCAGTGGCGAGCTG	chr12	CD4	CD4_HUMAN	ACG	T	CD4_T233	0.00060392	0.285033
GCCACGTCTGACAAGAGAG	chr19	SCAF1	SFR19_HUMAN	ACG	T	SCAF1_T1188	0.000605	0.285033
AGGCCACACTGGAGAACAG	chr15	ITGA11	ITA11_HUMAN	ACA	T	ITGA11_T843	0.0006054	0.285033
TGGGAAAAGCACCATCTCCA	chr16	NUBP2	NUBP2_HUMAN	AGC	S	NUBP2_S29	0.0006054	0.285033
AGCTCAGCCCCTCTACCTC	chr1	MOV10	MOV10_HUMAN	AGC	S	MOV10_S969	0.00060569	0.285033
GCCTCACGCTCACGCACCT	chr2	KCNF1	KCNF1_HUMAN	ACG	T	KCNF1_T271	0.00060569	0.285033
CAGAACATCCTGTGCCCTA	chr22	TRIOBP	TARA_HUMAN	ACA	T	TRIOBP_T674	0.00060864	0.285802
GAGAGCGCCTTCTCCACAC	chr1	EPHA10	EPHAA_HUMAN	AGC	S	EPHA10_S228	0.00060967	0.285802
CTTACCAATGCAGAATTTG	chr7	ZCWPW1	ZCPW1_HUMAN	ACC	T	ZCWPW1_T100	0.00060979	0.285802
TGGACTCTGCTGCTTCTGG	chr7	ZAN	ZAN_HUMAN	ACT	T	ZAN_T7	0.00060979	0.285802
GGCAGCCAGGTGAGCTGAGG	chr7	LRWD1	LRWD1_HUMAN	AGC	S	LRWD1_S267	0.0006108	0.285802
TTCACTCAAGAGGAGGGGC	chr19	SYMPK	SYMPK_HUMAN	ACT	T	SYMPK_T20	0.00061096	0.285802
GAAGAAGTGAGCCCAGTCA	chr17	2021-03-10	MARHA_HUMAN	AGT	S	MARCH10_S347	0.00061153	0.285802
AAGTATGTGCGGGGTCGGC	chr2	FAM110C	F110C_HUMAN	TAT	Y	FAM110C_Y47	0.00061205	0.285802
CACCGAGACCCCTCTTGCTC	chr14	TSHR	TSHR_HUMAN	ACC	T	TSHR_T576	0.00061506	0.286687
GAAACCTTGAAAAAGCAGG	chr16	OGFOD1	OGFD1_HUMAN	ACC	T	OGFOD1_T34	0.00061513	0.286687
GTTACTGTTCCCTATGGAAAC	chr15	SLCO3A1	SO3A1_HUMAN	ACT	T	SLCO3A1_T452	0.00061602	0.286815
GGTGACCGAGAAAGATATC	chrX	MAOA	AOFA_HUMAN	ACC	T	MAOA_T467	0.00061751	0.286815
AACACAGATGTCCCAGGGGC	chr7	GJC3	CXG3_HUMAN	ACA	T	GJC3_T123	0.00061822	0.286815
CACACACGGACTCGGTCCC	chr3	RBSN	RBNS5_HUMAN	ACA	T	RBSN_T544	0.00061837	0.286815
GAGCATCAGCAGAGATGCAG	chr4	KLHL5	KLHL5_HUMAN	AGC	S	KLHL5_S697	0.00061837	0.286815
GCTACCTGGTCGGCGAGCACC	chr19	FEM1A	FEM1A_HUMAN	TAC	Y	FEM1A_Y134	0.00061972	0.287118
GCACGCCACAGAGACCTGCC	chr1	FAM229A	F229A_HUMAN	ACA	T	FAM229A_T13	0.00062034	0.287118
CTGACAGAATCATGTGGTGCT	chrX	ACSL4	ACSL4_HUMAN	ACA	T	ACSL4_T469	0.00062094	0.287118
GAGAGCATGAATCTGAATA	chr1	RHBDL2	RHBL2_HUMAN	AGC	S	RHBDL2_S11	0.00062161	0.287118
ATCACGCCCTACCGGAAGC	chr22	MOV10L1	M10L1_HUMAN	ACG	T	MOV10L1_T1067	0.00062294	0.287118
TCTACCATGAGAAACAGCGC	chr22	JOSD1	JOS1_HUMAN	TAC	Y	JOSD1_Y27	0.00062294	0.287118
TTTGGAGTCTCTCTACCTT	chr5	DMXL1	DMXL1_HUMAN	AGT	S	DMXL1_S2956	0.00062355	0.287118
CCGAGACCCTGTCCACAGC	chr3	MUC20	MUC20_HUMAN	ACC	T	MUC20_T480	0.00062377	0.287118
GATGGATACGTGGACCCTTC	chr18	SMAD4	SMAD4_HUMAN	TAC	Y	SMAD4_Y353	0.00062438	0.287125
AAATGCCAGCATTAGCGTGC	chr5	IL12B	IL12B_HUMAN	AGC	S	IL12B_S305	0.00062593	0.287175
CTCCAGCACCCTGCTCCCT	chr22	MICALL1	MILK1_HUMAN	AGC	S	MICALL1_S196	0.00062594	0.287175
GGCTACAAGGTCAGCGCCC	chr16	ACSF3	ACSF3_HUMAN	TAC	Y	ACSF3_Y482	0.00062627	0.287175
CTTATAAAAGGGTCGATATT	chr2	ACVR1	ACVR1_HUMAN	TAT	Y	ACVR1_Y399	0.0006281	0.287742
GCCACCTTTCACTGTGATTC	chr16	SEZ6L2	SE6L2_HUMAN	ACC	T	SEZ6L2_T313	0.00062909	0.287843
TGAGGCCAGCACAAGGATGC	chr19	TOMM40	TOM40_HUMAN	AGC	S	TOMM40_S291	0.00063026	0.287843
ATTACGCTAAACTGGAGCCC	chr16	CCDC113	CC113_HUMAN	TAC	Y	CCDC113_Y51	0.00063027	0.287843
AATTACATGTTCCCGAGCC	chr1	ROR1	ROR1_HUMAN	TAC	Y	ROR1_Y789	0.0006307	0.287843
GGTATAATGATCCTGAAAC	chr6	DSP	DESP_HUMAN	TAT	Y	DSP_Y2339	0.00063242	0.287878
GGGACAGCGTGTGTACTGAC	chr5	SLC25A2	ORNT2_HUMAN	ACA	T	SLC25A2_T21	0.00063337	0.287878
CGTACTGCACCAGATCACAGA	chr17	TEKT3	TEKT3_HUMAN	TAC	Y	TEKT3_Y68	0.00063448	0.287878
GCAACGGTAACGTTGGGCC	chr19	TOMM40	TOM40_HUMAN	ACG	T	TOMM40_T262	0.00063458	0.287878
TTTATTCCAATCTCTTGTG	chr1	TRAPPC3	TPPC3_HUMAN	TAT	Y	TRAPPC3_Y127	0.0006349	0.287878
TGTCTATGTGAATTACAGA	chr4	SLC10A6	SOAT_HUMAN	TAT	Y	SLC10A6_Y181	0.00063549	0.287878
GATTACTTGACTCAATACT	chr12	PAN2	PAN2_HUMAN	TAC	Y	PAN2_Y1038	0.0006355	0.287878
GGCACGCACTACCGGGCGC	chr22	RIMBP3	RIM3A_HUMAN	ACG	T	RIMBP3_T1050	0.00063593	0.287878
GGTACCTGCCTGACATCCC	chr12	GALNT6	GALT6_HUMAN	ACC	T	GALNT6_T596	0.0006373	0.287878
GGCTATCACCTCAAAATGA	chr1	AMPD1	AMPD1_HUMAN	TAT	Y	AMPD1_Y239	0.00063891	0.287878
CAGACTGATGTGTTGGTGGT	chr19	SMG9	SMG9_HUMAN	ACT	T	SMG9_T202	0.00063933	0.287878
CCTATGGGCAGACCGGGGCT	chr17	KIF1C	KIF1C_HUMAN	TAT	Y	KIF1C_Y96	0.0006398	0.287878
TGTACGAGAGAGAAGCTTCCT	chr22	UPB1	BUP1_HUMAN	ACG	T	UPB1_T129	0.0006403	0.287878
TTCACAGATGACTGCAAGTTC	chr4	FGF5	FGF5_HUMAN	ACA	T	FGF5_T157	0.00064107	0.287878
AATGACCCAGGTGAGGGGT	chr7	NRF1	NRF1_HUMAN	ACC	T	NRF1_T201	0.00064146	0.287878
CTCTTACATGGTTTCAGCA	chr9	RANBP6	RNBP6_HUMAN	TAC	Y	RANBP6_Y611	0.00064252	0.287878
TCTACTGTCTAGAAACATTTG	chr7	CPA2	CBPA2_HUMAN	TAC	Y	CPA2_Y17	0.00064318	0.287878
CTCCCTGACTTCTGGATTAA	chr19	MUC16	MUC16_HUMAN	ACT	T	MUC16_T8707	0.00064323	0.287878
GGCTATGTAAAAGCAGGTA	chr6	TMEM14C	TM14C_HUMAN	TAT	Y	TMEM14C_Y29	0.00064419	0.287878
ACCAGCTACATGGGTATGAG	chr12	NOP2	NOP2_HUMAN	TAC	Y	NOP2_Y401	0.000645	0.287878
ACCAGCTACATGGGTATGAG	chr12	NOP2	NOP2_HUMAN	AGC	S	NOP2_S400	0.000645	0.287878
GGGCACAGCAACGCAGATG	chr11	BAD	BAD_HUMAN	ACA	T	BAD_T137	0.00064539	0.287878
ATTATGTAACCCAGGTATGAC	chr2	CAD	PYR1_HUMAN	TAT	Y	CAD_Y459	0.00064619	0.287878
GACAACTGGACTATCAGTT	chr12	MUC19	MUC19_HUMAN	ACT	T	MUC19_T3955	0.00064625	0.287878
GTCACTTTCCAGACGGATG	chr1	PTPRU	PTPRU_HUMAN	ACT	T	PTPRU_T478	0.00064625	0.287878
TTACACTGATGCCCTACAA	chrX	TEX11	TEX11_HUMAN	ACT	T	TEX11_T434	0.00064686	0.287878
CCCAAAGCCGAAGTGCAAG	chr12	LIMA1	LIMA1_HUMAN	AGC	S	LIMA1_S216	0.00064727	0.287878
GCGGACCACGGGCCAACTC	chr10	BMS1	BMS1_HUMAN	ACC	T	BMS1_T1131	0.00064745	0.287878
ACACTACGTGGGCTGTGAG	chr16	KAT8	KAT8_HUMAN	TAC	Y	KAT8_Y93	0.00064863	0.287878
GCCAGTAAGAAGCTTGACC	chr1	SARS	SYSC_HUMAN	AGT	S	SARS_S374	0.00064863	0.287878
GTTACCTGGAGGGCAGCCTCC	chr9	INPP5E	INP5E_HUMAN	TAC	Y	INPP5E_Y273	0.00065188	0.289055
CTGACAGATATGACCCTGCA	chr17	POLR2A	RPB1_HUMAN	ACA	T	POLR2A_T1294	0.00065274	0.289172
GCCACCCTGAGGGACTTCG	chr19	CYP2A7	CP2A7_HUMAN	ACC	T	CYP2A7_T134	0.00065404	0.289255
GAGACCCTGCCCTCCCAGCT	chr19	LRRC8E	LRC8E_HUMAN	ACC	T	LRRC8E_T667	0.0006554	0.289255
TCCTATGGGATGCACAGGG	chr12	MSRB3	MSRB3_HUMAN	TAT	Y	MSRB3_Y126	0.00065591	0.289255
TATACCCACATTCTCAATC	chr11	PUS3	PUS3_HUMAN	ACC	T	PUS3_T161	0.00065676	0.289255
GGCCCGCAGCAGCTACCTGG	chr1	FASLG	TNFL6_HUMAN	AGC	S	FASLG_S242	0.00065694	0.289255
AATACACTACAGAATCAGC	chr3	CFAP44	CFA44_HUMAN	ACA	T	CFAP44_T1786	0.00065836	0.289255
AGGTCCTACAGGTCATCAGA	chr17	KANSL1	KANL1_HUMAN	TAC	Y	KANSL1_Y948	0.00066016	0.289255
TGGGGGCACGGCTGGGGAGC	chr20	TTPAL	TTPAL_HUMAN	ACG	T	TTPAL_T277	0.00066023	0.289255
GAGTATTACACCTTCATGT	chr17	CALCOCO2	CACO2_HUMAN	TAT	Y	CALCOCO2_Y69	0.00066052	0.289255
CGTATTCTCTACATGCCCA	chr1	F5	FA5_HUMAN	TAT	Y	F5_Y1668	0.00066095	0.289255
GGCCGGTATGCGTATGTCCG	chr19	MCOLN1	MCLN1_HUMAN	TAT	Y	MCOLN1_Y147	0.00066095	0.289255
CATCGCCACCCAGGGGCCAC	chr10	PTPRE	PTPRE_HUMAN	ACC	T	PTPRE_T499	0.00066268	0.289255
AACAGCCTTCACTCGGGTG	chr17	LHX1	LHX1_HUMAN	AGC	S	LHX1_S129	0.00066331	0.289255
GAGTACCGTGGGTGAGTGT	chr20	SLC12A5	S12A5_HUMAN	TAC	Y	SLC12A5_Y657	0.00066331	0.289255
AATACATCTACTAATGAAAT	chr19	VAV1	VAV_HUMAN	ACA	T	VAV1_T642	0.00066485	0.289255
CGACGTCACACCTGCCGACG	chr11	MYBPC3	MYPC3_HUMAN	ACA	T	MYBPC3_T607	0.00066544	0.289255
TACGAATATTTACTGCACGT	chr1	SSBP3	SSBP3_HUMAN	TAT	Y	SSBP3_Y27	0.00066544	0.289255
CTCCTACCAAAATTTGGTT	chrX	POF1B	POF1B_HUMAN	TAC	Y	POF1B_Y84	0.0006659	0.289255
GTCACCCCGCGGATCTACG	chr17	DUSP3	DUS3_HUMAN	ACC	T	DUSP3_T34	0.0006659	0.289255
GTCAGTGCCATCAAGACCCTG	chr19	GNA11	GNA11_HUMAN	AGT	S	GNA11_S130	0.00066656	0.289255
GTTTGAGAGCTGGACACCCA	chr12	BHLHE41	BHE41_HUMAN	AGC	S	BHLHE41_S151	0.00066701	0.289255
AGCCAGCCACACACACATC	chr2	MYO7B	MYO7B_HUMAN	AGC	S	MYO7B_S986	0.00066726	0.289255
CTGCTCTATGCTGGTCAGTC	chr19	ETHE1	ETHE1_HUMAN	TAT	Y	ETHE1_Y74	0.00066726	0.289255
TATCTGTACCAGAGAAAAAT	chr11	PIWIL4	PIWL4_HUMAN	ACC	T	PIWIL4_T87	0.00066752	0.289255
AACAGCTCAGCGGACAAGTC	chr3	SRGAP3	SRGP3_HUMAN	AGC	S	SRGAP3_S1091	0.00066917	0.289255
AGTGTATGGTGCAGAGAGG	chr7	RELN	RELN_HUMAN	TAT	Y	RELN_Y1821	0.00067093	0.289255
TGCACCACAGGAGCCATGG	chr11	UCP3	UCP3_HUMAN	ACC	T	UCP3_T125	0.00067129	0.289255
CCGAGTGAAGATAGTGGCA	chr8	MTMR7	MTMR7_HUMAN	AGT	S	MTMR7_S643	0.00067133	0.289255
CATACTCCATAGATATTAA	chr7	RHEB	RHEB_HUMAN	TAC	Y	RHEB_Y74	0.0006718	0.289255
CTCAGTATAATGCGAAGTA	chr7	SPAM1	HYALP_HUMAN	AGT	S	SPAM1_S343	0.0006718	0.289255
ACTACAGACTCAGCATCCGCC	chr6	MDGA1	MDGA1_HUMAN	TAC	Y	MDGA1_Y676	0.00067214	0.289255
GCTTACTGCCTGCGGTTCC	chr17	XAF1	XAF1_HUMAN	TAC	Y	XAF1_Y26	0.00067309	0.289255
ACTTATGAAACTGTGGCCC	chr4	LRRC66	LRC66_HUMAN	TAT	Y	LRRC66_Y539	0.00067349	0.289255
TGGAATCACGGGCACTTCTG	chr16	PDPR	PDPR_HUMAN	ACG	T	PDPR_T53	0.00067369	0.289255
GATAGTTCTAATGCAGAAG	chr15	DMXL2	DMXL2_HUMAN	AGT	S	DMXL2_S1287	0.00067408	0.289255
GAGAGCCCTCCCTTGGAAGAG	chr12	FOXM1	FOXM1_HUMAN	AGC	S	FOXM1_S481	0.00067481	0.289255
GATTCAGCAGTGGTGCTAC	chr17	KRT24	K1C24_HUMAN	AGC	S	KRT24_S112	0.0006752	0.289255
CCGAGCACAGGGTAAGCCTT	chr2	FBXO41	FBX41_HUMAN	AGC	S	FBXO41_S400	0.00067565	0.289255
CGTATGGACAGCCACAGCC	chr17	CLTC	CLH1_HUMAN	TAT	Y	CLTC_Y1664	0.00067683	0.289266
TGGCAGCACTGAGGCCCATG	chr4	STPG2	STPG2_HUMAN	ACT	T	STPG2_T17	0.00067687	0.289266
GGCAGACATATGAAGAAGT	chr1	TRNAU1AP	TSAP1_HUMAN	ACA	T	TRNAU1AP_T232	0.00067782	0.289416
GCAGTACACCGCCTACGAGG	chr7	FLNC	FLNC_HUMAN	ACC	T	FLNC_T1317	0.00067929	0.289788
TTTAGTGAGGTGCGTGGGA	chr1	CATSPER4	CTSR4_HUMAN	AGT	S	CATSPER4_S328	0.00067998	0.289827
GATTATGCCAAGGAGCACC	chr8	PHYHIP	PHYIP_HUMAN	TAT	Y	PHYHIP_Y115	0.00068214	0.290491
TCACAACACCAACCTGACCC	chr5	HCN1	HCN1_HUMAN	ACC	T	HCN1_T777	0.00068425	0.290785
CTACAGCACCATGGGGCAGG	chr6	BAK1	BAK_HUMAN	ACC	T	BAK1_T70	0.0006843	0.290785
TGTACACTGCAGGCAAATG	chr3	LTF	TRFL_HUMAN	ACT	T	LTF_T420	0.00068646	0.290785
TGTACACTGCAGGCAAATG	chr3	LTF	TRFL_HUMAN	TAC	Y	LTF_Y419	0.00068646	0.290785
CATGCGGAGCGGGTGTGTGG	chr11	FGF19	FGF19_HUMAN	AGC	S	FGF19_S3	0.00068668	0.290785
GACTACTTCATTTACTCCC	chr9	TNFSF15	TNF15_HUMAN	TAC	Y	TNFSF15_Y147	0.00068795	0.290785
CAGAGCCAGCCAACCACCC	chr3	BSN	BSN_HUMAN	AGC	S	BSN_S3803	0.00068862	0.290785
GTACCCCAGCCCTATCACGG	chr14	PAX9	PAX9_HUMAN	AGC	S	PAX9_S164	0.00068885	0.290785
TCCAGCTTCAGGGCTGTAC	chr12	MYO1A	MYO1A_HUMAN	AGC	S	MYO1A_S243	0.00069048	0.290785
GCAACCGAGTGTGTCCTGC	chr1	OR2C3	OR2C3_HUMAN	ACC	T	OR2C3_T111	0.00069078	0.290785
GTGACACATATTGAGACTT	chr17	SLC13A5	S13A5_HUMAN	ACA	T	SLC13A5_T564	0.00069243	0.290785
AGTATGAGCAGGTACAAGT	chr17	TBC1D26	TBC26_HUMAN	TAT	Y	TBC1D26_Y23	0.00069271	0.290785
AGTATGAGCAGGTACAAGT	chr17	TBC1D28	TBC28_HUMAN	TAT	Y	TBC1D28_Y23	0.00069271	0.290785
CGTATGGTGTGGTGGTGGCAG	chr4	TACR3	NK3R_HUMAN	TAT	Y	TACR3_Y92	0.00069295	0.290785
GTCCCCCACCTTCCGGCCTG	chr22	INPP5J	PI5PA_HUMAN	ACC	T	INPP5J_T259	0.0006943	0.290785
GTCCCCCACCTTCCGGCCTG	chr22	INPP5J	PI5PA_HUMAN	ACC	T	INPP5J_T326	0.0006943	0.290785
GATATCCCCACATCAAGGA	chr12	LIMA1	LIMA1_HUMAN	TAT	Y	LIMA1_Y142	0.00069497	0.290785
TACAGCCACCTGATCTCAC	chr19	ZNF780A	Z780A_HUMAN	AGC	S	ZNF780A_S40	0.00069511	0.290785
CCTACACGCAGCTCGTGTACC	chr10	FAM171A1	F1711_HUMAN	TAC	Y	FAM171A1_Y785	0.00069568	0.290785
CATCATTATACAGGGGTAAG	chr4	HTT	HD_HUMAN	TAT	Y	HTT_Y897	0.00069698	0.290785
TCCTACCCACACCTGTTGT	chr1	DCAF6	DCAF6_HUMAN	TAC	Y	DCAF6_Y7	0.00069708	0.290785
TCCCTACGGACATCTACAA	chr3	CACNA2D2	CA2D2_HUMAN	ACG	T	CACNA2D2_T212	0.00069727	0.290785
TGCAGTGAGACCAGCTGCC	chr1	MOB3C	MOB3C_HUMAN	AGT	S	MOB3C_S83	0.00069761	0.290785
CCTACCAGAAGTATTTGTGG	chr5	ELOVL7	ELOV7_HUMAN	TAC	Y	ELOVL7_Y197	0.00069823	0.290785
GCAAGCAAATCCAAAGAGG	chr5	FEM1C	FEM1C_HUMAN	AGC	S	FEM1C_S25	0.00069823	0.290785
CAAATTCACCTACACAGTTC	chr2	COL3A1	CO3A1_HUMAN	ACC	T	COL3A1_T1409	0.00069888	0.290785
GATGAGTGGCTGCAGGCTG	chrX	HCFC1	HCFC1_HUMAN	AGT	S	HCFC1_S225	0.00069943	0.290785
TGTCAGCCAAGATTCTGCC	chr2	TTN	TITIN_HUMAN	AGC	S	TTN_S1622	0.00069966	0.290785
CCTATCTTATCGACAAAAACC	chr2	NCKAP1	NCKP1_HUMAN	TAT	Y	NCKAP1_Y47	0.00070363	0.290975
TGTAACTGACCTGGCCCTC	chr3	C3orf56	CC056_HUMAN	ACT	T	C3orf56_T53	0.00070363	0.290975
ATGACAGATGGGATGCTTCTC	chr6	DHX16	DHX16_HUMAN	ACA	T	DHX16_T497	0.00070375	0.290975
GGCCCTGACCATGGAGGCCC	chr16	RAB11FIP3	RFIP3_HUMAN	ACC	T	RAB11FIP3_T443	0.00070375	0.290975
TGGAGCAGTGAGGATGAGG	chr10	PTPN20	PTN20_HUMAN	AGC	S	PTPN20_S95	0.00070375	0.290975
AGGGGTGACTCCCGATGACC	chr1	CC2D1B	C2D1B_HUMAN	ACT	T	CC2D1B_T718	0.00070443	0.290975
GGCAGCAACCTCACTGTAT	chr7	GPR22	GPR22_HUMAN	AGC	S	GPR22_S58	0.00070461	0.290975
CGTCTATGACCGGGCGGCG	chr3	GK5	GLPK5_HUMAN	TAT	Y	GK5_Y36	0.00070595	0.290975
CTCAGCGTCCCGGCCTGCG	chr15	UBAP1L	UBA1L_HUMAN	AGC	S	UBAP1L_S28	0.0007076	0.290975
GCCACTGTGGGCTCCCTGGC	chr19	APOE	APOE_HUMAN	ACT	T	APOE_T212	0.0007076	0.290975
ACAAGTGCAATAGCAAAAC	chr12	CAND1	CAND1_HUMAN	AGT	S	CAND1_S140	0.00070763	0.290975
GCTACGACCCAAATCGGTG	chr6	GNL1	GNL1_HUMAN	TAC	Y	GNL1_Y76	0.00070808	0.290975
ACAACTGCTGTACCCTCAG	chr15	ACAN	PGCA_HUMAN	ACT	T	ACAN_T719	0.00070816	0.290975
AAAACAAAAATGGTAAGATG	chr13	CKAP2	CKAP2_HUMAN	ACA	T	CKAP2_T76	0.0007095	0.290975
GGAGGTGACAGGCCAGCTGG	chr19	LONP1	LONM_HUMAN	ACA	T	LONP1_T803	0.0007101	0.290975
AGCAGGCACCGGCGAGCCCA	chrX	HCFC1	HCFC1_HUMAN	ACC	T	HCFC1_T1649	0.00071024	0.290975
GCTCACTGACTTCCGGATT	chr22	FAM83F	FA83F_HUMAN	ACT	T	FAM83F_T214	0.00071155	0.290975
AGATGTGAGCTGTGATGAAT	chr15	VPS33B	VP33B_HUMAN	AGC	S	VPS33B_S137	0.0007124	0.290975
CGTGGGCACCAGCCAAGTGT	chr19	RFPL4AL1	RFAL1_HUMAN	ACC	T	RFPL4AL1_T159	0.00071455	0.290975
CGTGGGCACCAGCCAAGTGT	chr19	RFPL4A	RFPLA_HUMAN	ACC	T	RFPL4A_T159	0.00071455	0.290975
CTGACCAAACTAGTGGAGCAG	chr10	CFAP58	CFA58_HUMAN	ACC	T	CFAP58_T131	0.00071456	0.290975
CTCAGCCGGAGAATCCGCC	chr1	TARS2	SYTM_HUMAN	AGC	S	TARS2_S654	0.00071655	0.290975
CCTTCCCAGTTTCGCTCCCC	chr11	ATG2A	ATG2A_HUMAN	AGT	S	ATG2A_S1010	0.00071672	0.290975
CGGACCTACCGTGTGGCCG	chr1	CTRC	CTRC_HUMAN	ACC	T	CTRC_T81	0.00071706	0.290975
ACATCAGCACCCTTGAGGT	chr12	STAT6	STAT6_HUMAN	AGC	S	STAT6_S82	0.00071803	0.290975
GTTACTCAAGGATTTGCTCTG	chr22	TXNRD2	TRXR2_HUMAN	ACT	T	TXNRD2_T474	0.00071849	0.290975
GAGAGCAGCCTGCCCACCG	chr21	SPATC1L	SPC1L_HUMAN	AGC	S	SPATC1L_S166	0.00071888	0.290975
AAAATCTACATGTGGCCTTT	chr3	CCDC39	CCD39_HUMAN	ACA	T	CCDC39_T497	0.00072078	0.290975
CTTTAAGTTGCTGTGTTTG	chr1	OR6K2	OR6K2_HUMAN	AGT	S	OR6K2_S146	0.00072094	0.290975
ATTACAGTGGAACTGAAGA	chr20	PTPRA	PTPRA_HUMAN	ACA	T	PTPRA_T659	0.00072105	0.290975
CGGCCACAGCCTGACCCGCC	chr4	LETM1	LETM1_HUMAN	AGC	S	LETM1_S190	0.00072124	0.290975
CACAGCCTGTCGGTGGCTG	chr1	ARHGEF19	ARHGJ_HUMAN	AGC	S	ARHGEF19_S394	0.00072321	0.290975
CGGAGTCGAATGATCAGCC	chr15	LPCAT4	LPCT4_HUMAN	AGT	S	LPCAT4_S352	0.00072366	0.290975
GTTACCCAGCCAGCTCACT	chr15	IGDCC3	IGDC3_HUMAN	ACC	T	IGDCC3_T807	0.00072463	0.290975
TGTTAATAGTAATCAATTTG	chr14	TRIP11	TRIPB_HUMAN	AGT	S	TRIP11_S1201	0.00072537	0.290975
GACACGGATGAGAAACGGG	chr9	USP20	UBP20_HUMAN	ACG	T	USP20_T268	0.00072629	0.290975
GGCAGCAGAAGTTACCCGAGC	chr3	TRAK1	TRAK1_HUMAN	AGC	S	TRAK1_S667	0.00072629	0.290975
CATGACAGCTGGAGTTCTC	chr1	FCRL2	FCRL2_HUMAN	ACA	T	FCRL2_T398	0.00072666	0.290975
AGCACCGAGGAGGAGCGCGCT	chr3	MCF2L2	MF2L2_HUMAN	ACC	T	MCF2L2_T1079	0.00072753	0.290975
CCAGATGACCATTATGAGCC	chr11	DDI1	DDI1_HUMAN	ACC	T	DDI1_T266	0.00072779	0.290975
GATACAGAGATCACCAGCGG	chr1	ARHGEF19	ARHGJ_HUMAN	ACA	T	ARHGEF19_T87	0.00072785	0.290975
ACTACTCAGGAGCCGGCCG	chr16	KIAA0556	K0556_HUMAN	ACT	T	KIAA0556_T403	0.00072862	0.290975
ATGACCGCGAAACCAATCG	chrX	RPA4	RFA4_HUMAN	ACC	T	RPA4_T98	0.00072942	0.290975
TGCCAGGACCAGAGCTGCCC	chr2	SMARCAL1	SMAL1_HUMAN	ACC	T	SMARCAL1_T673	0.00072972	0.290975
GGCAACTGGAGAAATGTCC	chr2	TTC27	TTC27_HUMAN	ACT	T	TTC27_T811	0.00073009	0.290975
AAAAGCCCGGTAGGAAAACT	chr1	DAP3	RT29_HUMAN	AGC	S	DAP3_S280	0.00073017	0.290975
AATAGTGAGGAATCGGGGAC	chr6	BTBD9	BTBD9_HUMAN	AGT	S	BTBD9_S568	0.00073017	0.290975
GCAGAGTCTGCTGAGAGAC	chr1	PRAMEF12	PRA12_HUMAN	AGT	S	PRAMEF12_S16	0.00073077	0.290975
GTGGCAGTGGAGGAGGTGG	chr10	COL17A1	COHA1_HUMAN	AGT	S	COL17A1_S435	0.00073077	0.290975
CTGGTACGAGCCTTCTTGG	chr9	GABBR2	GABR2_HUMAN	TAC	Y	GABBR2_Y285	0.00073278	0.290975
GTGACCTTCAACGGAACTC	chr19	TMEM143	TM143_HUMAN	ACC	T	TMEM143_T411	0.00073353	0.290975
ATCACCTGGCGAGGTCGGGGC	chr12	BAZ2A	BAZ2A_HUMAN	ACC	T	BAZ2A_T1564	0.00073397	0.290975
GCTACCTCCACAGTATTTC	chr11	ACCSL	1A1L2_HUMAN	TAC	Y	ACCSL_Y423	0.00073402	0.290975
CTGAGCCAGGTGCGGCCGC	chr17	FASN	FAS_HUMAN	AGC	S	FASN_S1373	0.00073415	0.290975
AGTTCACCATCCAGCCGCA	chr11	ADAMTS8	ATS8_HUMAN	ACC	T	ADAMTS8_T134	0.00073486	0.290975
CTGACGGAGGGAGATAGCCC	chr17	CYB561	CY561_HUMAN	ACG	T	CYB561_T243	0.00073547	0.290975
GCAAAGTACTGGGAGTTACA	chr1	KDM5B	KDM5B_HUMAN	TAC	Y	KDM5B_Y110	0.00073547	0.290975
TGGGGACAGGGGCAGGGGC	chr12	AQP6	AQP6_HUMAN	ACA	T	AQP6_T257	0.00073611	0.290975
GACCCCTACCTTCGGGAGCT	chr14	ADCY4	ADCY4_HUMAN	TAC	Y	ADCY4_Y435	0.00073618	0.290975
AGCACCACAGGCTACAGTA	chr2	PAX3	PAX3_HUMAN	ACC	T	PAX3_T455	0.00073817	0.290975
TGGGACAGGTGAAAAGGAT	chr20	DDX27	DDX27_HUMAN	ACA	T	DDX27_T266	0.00073834	0.290975
GAGACATACACTGAGATAGC	chr8	VPS13B	VP13B_HUMAN	ACA	T	VPS13B_T523	0.00073896	0.290975
GAGACATACACTGAGATAGC	chr8	VPS13B	VP13B_HUMAN	TAC	Y	VPS13B_Y524	0.00073896	0.290975
GAGAACAGGGTACGATAAC	chr18	BCL2	BCL2_HUMAN	ACA	T	BCL2_T7	0.00074007	0.290975
GCGCTACATTCAGGTCAGG	chr14	DYNC1H1	DYHC1_HUMAN	TAC	Y	DYNC1H1_Y2489	0.0007405	0.290975
GCCTGTCAGCATGCAGGGCG	chr11	FOXR1	FOXR1_HUMAN	AGC	S	FOXR1_S237	0.00074144	0.290975
GGCAGCACCGCCGGCAGTCTG	chr2	SH3RF3	SH3R3_HUMAN	AGC	S	SH3RF3_S173	0.00074266	0.290975
TGTATACCTACAAAATGCC	chr11	EXT2	EXT2_HUMAN	TAT	Y	EXT2_Y608	0.0007432	0.290975
TGTATACCTACAAAATGCC	chr11	EXT2	EXT2_HUMAN	ACC	T	EXT2_T609	0.0007432	0.290975
AGGTACATGGACCTGCTGA	chr19	MOB3A	MOB3A_HUMAN	TAC	Y	MOB3A_Y118	0.00074353	0.290975
AATATATAGAGAAGTTGGA	chr19	ZNF181	ZN181_HUMAN	TAT	Y	ZNF181_Y123	0.00074391	0.290975
TGTACATGGGGGAGCTGGTG	chr2	HK2	HXK2_HUMAN	TAC	Y	HK2_Y301	0.00074472	0.290975
CGCAGCCCCGCAGAGCTCCA	chr15	PLA2G4D	PA24D_HUMAN	AGC	S	PLA2G4D_S748	0.00074482	0.290975
AGGAGCCATGCGCTGGTGTAC	chr12	HOXC8	HXC8_HUMAN	AGC	S	HOXC8_S35	0.00074532	0.290975
CGGCTATCCCCCGGAGCCT	chr6	PRDM13	PRD13_HUMAN	TAT	Y	PRDM13_Y672	0.00074559	0.290975
GTCAGCGTCTTCTGTGAGT	chr19	VSIG10L	VS10L_HUMAN	AGC	S	VSIG10L_S394	0.00074583	0.290975
TATATTGTCGTGTTTGGCGC	chr5	SMAD5	SMAD5_HUMAN	TAT	Y	SMAD5_Y89	0.00074698	0.291189
TTCTGCTACCAGGAGGCTCA	chr6	PGBD1	PGBD1_HUMAN	TAC	Y	PGBD1_Y52	0.00075008	0.292052
ATTATGCAGAGCATGACTTGT	chr6	CDK19	CDK19_HUMAN	TAT	Y	CDK19_Y99	0.0007504	0.292052
CGTTACATTGTCCAGCTCA	chr8	PSKH2	KPSH2_HUMAN	TAC	Y	PSKH2_Y119	0.00075131	0.292171
CGGAACACTTGCCTTTGAG	chr13	ALOX5AP	AL5AP_HUMAN	ACA	T	ALOX5AP_T47	0.0007524	0.29234
TGGTGAGCTTGTTGCTCAT	chr12	TSPAN31	TSN31_HUMAN	AGC	S	TSPAN31_S24	0.00075347	0.29234
TGCAGCCGTAAGAATGGGG	chr19	MIA	MIA_HUMAN	AGC	S	MIA_S42	0.00075493	0.29234
ATGAGTGACACTTTGACAG	chr1	TBCE	TBCE_HUMAN	AGT	S	TBCE_S2	0.00075563	0.29234
TGTACCGCACAGCCAAGACGC	chr5	TBC1D9B	TBC9B_HUMAN	TAC	Y	TBC1D9B_Y496	0.00075602	0.29234
TTCACCGACCCCTCCAATT	chr15	SMAD3	SMAD3_HUMAN	ACC	T	SMAD3_T261	0.00075646	0.29234
TTCACCGACCCCTCCAATT	chr15	SMAD3	SMAD3_HUMAN	ACC	T	SMAD3_T66	0.00075646	0.29234
GACAGCGCAACCTCGAGGGCC	chr1	CROCC	CROCC_HUMAN	AGC	S	CROCC_S1548	0.00075658	0.29234
ATGTGACAAGCAGCATGCT	chr13	TSC22D1	T22D1_HUMAN	ACA	T	TSC22D1_T329	0.00075916	0.29238
GAACCTTACCCTACGCTGCC	chr19	ICAM1	ICAM1_HUMAN	ACC	T	ICAM1_T132	0.00075995	0.29238
CCTTCACTGTGAAGGTGAC	chr7	FLNC	FLNC_HUMAN	ACT	T	FLNC_T2125	0.00076001	0.29238
GTCCTACCTGGCTGTCATT	chr1	ADGRB2	AGRB2_HUMAN	TAC	Y	ADGRB2_Y1022	0.0007611	0.29238
CCCACCAAGCGCAGCACCC	chr19	SLC5A5	SC5A5_HUMAN	ACC	T	SLC5A5_T553	0.00076212	0.29238
TGTCACGCTGCGCTCGGTA	chr5	FLT4	VGFR3_HUMAN	ACG	T	FLT4_T168	0.00076284	0.29238
ACCACACACACATCTGTCG	chr7	C7orf31	CG031_HUMAN	ACA	T	C7orf31_T152	0.0007633	0.29238
GGCCCCTACTCGGTGAGTGC	chr8	HSF1	HSF1_HUMAN	TAC	Y	HSF1_Y240	0.00076396	0.29238
AGAGCAGTGACCAGTGACG	chr2	EIF2B4	EI2BD_HUMAN	AGT	S	EIF2B4_S521	0.00076428	0.29238
AGAGCAGTGACCAGTGACG	chr2	EIF2B4	EI2BD_HUMAN	AGT	S	EIF2B4_S520	0.00076428	0.29238
GACTACTCCGGCCAGACCC	chr17	RBFOX3	RFOX3_HUMAN	TAC	Y	RBFOX3_Y33	0.0007646	0.29238
GCTACCAGGTGAGGCGCCCCC	chr1	TRIM58	TRI58_HUMAN	TAC	Y	TRIM58_Y139	0.00076473	0.29238
CCTACAGCCTCGCCCTGCTGC	chr17	CCR10	CCR10_HUMAN	TAC	Y	CCR10_Y263	0.00076549	0.29238
GCCCGGGACAGTCGAGTACC	chr4	DOK7	DOK7_HUMAN	ACA	T	DOK7_T392	0.00076644	0.29238
CCTATGGGTGTATTCAGTG	chr12	ZNF268	ZN268_HUMAN	TAT	Y	ZNF268_Y472	0.00076809	0.29238
CTTAAGTTTAACTGCAGAT	chr3	PCOLCE2	PCOC2_HUMAN	AGT	S	PCOLCE2_S255	0.00076874	0.29238
AAAAGACAATGTTTGAAAA	chr1	SPAG17	SPG17_HUMAN	ACA	T	SPAG17_T1051	0.00076922	0.29238
GCAACTGGATATGGCCAAGA	chr8	CDH17	CAD17_HUMAN	ACT	T	CDH17_T19	0.00076979	0.29238
CAGTGACTGAACCCAGGAT	chr6	CASP8AP2	C8AP2_HUMAN	ACT	T	CASP8AP2_T642	0.00077076	0.29238
CACCACCTTCTTTGCAACC	chr15	TMC3	TMC3_HUMAN	ACC	T	TMC3_T440	0.00077094	0.29238
CGTCACCAGAGGGGGAGTT	chr2	MERTK	MERTK_HUMAN	ACC	T	MERTK_T465	0.00077094	0.29238
TACACCACCATCAGCACACT	chr11	CCKBR	GASR_HUMAN	ACC	T	CCKBR_T439	0.00077126	0.29238
AAGTAGCTATGATGGTCTC	chr9	WDR5	WDR5_HUMAN	AGC	S	WDR5_S190	0.00077175	0.29238
CAGGCTAACATCAGAGAACA	chr15	MYO5C	MYO5C_HUMAN	ACA	T	MYO5C_T1205	0.00077182	0.29238
AACACCAGTGAGTCCCTGCG	chr19	FBN3	FBN3_HUMAN	ACC	T	FBN3_T1539	0.00077247	0.29238
ATCTACACGTTAAAAGAGC	chr10	TUBGCP2	GCP2_HUMAN	TAC	Y	TUBGCP2_Y477	0.00077292	0.29238
GATTTACCCAAGCGGACGT	chr6	POU3F2	PO3F2_HUMAN	ACC	T	POU3F2_T287	0.0007737	0.29238
GGGACACCTTCGCAGCCAT	chr16	MYLPF	MLRS_HUMAN	ACC	T	MYLPF_T53	0.00077508	0.29238
TTTACAGAGTTCTGTACTAC	chr1	SLC9C2	SL9C2_HUMAN	ACA	T	SLC9C2_T938	0.00077513	0.29238
CCCAGCCTGGGAGAAGGGG	chr2	AAMP	AAMP_HUMAN	AGC	S	AAMP_S308	0.00077664	0.29238
GCAAGTGAATACGAGTCAGA	chr18	HAUS1	HAUS1_HUMAN	AGT	S	HAUS1_S63	0.00077708	0.29238
TACACCCTAATTATCCGGCTG	chr17	PSMD3	PSMD3_HUMAN	ACC	T	PSMD3_T393	0.00077725	0.29238
TCCAGTCTGATTGCACACCA	chr15	ZSCAN2	ZSCA2_HUMAN	AGT	S	ZSCAN2_S460	0.00077941	0.29238
AACCTGTACTTCCATGATGT	chr7	TMEM243	TM243_HUMAN	TAC	Y	TMEM243_Y112	0.00077966	0.29238
GCTATTTAGTATTCATCCCA	chr5	DMXL1	DMXL1_HUMAN	AGT	S	DMXL1_S495	0.00078063	0.29238
TATACAGGTGAGCTGTGATGT	chr1	NPR1	ANPRA_HUMAN	TAC	Y	NPR1_Y494	0.00078087	0.29238
AGCGACCCTGCACGTCGCC	chr22	PPM1F	PPM1F_HUMAN	ACC	T	PPM1F_T266	0.00078157	0.29238
GAAACCTTAGAAGAGTGTA	chr18	MIB1	MIB1_HUMAN	ACC	T	MIB1_T815	0.00078174	0.29238
GATAGCATCTCTAAACTCA	chr19	ERVV-1	ERVV1_HUMAN	AGC	S	ERVV-1_S366	0.00078174	0.29238
GATAGCATCTCTAAACTCA	chr19	ERVV-2	ERVV2_HUMAN	AGC	S	ERVV-2_S366	0.00078174	0.29238
GACAGCCGCACCGACAAGCTG	chr18	PIEZO2	PIEZ2_HUMAN	AGC	S	PIEZO2_S1861	0.00078191	0.29238
GGTAGCACTACAGAAATTAG	chrX	RBM41	RBM41_HUMAN	AGC	S	RBM41_S406	0.00078315	0.29238
GTGTAAGTGTGGGGCCATT	chrX	ZXDB	ZXDB_HUMAN	AGT	S	ZXDB_S702	0.00078373	0.29238
GTGTAAGTGTGGGGCCATT	chrX	ZXDA	ZXDA_HUMAN	AGT	S	ZXDA_S698	0.00078373	0.29238
GGGACAATGGTGGCCGTAG	chr19	MAG	MAG_HUMAN	ACA	T	MAG_T334	0.00078388	0.29238
GGCAGCACACCCGACCCTCA	chr3	CSPG5	CSPG5_HUMAN	AGC	S	CSPG5_S182	0.00078589	0.292794
CTCGCTCAGCCACCCGGGCG	chr5	SHROOM1	SHRM1_HUMAN	AGC	S	SHROOM1_S190	0.00078627	0.292794
CAGACTCAGGCGAGTGGGCCG	chr16	DNASE1L2	DNSL2_HUMAN	ACT	T	DNASE1L2_T280	0.00078689	0.292794
AGCTACCTCCCAGGCCAGT	chr9	PAPPA	PAPP1_HUMAN	TAC	Y	PAPPA_Y191	0.00078741	0.292794
CAAACAGCCACTCCTATGT	chr22	DEPDC5	DEPD5_HUMAN	ACA	T	DEPDC5_T1116	0.00078805	0.292807
CTACAATACCTATATCGGGC	chr17	FKBP10	FKB10_HUMAN	ACC	T	FKBP10_T315	0.00078905	0.292953
GTGACCATGCCCGGGCCCCG	chr19	BEST2	BEST2_HUMAN	ACC	T	BEST2_T485	0.00079021	0.293159
ATCACCAACGAGCCCCCCA	chr17	DNAH17	DYH17_HUMAN	ACC	T	DNAH17_T3991	0.0007913	0.293338
GCTTATGAGCACGCACTGC	chr14	NRDE2	NRDE2_HUMAN	TAT	Y	NRDE2_Y878	0.00079454	0.293582
TTTAGTTGTTCTAGTTACATT	chr19	ZNF791	ZN791_HUMAN	AGT	S	ZNF791_S478	0.00079596	0.293582
CGTATATGCCCTCATCCAG	chr1	DUSP10	DUS10_HUMAN	TAT	Y	DUSP10_Y60	0.000796	0.293582
TCTACGCCCGGGACAACCG	chr10	ASB13	ASB13_HUMAN	TAC	Y	ASB13_Y209	0.000796	0.293582
TTTACTGCAGTTTCCCCACG	chr7	TRIM56	TRI56_HUMAN	TAC	Y	TRIM56_Y494	0.000796	0.293582
GGCAGTGCCGTGGTGACCCG	chr10	ALDH18A1	P5CS_HUMAN	AGT	S	ALDH18A1_S79	0.0007967	0.293582
GTTCACTACCAGCATGGCAC	chr3	DRD3	DRD3_HUMAN	TAC	Y	DRD3_Y138	0.00079693	0.293582
ACCAGCAGCTTCTTCATCA	chr5	IL12B	IL12B_HUMAN	AGC	S	IL12B_S225	0.00079735	0.293582
GGCATACCAGGAATTCCTC	chr9	APBA1	APBA1_HUMAN	TAC	Y	APBA1_Y612	0.00079742	0.293582
GCCAGCCAGTTGAACATAGG	chr15	MYEF2	MYEF2_HUMAN	AGC	S	MYEF2_S348	0.00079886	0.293889
TCCAACTATATTTCCTTCAC	chr11	OR8H3	OR8H3_HUMAN	TAT	Y	OR8H3_Y91	0.00080067	0.294163
ACTATTATGACCTGGTGGAT	chr9	TOR1A	TOR1A_HUMAN	TAT	Y	TOR1A_Y189	0.00080102	0.294163
CCTATTCCAACAGCACCAT	chr1	KCNA2	KCNA2_HUMAN	TAT	Y	KCNA2_Y205	0.00080143	0.294163
AGCTACTACATCGGGGCCGA	chr11	TENM4	TEN4_HUMAN	TAC	Y	TENM4_Y1761	0.00080318	0.294582
CCCGGAGACCGCCACCTTCC	chr7	AOC1	AOC1_HUMAN	ACC	T	AOC1_T394	0.00080474	0.294718
GACACAGCAAAATGGCGGA	chr2	CXCR1	CXCR1_HUMAN	ACA	T	CXCR1_T195	0.00080616	0.294718
CACCACAGACCGGCGGGCC	chr3	MYRIP	MYRIP_HUMAN	ACA	T	MYRIP_T520	0.00080697	0.294718
TGTTCTGACCAAGTAAGTAC	chr20	SLC9A8	SL9A8_HUMAN	ACC	T	SLC9A8_T237	0.00080697	0.294718
GGTACCTGCAGGTGAGAAGC	chr16	FANCA	FANCA_HUMAN	TAC	Y	FANCA_Y488	0.00080751	0.294718
ACCACGCTGCCCCAGCGCAGG	chr21	RRP1B	RRP1B_HUMAN	ACG	T	RRP1B_T563	0.00080771	0.294718
CCTACGCCATCGCCGGTGGC	chr9	SYK	KSYK_HUMAN	TAC	Y	SYK_Y74	0.00080855	0.294718
TCTATGTGAAGGCAGAGGACA	chr10	CDHR1	CDHR1_HUMAN	TAT	Y	CDHR1_Y547	0.00080894	0.294718
ATTAAATATTCTTGTCCTAA	chr1	CR1L	CR1L_HUMAN	TAT	Y	CR1L_Y121	0.00080967	0.294718
GGCTAAGACGAAAAATAACC	chr14	KLC1	KLC1_HUMAN	ACG	T	KLC1_T383	0.00081034	0.294718
TGTATCTCAACAGGTGAGTCA	chr17	PITPNC1	PITC1_HUMAN	TAT	Y	PITPNC1_Y63	0.00081183	0.294718
TGTATAACAAGTAAGGTGCTG	chr15	CHRNA3	ACHA3_HUMAN	TAT	Y	CHRNA3_Y124	0.00081245	0.294718
CTCAGTGACCCCCTGGTGC	chr19	LILRB2	LIRB2_HUMAN	AGT	S	LILRB2_S110	0.00081298	0.294718
GTCTATGGGGGGAAGACTG	chr8	COL14A1	COEA1_HUMAN	TAT	Y	COL14A1_Y662	0.00081399	0.294718
ATGCCAGCAAACATGGTGG	chr15	SIN3A	SIN3A_HUMAN	AGC	S	SIN3A_S456	0.00081421	0.294718
TACACCCCTAATTTGGCCA	chr5	GABRA1	GBRA1_HUMAN	ACC	T	GABRA1_T376	0.00081593	0.294718
AATACGAATAAAGAATGCTCC	chr12	PIK3C2G	P3C2G_HUMAN	ACG	T	PIK3C2G_T120	0.00081615	0.294718
GGCACCCTCATTAGGAGGTAC	chr17	MED24	MED24_HUMAN	ACC	T	MED24_T220	0.00081831	0.294718
GCCACGGTGTTCATGTCAG	chr1	CAMTA1	CMTA1_HUMAN	ACG	T	CAMTA1_T398	0.0008189	0.294718
GTCACTGACAGTAGTTCAGGA	chr17	KANSL1	KANL1_HUMAN	ACT	T	KANSL1_T403	0.00081947	0.294718
CGAGAGCTCTGGTTTAGAT	chr6	TBCC	TBCC_HUMAN	AGC	S	TBCC_S305	0.00081974	0.294718
AACATACAAATAACTGCCA	chr8	ZNF7	ZNF7_HUMAN	ACA	T	ZNF7_T241	0.00081996	0.294718
CAAGTTGACTTTCACGGCAG	chr17	WBP2	WBP2_HUMAN	ACT	T	WBP2_T113	0.00082193	0.294718
CCTACACGGATGCGGTGAG	chr10	MYOF	MYOF_HUMAN	TAC	Y	MYOF_Y953	0.00082264	0.294718
CCTACACGGATGCGGTGAG	chr10	MYOF	MYOF_HUMAN	ACG	T	MYOF_T954	0.00082264	0.294718
GTACCACTGGCACTTCTAT	chr15	RNF111	RN111_HUMAN	ACT	T	RNF111_T450	0.00082393	0.294718
GGAAGCACCACCACCTCCTCT	chr1	UBAP2L	UBP2L_HUMAN	AGC	S	UBAP2L_S384	0.00082459	0.294718
CTGAGCCAGCCGGTCAGCA	chr2	SPHKAP	SPKAP_HUMAN	AGC	S	SPHKAP_S1107	0.0008246	0.294718
GGGACTGGTGAGACAGTGG	chr19	KLK1	KLK1_HUMAN	ACT	T	KLK1_T15	0.0008248	0.294718
CAGACGCCGGTGAAGGAGC	chr7	TRPV6	TRPV6_HUMAN	ACG	T	TRPV6_T351	0.00082532	0.294718
CTTGGACAGCACGTCTGCTC	chr2	DOK1	DOK1_HUMAN	AGC	S	DOK1_S321	0.00082532	0.294718
GCTATGGAGGGGGGCCAGCAG	chr3	DHX36	DHX36_HUMAN	TAT	Y	DHX36_Y22	0.00082532	0.294718
GAAAAAGTATTGGGGGACG	chr2	TLK1	TLK1_HUMAN	AGT	S	TLK1_S138	0.00082581	0.294718
GGCACCACAGACCTGCTCC	chr8	SCARA3	SCAR3_HUMAN	ACC	T	SCARA3_T409	0.00082696	0.294718
TCTATGTCAGCCCAGGTACAA	chr6	GJB7	CXB7_HUMAN	TAT	Y	GJB7_Y110	0.00082718	0.294718
CCTACCACTGCAACTGGGA	chr19	KLF2	KLF2_HUMAN	TAC	Y	KLF2_Y302	0.00082769	0.294718
CCTATGTCATCAACCAGGGCC	chr17	KCNAB3	KCAB3_HUMAN	TAT	Y	KCNAB3_Y216	0.00082819	0.294718
AATACAAGGACAGTGGAAA	chr2	LRP2	LRP2_HUMAN	ACA	T	LRP2_T3427	0.00082858	0.294718
CACACCCTGAAGCAGCTGG	chr17	NOS2	NOS2_HUMAN	ACC	T	NOS2_T1094	0.0008289	0.294718
GGCAGCTGCTCAGAGACCA	chr6	NOTCH4	NOTC4_HUMAN	AGC	S	NOTCH4_S1145	0.00082912	0.294718
AGCAGTGGCTGGGACAAGCTG	chr2	HNMT	HNMT_HUMAN	AGT	S	HNMT_S177	0.00082975	0.294718
TGCGTACTGTCCTTCGGGC	chr3	CTNNB1	CTNB1_HUMAN	ACT	T	CTNNB1_T450	0.00083189	0.294718
TGTAGCTGTGTGGAAGTAAT	chr12	SLCO1B7	SO1B7_HUMAN	AGC	S	SLCO1B7_S458	0.00083189	0.294718
AGCAGAGCCATTCTCCAGC	chr3	TNIK	TNIK_HUMAN	AGC	S	TNIK_S936	0.00083299	0.294718
GGCAGTGCTGGATGGCCAGAC	chr9	AKNA	AKNA_HUMAN	AGT	S	AKNA_S1206	0.00083344	0.294718
GAGGTTGAGTGGAAGCAGCG	chr16	HIRIP3	HIRP3_HUMAN	AGT	S	HIRIP3_S330	0.00083388	0.294718
GTCACAAACCACACATTGC	chr3	CHL1	NCHL1_HUMAN	ACA	T	CHL1_T766	0.0008356	0.294718
ACCACCCGCAAGGTCTCCGTC	chr6	B3GAT2	B3GA2_HUMAN	ACC	T	B3GAT2_T201	0.00083777	0.294718
GTCTACCTAGCTGGCTACC	chr3	ESYT3	ESYT3_HUMAN	TAC	Y	ESYT3_Y50	0.00083838	0.294718
CTTACAGTAAGTGAGAAGC	chr3	BHLHE40	BHE40_HUMAN	ACA	T	BHLHE40_T86	0.00083932	0.294718
GAAAGATACAAAGTAAGTTG	chr17	AMZ2	AMZ2_HUMAN	TAC	Y	AMZ2_Y308	0.00083932	0.294718
CCTGACCAGAGGTGTTGGC	chr10	NRAP	NRAP_HUMAN	ACC	T	NRAP_T1662	0.00083993	0.294718
ACCAGCTCAGGGGGCGTGC	chr19	SHKBP1	SHKB1_HUMAN	AGC	S	SHKBP1_S402	0.00084013	0.294718
ACCACCCCTTTCAACCTCC	chr11	ARHGAP20	RHG20_HUMAN	ACC	T	ARHGAP20_T286	0.00084055	0.294718
GCCAGCAAGGAACACCAGA	chr7	CLIP2	CLIP2_HUMAN	AGC	S	CLIP2_S553	0.00084132	0.294718
GTGAGCCGCCTCGCCAAAAAC	chr11	E2F8	E2F8_HUMAN	AGC	S	E2F8_S171	0.00084178	0.294718
TCTTAGCTGGCACTTGGAT	chr6	AGER	RAGE_HUMAN	AGC	S	AGER_S156	0.00084209	0.294718
TCTTAGCTGGCACTTGGAT	chr6	AGER	RAGE_HUMAN	AGC	S	AGER_S172	0.00084209	0.294718
ACCAGCAGCTCTGCTGCGGAG	chr2	DNMT3A	DNM3A_HUMAN	AGC	S	DNMT3A_S13	0.00084367	0.294718
GTACATCACCAACCTTCTGA	chr10	NEBL	NEBL_HUMAN	ACC	T	NEBL_T404	0.00084396	0.294718
GTTCTACAAGCTGCACGAG	chr16	CORO1A	COR1A_HUMAN	TAC	Y	CORO1A_Y338	0.00084425	0.294718
CAGTAAGTGAAGGAAATGC	chr19	LAIR2	LAIR2_HUMAN	AGT	S	LAIR2_S92	0.00084529	0.294718
ATTCCCCAGCCTGTCCAAGA	chr6	TFEB	TFEB_HUMAN	AGC	S	TFEB_S427	0.00084543	0.294718
ATTCCCCAGCCTGTCCAAGA	chr6	TFEB	TFEB_HUMAN	AGC	S	TFEB_S441	0.00084543	0.294718
TTTGACGCAGAAAGTGAGT	chr12	SCN8A	SCN8A_HUMAN	ACG	T	SCN8A_T90	0.00084607	0.294718
ACTTACACCACCAAACCAC	chrX	VGLL1	VGLL1_HUMAN	ACA	T	VGLL1_T243	0.00084641	0.294718
CACCAGCTTTGCACCACAG	chr3	LAMB2	LAMB2_HUMAN	AGC	S	LAMB2_S114	0.0008468	0.294718
AGTATCTGTATCGATATCC	chr1	PFKFB2	F262_HUMAN	TAT	Y	PFKFB2_Y356	0.00084687	0.294718
GCAGGACGTTCGAGGGCTC	chr10	ADARB2	RED2_HUMAN	ACG	T	ADARB2_T316	0.00084687	0.294718
CAGGAGCATGGAGCTCTAC	chr16	VPS9D1	VP9D1_HUMAN	AGC	S	VPS9D1_S476	0.00084739	0.294718
CATGACCCCACTCATCAAG	chr14	HSPA2	HSP72_HUMAN	ACC	T	HSPA2_T414	0.00084822	0.294718
CGCACCTATGACCGGAGGTAT	chr9	SEC16A	SC16A_HUMAN	ACC	T	SEC16A_T1286	0.00084822	0.294718
GCCTACACGGAACAATATG	chr14	RGS6	RGS6_HUMAN	TAC	Y	RGS6_Y289	0.00084857	0.294718
ACCTACTCCTTTCATAATG	chr5	PCDHGB2	PCDGE_HUMAN	TAC	Y	PCDHGB2_Y279	0.00084933	0.294718
GAGGCAGTGGATCTGCTGG	chr12	MUC19	MUC19_HUMAN	AGT	S	MUC19_S232	0.00085051	0.294718
GCAGAGTATTCCATCTTTAC	chr12	MPHOSPH9	MPP9_HUMAN	TAT	Y	MPHOSPH9_Y838	0.00085051	0.294718
ACAGCAGCAACCCTGCGGC	chr16	PKD1	PKD1_HUMAN	AGC	S	PKD1_S2914	0.00085073	0.294718
CATGTACCTGCCTGTCAGC	chrX	SLITRK4	SLIK4_HUMAN	TAC	Y	SLITRK4_Y510	0.00085144	0.294718
TTGAGACCGAAACAACCAT	chr11	KCNJ5	KCNJ5_HUMAN	ACC	T	KCNJ5_T146	0.00085289	0.294718
GCCACCCTGCGGAAGGATG	chr17	STAC2	STAC2_HUMAN	ACC	T	STAC2_T286	0.00085407	0.294718
CTTACTCGCCTGCAGAGGACA	chr19	RINL	RINL_HUMAN	ACT	T	RINL_T41	0.00085506	0.294718
CCTACAGGTGTCAGGAATG	chr19	ZNF554	ZN554_HUMAN	TAC	Y	ZNF554_Y492	0.00085531	0.294718
AGGCGAGCATCCAGCATCG	chr16	PRSS33	PRS33_HUMAN	AGC	S	PRSS33_S53	0.00085595	0.294718
GTCCCCGAGCCCCGACCACC	chr16	TMEM8A	TMM8A_HUMAN	AGC	S	TMEM8A_S332	0.00085722	0.294718
CCACAGCCCCACGGATCCC	chr20	MYLK2	MYLK2_HUMAN	AGC	S	MYLK2_S184	0.00085757	0.294718
GGCACCCAGCTGTTCACCTCG	chr17	FKBP10	FKB10_HUMAN	ACC	T	FKBP10_T414	0.00085757	0.294718
AGAGAGTCAACGGGCATAT	chr17	SPOP	SPOP_HUMAN	AGT	S	SPOP_S119	0.00085938	0.294718
TTCAAGTACCTGGGCGAGCA	chr17	PHOSPHO1	PHOP1_HUMAN	TAC	Y	PHOSPHO1_Y78	0.00086069	0.294718
GCCTATATTTCTAAAGCAA	chr10	ACBD7	ACBD7_HUMAN	TAT	Y	ACBD7_Y75	0.00086154	0.294718
GATGAGTACTGGACCTTGAT	chr1	S100A16	S10AG_HUMAN	TAC	Y	S100A16_Y79	0.00086198	0.294718
ACAGCAGCGTCACTCCCTC	chr15	LARP6	LARP6_HUMAN	AGC	S	LARP6_S424	0.00086315	0.294718
ACGTACGTGCTGCTGGCAC	chr17	SLC5A10	SC5AA_HUMAN	TAC	Y	SLC5A10_Y99	0.0008637	0.294718
GTCACAGTGCGGGCAGCAT	chr2	TNS1	TENS1_HUMAN	AGT	S	TNS1_S512	0.00086496	0.294718
GTATAAGTATTGAATGTAA	chr1	ASH1L	ASH1L_HUMAN	AGT	S	ASH1L_S623	0.00086586	0.294718
GACAGTGTCTTTGCGCATCCC	chrX	MAGEA12	MAGAC_HUMAN	AGT	S	MAGEA12_S237	0.00086638	0.294718
CGGACAGATAGCAAACCAGG	chr6	TULP4	TULP4_HUMAN	ACA	T	TULP4_T491	0.00086698	0.294718
AAGACCGGGGTCTTTCTGACC	chr2	RNASEH1	RNH1_HUMAN	ACC	T	RNASEH1_T37	0.00086754	0.294718
CCTGAGCCAGCACTATGGC	chr15	ZNF592	ZN592_HUMAN	AGC	S	ZNF592_S603	0.00086754	0.294718
AACAGCTGGTTACATTGCT	chr11	MMP10	MMP10_HUMAN	AGC	S	MMP10_S472	0.00086802	0.294718
CCAAGCCAGGCAGTCAAAG	chr14	PLEKHG3	PKHG3_HUMAN	AGC	S	PLEKHG3_S793	0.00086813	0.294718
ACAACACCGGGCTGGTGAG	chr19	NCAN	NCAN_HUMAN	ACC	T	NCAN_T1162	0.00086889	0.294718
GTAGCACAGACAACAACAG	chr21	RBM11	RBM11_HUMAN	ACA	T	RBM11_T260	0.00086889	0.294718
GTCCACTGTAATGAGGCTC	chr12	ABCC9	ABCC9_HUMAN	ACT	T	ABCC9_T969	0.00086889	0.294718
CACAGCTGCAAGGCTGTGAC	chr12	LRP1	LRP1_HUMAN	AGC	S	LRP1_S3020	0.00087019	0.294718
GGTCCAGAGCGAGGAGATGC	chr12	DHX37	DHX37_HUMAN	AGC	S	DHX37_S943	0.00087235	0.294718
AACAGTGACCCAGTGTGTCC	chr16	CORO7	CORO7_HUMAN	ACC	T	CORO7_T301	0.00087403	0.294718
CCCAGCAGCTCTGGGGGGTAC	chr20	APMAP	APMAP_HUMAN	AGC	S	APMAP_S311	0.00087451	0.294718
GCTGACTGTGGGCGAGTCT	chr1	THBS3	TSP3_HUMAN	ACT	T	THBS3_T32	0.00087582	0.294718
CCACCACGAGCGCTGGCAC	chr11	SF1	SF01_HUMAN	ACG	T	SF1_T534	0.00087667	0.294718
AGGGACCGACGTCATGGTT	chr16	GTF3C1	TF3C1_HUMAN	ACC	T	GTF3C1_T326	0.0008768	0.294718
CAAGTACGGCCGCCGGTCT	chr11	FJX1	FJX1_HUMAN	TAC	Y	FJX1_Y431	0.00087702	0.294718
CCTGGAGACTTGCCGGCTTA	chr7	SRI	SORCN_HUMAN	ACT	T	SRI_T74	0.00087801	0.294718
CCTGGAGACTTGCCGGCTTA	chr7	SRI	SORCN_HUMAN	ACT	T	SRI_T59	0.00087801	0.294718
CTCAGTGGCCTCAGGACGG	chr1	DUSP27	DUS27_HUMAN	AGT	S	DUSP27_S940	0.0008783	0.294718
GACAACCAAACGTGTGTTC	chr18	TYMS	TYSY_HUMAN	ACC	T	TYMS_T76	0.0008783	0.294718
GCCAGGAACCACAGAGGTAC	chr2	XDH	XDH_HUMAN	ACC	T	XDH_T446	0.00087883	0.294718
CGCACTGAGCACGGGCATGA	chr3	ACOX2	ACOX2_HUMAN	AGC	S	ACOX2_S390	0.00087944	0.294718
TTTAAACAGCACGCTCTTTC	chr10	ZFYVE27	ZFY27_HUMAN	AGC	S	ZFYVE27_S210	0.00087962	0.294718
AAAAACAGCCCTAGATGAC	chr21	ZBTB21	ZBT21_HUMAN	ACA	T	ZBTB21_T393	0.00088017	0.294718
GGCGTACACGAGCGCGCAGC	chr17	HOXB3	HXB3_HUMAN	ACG	T	HOXB3_T196	0.00088099	0.294718
GAGAGCCAGCAGGGCTGCCG	chr16	NKD1	NKD1_HUMAN	AGC	S	NKD1_S409	0.00088185	0.294718
GCCACCATCATCAAGGACG	chr10	STK32C	ST32C_HUMAN	ACC	T	STK32C_T239	0.0008823	0.294718
AATTGCTACTATACATTTGA	chr1	IARS2	SYIM_HUMAN	TAC	Y	IARS2_Y212	0.00088295	0.294718
GTCCTACAGGTGGGTGCCC	chr19	PIP5K1C	PI51C_HUMAN	TAC	Y	PIP5K1C_Y403	0.00088315	0.294718
GCTTATGTAAGAGACCTCC	chr5	TRIO	TRIO_HUMAN	TAT	Y	TRIO_Y1307	0.00088339	0.294718
GCAGGACGCAGAAGGGCAG	chr8	TOP1MT	TOP1M_HUMAN	ACG	T	TOP1MT_T34	0.0008838	0.294718
GACTACCCCTCCGGGGCCT	chr3	XIRP1	XIRP1_HUMAN	ACC	T	XIRP1_T1042	0.00088427	0.294718
TTTACTTTCCTCCGCTTCAGA	chr3	ATP2C1	AT2C1_HUMAN	TAC	Y	ATP2C1_Y860	0.00088531	0.294718
TGCAGAGCTTGACATTTAA	chr2	NRXN1	NRX1A_HUMAN	AGC	S	NRXN1_S871	0.00088695	0.294718
AATATGGCCATCTGGCCGACG	chr4	BEND4	BEND4_HUMAN	TAT	Y	BEND4_Y273	0.00088806	0.294718
GAAGTATGGCCCGATTTAC	chr15	CYP11A1	CP11A_HUMAN	TAT	Y	CYP11A1_Y85	0.00088806	0.294718
GCCAGTGAAAATGAAACTC	chr1	PAPPA2	PAPP2_HUMAN	AGT	S	PAPPA2_S1241	0.00088856	0.294718
GGGGTACCACAGGTATATG	chr7	KIAA1549	K1549_HUMAN	ACC	T	KIAA1549_T1816	0.00088856	0.294718
CAAGTGGACCAACTATCTGA	chr22	OSBP2	OSBP2_HUMAN	ACC	T	OSBP2_T193	0.00088858	0.294718
CCCAGTACTGGGGGAGATG	chr6	RGL2	RGL2_HUMAN	AGT	S	RGL2_S553	0.00088912	0.294718
GGCACTGTGAGTGATCCTT	chr12	KIF5A	KIF5A_HUMAN	ACT	T	KIF5A_T273	0.0008918	0.294718
GGCAGCGTCAAGTCAGAGGAG	chr11	CTSW	CATW_HUMAN	AGC	S	CTSW_S300	0.00089191	0.294718
AGTATTCCCACATCTCGATGC	chr19	OLFM2	NOE2_HUMAN	TAT	Y	OLFM2_Y414	0.00089222	0.294718
AGTATTCCCACATCTCGATGC	chr19	OLFM2	K7EIS8_HUMAN	TAT	Y	OLFM2_Y336	0.00089222	0.294718
AGTATTCCCACATCTCGATGC	chr19	OLFM2	NOE2_HUMAN	TAT	Y	OLFM2_Y336	0.00089222	0.294718
GGATGGGACCTTGAAAGTGT	chr14	TEP1	TEP1_HUMAN	ACC	T	TEP1_T2169	0.00089396	0.294718
CTGACAGGAAATGCACTGG	chr19	NLRP12	NAL12_HUMAN	ACA	T	NLRP12_T835	0.00089471	0.294718
GTCCAGCACAGGTTGGTGAA	chr22	TEF	TEF_HUMAN	ACA	T	TEF_T158	0.00089594	0.294718
AAGACCACAGTCACTCCTGA	chr11	KCNJ1	KCNJ1_HUMAN	ACC	T	KCNJ1_T233	0.00089612	0.294718
GCCACCTCAAACAAGGTGAC	chr10	ERLIN1	ERLN1_HUMAN	ACC	T	ERLIN1_T272	0.00089772	0.294718
ACAACAACTGTTGGTAAAGC	chr15	ITGA11	ITA11_HUMAN	ACA	T	ITGA11_T687	0.00089827	0.294718
TATACATCCTGAAAGCAGGTC	chr15	HERC2	HERC2_HUMAN	TAC	Y	HERC2_Y2324	0.00089828	0.294718
GACTTCTATGACCTCACTCA	chr2	EML6	EMAL6_HUMAN	TAT	Y	EML6_Y1797	0.00089875	0.294718
GCAGAGTGTCCTGGGCCAA	chr1	STRIP1	STRP1_HUMAN	AGT	S	STRIP1_S801	0.00089875	0.294718
GCGAGCCGAGTGGCCTTGGC	chr1	PINK1	PINK1_HUMAN	AGC	S	PINK1_S245	0.00089875	0.294718
CCCTACAACCTCAGGCCAC	chr11	SCYL1	SCYL1_HUMAN	ACA	T	SCYL1_T620	0.00089973	0.294718
GTGACCAAGTGTAATTTCAC	chr15	ARPIN	ARPIN_HUMAN	ACC	T	ARPIN_T181	0.00090044	0.294718
AAGAGTGATATCCTGTCCC	chr12	BTBD11	BTBDB_HUMAN	AGT	S	BTBD11_S759	0.00090208	0.294718
GCCACCACCGCGCTCTTCC	chr19	SLC8A2	NAC2_HUMAN	ACC	T	SLC8A2_T895	0.00090208	0.294718
GCCAGTGGGCCGGAGCTTC	chr19	SHANK1	SHAN1_HUMAN	AGT	S	SHANK1_S1720	0.0009026	0.294718
GGGTCAGTGGCAGTGGCAG	chr12	KRT76	K22O_HUMAN	AGT	S	KRT76_S530	0.00090283	0.294718
AATACTGATGAGCCAGAAT	chr7	CALU	CALU_HUMAN	ACT	T	CALU_T232	0.00090394	0.294718
AATACTGATGAGCCAGAAT	chr7	CALU	CALU_HUMAN	ACT	T	CALU_T224	0.00090394	0.294718
GTTCCAGTGCTTTCGGATT	chr7	RELN	RELN_HUMAN	AGT	S	RELN_S108	0.00090394	0.294718
CTACTACCCTTCCGTGTCC	chrX	GPR143	GP143_HUMAN	TAC	Y	GPR143_Y178	0.00090477	0.294718
AGGAGCCGCAAGGACCTGA	chr10	PLCE1	PLCE1_HUMAN	AGC	S	PLCE1_S1229	0.00090551	0.294718
CGCAGTGTCACGGTACGTG	chr19	SUPT5H	SPT5H_HUMAN	AGT	S	SUPT5H_S1006	0.00090587	0.294718
GTGTACGGGGAGCCGGACC	chr8	KBTBD11	KBTBB_HUMAN	TAC	Y	KBTBD11_Y137	0.00090646	0.294718
GCTACCAGGGCTACCCCGG	chr1	ARID1A	ARI1A_HUMAN	TAC	Y	ARID1A_Y308	0.00090659	0.294718
GGGACGCTGTCACAGGGGAC	chr7	BRAT1	BRAT1_HUMAN	ACG	T	BRAT1_T435	0.00090659	0.294718
GACAGCAATTCAGCAGGAGC	chr15	RAB8B	RAB8B_HUMAN	AGC	S	RAB8B_S180	0.00090693	0.294718
ACGTACTGTCTGTGCAACC	chr13	ING1	ING1_HUMAN	TAC	Y	ING1_Y355	0.00090907	0.294718
CGTCTACAGCCGCATGAAGG	chr7	TRIM50	TRI50_HUMAN	AGC	S	TRIM50_S130	0.00090907	0.294718
GAGAGTCGGGGCTCCAGCC	chr12	SFSWAP	SFSWA_HUMAN	AGT	S	SFSWAP_S897	0.00090909	0.294718
GAGAGTCGGGGCTCCAGCC	chr12	SFSWAP	SFSWA_HUMAN	AGT	S	SFSWAP_S949	0.00090909	0.294718
TGCGAACATACTGGCTCTT	chr9	NPR2	ANPRB_HUMAN	ACA	T	NPR2_T1033	0.00090964	0.294718
GTGTACGTTCCTGATGAGT	chr15	IGF1R	IGF1R_HUMAN	TAC	Y	IGF1R_Y987	0.00091125	0.294718
TGGTCAGCGGCGTGCTGTT	chr11	CPT1A	CPT1A_HUMAN	AGC	S	CPT1A_S106	0.0009119	0.294718
GAGGCAGAGCGCCAGTGAGC	chr15	MESP1	MESP1_HUMAN	AGC	S	MESP1_S86	0.00091238	0.294718
GGCAGCGGGACGCTGGATC	chr19	CAPS	CAYP1_HUMAN	AGC	S	CAPS_S160	0.00091341	0.294718
AGGAGCCCCCTGCAGAGTG	chr17	TEX2	TEX2_HUMAN	AGC	S	TEX2_S801	0.00091343	0.294718
AGGAGCCCCCTGCAGAGTG	chr17	TEX2	TEX2_HUMAN	AGC	S	TEX2_S794	0.00091343	0.294718
ACCAGTGGTCTTCCCAAGA	chr16	ACSM2B	ACS2B_HUMAN	AGT	S	ACSM2B_S225	0.00091381	0.294718
ACCAGTGGTCTTCCCAAGA	chr16	ACSM2A	ACS2A_HUMAN	AGT	S	ACSM2A_S225	0.00091381	0.294718
GAAGCCTACGACCAGAGGCA	chr19	TBCB	TBCB_HUMAN	TAC	Y	TBCB_Y114	0.00091381	0.294718
AAGTACTTGTGAATTTGTA	chr10	BTRC	FBW1A_HUMAN	ACT	T	BTRC_T455	0.00091557	0.294718
ACAACCCTTCCTGTGCACCG	chr11	GAB2	GAB2_HUMAN	ACC	T	GAB2_T495	0.00091791	0.294718
ATTATATTATTCGTCACAA	chr4	UGT8	CGT_HUMAN	TAT	Y	UGT8_Y450	0.00091815	0.294718
GGACACAGGGCTGCTCCTG	chr20	SLC35C2	S35C2_HUMAN	ACA	T	SLC35C2_T236	0.00091815	0.294718
ACCTATGTAGAACAAGAAC	chr13	DIS3	RRP44_HUMAN	TAT	Y	DIS3_Y132	0.00091934	0.294718
GAATATATGGGATACATTA	chr2	TTC21B	TT21B_HUMAN	TAT	Y	TTC21B_Y1236	0.00091934	0.294718
GCTACCCAGAGATCAAGGAGA	chr7	ABCF2	ABCF2_HUMAN	TAC	Y	ABCF2_Y487	0.00091989	0.294718
CTCTATCAGCAGCTCTGGCC	chr10	COL17A1	COHA1_HUMAN	AGC	S	COL17A1_S1008	0.00092001	0.294718
CAGCAGCCACTGGTGTGAG	chr17	GSG1L2	GS1L2_HUMAN	AGC	S	GSG1L2_S29	0.0009203	0.294718
AAATATGAGTATCGGTGGC	chr9	MOB3B	MOB3B_HUMAN	TAT	Y	MOB3B_Y96	0.00092062	0.294718
AGGTGGCAGCAGCGGGGACG	chr19	USHBP1	USBP1_HUMAN	AGC	S	USHBP1_S555	0.00092206	0.294718
CTCGTACCTGGGCAGCGCG	chr1	ILDR2	ILDR2_HUMAN	TAC	Y	ILDR2_Y528	0.00092284	0.294718
GCTGGCTACTAGGTAGGCTC	chr1	CLCNKA	CLCKA_HUMAN	ACT	T	CLCNKA_T322	0.00092337	0.294718
CGGGTCTATGGCAAGTTCCT	chr11	PPP2R5B	2A5B_HUMAN	TAT	Y	PPP2R5B_Y221	0.00092399	0.294718
ACTACCACTGCTACTGTAC	chr2	HSPD1	CH60_HUMAN	ACC	T	HSPD1_T114	0.00092422	0.294718
ACTTTCTACCTGCTTGGCCT	chr11	ALG8	ALG8_HUMAN	TAC	Y	ALG8_Y463	0.00092593	0.294718
GAAGGGAAGTGTGCTAAGGC	chr4	ZNF827	ZN827_HUMAN	AGT	S	ZNF827_S641	0.00092638	0.294718
TCTGCACACAGCTCTTCCA	chr2	OXER1	OXER1_HUMAN	ACA	T	OXER1_T334	0.00092657	0.294718
TCCAGAGCGTGCCCATCCC	chr1	TAS1R2	TS1R2_HUMAN	AGC	S	TAS1R2_S329	0.00092762	0.294718
ATTACAATCCTATACTTGT	chr11	OR2AG1	O2AG1_HUMAN	ACA	T	OR2AG1_T32	0.00092854	0.294718
TGTAGTATCACTAGTGATTCT	chr4	RAPGEF2	RPGF2_HUMAN	AGT	S	RAPGEF2_S49	0.00092924	0.294718
CTGAGTGGGTAAGAAATTCAA	chr1	CACNA1S	CAC1S_HUMAN	AGT	S	CACNA1S_S334	0.0009307	0.294718
GACTCAGACTCGGGTCAGCC	chr1	DSTYK	DUSTY_HUMAN	ACT	T	DSTYK_T161	0.00093286	0.294718
CCTTATTCTAGTGACAGTG	chr1	ERICH3	ERIC3_HUMAN	TAT	Y	ERICH3_Y590	0.00093345	0.294718
GTCACACACCCCCCAGCAG	chr1	AGO4	AGO4_HUMAN	ACA	T	AGO4_T591	0.00093351	0.294718
GCCAGTCGCATGTACAAGC	chr1	COA7	COA7_HUMAN	AGT	S	COA7_S191	0.00093475	0.294718
TGTATATGAATGGAGGTGGCC	chr5	NIM1K	NIM1_HUMAN	TAT	Y	NIM1K_Y5	0.00093475	0.294718
CCTACCGGATGAGCAGACGG	chr14	WDR25	WDR25_HUMAN	TAC	Y	WDR25_Y459	0.00093502	0.294718
ACTATGGAGGCCTGGGCTA	chr21	KRTAP19-5	KR195_HUMAN	TAT	Y	KRTAP19-5_Y8	0.00093503	0.294718
ACTATGGAGGCCTGGGCTA	chr21	KRTAP19-3	KR193_HUMAN	TAT	Y	KRTAP19-3_Y8	0.00093503	0.294718
AGCAGCCTGTACAGCATTGTG	chr5	SLC45A2	S45A2_HUMAN	AGC	S	SLC45A2_S68	0.00093586	0.294718
CAAACATATGGTACCCTCAG	chr20	EMILIN3	EMIL3_HUMAN	TAT	Y	EMILIN3_Y197	0.00093586	0.294718
CAAACATATGGTACCCTCAG	chr20	EMILIN3	EMIL3_HUMAN	ACA	T	EMILIN3_T196	0.00093586	0.294718
CGCGCACACAGGCCGGGAGG	chr19	CEACAM16	CEA16_HUMAN	ACA	T	CEACAM16_T377	0.00093586	0.294718
GGAGAAGACGGCCCTGATGA	chr15	SPTBN5	SPTN5_HUMAN	ACG	T	SPTBN5_T3232	0.00093586	0.294718
GGACCAGACAAAAGAGCAGA	chr11	DNHD1	DNHD1_HUMAN	ACA	T	DNHD1_T3618	0.00093666	0.294718
GGCCAGCTGCCTGGTGCCC	chr22	SLC2A11	GTR11_HUMAN	AGC	S	SLC2A11_S194	0.00093684	0.294718
CACACCTCCTGCATTGCCA	chr3	CASR	CASR_HUMAN	ACC	T	CASR_T596	0.00093718	0.294718
GCTACGGAGGAGCTGGAGG	chr10	NFKB2	NFKB2_HUMAN	TAC	Y	NFKB2_Y367	0.00093745	0.294718
CACACCCTAGCAGCAACCAC	chr11	MUC5B	MUC5B_HUMAN	ACC	T	MUC5B_T2237	0.0009383	0.294718
AGTATCAAGACCTTCAGCATC	chr17	ASGR1	ASGR1_HUMAN	TAT	Y	ASGR1_Y5	0.00093903	0.294718
GTTACAGAAAGAGTCTACAAT	chr5	TTC37	TTC37_HUMAN	TAC	Y	TTC37_Y1423	0.00093935	0.294718
GATACTCTTGAAAAGGAAT	chr12	IQCD	DRC10_HUMAN	ACT	T	IQCD_T228	0.00093964	0.294718
GGCCACCCCAGAGGACAAC	chr19	ICAM1	ICAM1_HUMAN	ACC	T	ICAM1_T361	0.00094151	0.294718
GAGCACCGCCACTTTACTG	chr20	DZANK1	DZAN1_HUMAN	ACC	T	DZANK1_T693	0.00094185	0.294718
GGCAGTGGAAGCCCTCGCCC	chr16	ZNF469	ZN469_HUMAN	AGT	S	ZNF469_S3707	0.00094217	0.294718
ACGACAGCAGGCACCATCC	chr10	SVIL	SVIL_HUMAN	ACA	T	SVIL_T1722	0.0009429	0.294718
GGGCAAGACGGAGAAGGCGC	chr15	IGDCC4	IGDC4_HUMAN	ACG	T	IGDCC4_T735	0.00094346	0.294718
GGGCGCCAGCATGACCTTCG	chr5	SLC34A1	NPT2A_HUMAN	AGC	S	SLC34A1_S411	0.00094346	0.294718
GCTGAATATTTATTAAGCGC	chr7	HIPK2	HIPK2_HUMAN	TAT	Y	HIPK2_Y423	0.00094367	0.294718
ACCAGCTCCTTCAGTGAGA	chr17	FGF11	FGF11_HUMAN	AGC	S	FGF11_S99	0.00094583	0.295028
TGCCAGCAGTGAGCAGAAT	chr8	PAG1	PHAG1_HUMAN	AGC	S	PAG1_S80	0.00094799	0.295028
ACCACAGCCCTTTCTTGAA	chrY	KDM5D	KDM5D_HUMAN	AGC	S	KDM5D_S1501	0.00094881	0.295028
ACCACAGCCCTTTCTTGAA	chrY	KDM5D	KDM5D_HUMAN	AGC	S	KDM5D_S1532	0.00094881	0.295028
GCTATGAGGTGGAGTTGGACG	chr20	SLCO4A1	SO4A1_HUMAN	TAT	Y	SLCO4A1_Y197	0.00094927	0.295028
GCTACGATTTCCTACCGCC	chr17	KRTAP16-1	KR161_HUMAN	ACG	T	KRTAP16-1_T390	0.00094976	0.295028
GTCACCAAGACCATCACCC	chrX	HCFC1	HCFC1_HUMAN	ACC	T	HCFC1_T658	0.00094985	0.295028
CGGACGGACTAATCGGGCCT	chr11	TMEM80	TMM80_HUMAN	ACT	T	TMEM80_T22	0.0009501	0.295028
GCCACACTGGAGAGCCGCG	chr1	KAZN	KAZRN_HUMAN	ACA	T	KAZN_T165	0.00095015	0.295028
GGTAGCAACGGCAACGGCGG	chr12	ATXN2	ATX2_HUMAN	AGC	S	ATXN2_S79	0.00095088	0.295065
AGAGACTGTGCTGCTGGCT	chr17	ZACN	ZACN_HUMAN	ACT	T	ZACN_T311	0.00095231	0.295319
AGTACATTCTGGTTACTGG	chr1	CTPS1	PYRG1_HUMAN	TAC	Y	CTPS1_Y3	0.000955	0.295964
GCTGAGCATTGGGACAGGC	chr12	PMEL	PMEL_HUMAN	AGC	S	PMEL_S85	0.00095664	0.296093
GCTGAGCATTGGGACAGGC	chr12	PMEL	PMEL_HUMAN	AGC	S	PMEL_S171	0.00095664	0.296093
TATAGCAACAGCTTCAATCC	chr8	PTK2B	FAK2_HUMAN	AGC	S	PTK2B_S47	0.0009588	0.296392
ATGAGTGGAGTGCGCTGCAC	chr2	LOXL3	LOXL3_HUMAN	AGT	S	LOXL3_S488	0.0009596	0.296392
CTCACTCAGCAGAGCGGAAG	chr2	ITGA4	ITA4_HUMAN	AGC	S	ITGA4_S736	0.00096062	0.296392
TCACAGTACGTGCCGACCAC	chr11	BSCL2	BSCL2_HUMAN	TAC	Y	BSCL2_Y192	0.00096096	0.296392
GGCCACCTACCTAGAGCTG	chr5	PROB1	PROB1_HUMAN	ACC	T	PROB1_T169	0.00096197	0.296392
CATGGAGACATACTACGAGG	chr7	IQCE	IQCE_HUMAN	ACA	T	IQCE_T254	0.00096285	0.296392
CATGGAGACATACTACGAGG	chr7	IQCE	IQCE_HUMAN	ACA	T	IQCE_T238	0.00096285	0.296392
CTCAGTCCCCTGCATCCAGCG	chr5	ISL1	ISL1_HUMAN	AGT	S	ISL1_S148	0.00096285	0.296392
GATTAGTACTAGTTCTATC	chr1	IARS2	SYIM_HUMAN	AGT	S	IARS2_S865	0.00096312	0.296392
ATTACGAATACGCACAGATGG	chr8	KIF13B	KI13B_HUMAN	TAC	Y	KIF13B_Y589	0.00096536	0.296875
GAGAGTCGAATCTCTAAGGT	chr7	AMPH	AMPH_HUMAN	AGT	S	AMPH_S164	0.00096609	0.296875
GGGCACCCCAAAGCCTCCA	chr17	MINK1	MINK1_HUMAN	ACC	T	MINK1_T715	0.00096744	0.296875
TCCAGCTACATCTCGCACC	chr8	SCX	SCX_HUMAN	AGC	S	SCX_S122	0.00096821	0.296875
TATGCACCCAGGTAGCCCT	chr6	PTK7	PTK7_HUMAN	ACC	T	PTK7_T912	0.00096875	0.296875
CTTACCTTCCCACAAAACC	chr3	FLNB	FLNB_HUMAN	TAC	Y	FLNB_Y1099	0.00096886	0.296875
GATGACTTGTGCACATTGC	chrX	ZMYM3	ZMYM3_HUMAN	ACT	T	ZMYM3_T310	0.00096952	0.296875
TTCATATCTCGTAGTTCAT	chr3	ZNF860	ZN860_HUMAN	TAT	Y	ZNF860_Y440	0.0009696	0.296875
ACCAACATCTAGTCCCTTC	chr1	PRRC2C	PRC2C_HUMAN	ACA	T	PRRC2C_T2684	0.00097117	0.297131
GAATATGACAGAAAGTCAAA	chr6	GRIK2	GRIK2_HUMAN	ACA	T	GRIK2_T414	0.00097271	0.297131
GCTTAAGAGCATCAGCGGCC	chr16	KATNB1	KTNB1_HUMAN	AGC	S	KATNB1_S625	0.00097311	0.297131
ATACTACCTGATGGGTGAA	chr6	TSPYL4	TSYL4_HUMAN	TAC	Y	TSPYL4_Y385	0.00097393	0.297131
GCCATTCAGCTTCACCCAGC	chr17	SENP3	SENP3_HUMAN	AGC	S	SENP3_S550	0.00097452	0.297131
TTTGTTCAGCTGCCGGGCAG	chr2	PLEKHM3	PKHM3_HUMAN	AGC	S	PLEKHM3_S617	0.00097508	0.297131
TGCAGCAACCCCGACAGGTG	chr17	SPNS3	SPNS3_HUMAN	AGC	S	SPNS3_S304	0.00097587	0.297131
CTGAGCAAAATCAGGAGGTG	chr20	CABLES2	CABL2_HUMAN	AGC	S	CABLES2_S360	0.00097609	0.297131
GAGTACGTCCTGGTCATCC	chr1	CELSR2	CELR2_HUMAN	TAC	Y	CELSR2_Y992	0.00097674	0.297131
CCCTATTACTCATCATGTTA	chrX	RPS6KA6	KS6A6_HUMAN	ACT	T	RPS6KA6_T58	0.00097725	0.297131
CTGAGTGCCGGCCAGCGCC	chr19	TNFSF9	TNFL9_HUMAN	AGT	S	TNFSF9_S207	0.00097725	0.297131
TGAGCTGACCCAGCTAGGTG	chr15	IGDCC4	IGDC4_HUMAN	ACC	T	IGDCC4_T705	0.00097825	0.297131
TGGGAACTGGTGGAATACT	chr8	SARAF	SARAF_HUMAN	ACT	T	SARAF_T269	0.00097842	0.297131
AATATTTAACACTGGTCCA	chr12	ADAMTS20	ATS20_HUMAN	TAT	Y	ADAMTS20_Y1754	0.00098041	0.297548
GTCACAATCATTACCTCTG	chr6	ZNF76	ZNF76_HUMAN	ACA	T	ZNF76_T500	0.00098374	0.298372
TATGGCTATGGAGGCTTTGG	chr21	KRTAP19-8	KR198_HUMAN	TAT	Y	KRTAP19-8_Y15	0.00098473	0.298485
GCCTCACACTCTCCTACAA	chr1	LRRC41	LRC41_HUMAN	ACA	T	LRRC41_T494	0.00098689	0.29882
CCTGAGCTGGTTTGGCCCC	chr16	VASN	VASN_HUMAN	AGC	S	VASN_S307	0.00098707	0.29882
CCTTTATAGAATTCCTTAT	chr10	LIPJ	LIPJ_HUMAN	TAT	Y	LIPJ_Y30	0.00098781	0.298857
TGAGTATGTGGCCACGCGC	chr17	MAPK7	MK07_HUMAN	TAT	Y	MAPK7_Y221	0.0009888	0.298858
CAGCTATACAGGTGGGTTCG	chr20	ANGPT4	ANGP4_HUMAN	TAC	Y	ANGPT4_Y406	0.00098905	0.298858
GATGAAGAGTCTACTTCTTC	chr5	HAPLN1	HPLN1_HUMAN	AGT	S	HAPLN1_S3	0.00099121	0.299138
GGCAGCACCATTGAGGTAGG	chr10	ACTR1A	ACTZ_HUMAN	AGC	S	ACTR1A_S247	0.0009924	0.299138
TGATGAGTGAGATCCTGAA	chr17	ABCC3	MRP3_HUMAN	AGT	S	ABCC3_S492	0.00099338	0.299138
AAAGTACAAGCTCAGGTGG	chr2	BAZ2B	BAZ2B_HUMAN	ACA	T	BAZ2B_T203	0.00099346	0.299138
GCTCCAGCCCATGTCGTGG	chr20	CD93	C1QR1_HUMAN	AGC	S	CD93_S309	0.00099346	0.299138
CAAAAGGACAGAAGTGACCC	chr12	FOXM1	FOXM1_HUMAN	ACA	T	FOXM1_T134	0.00099464	0.299138
TATAGCCATTTGGTGTCAC	chrX	ZFP92	ZFP92_HUMAN	AGC	S	ZFP92_S48	0.00099464	0.299138
CCAAGGGACCACCATCGGCA	chr10	ADAM12	ADA12_HUMAN	ACC	T	ADAM12_T314	0.00099542	0.299138
CCCCCAGAGTGAGCTGGGCC	chr2	POLR1A	RPA1_HUMAN	AGT	S	POLR1A_S601	0.00099554	0.299138
CCCACAGAGCTATGACAGCT	chr22	FAM227A	F227A_HUMAN	AGC	S	FAM227A_S291	0.0009977	0.299592
CTGACCACAGCCCAAATTGCC	chr2	HES6	HES6_HUMAN	ACC	T	HES6_T212	0.00099858	0.299592
CAAGGAAACAATCCCAGAAG	chr3	BCL6	BCL6_HUMAN	ACA	T	BCL6_T264	0.00099891	0.299592
AGCACGCCAGAGGAGCTGCG	chr19	PRR36	PRR36_HUMAN	ACG	T	PRR36_T1129	0.0010016	0.299961
TTCCCTTACCCGCTTCATCG	chr4	LGI2	LGI2_HUMAN	ACC	T	LGI2_T437	0.0010016	0.299961
CCGAGTCAAATTATATTCC	chr8	CDH17	CAD17_HUMAN	AGT	S	CDH17_S45	0.001002	0.299961
GGTAGCTAGTGCCCAGAGTG	chr11	BTBD10	BTBDA_HUMAN	AGT	S	BTBD10_S300	0.0010041	0.300177
GCCAGTGACCAGGCCAGGCC	chr12	ESPL1	ESPL1_HUMAN	AGT	S	ESPL1_S1475	0.0010053	0.300177
GCTGTACTCTCTCTCTGTG	chr4	DAPP1	DAPP1_HUMAN	TAC	Y	DAPP1_Y70	0.0010053	0.300177
AGCAGAAACTGGTGGGTTTG	chrX	MED12	MED12_HUMAN	ACT	T	MED12_T790	0.0010084	0.300177
GAAACTGCTTATGTTGAAGAT	chr8	TEX15	TEX15_HUMAN	ACT	T	TEX15_T444	0.0010085	0.300177
CACAGACTGGGGAAATACA	chr1	RPTN	RPTN_HUMAN	ACT	T	RPTN_T588	0.001009	0.300177
CAGACCACCACACAAAAAGCC	chr17	NACA2	NACA2_HUMAN	ACC	T	NACA2_T46	0.0010105	0.300177
GTCACCTCCGCCTTCACCG	chr13	SLITRK1	SLIK1_HUMAN	ACC	T	SLITRK1_T630	0.0010107	0.300177
GTCACAACAGGTCTTATTGAT	chr4	WDFY3	WDFY3_HUMAN	ACA	T	WDFY3_T1075	0.0010108	0.300177
CCATCAGCGACACCTTCCA	chr14	EXOC3L4	EX3L4_HUMAN	AGC	S	EXOC3L4_S612	0.0010121	0.300177
AGCTGACATGTCGGGTGAG	chr6	KIF13A	KI13A_HUMAN	ACA	T	KIF13A_T870	0.0010128	0.300177
GGAGGAGACCTGCGCGCCCT	chr11	CCND1	CCND1_HUMAN	ACC	T	CCND1_T37	0.0010144	0.300177
AGCTGAGCCAGGACCTGGG	chr17	PLXDC1	PLDX1_HUMAN	AGC	S	PLXDC1_S64	0.0010149	0.300177
TGTAGCATCAGCTACCTGCT	chr3	SLC6A6	SC6A6_HUMAN	AGC	S	SLC6A6_S437	0.001015	0.300177
AATATGATGAAGAAAGGCA	chr3	ABCC5	MRP5_HUMAN	TAT	Y	ABCC5_Y649	0.001016	0.300177
CCCACGGACTCCCTGGGCCCT	chr19	PPP1R37	PPR37_HUMAN	ACG	T	PPP1R37_T535	0.0010162	0.300177
GCCTACGCGCGGGCTTCGG	chr19	MAN2B1	MA2B1_HUMAN	TAC	Y	MAN2B1_Y4	0.001017	0.300177
AGCTACGGTCAGTGCGCCC	chr17	CYTH1	CYH1_HUMAN	TAC	Y	CYTH1_Y7	0.0010171	0.300177
CCAGCACAGCCTGAGCATCC	chr1	ARHGEF16	ARHGG_HUMAN	AGC	S	ARHGEF16_S302	0.0010182	0.300177
CCTATATTCACACACGTATGC	chr2	ARPC2	ARPC2_HUMAN	TAT	Y	ARPC2_Y261	0.0010182	0.300177
GCCAGTGCTGCAGCCGCAG	chr17	NCOR1	NCOR1_HUMAN	AGT	S	NCOR1_S597	0.0010193	0.300177
ATCAGCAACTTGCTTGGGAA	chr7	SERPINE1	PAI1_HUMAN	AGC	S	SERPINE1_S172	0.0010196	0.300177
TGTATGAGAAGGAGCAGCTG	chr19	SYMPK	SYMPK_HUMAN	TAT	Y	SYMPK_Y740	0.0010199	0.300177
GAGTATCAGTCCCGCGTCA	chr20	JAG1	JAG1_HUMAN	TAT	Y	JAG1_Y82	0.0010208	0.300177
GGATGTCAGCAACCTGGCCA	chr8	ARHGAP39	RHG39_HUMAN	AGC	S	ARHGAP39_S1035	0.0010215	0.300177
ACTACCAGGGAGGTCTACA	chr11	CCDC87	CCD87_HUMAN	ACC	T	CCDC87_T491	0.0010216	0.300177
AGAACACCAGGAATGGGTA	chr15	DUOX1	DUOX1_HUMAN	ACC	T	DUOX1_T519	0.0010223	0.300177
AGAACACCAGGAATGGGTA	chr15	DUOX2	DUOX2_HUMAN	ACC	T	DUOX2_T522	0.0010223	0.300177
GACCACCCACGCGCCGCCT	chr17	KCNH6	KCNH6_HUMAN	ACC	T	KCNH6_T560	0.0010223	0.300177
GACCACCCACGCGCCGCCT	chr17	KCNH6	KCNH6_HUMAN	ACC	T	KCNH6_T613	0.0010223	0.300177
CTGACCGGCAAGGCTGGCT	chr20	FITM2	FITM2_HUMAN	ACC	T	FITM2_T84	0.0010231	0.300177
ATCAGAAACTATCCTCACCA	chr16	CNOT1	CNOT1_HUMAN	ACT	T	CNOT1_T669	0.0010234	0.300177
CTACCCCACTATCATGACCC	chr11	OR5A1	OR5A1_HUMAN	ACT	T	OR5A1_T137	0.0010236	0.300177
TGGGCGTAGCCGAGACCTCC	chr11	NRXN2	NRX2A_HUMAN	AGC	S	NRXN2_S667	0.0010244	0.300177
TACTACCGGGGAAGAAAGA	chr4	SRP72	SRP72_HUMAN	TAC	Y	SRP72_Y586	0.0010246	0.300177
AAAACACCAGAACTCAACC	chr5	CANX	CALX_HUMAN	ACA	T	CANX_T171	0.0010251	0.300177
CACAAGCATCGAGAACCTG	chr1	DMBX1	DMBX1_HUMAN	AGC	S	DMBX1_S360	0.0010258	0.300177
AGGGGAGCCCAGGGCTGGC	chr2	MARCO	MARCO_HUMAN	AGC	S	MARCO_S380	0.0010263	0.300177
CTTACGAATGCAAGGAATG	chr20	ZNF334	ZN334_HUMAN	TAC	Y	ZNF334_Y349	0.001028	0.300275
AATGGAGCTATGAAGACAA	chr10	MMS19	MMS19_HUMAN	AGC	S	MMS19_S428	0.0010281	0.300275
TTAACATTACTAGATTTAAGC	chrX	TLR8	TLR8_HUMAN	ACA	T	TLR8_T249	0.0010285	0.300275
CACAGAGACCAGTGAAGCAG	chr16	VAT1L	VAT1L_HUMAN	ACC	T	VAT1L_T395	0.0010298	0.300286
ACCACCAGATTTACATGCA	chr4	ADH7	ADH7_HUMAN	ACC	T	ADH7_T140	0.0010301	0.300286
TGGGCACCAAGGACCACGG	chr4	PRDM8	PRDM8_HUMAN	ACC	T	PRDM8_T199	0.0010304	0.300286
CCAAAAGCAAGAAGGTGAA	chr1	RCC1	RCC1_HUMAN	AGC	S	RCC1_S20	0.0010323	0.300418
GACTATCCAACCAGGTGTG	chr17	XYLT2	XYLT2_HUMAN	TAT	Y	XYLT2_Y333	0.0010344	0.300418
CCCAGCGGGAACGCACACAAG	chr16	PDPK1	PDPK1_HUMAN	AGC	S	PDPK1_S529	0.0010358	0.300418
TGGAGACATCAGACTTCCT	chr6	MDN1	MDN1_HUMAN	ACA	T	MDN1_T1422	0.0010366	0.300418
GAGAGCCCCGAGGAAGAGA	chr1	KIF21B	KI21B_HUMAN	AGC	S	KIF21B_S968	0.0010378	0.300418
GAAACCGAGGATGGTGAGGG	chr6	SPACA1	SACA1_HUMAN	ACC	T	SPACA1_T67	0.0010386	0.300418
TCCACCTGTCTGGATGGAC	chr10	WDFY4	WDFY4_HUMAN	ACC	T	WDFY4_T1181	0.0010388	0.300418
CTCGACTATCTCAGCAGCGC	chr17	BAHCC1	BAHC1_HUMAN	TAT	Y	BAHCC1_Y470	0.0010389	0.300418
ACCAGCGATGACTCTTCAG	chr5	MYO10	MYO10_HUMAN	AGC	S	MYO10_S1026	0.0010409	0.300418
CTGCTACTTTGGTTTCACA	chr17	NUFIP2	NUFP2_HUMAN	ACT	T	NUFIP2_T543	0.001041	0.300418
GGAAGCAAGGCTAGGCGTG	chr16	DNAJA3	DNJA3_HUMAN	AGC	S	DNAJA3_S457	0.0010419	0.300418
GAGACTGTAGACCCTGGTGG	chr22	INPP5J	PI5PA_HUMAN	ACT	T	INPP5J_T968	0.0010431	0.300418
AGCACTTTAAAGGATACCAA	chr12	CEP290	CE290_HUMAN	ACT	T	CEP290_T1334	0.0010432	0.300418
CTCTACACACACCTCCCCC	chr20	LAMA5	LAMA5_HUMAN	TAC	Y	LAMA5_Y1047	0.001044	0.300418
ATGAAGTACCTTTCTGACAT	chr4	EPHA5	EPHA5_HUMAN	TAC	Y	EPHA5_Y790	0.0010449	0.300418
TTCCTTCAGCACCCTCACTG	chr2	TTN	TITIN_HUMAN	AGC	S	TTN_S29338	0.0010449	0.300418
TTCCTTCAGCACCCTCACTG	chr2	TTN	TITIN_HUMAN	AGC	S	TTN_S22106	0.0010449	0.300418
TCACAGTGATGGTGGAAGT	chr2	TTN	TITIN_HUMAN	AGT	S	TTN_S20836	0.0010452	0.300418
TGAGCAGCGTGCTGGACAC	chr22	MICAL3	MICA3_HUMAN	AGC	S	MICAL3_S921	0.0010466	0.300418
GCCAGCCTGCTCTCCGGGC	chr19	TICAM1	TCAM1_HUMAN	AGC	S	TICAM1_S505	0.0010474	0.300418
TGTATGAACTCCTGACTGGC	chr10	PRKG1	KGP1_HUMAN	TAT	Y	PRKG1_Y549	0.0010477	0.300418
AAGACTACTGTGAGTCAGG	chr17	SPAG5	SPAG5_HUMAN	ACT	T	SPAG5_T530	0.0010496	0.300418
CATACAGTGACGCTTCACA	chr15	TJP1	ZO1_HUMAN	ACA	T	TJP1_T23	0.00105	0.300418
GACAGCCCCGTGAACGGGT	chr1	CCNL2	CCNL2_HUMAN	AGC	S	CCNL2_S369	0.0010504	0.300418
CAGCCAGCCCAGAGATGAT	chr1	ARID1A	ARI1A_HUMAN	AGC	S	ARID1A_S964	0.0010511	0.300418
ACCAACAACAAATTCTATGC	chr2	ETAA1	ETAA1_HUMAN	ACA	T	ETAA1_T149	0.0010517	0.300418
CGGGCAGCTACCTGAGTCC	chr19	CELF5	CELF5_HUMAN	AGC	S	CELF5_S264	0.0010518	0.300418
GCCTGAAACTGTGGGCCAGC	chr17	MPO	PERM_HUMAN	ACT	T	MPO_T613	0.001053	0.300418
GTCCAGCAGCCACGGCCCG	chr9	CNTNAP3B	CNT3B_HUMAN	AGC	S	CNTNAP3B_S52	0.001053	0.300418
GTCCAGCAGCCACGGCCCG	chr9	CNTNAP3	CNTP3_HUMAN	AGC	S	CNTNAP3_S52	0.001053	0.300418
AGCAGCGCGGGCAATGGCGC	chr19	ACTN4	ACTN4_HUMAN	AGC	S	ACTN4_S17	0.0010539	0.300418
GAGAGCCTCCGGGGAGAGCTG	chr5	TBC1D9B	TBC9B_HUMAN	AGC	S	TBC1D9B_S512	0.001055	0.300418
TCCACTGGAGAGAATGCTC	chr3	ITPR1	ITPR1_HUMAN	ACT	T	ITPR1_T683	0.001055	0.300418
TCCACTGGAGAGAATGCTC	chr3	ITPR1	ITPR1_HUMAN	ACT	T	ITPR1_T668	0.001055	0.300418
CATCACAAAGAAAAATGTG	chr20	DNMT3B	DNM3B_HUMAN	ACA	T	DNMT3B_T632	0.0010555	0.300418
GGGACCACAACCTGTACAA	chr5	ADGRV1	AGRV1_HUMAN	ACC	T	ADGRV1_T5436	0.0010555	0.300418
AGAAGCTATTATGGAGGCCT	chr21	KRTAP19-8	KR198_HUMAN	AGC	S	KRTAP19-8_S6	0.001056	0.300418
AGAAGCTATTATGGAGGCCT	chr21	KRTAP19-8	KR198_HUMAN	TAT	Y	KRTAP19-8_Y7	0.001056	0.300418
TGCAGCCAGACCTACGGCA	chr14	BEGAIN	BEGIN_HUMAN	AGC	S	BEGAIN_S134	0.001057	0.300418
AATGAGTACTTTCAAGCCTA	chr12	SRGAP1	SRGP1_HUMAN	ACT	T	SRGAP1_T1037	0.0010582	0.300418
GGCCTGTATGCCATCGAGGA	chr14	NRDE2	NRDE2_HUMAN	TAT	Y	NRDE2_Y345	0.0010588	0.300418
CAAGGCCAGCCGGGGCCTGC	chr7	TRIM56	TRI56_HUMAN	AGC	S	TRIM56_S631	0.0010604	0.300418
GGAGCAGACAACCCTGCACA	chr7	CLCN1	CLCN1_HUMAN	ACA	T	CLCN1_T832	0.0010617	0.300418
TCATTACGGAAGGATGTCG	chr5	SDHA	SDHA_HUMAN	ACG	T	SDHA_T308	0.0010625	0.300418
GCTACGACAGAACTGCCGGTG	chr13	ERICH6B	ERI6B_HUMAN	TAC	Y	ERICH6B_Y281	0.0010634	0.300418
GGATGGGAGCGAAGGGGTCC	chr15	LTK	LTK_HUMAN	AGC	S	LTK_S195	0.0010642	0.300418
GGTTTATCAAGGGGCCATT	chr2	APOB	APOB_HUMAN	TAT	Y	APOB_Y4116	0.0010642	0.300418
AGCTACATCTCCTACAAGC	chr5	SNX18	SNX18_HUMAN	TAC	Y	SNX18_Y295	0.0010647	0.300418
AACCACGAAGGCGGAGGAC	chr19	SMARCA4	SMCA4_HUMAN	ACG	T	SMARCA4_T1130	0.0010664	0.300418
GAATACGTGCTGACACGCC	chr11	KCNJ11	KCJ11_HUMAN	TAC	Y	KCNJ11_Y12	0.0010665	0.300418
ACTAGCAGTGTCCTTCTAC	chr6	PEX6	PEX6_HUMAN	AGC	S	PEX6_S464	0.0010669	0.300418
AGCACCATGGATTCCATCCT	chrX	RBM10	RBM10_HUMAN	ACC	T	RBM10_T312	0.0010669	0.300418
GGCACCCACAGGCCTCCCCG	chr19	MYO1F	MYO1F_HUMAN	ACC	T	MYO1F_T977	0.0010674	0.300418
GAAAGTAATGAGAAAAAGT	chr5	LNPEP	LCAP_HUMAN	AGT	S	LNPEP_S269	0.0010676	0.300418
GAAAGTAATGAGAAAAAGT	chr5	LNPEP	LCAP_HUMAN	AGT	S	LNPEP_S283	0.0010676	0.300418
CCTCAACAGCGCCTCCGAGG	chr22	SYNGR1	SNG1_HUMAN	AGC	S	SYNGR1_S51	0.0010682	0.300418
ACTACTGGTCCTCCTGCTGC	chr3	RBSN	RBNS5_HUMAN	ACT	T	RBSN_T642	0.0010688	0.300418
GCTACGAGTCAGACATCCTGA	chr12	CHFR	CHFR_HUMAN	TAC	Y	CHFR_Y555	0.0010705	0.300418
AAGACTGTGGGGTTCTACC	chrX	TRMT2B	TRM2_HUMAN	ACT	T	TRMT2B_T170	0.0010708	0.300418
GATATCTACATTCAGCACC	chr22	RGL4	RGDSR_HUMAN	TAT	Y	RGL4_Y167	0.0010708	0.300418
GTGTTACTAGAGCTTCTGA	chr9	UHRF2	UHRF2_HUMAN	ACT	T	UHRF2_T152	0.0010716	0.300418
CTTTATAATCCTCGGGTCC	chr2	MRPL19	RM19_HUMAN	TAT	Y	MRPL19_Y167	0.0010723	0.300418
GACTATTTAAGTGAATGTG	chr17	KLHL11	KLH11_HUMAN	TAT	Y	KLHL11_Y373	0.0010723	0.300418
AATATCACAGATCCGTCAC	chr19	SMARCA4	SMCA4_HUMAN	TAT	Y	SMARCA4_Y489	0.0010744	0.300418
CTTATATTTGCAATGAGTG	chr19	ZNF615	ZN615_HUMAN	TAT	Y	ZNF615_Y540	0.0010744	0.300418
TCTACGGTTAATGTCATCCT	chr6	ADGRF5	AGRF5_HUMAN	ACG	T	ADGRF5_T798	0.0010755	0.300418
GCTAGTGACCTGATGGAGC	chr19	ABCA7	ABCA7_HUMAN	AGT	S	ABCA7_S244	0.0010774	0.300418
TTACAAGAGCCTCATTCCTC	chr3	FILIP1L	FIL1L_HUMAN	AGC	S	FILIP1L_S814	0.0010774	0.300418
GACACTCTGAATAAGGTAA	chr17	DNAH17	DYH17_HUMAN	ACT	T	DNAH17_T3142	0.0010777	0.300418
CCTCACCAATCTCATCCAC	chr19	AP3D1	AP3D1_HUMAN	ACC	T	AP3D1_T264	0.001078	0.300418
TCAACGCTGAATGTGGACT	chr5	RMND5B	RMD5B_HUMAN	ACG	T	RMND5B_T145	0.0010793	0.300418
GGGTAGTTGCAGACTTTCA	chr2	TTN	TITIN_HUMAN	AGT	S	TTN_S16854	0.0010794	0.300418
AGCGTCTACCGCGAGCGCTC	chr18	TMEM200C	T200C_HUMAN	TAC	Y	TMEM200C_Y326	0.0010798	0.300418
ATGTGGAAGCTGTGATGCTT	chr20	GPCPD1	GPCP1_HUMAN	AGC	S	GPCPD1_S25	0.0010803	0.300418
GCCAACTCGAAGTCATCCA	chr6	MAP3K7	M3K7_HUMAN	ACT	T	MAP3K7_T476	0.0010803	0.300418
TCCACAGAGTGCAAGACAA	chr2	CCDC141	CC141_HUMAN	ACA	T	CCDC141_T1040	0.0010803	0.300418
ATAAGTGTGATAGAGTACACC	chr18	ALPK2	ALPK2_HUMAN	AGT	S	ALPK2_S1410	0.0010809	0.300418
CTCTAGCTGCATGGTGGTA	chr6	UHRF1BP1	URFB1_HUMAN	AGC	S	UHRF1BP1_S464	0.0010811	0.300418
AGCAGCTTACAGGCCTTGC	chr21	UBASH3A	UBS3A_HUMAN	AGC	S	UBASH3A_S385	0.001082	0.300418
CTACTACTGGTGAGCGCCC	chr11	TREH	TREA_HUMAN	TAC	Y	TREH_Y174	0.0010824	0.300418
GCCAGAAACGCAGTCGGAAT	chrX	VSIG1	VSIG1_HUMAN	ACG	T	VSIG1_T354	0.0010824	0.300418
AATATGAAGGAAACATGACT	chr12	TAS2R50	T2R50_HUMAN	TAT	Y	TAS2R50_Y158	0.0010832	0.300418
AATATGAAGGAAACATGACT	chr12	TAS2R46	T2R46_HUMAN	TAT	Y	TAS2R46_Y158	0.0010832	0.300418
TGCATGTATTGTAAACACCT	chr7	KMT2C	KMT2C_HUMAN	TAT	Y	KMT2C_Y516	0.0010834	0.300418
GCCACAGACAAGGGCTCTCT	chr5	LRRTM2	LRRT2_HUMAN	ACA	T	LRRTM2_T59	0.0010841	0.300418
CCAACAGTGAAAATGCTCA	chrX	FMR1NB	FMR1N_HUMAN	AGT	S	FMR1NB_S108	0.0010846	0.300418
GGAACATGCAGCGAAAGTTG	chr1	HMCN1	HMCN1_HUMAN	ACA	T	HMCN1_T4654	0.0010853	0.300418
TATATGGCGTTAGTGACAAC	chr14	EML1	EMAL1_HUMAN	TAT	Y	EML1_Y653	0.0010855	0.300418
CACAGGGACATTGCAAAGAC	chr19	ZNF888	ZN888_HUMAN	ACA	T	ZNF888_T72	0.0010863	0.300468
TCTACCTGGCCGCCTTCACC	chr19	ADGRE3	AGRE3_HUMAN	TAC	Y	ADGRE3_Y430	0.0010872	0.300545
GGTACAAATGAAAAACAAA	chr12	ANO6	ANO6_HUMAN	ACA	T	ANO6_T88	0.0010879	0.300561
GCTAGTACCAGTGTTGGCC	chr22	BPIFC	BPIFC_HUMAN	AGT	S	BPIFC_S386	0.0010885	0.300561
TACACCTTGGGTAGGTGTTG	chr3	TMEM43	TMM43_HUMAN	ACC	T	TMEM43_T332	0.0010906	0.300712
GGGCTGCAGCGGTTTGCTGG	chr5	EXOC3	EXOC3_HUMAN	AGC	S	EXOC3_S540	0.0010912	0.300712
GTGGTTTACGAAGAGGTGCC	chr2	NEB	NEBU_HUMAN	TAC	Y	NEB_Y20	0.0010912	0.300712
ACCACTGTATTTACTCCTT	chr12	TXNRD1	TRXR1_HUMAN	ACT	T	TXNRD1_T523	0.0010923	0.300712
AGTACGGGAAGGTAAGAGGGC	chr16	APRT	APT_HUMAN	TAC	Y	APRT_Y105	0.0010928	0.300712
GCCAGTCATCCCAGACAATCT	chr9	SEC16A	SC16A_HUMAN	AGT	S	SEC16A_S1025	0.0010934	0.300712
TCTGATCAGTGCCCTCGTCA	chr2	NR4A2	NR4A2_HUMAN	AGT	S	NR4A2_S366	0.0010934	0.300712
AGTGGTTACTGCGTGAAGCA	chr8	PLEKHA2	PKHA2_HUMAN	TAC	Y	PLEKHA2_Y204	0.0010949	0.30086
GCCGCACTGCCATCGAAGG	chr1	P3H1	P3H1_HUMAN	ACT	T	P3H1_T570	0.0010966	0.30086
ATAACTTGCCTGAAATTCTA	chr6	PAK1IP1	PK1IP_HUMAN	ACT	T	PAK1IP1_T86	0.0010971	0.30086
ACCCCACGCTGGAGGACGA	chr19	PIP5K1C	PI51C_HUMAN	ACG	T	PIP5K1C_T499	0.0010972	0.30086
TAATAACAGGATTGGCTGC	chr2	CPS1	CPSM_HUMAN	ACA	T	CPS1_T300	0.0010972	0.30086
AGGTGACCCGAATCCTGGA	chr1	SH3BGRL3	SH3L3_HUMAN	ACC	T	SH3BGRL3_T25	0.0010977	0.30086
ACCTACCACATCAGGCATG	chr1	PADI4	PADI4_HUMAN	TAC	Y	PADI4_Y636	0.0010993	0.30086
AGTCACCCAGAAAACCATC	chr18	TIMM21	TIM21_HUMAN	ACC	T	TIMM21_T61	0.0010999	0.30086
GTCATGTACGGCGCGAGCGG	chr12	SFSWAP	SFSWA_HUMAN	TAC	Y	SFSWAP_Y2	0.0010999	0.30086
CAGTAAGCTATTTGCCCTT	chr10	CYP17A1	CP17A_HUMAN	AGC	S	CYP17A1_S431	0.0011011	0.30086
GACACGGGCCGCTTTGGCG	chr1	AGTRAP	ATRAP_HUMAN	ACG	T	AGTRAP_T84	0.0011014	0.30086
GGATGTTAGTGCCTTCTCCA	chr1	SEC16B	SC16B_HUMAN	AGT	S	SEC16B_S971	0.0011014	0.30086
GGATTGTACCTCCTGACCGA	chr16	VWA3A	VWA3A_HUMAN	TAC	Y	VWA3A_Y1055	0.0011028	0.300951
TACACTGCGCCGGCGGCCC	chr7	HIPK2	HIPK2_HUMAN	ACT	T	HIPK2_T1106	0.0011035	0.300951
CATAGCGCTGTGGACTGCAA	chr2	SCN2A	SCN2A_HUMAN	AGC	S	SCN2A_S646	0.0011036	0.300951
CTGAGCCAGACAGCTGAGG	chr12	SETD1B	SET1B_HUMAN	AGC	S	SETD1B_S608	0.0011056	0.301063
GCCACTGATAGCGTTGACC	chr11	CDON	CDON_HUMAN	ACT	T	CDON_T277	0.0011058	0.301063
GTCACACAGTGTGAGCCTCA	chr17	FAM83G	FA83G_HUMAN	AGT	S	FAM83G_S309	0.0011064	0.301063
TGTTCCTACAAGGCAAGCTC	chr11	SSRP1	SSRP1_HUMAN	TAC	Y	SSRP1_Y345	0.0011065	0.301063
AAATGAGACGAGAGAGGACA	chr8	RNF19A	RN19A_HUMAN	ACG	T	RNF19A_T689	0.0011101	0.3015
CGTGGGGACCCTGCAGTACC	chr8	IKBKB	IKKB_HUMAN	ACC	T	IKBKB_T185	0.0011101	0.3015
GAGACGTCGTCGGGCCCTGT	chr10	TRIM8	TRIM8_HUMAN	ACG	T	TRIM8_T391	0.0011101	0.3015
AAAAGCCAAAGAGGCTCAGTG	chr18	LMAN1	LMAN1_HUMAN	AGC	S	LMAN1_S88	0.0011106	0.3015
AGAAAGTCTTAAAAGACCC	chr6	TFB1M	TFB1M_HUMAN	AGT	S	TFB1M_S124	0.0011144	0.302362
AACAGTTCAACATCAATAA	chr13	SETDB2	SETB2_HUMAN	AGT	S	SETDB2_S64	0.0011156	0.302471
AACTAAAACATTTAAAGACC	chr12	DDX47	DDX47_HUMAN	ACA	T	DDX47_T25	0.0011166	0.302471
AGAAACTCTGTCGGAGGAA	chr5	MAST4	MAST4_HUMAN	ACT	T	MAST4_T47	0.0011168	0.302471
AAAACTGAGGAGTATGTGG	chr5	FAT2	FAT2_HUMAN	ACT	T	FAT2_T84	0.0011173	0.302471
GCTGGAGAGTACCGTGTGAG	chr19	LRFN1	LRFN1_HUMAN	AGT	S	LRFN1_S769	0.0011187	0.30268
ATTACATGTGAGCAGACACAC	chr19	RYR1	RYR1_HUMAN	TAC	Y	RYR1_Y4989	0.0011209	0.302964
GCCACTCTGGGCCAGTGCG	chr11	FAU	UBIM_HUMAN	ACT	T	FAU_T53	0.001121	0.302964
ACTACAGACCAAGTATATC	chr1	SNX27	SNX27_HUMAN	ACA	T	SNX27_T297	0.0011229	0.303104
ATTTATACCTGGAAGGCCC	chr1	SLAMF7	SLAF7_HUMAN	TAT	Y	SLAMF7_Y162	0.001123	0.303104
CAGCTACAAGTTGGCCCGG	chr22	EIF3D	EIF3D_HUMAN	TAC	Y	EIF3D_Y430	0.0011234	0.303104
AGCACCCCTGCCTCAGCCC	chr6	TJAP1	TJAP1_HUMAN	ACC	T	TJAP1_T378	0.0011241	0.303124
TACAGTGGCGGGCCCCAGGAC	chr1	ARID1A	ARI1A_HUMAN	AGT	S	ARID1A_S317	0.0011252	0.303139
AACAAAGACCATTCGACACA	chr15	ARRDC4	ARRD4_HUMAN	ACC	T	ARRDC4_T246	0.001127	0.303139
GAGACGATGGAGAACCTGACT	chr14	ADCY4	ADCY4_HUMAN	ACG	T	ADCY4_T833	0.0011274	0.303139
TCTCTGGACATCCTTGTTTC	chr8	SLC7A13	S7A13_HUMAN	ACA	T	SLC7A13_T99	0.0011274	0.303139
TTCACGGCGCGGTGTGGCG	chr20	SRMS	SRMS_HUMAN	ACG	T	SRMS_T63	0.0011274	0.303139
ACCACTGTCCCAGCCCTGT	chr14	ZFHX2	ZFHX2_HUMAN	ACT	T	ZFHX2_T2336	0.0011284	0.303139
TCTACACTGAGAAGGACTAC	chr18	ANKRD30B	AN30B_HUMAN	TAC	Y	ANKRD30B_Y26	0.0011286	0.303139
GCGTACCATCTACCTGTGC	chr10	PFKFB3	F263_HUMAN	ACC	T	PFKFB3_T248	0.0011294	0.303139
CGTACGGAGCGGGCAAAGC	chr22	SYNGR1	SNG1_HUMAN	TAC	Y	SYNGR1_Y6	0.00113	0.303139
AATACCACTCCCTCAGGTA	chr12	MMP19	MMP19_HUMAN	ACC	T	MMP19_T486	0.0011315	0.303139
AATCACAGAACTCAATGAC	chr1	KCNN3	KCNN3_HUMAN	ACA	T	KCNN3_T643	0.0011317	0.303139
TCCAGCTACCCGCCCCTCCTC	chr15	PLA2G4E	PA24E_HUMAN	AGC	S	PLA2G4E_S708	0.001132	0.303139
GCAACGGGCATCAGAGAAGC	chr21	PRDM15	PRD15_HUMAN	ACG	T	PRDM15_T285	0.0011323	0.303139
AAGAGCAAAGACTCAGAGCG	chr1	CASQ1	CASQ1_HUMAN	AGC	S	CASQ1_S188	0.0011338	0.303338
CGCACGGACAAGGGTGAGGCG	chr7	KCNH2	KCNH2_HUMAN	ACG	T	KCNH2_T895	0.0011343	0.303338
TTCAGCAGCACCAGCAGCC	chr22	CACNA1I	CAC1I_HUMAN	AGC	S	CACNA1I_S2154	0.0011356	0.303458
GAGAGTGAGACAGAGTCCG	chrX	AIFM1	AIFM1_HUMAN	AGT	S	AIFM1_S532	0.001136	0.303458
GGTTTCTACCATGGGTGACA	chr12	OR9K2	OR9K2_HUMAN	ACC	T	OR9K2_T22	0.0011382	0.303817
TGCAGCAGGTACTGGTAGAA	chr18	MC2R	ACTHR_HUMAN	AGC	S	MC2R_S294	0.0011386	0.303817
AGCACACGGTCATCATCGT	chr17	ARL5C	ARL5C_HUMAN	ACG	T	ARL5C_T18	0.0011403	0.303902
CTCAGTGAGATCTTTGCTGCC	chr17	TTYH2	TTYH2_HUMAN	AGT	S	TTYH2_S158	0.0011421	0.303902
CCCAGCAACCCCATCCTAA	chr1	WDR3	WDR3_HUMAN	AGC	S	WDR3_S792	0.0011431	0.303902
CAGCGGCAGCCGCCTGGACG	chr6	TPBG	TPBG_HUMAN	AGC	S	TPBG_S128	0.0011433	0.303902
ATGAATTATTCCGTGAGTGC	chr1	ABCA4	ABCA4_HUMAN	TAT	Y	ABCA4_Y1735	0.0011442	0.303902
GCCGGGCACCATGTCCCCGA	chr1	FGR	FGR_HUMAN	ACC	T	FGR_T297	0.0011445	0.303902
AGCAGCCAGAACAGGAAGTCT	chr21	SLC37A1	G6PT2_HUMAN	AGC	S	SLC37A1_S65	0.0011446	0.303902
AGATACCAGTGACCACAGAA	chr17	HEATR6	HEAT6_HUMAN	AGT	S	HEATR6_S499	0.0011452	0.303902
AGACGACCAAGGAGCAACT	chr9	ORM1	A1AG1_HUMAN	ACC	T	ORM1_T152	0.0011468	0.303902
AGACGACCAAGGAGCAACT	chr9	ORM2	A1AG2_HUMAN	ACC	T	ORM2_T152	0.0011468	0.303902
AAAAAACATCAGAAACAGA	chr4	PPAT	PUR1_HUMAN	ACA	T	PPAT_T224	0.001149	0.303902
AAGAGTGTGGAGGGCTGTA	chr3	TMEM89	TMM89_HUMAN	AGT	S	TMEM89_S44	0.001149	0.303902
GACTACGAGCGGCTGCAGC	chr7	CLIP2	CLIP2_HUMAN	TAC	Y	CLIP2_Y766	0.001149	0.303902
GATGATAACGGGGGATGCCC	chr16	ATP2C2	AT2C2_HUMAN	ACG	T	ATP2C2_T600	0.001149	0.303902
GTCAGCAATCACAACCTAA	chr12	AKAP3	AKAP3_HUMAN	AGC	S	AKAP3_S760	0.001149	0.303902
GGGCACCATCTCCAGCCAA	chrX	FRMPD3	FRPD3_HUMAN	ACC	T	FRMPD3_T1132	0.0011496	0.303902
TGCCAGTACCTATAACTACC	chr1	NPL	NPL_HUMAN	ACC	T	NPL_T219	0.0011496	0.303902
GAGACCTTTATCGCCTCTG	chr17	KDM6B	KDM6B_HUMAN	ACC	T	KDM6B_T1117	0.0011511	0.304132
ACCAGTGACCTCCTGGGCAG	chr3	PLXNB1	PLXB1_HUMAN	AGT	S	PLXNB1_S1556	0.0011533	0.304273
GTTATGAAAATGTTGATAG	chr6	LATS1	LATS1_HUMAN	TAT	Y	LATS1_Y597	0.0011536	0.304273
GGCACCCAGTGGGGCTGTGC	chr7	EPHB4	EPHB4_HUMAN	AGT	S	EPHB4_S461	0.0011549	0.304273
TCTGTCCACGGGGGACGTGG	chr7	NCF1	NCF1_HUMAN	ACG	T	NCF1_T179	0.0011555	0.304273
CGCACAGGTATGAGCCGGG	chr1	ATP13A2	AT132_HUMAN	ACA	T	ATP13A2_T398	0.0011562	0.304273
CCTATGGAGGAGGGGGCCAGT	chr15	CRTC3	CRTC3_HUMAN	TAT	Y	CRTC3_Y179	0.0011567	0.304273
TGAAGACAGATAGGATTGT	chr10	THNSL1	THNS1_HUMAN	ACA	T	THNSL1_T170	0.0011567	0.304273
GTGCAGGACCCTGGCCTCCA	chr19	ZNF333	ZN333_HUMAN	ACC	T	ZNF333_T38	0.0011592	0.304273
ATACTACACAGTCACAGGGC	chr2	FN1	FINC_HUMAN	ACA	T	FN1_T1324	0.0011595	0.304273
GGACTCGAGCACCAGCCCCG	chr17	CRK	CRK_HUMAN	AGC	S	CRK_S41	0.0011598	0.304273
TCGGACCTACTGGCTCCTT	chr1	NPR1	ANPRA_HUMAN	ACC	T	NPR1_T1048	0.0011604	0.304273
CTCAGCAGTAGCCTGGACAG	chr12	2021-03-09	MARH9_HUMAN	AGC	S	MARCH9_S98	0.0011609	0.304273
AGGCAGCTCAGAGGCTCCA	chr1	MROH7	MROH7_HUMAN	AGC	S	MROH7_S226	0.0011617	0.304273
AGGCAGCTCAGAGGCTCCA	chr1	MROH7	MROH7_HUMAN	AGC	S	MROH7_S708	0.0011617	0.304273
GCAACACCAAGGTGAGCAC	chr17	MYH13	MYH13_HUMAN	ACC	T	MYH13_T765	0.0011618	0.304273
TCAAGCAATTCAAAAACAGC	chr6	NT5DC1	NT5D1_HUMAN	AGC	S	NT5DC1_S431	0.0011619	0.304273
GCTGAGCTGCCTGGAGCTC	chr22	TUBGCP6	GCP6_HUMAN	AGC	S	TUBGCP6_S1600	0.0011641	0.304273
GAGAGTCAGCAGGTAAGTGTC	chr8	STAR	STAR_HUMAN	AGT	S	STAR_S100	0.0011663	0.304273
CAGCAACACTACAAATCAAC	chr14	KTN1	KTN1_HUMAN	ACT	T	KTN1_T436	0.0011666	0.304273
CATCCCCACAGTGGGAGACC	chr19	KMT2B	KMT2B_HUMAN	ACA	T	KMT2B_T1900	0.0011666	0.304273
GAGACTTTAGAAACTGAAA	chr16	PARN	PARN_HUMAN	ACT	T	PARN_T229	0.0011691	0.304273
GTGACAGTCACGGTGAGTG	chr15	RPLP1	RLA1_HUMAN	ACA	T	RPLP1_T22	0.0011699	0.304273
GATCACCGTGTACTGCGTG	chr11	DDI1	DDI1_HUMAN	ACC	T	DDI1_T4	0.0011701	0.304273
GCTATAAGACCTTGGCCGT	chr11	PACS1	PACS1_HUMAN	TAT	Y	PACS1_Y208	0.0011706	0.304273
AGAAGAGCTTGGCAGGGCC	chr10	DNMBP	DNMBP_HUMAN	AGC	S	DNMBP_S562	0.0011711	0.304273
CCTCACTGCCTTCTACCCC	chr16	CLN3	CLN3_HUMAN	ACT	T	CLN3_T173	0.0011711	0.304273
CTCAGCAATCAAGGCTTCC	chr6	VARS	SYVC_HUMAN	AGC	S	VARS_S998	0.0011711	0.304273
ACTGTATGTTAATGTCTGC	chr2	DNAH7	DYH7_HUMAN	TAT	Y	DNAH7_Y3267	0.0011718	0.304273
ACAGACTGGAGCAAACGGT	chr4	KLHL5	KLHL5_HUMAN	ACT	T	KLHL5_T91	0.0011719	0.304273
GAGGAGCAAGGTGAGCAGC	chr22	RGL4	RGDSR_HUMAN	AGC	S	RGL4_S419	0.0011727	0.304273
GGCAGCTACTGTGAGGACC	chr9	NOTCH1	NOTC1_HUMAN	AGC	S	NOTCH1_S1140	0.0011727	0.304273
TTCAGACTGGAGATCCAAC	chr5	PPWD1	PPWD1_HUMAN	ACT	T	PPWD1_T544	0.0011737	0.304273
GTCCTAGTGAACATGTGCA	chr19	ZNF649	ZN649_HUMAN	AGT	S	ZNF649_S476	0.0011749	0.304273
CACGGTGACAGCCACAGATG	chr5	PCDHAC2	PCDC2_HUMAN	ACA	T	PCDHAC2_T440	0.0011759	0.304273
CCAAGTGATGCCGGGGAGG	chr1	OBSCN	OBSCN_HUMAN	AGT	S	OBSCN_S3231	0.0011759	0.304273
CCAAGTGATGCCGGGGAGG	chr1	OBSCN	OBSCN_HUMAN	AGT	S	OBSCN_S2802	0.0011759	0.304273
ATTGAACACCAAGACCACGC	chr6	HIVEP2	ZEP2_HUMAN	ACC	T	HIVEP2_T1687	0.0011771	0.304273
CGCCCTCACGGCCCTCGACC	chr19	SHC2	SHC2_HUMAN	ACG	T	SHC2_T366	0.0011777	0.304273
CTTACGGCTCTGGGGTGGTG	chr1	EMC1	EMC1_HUMAN	TAC	Y	EMC1_Y181	0.0011777	0.304273
CAGCCAGCAGTTCCCAGGA	chr11	DDIAS	DDIAS_HUMAN	AGC	S	DDIAS_S403	0.0011785	0.304273
TGCCACAGACCCCGACTTG	chr10	CDH23	CAD23_HUMAN	ACA	T	CDH23_T157	0.0011785	0.304273
CCAGCACGGCCGCACCAGC	chr12	FAM222A	F222A_HUMAN	ACG	T	FAM222A_T115	0.0011795	0.304273
CTGACCCCCAACCCCGGGTAT	chr19	MCOLN1	MCLN1_HUMAN	ACC	T	MCOLN1_T17	0.0011798	0.304273
TGGTGACAGCAGTGCCAAAT	chr2	DNAH7	DYH7_HUMAN	AGC	S	DNAH7_S353	0.0011798	0.304273
AACAGCCTACAGTTTGTGT	chr20	SMOX	SMOX_HUMAN	AGC	S	SMOX_S383	0.00118	0.304273
GTGTACACTGAGGGAATTC	chr1	PRAMEF2	PRAM2_HUMAN	ACA	T	PRAMEF2_T440	0.0011811	0.304273
CCCAGCCTTGGTGTCAATG	chr17	TMUB2	TMUB2_HUMAN	AGC	S	TMUB2_S265	0.0011814	0.304273
CCTCTACTGCTGTCATCTC	chr22	APOL6	APOL6_HUMAN	ACT	T	APOL6_T84	0.001183	0.304273
ACTACAGTCCCCAGGAGATG	chr17	PLCD3	PLCD3_HUMAN	TAC	Y	PLCD3_Y597	0.0011835	0.304273
ACTATGTCCAGCGGGTCAAG	chr19	FARSA	SYFA_HUMAN	TAT	Y	FARSA_Y292	0.0011836	0.304273
ACGTTACCGTGCTCAAGGT	chr4	FGFR3	FGFR3_HUMAN	ACC	T	FGFR3_T307	0.0011842	0.304273
CCTACCGGTCTGTCAGTGAGA	chr1	PDE4B	PDE4B_HUMAN	TAC	Y	PDE4B_Y239	0.0011848	0.304273
GCAGGACCATCACAGTGGC	chr3	PLXND1	PLXD1_HUMAN	ACC	T	PLXND1_T1086	0.0011852	0.304273
AAAACAAGTTACCAGTTCC	chr2	TTN	TITIN_HUMAN	ACA	T	TTN_T32115	0.0011857	0.304273
GCGCTACCTGAGCCTGGAT	chr11	TSKU	TSK_HUMAN	TAC	Y	TSKU_Y209	0.0011865	0.304273
GCCAAACCAGCGTCTGGCA	chr15	TRIM69	TRI69_HUMAN	ACC	T	TRIM69_T343	0.0011873	0.304273
TGAAGACACATGGTATAAAA	chr3	LXN	LXN_HUMAN	ACA	T	LXN_T156	0.0011879	0.304273
CCACCAAAGCCTGGGGGCCT	chr10	RBP3	RET3_HUMAN	AGC	S	RBP3_S635	0.0011884	0.304273
CTGGGCTACATGGTCAGGAA	chr19	FBN3	FBN3_HUMAN	TAC	Y	FBN3_Y1269	0.0011896	0.304273
CAGAGGCACTCGAATTGCCC	chrX	PHEX	PHEX_HUMAN	ACT	T	PHEX_T19	0.0011897	0.304273
AACTACTATCAGGGGATGC	chr17	P3H4	SC65_HUMAN	TAC	Y	P3H4_Y184	0.00119	0.304273
GCCAGCCAGATCCACATGCC	chr19	CILP2	CILP2_HUMAN	AGC	S	CILP2_S668	0.0011922	0.304353
CCCAGCAAGGATCAGGGGTG	chr22	TNRC6B	TNR6B_HUMAN	AGC	S	TNRC6B_S727	0.0011938	0.304353
AATGAACACCAAGACCTACC	chr4	TLR2	TLR2_HUMAN	ACC	T	TLR2_T758	0.0011943	0.304353
TATGCCTAGCCTGCTGATGA	chr1	ZNF683	ZN683_HUMAN	AGC	S	ZNF683_S235	0.0011946	0.304353
ATCACTTATGGAAGTGCCA	chr10	MCU	MCU_HUMAN	ACT	T	MCU_T271	0.0011967	0.304353
GATACTGTCTGTGAAGACC	chr14	SIX4	SIX4_HUMAN	ACT	T	SIX4_T754	0.0011967	0.304353
CACCAAGAGCCTAATCTACC	chr19	CSNK1G2	KC1G2_HUMAN	AGC	S	CSNK1G2_S160	0.0011977	0.304353
GACCACTACATCCTGCAGCA	chr10	INPP5F	SAC2_HUMAN	TAC	Y	INPP5F_Y10	0.0011977	0.304353
GATTTCAACCCTGATACCTC	chr18	ZNF397	ZN397_HUMAN	ACC	T	ZNF397_T10	0.0011977	0.304353
AAAACTCATAATTTAAAAGC	chr2	GPD2	GPDM_HUMAN	ACT	T	GPD2_T454	0.0011987	0.304353
TTTAGTGGGATAGGCCGGTCT	chr22	DDX17	DDX17_HUMAN	AGT	S	DDX17_S680	0.0011992	0.304353
ACAAGCAAGAGCTGCATGC	chr8	RHOBTB2	RHBT2_HUMAN	AGC	S	RHOBTB2_S547	0.0012001	0.304353
CTCAGCCTTCAGGGAGAGC	chr20	NINL	NINL_HUMAN	AGC	S	NINL_S1267	0.0012006	0.304353
ACAACAGTGGAGGACTTGCAG	chr16	RNF40	BRE1B_HUMAN	ACA	T	RNF40_T278	0.0012008	0.304353
GAGTACAATGAATCTATGA	chr17	SMARCE1	SMCE1_HUMAN	TAC	Y	SMARCE1_Y126	0.0012019	0.304353
GTCCACGCAGAACTCTTTC	chr12	RECQL	RECQ1_HUMAN	ACG	T	RECQL_T594	0.0012019	0.304353
CACACAGGTGAGTCGGGCG	chr19	ZBTB32	ZBT32_HUMAN	ACA	T	ZBTB32_T341	0.001203	0.304353
AGATACAAGCGCGTGGACA	chr22	MOV10L1	M10L1_HUMAN	TAC	Y	MOV10L1_Y180	0.0012034	0.304353
GGCCTACACGGATGGAGACC	chr2	CAD	PYR1_HUMAN	ACG	T	CAD_T1103	0.0012044	0.304353
GGTCACTGGCTCAACCAAC	chr10	BTBD16	BTBDG_HUMAN	ACT	T	BTBD16_T16	0.0012044	0.304353
ACCTCACATGCATGCAGGG	chr19	ZNF17	ZNF17_HUMAN	ACA	T	ZNF17_T148	0.0012052	0.304353
CCTACAAGAATCCCGAGAGA	chr19	GP6	GPVI_HUMAN	TAC	Y	GP6_Y154	0.0012069	0.304353
GGCTATGTCTACATCCCCC	chr6	TMEM151B	T151B_HUMAN	TAT	Y	TMEM151B_Y112	0.0012073	0.304353
CGGCATGACGCGCAGCGCGG	chr12	FBXL14	FXL14_HUMAN	ACG	T	FBXL14_T194	0.0012092	0.304353
CTGAGCTCCATCCATGTCTA	chr16	ABCC11	ABCCB_HUMAN	AGC	S	ABCC11_S1010	0.0012113	0.304353
GATCACCCCCACAAAGAAG	chr17	TRPV3	TRPV3_HUMAN	ACC	T	TRPV3_T35	0.0012113	0.304353
GCTGAGCCACTCGGGGCTC	chr19	ZNF579	ZN579_HUMAN	AGC	S	ZNF579_S65	0.0012114	0.304353
TTCTACGAGCAGGCCTTCC	chr7	FZD1	FZD1_HUMAN	TAC	Y	FZD1_Y557	0.0012114	0.304353
CCTCCAGCCCAGCCCACCC	chr5	PLEKHG4B	PKH4B_HUMAN	AGC	S	PLEKHG4B_S1217	0.0012116	0.304353
TTCAGCTACCAGGTGGCCAA	chr5	PDGFRB	PGFRB_HUMAN	AGC	S	PDGFRB_S807	0.0012127	0.304353
TTCAGCTACCAGGTGGCCAA	chr5	PDGFRB	PGFRB_HUMAN	TAC	Y	PDGFRB_Y808	0.0012127	0.304353
ACCTACGACATGAATACCT	chr19	SIPA1L3	SI1L3_HUMAN	TAC	Y	SIPA1L3_Y1054	0.0012131	0.304353
CCTCCCCACATACAAGCTGG	chr3	MRAS	RASM_HUMAN	ACA	T	MRAS_T13	0.0012134	0.304353
TGTATGGGGAGCCGTCACC	chr16	SPATA2L	SPA2L_HUMAN	TAT	Y	SPATA2L_Y243	0.0012138	0.304353
CGACATCACAGATGAGGTTC	chr18	LAMA3	LAMA3_HUMAN	ACA	T	LAMA3_T2299	0.0012141	0.304353
GCCCACACAGCTCTTCCCC	chr17	HOXB8	HXB8_HUMAN	ACA	T	HOXB8_T132	0.0012146	0.304353
GAAGAGTCCTTATGACCCC	chr3	SEMA3B	SEM3B_HUMAN	AGT	S	SEMA3B_S168	0.0012157	0.304353
GCCTACCTGGTGCTGCACA	chr7	SCIN	ADSV_HUMAN	TAC	Y	SCIN_Y46	0.0012158	0.304353
CCTACTATGACACAGACTAT	chr1	CLK2	CLK2_HUMAN	TAC	Y	CLK2_Y90	0.001216	0.304353
TGGAGCTTCCTGCAGGGCC	chr12	KRT80	K2C80_HUMAN	AGC	S	KRT80_S116	0.0012179	0.304353
CACAGGGACTAGTGACCCCG	chr14	CEP170B	C170B_HUMAN	ACT	T	CEP170B_T1183	0.0012181	0.304353
TTCTTAGTGATGCTATTCC	chr12	TBC1D15	TBC15_HUMAN	AGT	S	TBC1D15_S281	0.0012192	0.304353
TTCTTAGTGATGCTATTCC	chr12	TBC1D15	TBC15_HUMAN	AGT	S	TBC1D15_S264	0.0012192	0.304353
GGACGTCAGCAGCAAGGTGG	chr17	UBE2O	UBE2O_HUMAN	AGC	S	UBE2O_S687	0.00122	0.304353
GGGTAGTCGTGGAAGCCTG	chr2	LRRFIP1	LRRF1_HUMAN	AGT	S	LRRFIP1_S110	0.0012203	0.304353
GGGTAGTCGTGGAAGCCTG	chr2	LRRFIP1	LRRF1_HUMAN	AGT	S	LRRFIP1_S78	0.0012203	0.304353
CCTCGGTACACTGTATGGGT	chr12	OTOGL	OTOGL_HUMAN	TAC	Y	OTOGL_Y151	0.0012206	0.304353
TTCAGCCACATAGCGATATG	chr4	ATP8A1	AT8A1_HUMAN	AGC	S	ATP8A1_S1007	0.0012224	0.304353
ACTACAGGTCCCCCCTGGTG	chr2	PRKAG3	AAKG3_HUMAN	TAC	Y	PRKAG3_Y254	0.0012234	0.304353
GGCAGCCAGCACTGAACCC	chr5	OR2V2	OR2V2_HUMAN	AGC	S	OR2V2_S313	0.0012246	0.304353
CGCACACAGGCCGGGAGGT	chr19	CEACAM16	CEA16_HUMAN	ACA	T	CEACAM16_T377	0.0012247	0.304353
TCTAGTAAGGTAATGACCA	chr3	TRANK1	TRNK1_HUMAN	AGT	S	TRANK1_S804	0.0012266	0.304353
TCAGTGCAGTGTTTCTCAAA	chr13	DZIP1	DZIP1_HUMAN	AGT	S	DZIP1_S618	0.0012268	0.304353
CTTATAAGTGCAGTGATTGT	chr19	ZNF134	ZN134_HUMAN	TAT	Y	ZNF134_Y288	0.0012269	0.304353
GAGCCTGAGCCTGCGGGAGG	chr1	PTGFRN	FPRP_HUMAN	AGC	S	PTGFRN_S158	0.0012287	0.304353
TGTGAGCAAAGTAATTGAG	chr20	TP53TG5	T53G5_HUMAN	AGC	S	TP53TG5_S31	0.0012289	0.304353
GCCCTACACGTTCGCAGGT	chr4	NOP14	NOP14_HUMAN	TAC	Y	NOP14_Y424	0.0012297	0.304353
GCTAGTCGTCCTGAATCGC	chr4	GALNT7	GALT7_HUMAN	AGT	S	GALNT7_S483	0.0012301	0.304353
CACGGACACCCACCAGCCAG	chr17	DHX33	DHX33_HUMAN	ACC	T	DHX33_T646	0.0012311	0.304353
GACACCAAGCTCTCCAAGC	chr6	TCF21	TCF21_HUMAN	ACC	T	TCF21_T113	0.0012311	0.304353
CATTACTGTGGATCAGACA	chr12	KANSL2	KANL2_HUMAN	ACT	T	KANSL2_T157	0.001233	0.304353
GCTAGCAACTACTTGGGAGG	chr6	SLC22A16	S22AG_HUMAN	ACT	T	SLC22A16_T534	0.0012332	0.304353
ACGGCAGTGGACACTTCTG	chr1	YTHDF2	YTHD2_HUMAN	AGT	S	YTHDF2_S464	0.0012352	0.304353
CCCACGGAGCCCAAGTTCAA	chr11	PANX1	PANX1_HUMAN	ACG	T	PANX1_T21	0.0012352	0.304353
GCGCGAGACCCAGTACCAGA	chr11	MAP6	MAP6_HUMAN	ACC	T	MAP6_T154	0.0012352	0.304353
GGGCTACGGGGAGAGTGGC	chr6	FNDC1	FNDC1_HUMAN	TAC	Y	FNDC1_Y198	0.0012365	0.304353
TGTATAAAAATGACCCTGTAG	chr2	BCS1L	BCS1_HUMAN	TAT	Y	BCS1L_Y403	0.0012365	0.304353
ACTGACCAGCTCTCTGGCCG	chr19	CRTC1	CRTC1_HUMAN	AGC	S	CRTC1_S579	0.0012369	0.304353
AGTAGTGAAGAATTGAGTCA	chr10	CLRN3	CLRN3_HUMAN	AGT	S	CLRN3_S61	0.001237	0.304353
CGCAGCCTCTACAACCTGG	chr12	KRT75	K2C75_HUMAN	AGC	S	KRT75_S61	0.0012385	0.304353
GCTATGACTTCCGGGTCATCG	chr17	SDK2	SDK2_HUMAN	TAT	Y	SDK2_Y1896	0.0012385	0.304353
TGAATATTTGATCAAATCC	chr1	MAN1C1	MA1C1_HUMAN	TAT	Y	MAN1C1_Y395	0.0012396	0.304353
GGCACACCCTGTGGAGGTA	chr2	ARHGAP25	RHG25_HUMAN	ACA	T	ARHGAP25_T152	0.0012397	0.304353
ATGTATAAGCATCGGTTTA	chrX	TGIF2LX	TF2LX_HUMAN	TAT	Y	TGIF2LX_Y70	0.0012415	0.304353
ATGTATAAGCATCGGTTTA	chrY	TGIF2LY	TF2LY_HUMAN	TAT	Y	TGIF2LY_Y70	0.0012415	0.304353
CGATTATGGAGGTATGTCA	chr9	SEC16A	SC16A_HUMAN	TAT	Y	SEC16A_Y1266	0.0012415	0.304353
TACAGACTGCTGAATCTCT	chr1	PFKFB2	F262_HUMAN	ACT	T	PFKFB2_T310	0.0012415	0.304353
GCCACATGTCAGTGTTTGAA	chr4	EGF	EGF_HUMAN	ACA	T	EGF_T854	0.0012419	0.304353
CGTCACCACCACGGAGATG	chr11	PTPRJ	PTPRJ_HUMAN	ACC	T	PTPRJ_T552	0.0012426	0.304353
ATAACAGCATCATCTGTGC	chr3	DCBLD2	DCBD2_HUMAN	ACA	T	DCBLD2_T309	0.0012429	0.304353
AGCAGCACTTTCCGCATCT	chr11	ABCC8	ABCC8_HUMAN	AGC	S	ABCC8_S303	0.001244	0.304353
GGAACACAGCAGCCTCCCC	chrX	NHSL2	NHSL2_HUMAN	ACA	T	NHSL2_T963	0.0012444	0.304353
CCACTACCCGGCTTATGAA	chr8	EPHX2	HYES_HUMAN	ACC	T	EPHX2_T51	0.0012461	0.304353
AACAGTTCTACACATTTAC	chr4	CLCN3	CLCN3_HUMAN	AGT	S	CLCN3_S67	0.0012462	0.304353
GGCAGCTCCACCAGCAAGG	chr3	SLC6A1	SC6A1_HUMAN	AGC	S	SLC6A1_S591	0.0012484	0.304353
CTTATGAAACAAAAATGGACT	chr2	RTN4	RTN4_HUMAN	TAT	Y	RTN4_Y573	0.0012491	0.304353
CAAAAGCCTGGAGGCCCAG	chr14	PLEKHD1	PLHD1_HUMAN	AGC	S	PLEKHD1_S151	0.0012498	0.304353
GACAGTCAGCATCCGCCGCC	chr2	MYO3B	MYO3B_HUMAN	AGC	S	MYO3B_S987	0.0012505	0.304353
CCAAGTAGTCTGAAGACGC	chr4	EPHA5	EPHA5_HUMAN	AGT	S	EPHA5_S940	0.0012506	0.304353
CCAAGTAGTCTGAAGACGC	chr4	EPHA5	EPHA5_HUMAN	AGT	S	EPHA5_S941	0.0012506	0.304353
AATACCATCTCAGCAGGCT	chr11	CD44	CD44_HUMAN	ACC	T	CD44_T271	0.001252	0.304353
AAGCGACACGCTGCAGTGGG	chr14	CLEC14A	CLC14_HUMAN	ACG	T	CLEC14A_T127	0.0012527	0.304353
TGGCAGCAGGGGAGAGCGT	chr3	COL7A1	CO7A1_HUMAN	AGC	S	COL7A1_S2500	0.0012528	0.304353
AAAGGTCACTGTCACTTCTT	chr11	TRIM66	TRI66_HUMAN	ACT	T	TRIM66_T930	0.0012529	0.304353
CAGAGTCACGTTGAGCAAGG	chr21	MORC3	MORC3_HUMAN	AGT	S	MORC3_S601	0.0012529	0.304353
TGTACGGCTGTGACATCTGT	chr16	ZNF423	ZN423_HUMAN	TAC	Y	ZNF423_Y886	0.0012535	0.304353
GATCATCACGGTGATAGGCC	chr3	C3orf18	CC018_HUMAN	ACG	T	C3orf18_T70	0.001254	0.304353
AGCGAACAGTAATGGAAGTG	chr17	TNRC6C	TNR6C_HUMAN	AGT	S	TNRC6C_S44	0.0012546	0.304353
AGGCTCTACTCATCCAAGAA	chr5	SLC4A9	B3A4_HUMAN	ACT	T	SLC4A9_T195	0.0012546	0.304353
CTCAAGTCTTATTATACAC	chr4	ZNF595	ZN595_HUMAN	AGT	S	ZNF595_S354	0.0012549	0.304353
GAGACCGACCTCCACATGC	chr5	SLC6A18	S6A18_HUMAN	ACC	T	SLC6A18_T392	0.0012549	0.304353
GCGGAGCTTCGGTGAGGCC	chr20	MAP1LC3A	MLP3A_HUMAN	AGC	S	MAP1LC3A_S12	0.0012555	0.304353
TGTCACAGCCCTACGGAGC	chr6	RING1	RING1_HUMAN	ACA	T	RING1_T75	0.001257	0.304353
AGCCAGCAGACCAGGGCCC	chr17	GAA	LYAG_HUMAN	AGC	S	GAA_S61	0.0012573	0.304353
ATCACGGAGCCTGAAGATGA	chr19	SNRPA	SNRPA_HUMAN	AGC	S	SNRPA_S48	0.0012581	0.304353
GCGCCAGACCACAGGTCTCA	chr14	TRIM9	TRIM9_HUMAN	ACC	T	TRIM9_T363	0.0012584	0.304353
GCTACATGCTATTGGCCAC	chr15	DUOXA1	DOXA1_HUMAN	TAC	Y	DUOXA1_Y208	0.0012592	0.304353
[truncated: 481,770+ more rows]

## Sheet: PD-L1_low_antisense （-IFNγ）
sg_seq	chr	gene_name	pro_id	aa_genome_seq	target_aa	gene_aa_id	lo_value	lo_value_BH_adjust
ACCATAGCTGATCATGCAG	chr9	CD274	PD1L1_HUMAN	TAT	Y	CD274_Y118	1.3694e-11	5.07742e-06
CGTAGGCCGCGGACAGAAGCG	chr10	ADARB2	RED2_HUMAN	TAC	Y	ADARB2_Y251	2.0735e-09	0.000384403
AAACGGGAACTACATGTGGT	chr3	TSC22D2	T22D2_HUMAN	TCC	S	TSC22D2_S160	2.8715e-08	0.00354895
CATAGGAACAGAGTACTCTGT	chr3	DNAJC13	DJC13_HUMAN	TAT	Y	DNAJC13_Y151	2.0693e-07	0.0191812
GCTGACTCGGAGAACGCTT	chr4	FAM160A1	F16A1_HUMAN	TCA	S	FAM160A1_S486	3.658e-07	0.027126
TATAAAAGGCATTCACTGGTG	chr3	PROS1	PROS_HUMAN	TAT	Y	PROS1_Y636	9.6042e-07	0.0593503
AATGATCCATCGTCTCCAA	chr10	HK1	HXK1_HUMAN	TCA	S	HK1_S269	1.4101e-06	0.0718854
GTGGTTGAATTGGGCATCGG	chr1	OR14C36	O14CZ_HUMAN	TCA	S	OR14C36_S4	1.5936e-06	0.0718854
ACGACGAGGAGGAGGAGGG	chr10	NANOS1	NANO1_HUMAN	TCG	S	NANOS1_S82	1.7449e-06	0.0718854
GAGGAGACCACAATGACAC	chr16	WWOX	WWOX_HUMAN	TCC	S	WWOX_S259	2.8205e-06	0.104578
AATAATATGTGGACATGAG	chr12	TRHDE	TRHDE_HUMAN	TAT	Y	TRHDE_Y331	3.1226e-06	0.104666
CATAGTGGTGGTGGTGATGG	chr1	ZNF281	ZN281_HUMAN	TAT	Y	ZNF281_Y149	3.8433e-06	0.104666
AGGACACCCTCTCGGAAACG	chr14	RIN3	RIN3_HUMAN	TCC	S	RIN3_S396	3.9231e-06	0.104666
AGGAGGAGACGGGCACGCAGC	chr21	KRTAP10-9	KR109_HUMAN	TCC	S	KRTAP10-9_S249	4.2302e-06	0.104666
GAGATTCAATAATCAGTCT	chr17	COIL	COIL_HUMAN	TCT	S	COIL_S566	4.5494e-06	0.104666
AGACGATAAGCCAAATGTGC	chr5	ACOT12	ACO12_HUMAN	TAT	Y	ACOT12_Y404	5.173e-06	0.104666
GACGAGGACGAGGAGGAGG	chr4	NKX6-1	NKX61_HUMAN	TCG	S	NKX6-1_S53	5.173e-06	0.104666
GTGTGGGAGGGTGGGTGGGA	chr1	TMEM39B	TM39B_HUMAN	TCC	S	TMEM39B_S113	5.173e-06	0.104666
GGAGAGTTTAGAATAACGC	chr20	RALGAPB	RLGPB_HUMAN	TCT	S	RALGAPB_S567	5.3635e-06	0.104666
GTGTAGTGTGGGGGCCCCT	chr22	SOX10	SOX10_HUMAN	TAC	Y	SOX10_Y369	5.6885e-06	0.105458
TATGGAAGGTCTCAAGTCC	chr17	KCNH4	KCNH4_HUMAN	TCC	S	KCNH4_S977	6.8278e-06	0.113658
GTCAAGTAGTCGGGCGTGGT	chr4	CRMP1	DPYL1_HUMAN	TAC	Y	CRMP1_Y316	6.8894e-06	0.113658
CTGGGACTCGCAGGGAGAC	chr19	NOTCH3	NOTC3_HUMAN	TCC	S	NOTCH3_S1252	7.0504e-06	0.113658
CTGAGGAGACCACAATGACA	chr16	WWOX	WWOX_HUMAN	TCA	S	WWOX_S260	7.5146e-06	0.116093
GGGAAACGAATTCCACAAC	chr8	PRKDC	PRKDC_HUMAN	TCC	S	PRKDC_S2463	1.0625e-05	0.148783
AAGACTTTATGCGGTGAGACG	chr13	ARHGEF7	ARHG7_HUMAN	TCT	S	ARHGEF7_S103	1.2691e-05	0.148783
AAGACTTTATGCGGTGAGACG	chr13	ARHGEF7	ARHG7_HUMAN	TCT	S	ARHGEF7_S153	1.2691e-05	0.148783
CAGGACACCCCCAGGAATC	chr22	SULT4A1	ST4A1_HUMAN	TCC	S	SULT4A1_S217	1.2691e-05	0.148783
TGGAAGAGGAGGAGGAAGAGG	chr12	PRR13	PRR13_HUMAN	TCC	S	PRR13_S143	1.2691e-05	0.148783
GATGGAGATGATGGGGCGC	chr6	TULP4	TULP4_HUMAN	TCC	S	TULP4_S347	1.2715e-05	0.148783
GGGAGATGACCGGGACTGG	chr19	CYP4F2	CP4F2_HUMAN	TCC	S	CYP4F2_S399	1.2924e-05	0.148783
GGGAGATGACCGGGACTGG	chr19	CYP4F11	CP4FB_HUMAN	TCC	S	CYP4F11_S399	1.2924e-05	0.148783
CTGAGTTAGTCTCTTCCTCC	chr17	BECN1	BECN1_HUMAN	TCA	S	BECN1_S64	1.3242e-05	0.148783
AAGGAAGTCCTAGGAGGGA	chr2	RHBDD1	RHBL4_HUMAN	TCC	S	RHBDD1_S191	1.4137e-05	0.154167
CAGAGTGTGTGGAAGTGCT	chr22	KLHDC7B	KLD7B_HUMAN	TCT	S	KLHDC7B_S35	1.5491e-05	0.164106
TTCATGTATCGGAGAAAGTC	chr17	ST6GALNAC1	SIA7A_HUMAN	TAC	Y	ST6GALNAC1_Y498	1.7533e-05	0.169097
CTGAAGCAGCAGTCCTTCC	chr11	CKAP5	CKAP5_HUMAN	TCA	S	CKAP5_S524	1.9291e-05	0.169097
GAGGAGGAAGAAGAGGCGG	chr1	SERTAD4	SRTD4_HUMAN	TCC	S	SERTAD4_S226	1.9741e-05	0.169097
TCTGAGACGAGCTTGGCGG	chr8	MYC	MYC_HUMAN	TCA	S	MYC_S161	1.9741e-05	0.169097
AGGGACAGGGGGAGGGAGG	chr19	ATF5	ATF5_HUMAN	TCC	S	ATF5_S144	2.0218e-05	0.169097
ATCATAGTTACTAGAAGTT	chr17	TOP2A	TOP2A_HUMAN	TAT	Y	TOP2A_Y151	2.0218e-05	0.169097
GGTGAGAGATGAAACCCGT	chr2	RHBDD1	RHBL4_HUMAN	TCA	S	RHBDD1_S300	2.0374e-05	0.169097
CATAGGTCTCAAAGTGGTTG	chr17	WFIKKN2	WFKN2_HUMAN	TAT	Y	WFIKKN2_Y371	2.0585e-05	0.169097
CGGATGCCCTGCGCTGTGA	chr12	POLE	DPOE1_HUMAN	TCC	S	POLE_S1511	2.0681e-05	0.169097
GGTGTACCTCAAACCCTCC	chr11	OR10S1	O10S1_HUMAN	TAC	Y	OR10S1_Y32	2.1307e-05	0.169097
CATAGCCGGTGTCCAGGGC	chr9	SEMA4D	SEM4D_HUMAN	TAT	Y	SEMA4D_Y815	2.1815e-05	0.169097
GGTGCTGACTGCCCCACTCC	chr4	JADE1	JADE1_HUMAN	TCA	S	JADE1_S709	2.2071e-05	0.169097
CAGACCAGTAGATTCTATTGC	chr19	LDLR	LDLR_HUMAN	TCT	S	LDLR_S444	2.2206e-05	0.169097
CATACAGGCTGTCTGCATCT	chr1	YARS	SYYC_HUMAN	TAT	Y	YARS_Y388	2.2625e-05	0.169097
GGCGTACACGGCGAAGGCG	chr22	SLC16A8	MOT3_HUMAN	TAC	Y	SLC16A8_Y256	2.2803e-05	0.169097
GGTAGGTGTTCTCGGTCTTGT	chr12	UTP20	UTP20_HUMAN	TAC	Y	UTP20_Y14	2.3971e-05	0.174272
GGTAGATGAAGTCGGAGATGA	chr9	NOTCH1	NOTC1_HUMAN	TAC	Y	NOTCH1_Y1915	2.4962e-05	0.177556
AAGAATCGTCCCAAGCTTG	chr4	PGM2	PGM2_HUMAN	TCT	S	PGM2_S210	2.6578e-05	0.177556
ACACGGTAGAGCAGGAGCTG	chr15	CSPG4	CSPG4_HUMAN	TAC	Y	CSPG4_Y1620	2.6613e-05	0.177556
CCCCGACGGGTGCTGGTTC	chr6	ARID1B	ARI1B_HUMAN	TCG	S	ARID1B_S413	2.6697e-05	0.177556
CACCGAGAGCAAGGACTGC	chr16	ABAT	GABT_HUMAN	TCG	S	ABAT_S149	2.6817e-05	0.177556
GAGACACCAGGTCCGGGCTG	chr16	CMIP	CMIP_HUMAN	TCT	S	CMIP_S382	2.7902e-05	0.178686
GATATTCTTCCCAGGTACC	chr4	SULT1B1	ST1B1_HUMAN	TAT	Y	SULT1B1_Y159	3.0151e-05	0.178686
TTTGAAGCTGACTTTGATC	chr1	SRSF4	SRSF4_HUMAN	TCA	S	SRSF4_S466	3.103e-05	0.178686
GGGAAGCAGCCTAACAAAAT	chr4	KIAA1109	K1109_HUMAN	TCC	S	KIAA1109_S3601	3.3476e-05	0.178686
AGTATAGACGTCAATGTTCT	chr1	BTBD8	BTBD8_HUMAN	TCT	S	BTBD8_S318	3.3687e-05	0.178686
CCGACTCACTGGAACTCAT	chr7	CUX1	CUX1_HUMAN	TCG	S	CUX1_S1066	3.3875e-05	0.178686
GGGATGCCTCGGCCATTCTGA	chr1	TMCO4	TMCO4_HUMAN	TCC	S	TMCO4_S177	3.4586e-05	0.178686
ATGTAGGATGGCACCATGCT	chr11	KIF18A	KI18A_HUMAN	TCC	S	KIF18A_S819	3.5017e-05	0.178686
TGGATTTGGCCTTGGCTTGG	chr19	CYP4F2	CP4F2_HUMAN	TCC	S	CYP4F2_S293	3.5439e-05	0.178686
TGGATTTGGCCTTGGCTTGG	chr19	CYP4F3	CP4F3_HUMAN	TCC	S	CYP4F3_S293	3.5439e-05	0.178686
AAGATGTGCTGTATCGGTTGA	chr6	TBX18	TBX18_HUMAN	TCT	S	TBX18_S433	3.546e-05	0.178686
GGTAGAAGGAATACAGGAT	chr1	FCRL6	FCRL6_HUMAN	TAC	Y	FCRL6_Y242	3.6004e-05	0.178686
TAGATCCCAGCCTCCGCTCT	chr19	PKN1	PKN1_HUMAN	TCT	S	PKN1_S860	3.6765e-05	0.178686
AGACGAGGAGACCAGCAGC	chr9	SNAPC4	SNPC4_HUMAN	TCG	S	SNAPC4_S925	3.8072e-05	0.178686
AGACGATCGGGTCTGGCCT	chr4	ARHGAP10	RHG10_HUMAN	TCG	S	ARHGAP10_S682	3.8072e-05	0.178686
AGGAGACGGCTGAACCTCTG	chr11	TECTA	TECTA_HUMAN	TCC	S	TECTA_S376	3.8072e-05	0.178686
CAGACGTCTCCGAGTCTGACG	chr15	RTF1	RTF1_HUMAN	TCT	S	RTF1_S98	3.8072e-05	0.178686
GAGACGGAAATTCAGTTAA	chr8	UBXN8	UBXN8_HUMAN	TCT	S	UBXN8_S167	3.8072e-05	0.178686
GAGACGGAAATTCAGTTAA	chr8	UBXN8	UBXN8_HUMAN	TCT	S	UBXN8_S130	3.8072e-05	0.178686
GAGGAGAAGACCCACGGCT	chr8	BOP1	BOP1_HUMAN	TCC	S	BOP1_S735	3.8072e-05	0.178686
GAGTAGTCTGTTCTGTAAA	chr15	RAD51	RAD51_HUMAN	TAC	Y	RAD51_Y232	3.8072e-05	0.178686
GTGAGGTATCGGCCGTGGCG	chr6	TUBB	TBB5_HUMAN	TAC	Y	TUBB_Y310	3.8072e-05	0.178686
TAGAGAGTTGGACACTGAGAC	chr17	BRCA1	BRCA1_HUMAN	TCT	S	BRCA1_S157	3.8072e-05	0.178686
AGTAGAACTATTAGCTGAT	chr17	OR1E2	OR1E2_HUMAN	TCT	S	OR1E2_S276	3.9223e-05	0.181787
GGGAGTGAGCAGACACACTC	chr16	NPIPA5	NPIA5_HUMAN	TCA	S	NPIPA5_S337	4.0715e-05	0.1841
GGGAGTGAGCAGACACACTC	chr16	NPIPA1	NPIA1_HUMAN	TCA	S	NPIPA1_S337	4.0715e-05	0.1841
GGGAGCAGAGGTAGTCTAG	chr17	UNC119	U119A_HUMAN	TCC	S	UNC119_S78	4.3166e-05	0.189222
GGTAGTCCAAGGTCTGAGAG	chr15	PATL2	PATL2_HUMAN	TAC	Y	PATL2_Y105	4.4962e-05	0.189222
CATAGCTTGGAGCAAATCCG	chr17	MSI2	MSI2H_HUMAN	TAT	Y	MSI2_Y237	4.5226e-05	0.189222
CTGAGGAGTCTCCTGCTGCCC	chr19	PALM3	PALM3_HUMAN	TCA	S	PALM3_S181	4.577e-05	0.189222
ACATAGTTTCCAAATACCA	chr6	SLC18B1	S18B1_HUMAN	TAT	Y	SLC18B1_Y93	4.7355e-05	0.189222
TCCGATCCATCAGAGGCGG	chrX	MAGEE1	MAGE1_HUMAN	TCG	S	MAGEE1_S376	4.7355e-05	0.189222
AGGATCGACGCACACACACG	chr9	SPATA31A7	S31A7_HUMAN	TCC	S	SPATA31A7_S753	4.7814e-05	0.189222
AGGATCGACGCACACACACG	chr9	SPATA31A7	S31A7_HUMAN	TCC	S	SPATA31A7_S753	4.7814e-05	0.189222
AGGATCGACGCACACACACG	chr9	SPATA31A5	S31A5_HUMAN	TCC	S	SPATA31A5_S753	4.7814e-05	0.189222
AGGATCGACGCACACACACG	chr9	SPATA31A5	S31A5_HUMAN	TCC	S	SPATA31A5_S753	4.7814e-05	0.189222
AGGGTGTAGCCGTGGCAGCT	chr17	KRT33B	KT33B_HUMAN	TAC	Y	KRT33B_Y29	4.7972e-05	0.189222
AGGGTGTAGCCGTGGCAGCT	chr17	KRT34	KRT34_HUMAN	TAC	Y	KRT34_Y71	4.7972e-05	0.189222
TCCGGGTACCCAGGGGTGAC	chr17	PLSCR3	PLS3_HUMAN	TAC	Y	PLSCR3_Y24	4.9559e-05	0.193425
CAGAGACGTCTAGGAGGGACC	chr16	APOBR	APOBR_HUMAN	TCT	S	APOBR_S996	5.2172e-05	0.201502
ACTGAGCATACTCCATGCT	chr10	RRP12	RRP12_HUMAN	TCA	S	RRP12_S262	5.4992e-05	0.20857
GAAGTAAAGGATGGCAGCC	chr12	AQP5	AQP5_HUMAN	TAC	Y	AQP5_Y221	5.5127e-05	0.20857
ATAGGACTCAGGAGCCTGC	chr22	RTCB	RTCB_HUMAN	TCC	S	RTCB_S474	5.7205e-05	0.210151
GGGAGCGAGTGGCGCATGCC	chr19	CLPP	CLPP_HUMAN	TCG	S	CLPP_S169	5.7328e-05	0.210151
CTGAGGTTGGGGTTCGTAC	chr7	CDCA7L	CDA7L_HUMAN	TCA	S	CDCA7L_S249	5.7812e-05	0.210151
CTGAGGTTGGGGTTCGTAC	chr7	CDCA7L	CDA7L_HUMAN	TCA	S	CDCA7L_S203	5.7812e-05	0.210151
AGTATGATTTCCATATAGG	chr7	CHN2	CHIO_HUMAN	TAC	Y	CHN2_Y29	6.0547e-05	0.212305
CACAGAGCTCAGCGTGCGC	chr19	NR1H2	NR1H2_HUMAN	TCT	S	NR1H2_S432	6.0632e-05	0.212305
CACAGAGCTCAGCGTGCGC	chr19	NR1H2	NR1H2_HUMAN	TCT	S	NR1H2_S335	6.0632e-05	0.212305
GGTATAAGAGGAAAGCGGTG	chr1	PIGM	PIGM_HUMAN	TAC	Y	PIGM_Y111	6.0695e-05	0.212305
CTGGATGGTGGGCCGAGGC	chr15	ALPK3	ALPK3_HUMAN	TCC	S	ALPK3_S938	6.404e-05	0.221912
GTGAGCAGTAACCGAGCAGC	chr3	VWA5B2	VW5B2_HUMAN	TCA	S	VWA5B2_S560	6.6272e-05	0.226359
AATGTTGAAATTGAAACTCG	chr1	NEGR1	NEGR1_HUMAN	TCA	S	NEGR1_S94	6.7009e-05	0.226359
CGGAAATGAAAGAATTGAAC	chr12	SCYL2	SCYL2_HUMAN	TCC	S	SCYL2_S593	6.7155e-05	0.226359
CATTGAGGATGCTGCCCCA	chr1	MST1L	MST1L_HUMAN	TCA	S	MST1L_S16	6.8559e-05	0.226706
CTGGGAGGCCTCCTCGGAG	chr2	ALK	ALK_HUMAN	TCC	S	ALK_S299	6.8896e-05	0.226706
CATAGCTGGGGTGCAAGAT	chr19	COLGALT1	GT251_HUMAN	TAT	Y	COLGALT1_Y466	6.9092e-05	0.226706
CAGATGACTTAATTATATC	chr2	TTN	TITIN_HUMAN	TCT	S	TTN_S12454	7.0209e-05	0.226789
TCATGAGGAGTGAGAAGAA	chr3	ZNF621	ZN621_HUMAN	TCA	S	ZNF621_S439	7.0672e-05	0.226789
TGTACACCAACTGCTGTCTG	chr21	WDR4	WDR4_HUMAN	TAC	Y	WDR4_Y282	7.1556e-05	0.226789
ACCTGGTATTGAGCTTTCAG	chr16	ZNF19	ZNF19_HUMAN	TAC	Y	ZNF19_Y10	7.1912e-05	0.226789
GCGAGCTGGAGCTGTCGTTG	chr15	MEX3B	MEX3B_HUMAN	TCG	S	MEX3B_S291	7.2609e-05	0.226789
ATTAGAGTCTTCCTGCGAT	chr8	TTI2	TTI2_HUMAN	TCT	S	TTI2_S15	7.3343e-05	0.226789
GAGATCGGATTGGCAAATAA	chr14	ATG2B	ATG2B_HUMAN	TCT	S	ATG2B_S1258	7.3399e-05	0.226789
GAGTAGCACAGGGCGGTGA	chr21	PWP2	PWP2_HUMAN	TAC	Y	PWP2_Y613	7.4732e-05	0.227122
GAGTAGCACAGGGCGGTGA	chr21	PWP2	PWP2_HUMAN	TAC	Y	PWP2_Y613	7.4732e-05	0.227122
GAGGGGTACGGTGGATCTGA	chr16	ZNF469	ZN469_HUMAN	TAC	Y	ZNF469_Y1470	7.6479e-05	0.230542
GAGAATTTACATTTAAGGG	chr5	ANKRD34B	AN34B_HUMAN	TCT	S	ANKRD34B_S456	7.8518e-05	0.23085
GGTAATCCTCTTTCTCCATG	chr11	TYR	TYRO_HUMAN	TAC	Y	TYR_Y521	7.8861e-05	0.23085
CAGGAGAGGCCCACTCGGC	chr8	GATA4	GATA4_HUMAN	TCC	S	GATA4_S270	7.9699e-05	0.23085
GGGTGACTTCTACAAGCAG	chr3	PRKCD	KPCD_HUMAN	TCA	S	PRKCD_S626	8.0355e-05	0.23085
CAGATGGAGCCACCACTGGAA	chr12	NACA	NACAM_HUMAN	TCT	S	NACA_S380	8.0722e-05	0.23085
CAGAGTGGGCAGCTGGAGA	chr2	SH3RF3	SH3R3_HUMAN	TCT	S	SH3RF3_S613	8.0806e-05	0.23085
GAGAGCTGGATGCAGCAAT	chr15	WDR61	WDR61_HUMAN	TCT	S	WDR61_S83	8.1083e-05	0.23085
GGGACTGCACCTCTGCCCA	chr7	ATG9B	ATG9B_HUMAN	TCC	S	ATG9B_S334	8.295e-05	0.23085
GATGAAGTCGTGGCAATTC	chr3	HEG1	HEG1_HUMAN	TCA	S	HEG1_S369	8.304e-05	0.23085
GCTGGACTCCTGAGTGTCC	chr22	ZNRF3	ZNRF3_HUMAN	TCC	S	ZNRF3_S914	8.3192e-05	0.23085
TGGAGGATTGGAGCTCTAG	chr14	BDKRB1	BKRB1_HUMAN	TCC	S	BDKRB1_S13	8.343e-05	0.23085
GCTGAGTGACCGGCTGTGT	chr14	LTBP2	LTBP2_HUMAN	TCA	S	LTBP2_S1698	8.7192e-05	0.238339
GAGGAGGTGAACTGGCGGA	chr17	KRT17	K1C17_HUMAN	TCC	S	KRT17_S10	8.7422e-05	0.238339
CTTGCATAAGACTAAAGGAA	chr16	SMG1	SMG1_HUMAN	TAT	Y	SMG1_Y2317	9.1477e-05	0.244478
GAGAGCACTGCGAACAGGCA	chr12	KMT2D	KMT2D_HUMAN	TCT	S	KMT2D_S1401	9.1541e-05	0.244478
GACTGAGGGGGAGGCCGGG	chr5	ENC1	ENC1_HUMAN	TCA	S	ENC1_S408	9.1652e-05	0.244478
AAGATGGAATTTCTCTTAAT	chr2	NGEF	NGEF_HUMAN	TCC	S	NGEF_S63	9.2551e-05	0.245113
AGTAATCCACATAGGTGATCT	chr11	PIWIL4	PIWL4_HUMAN	TAC	Y	PIWIL4_Y339	9.3816e-05	0.245399
TATATACTGGCTCCATATGAC	chr14	SIX4	SIX4_HUMAN	TAT	Y	SIX4_Y332	9.4472e-05	0.245399
GCAGAGGCTGGCTTGGAAG	chr10	NOLC1	NOLC1_HUMAN	TCT	S	NOLC1_S508	9.5789e-05	0.245399
ATGATAGTTCAGTAGGAGG	chr1	SPAG17	SPG17_HUMAN	TAT	Y	SPAG17_Y525	9.6095e-05	0.245399
GGGAGACAGGGCATGCTTCT	chr8	SHARPIN	SHRPN_HUMAN	TCC	S	SHARPIN_S143	9.6767e-05	0.245399
TGAATAATGGGTATTATAA	chr13	NBEA	NBEA_HUMAN	TAT	Y	NBEA_Y2379	9.6767e-05	0.245399
CCAGTAGGCGCGGGTCAGC	chr15	NOX5	NOX5_HUMAN	TAC	Y	NOX5_Y231	9.7292e-05	0.245399
CTTGGACAGAATCTTGGTT	chr17	UBTF	UBF1_HUMAN	TCC	S	UBTF_S147	9.9485e-05	0.249235
TAGAGAGGACCCGTAGCAG	chr1	LRRC41	LRC41_HUMAN	TCT	S	LRRC41_S554	0.00010193	0.253646
GTGAAGGGGAGGAGGGTGAAG	chr9	TMEM245	TM245_HUMAN	TCA	S	TMEM245_S327	0.00010393	0.256403
ACGTAGGAGAACTGGTGAG	chr19	COL5A3	CO5A3_HUMAN	TAC	Y	COL5A3_Y1620	0.00010511	0.256403
AGGAGGGTGAGGGAGAGAAGG	chr2	OXER1	OXER1_HUMAN	TCC	S	OXER1_S66	0.00010857	0.256403
CTGAGACGGGAAGCACTAGG	chr3	PROS1	PROS_HUMAN	TCA	S	PROS1_S22	0.00010857	0.256403
GATATAGCATACTATGATG	chrX	OGT	OGT1_HUMAN	TAT	Y	OGT_Y513	0.00010857	0.256403
GGACGAGACGAGGATGAGC	chr2	KCNF1	KCNF1_HUMAN	TCG	S	KCNF1_S195	0.00010857	0.256403
GGGGAGGAAGAAGAAGAAG	chr19	ERF	ERF_HUMAN	TCC	S	ERF_S373	0.00010857	0.256403
GGTGGAGACGGGGTTGGGTA	chr6	TJAP1	TJAP1_HUMAN	TCT	S	TJAP1_S320	0.00010857	0.256403
CATATTTGAGGAGAGTTACT	chr3	PPARG	PPARG_HUMAN	TAT	Y	PPARG_Y348	0.00011088	0.258984
AATAGTCAAACGCCATCTTG	chr6	UHRF1BP1	URFB1_HUMAN	TAT	Y	UHRF1BP1_Y367	0.00011106	0.258984
AATGGAAAAGTCAGCCACC	chr2	SLC4A5	S4A5_HUMAN	TCC	S	SLC4A5_S782	0.00011269	0.259521
GGAGAAGTACATTGAGCTG	chr3	ZKSCAN7	ZKSC7_HUMAN	TCT	S	ZKSCAN7_S202	0.00011269	0.259521
AACACTGATTCATAAGTGGC	chr6	MTO1	MTO1_HUMAN	TCA	S	MTO1_S615	0.00011512	0.26011
TAGGAACAGAGTACTCTGT	chr3	DNAJC13	DJC13_HUMAN	TCC	S	DNAJC13_S150	0.00011567	0.26011
CAAGGAGTCCTTAAAAAGT	chrX	FANCB	FANCB_HUMAN	TCC	S	FANCB_S348	0.00011596	0.26011
TGGACAGCAAGTCCTCAATCT	chr2	EGR4	EGR4_HUMAN	TCC	S	EGR4_S348	0.00011936	0.26011
TGGACGGGGCTTCGGATACGC	chr10	CPEB3	CPEB3_HUMAN	TCC	S	CPEB3_S37	0.0001196	0.26011
CGGAGGCTGGAAGGGTTAGGG	chr6	PRRC2A	PRC2A_HUMAN	TCC	S	PRRC2A_S1282	0.00011985	0.26011
TCGATGAGGGATTCTTACACT	chr16	DCUN1D3	DCNL3_HUMAN	TCG	S	DCUN1D3_S13	0.00012076	0.26011
TTGATTCCTTAGTGTGACT	chr10	MKI67	KI67_HUMAN	TCA	S	MKI67_S1726	0.00012166	0.26011
CTGAAACCATGCTTGTAGC	chr19	MUC16	MUC16_HUMAN	TCA	S	MUC16_S124	0.00012255	0.26011
TATAATGGCATAATAAAGGTT	chr6	PEX3	PEX3_HUMAN	TAT	Y	PEX3_Y237	0.00012267	0.26011
GACCCATAGAGAGAATCTTG	chr2	QPCT	QPCT_HUMAN	TAT	Y	QPCT_Y214	0.00012285	0.26011
CATAATCTGCAAGGATCCA	chr4	WDFY3	WDFY3_HUMAN	TAT	Y	WDFY3_Y2736	0.00012469	0.26011
GGTAATAGTGGAAGATGGAAT	chr11	MYO7A	MYO7A_HUMAN	TAC	Y	MYO7A_Y2016	0.00012576	0.26011
CCCTGACGCAAAAAACGAT	chr5	SLC25A2	ORNT2_HUMAN	TCA	S	SLC25A2_S200	0.00012585	0.26011
AGGGAGATGGTGGAGCTGG	chr2	ADGRF3	AGRF3_HUMAN	TCC	S	ADGRF3_S1046	0.00012767	0.26011
CAGAACCTAACAGAGAGTGG	chr6	GRIK2	GRIK2_HUMAN	TCT	S	GRIK2_S624	0.00012812	0.26011
AGTGAGAGGCCCTCAGGGG	chr5	PPARGC1B	PRGC2_HUMAN	TCA	S	PPARGC1B_S643	0.00012831	0.26011
AGTGAGAGGCCCTCAGGGG	chr5	PPARGC1B	PRGC2_HUMAN	TCA	S	PPARGC1B_S579	0.00012831	0.26011
ATGTAGTCCTGTAGGTGGT	chr4	UGT2A1	UD2A1_HUMAN	TAC	Y	UGT2A1_Y221	0.00013113	0.26011
CATATCCCTCCTGCCCCGC	chr19	EPS8L1	ES8L1_HUMAN	TAT	Y	EPS8L1_Y526	0.00013175	0.26011
CGAGTAGGACTTGCCGCAC	chr19	ZNF865	ZN865_HUMAN	TAC	Y	ZNF865_Y450	0.00013225	0.26011
ACGTAGTCACGGTTGGGCG	chr4	FREM3	FREM3_HUMAN	TAC	Y	FREM3_Y264	0.00013279	0.26011
TGGAAGCTAAGTAAGACCG	chr4	GABRA4	GBRA4_HUMAN	TCC	S	GABRA4_S431	0.00013279	0.26011
AGTATGCGGTGGTGATGGTC	chr19	RAB3A	RAB3A_HUMAN	TAC	Y	RAB3A_Y91	0.00013344	0.26011
TGGAACCCACTCTTCCTAC	chr17	SPHK1	SPHK1_HUMAN	TCC	S	SPHK1_S220	0.00013391	0.26011
GGTATGGTTTGATGATCAGA	chr1	DNAJC11	DJC11_HUMAN	TAC	Y	DNAJC11_Y411	0.00013395	0.26011
CCAATATTCCAGGAGTGCT	chr3	WDR48	WDR48_HUMAN	TAT	Y	WDR48_Y473	0.0001354	0.26011
CGTAGGCCACTGCAGCTGTC	chr11	SLC22A12	S22AC_HUMAN	TAC	Y	SLC22A12_Y253	0.00013585	0.26011
TCTACGTAGGTACAGCCCCC	chr17	MRC2	MRC2_HUMAN	TAC	Y	MRC2_Y1222	0.0001363	0.26011
TAGTAGCGGCGGGTGAAGT	chr19	SAFB2	SAFB2_HUMAN	TAC	Y	SAFB2_Y953	0.00013677	0.26011
CAGATAAGACATGTCCTCC	chr1	PADI1	PADI1_HUMAN	TAT	Y	PADI1_Y327	0.00013683	0.26011
AGAATAAGCTAAGAGGTGG	chr11	DLG2	DLG2_HUMAN	TAT	Y	DLG2_Y297	0.00013784	0.26011
ATGTGATAATCCTGTATCC	chr15	ZNF280D	Z280D_HUMAN	TCA	S	ZNF280D_S142	0.00013833	0.26011
ATGTGATAATCCTGTATCC	chr15	ZNF280D	Z280D_HUMAN	TCA	S	ZNF280D_S155	0.00013833	0.26011
GAGGAGTCGCTGTCCACGT	chr19	SPRED3	SPRE3_HUMAN	TCC	S	SPRED3_S148	0.00013879	0.26011
ACAAAAGAACGGGAGCCCAG	chr1	FHL3	FHL3_HUMAN	TCT	S	FHL3_S140	0.00013959	0.26011
TCTGACTGGGAGGTGTTGG	chr8	CHD7	CHD7_HUMAN	TCA	S	CHD7_S789	0.00014026	0.26011
AGGAGGTGGTGACAGGCGG	chr10	KIAA1217	SKT_HUMAN	TCC	S	KIAA1217_S1118	0.00014096	0.26011
AAATAGAGTAAAGGGGCCG	chr1	CD101	IGSF2_HUMAN	TAT	Y	CD101_Y957	0.00014109	0.26011
TGGTACTGGGGACAGGAAC	chr19	ADGRL1	AGRL1_HUMAN	TAC	Y	ADGRL1_Y851	0.00014208	0.26011
GGAAGAGGAGGCCTGGAAG	chr19	CGB2	CGB2_HUMAN	TCT	S	CGB2_S137	0.00014241	0.26011
GGAAGAGGAGGCCTGGAAG	chr19	CGB7	CGB7_HUMAN	TCT	S	CGB7_S139	0.00014241	0.26011
CATACTCTTTCATGTCCTG	chr19	LENG8	LENG8_HUMAN	TAT	Y	LENG8_Y296	0.00014648	0.263911
TGGAGATGTTGATGCAAGCC	chr12	SLC26A10	S2610_HUMAN	TCC	S	SLC26A10_S386	0.00014736	0.263911
ACGAAAACCGGCTCGAGACGC	chr1	RSRP1	RSRP1_HUMAN	TCG	S	RSRP1_S54	0.00014805	0.263911
CAGAGACGAGGGCACCTCG	chr5	GRM6	GRM6_HUMAN	TCT	S	GRM6_S516	0.00014805	0.263911
CGGAGCAGAGACGCTGCAGG	chr17	ASGR1	ASGR1_HUMAN	TCC	S	ASGR1_S37	0.00014805	0.263911
GGGGAGGCTGGGGGCAGGT	chr19	ALDH16A1	A16A1_HUMAN	TCC	S	ALDH16A1_S392	0.00015116	0.268166
GGGGTAGCCACGGTACCGC	chr16	ADAMTS18	ATS18_HUMAN	TAC	Y	ADAMTS18_Y217	0.00015214	0.268596
ATGGAGGGGAAGACAGCCC	chr2	ACTG2	ACTH_HUMAN	TCC	S	ACTG2_S34	0.00015369	0.268596
TGTAGTGGGTCCCAAAATCA	chr1	C8B	CO8B_HUMAN	TAC	Y	C8B_Y344	0.00015429	0.268596
TTGACTCCAGGGGAGGACC	chr19	PLEKHA4	PKHA4_HUMAN	TCA	S	PLEKHA4_S356	0.0001543	0.268596
CGTGTATCCAGAGGCCGTC	chr11	ANKK1	ANKK1_HUMAN	TAC	Y	ANKK1_Y396	0.0001551	0.268727
ACAATGGATAAATCTGAGAC	chr2	MAP3K19	M3K19_HUMAN	TCC	S	MAP3K19_S808	0.00015651	0.269659
GGGAATAGGAGTGACCTATCT	chr5	CARD6	CARD6_HUMAN	TCC	S	CARD6_S854	0.00015734	0.269659
TCGACTGGCCACAAATATAAA	chr6	ERVFRD-1	SYCY2_HUMAN	TCG	S	ERVFRD-1_S304	0.00015782	0.269659
CTGATAAACTTCTGCACAC	chr1	ARHGEF11	ARHGB_HUMAN	TAT	Y	ARHGEF11_Y349	0.00015933	0.27099
GAGAATGACCAAGGTAGAGA	chr2	SLC40A1	S40A1_HUMAN	TCT	S	SLC40A1_S33	0.00016098	0.272546
GAGAGGCTGTCGCCAGCAA	chr1	IL24	IL24_HUMAN	TCT	S	IL24_S26	0.00016215	0.27328
GGGATAATCTAAGGCCCAT	chr2	TMEM214	TM214_HUMAN	TAT	Y	TMEM214_Y169	0.00016779	0.281505
CATAGATGGGAAGAACAGC	chr12	SLC38A2	S38A2_HUMAN	TAT	Y	SLC38A2_Y313	0.00016892	0.282034
AGGGTATTCATTATAGGCC	chr5	GLRA1	GLRA1_HUMAN	TAC	Y	GLRA1_Y106	0.00017053	0.282034
AACCAGGAAAAAGGCAGGAA	chr17	SAMD14	SAM14_HUMAN	TCC	S	SAMD14_S239	0.00017061	0.282034
GCGGTAGAAGTCCTCGCCT	chr19	DPF1	DPF1_HUMAN	TAC	Y	DPF1_Y43	0.00017163	0.282034
AATAAATATCAGACTTAAGGA	chr16	AXIN1	AXIN1_HUMAN	TAT	Y	AXIN1_Y207	0.00017279	0.282034
TGTGACATCTCCAGCCCAA	chr15	ITGA11	ITA11_HUMAN	TCA	S	ITGA11_S367	0.00017288	0.282034
CGGAGGTATTGACACACCTT	chr11	TRIM77	TRI77_HUMAN	TAC	Y	TRIM77_Y189	0.00017343	0.282034
GGGACACGCTGGTGAAGAGT	chr7	PKD1L1	PK1L1_HUMAN	TCC	S	PKD1L1_S2490	0.00017625	0.284795
CTCAGAGGGGGGCTCTGTT	chr17	ACAP1	ACAP1_HUMAN	TCT	S	ACAP1_S563	0.00017744	0.284795
TGCAGATGCTCGAGATTTC	chr8	ATP6V1C1	VATC1_HUMAN	TCT	S	ATP6V1C1_S141	0.0001778	0.284795
TAGAGGTAGGGGGATTCTGG	chr17	DNAH9	DYH9_HUMAN	TAC	Y	DNAH9_Y4175	0.0001782	0.284795
ATGTACTGGAAGTCCTTCA	chr17	EPN2	EPN2_HUMAN	TAC	Y	EPN2_Y111	0.00017907	0.284957
GGCAGGGACACAGGCTGAAC	chr11	PHF21A	PF21A_HUMAN	TCC	S	PHF21A_S475	0.00018092	0.285765
GATAGGTAGCTACTTGGGG	chr6	RUNX2	RUNX2_HUMAN	TAT	Y	RUNX2_Y213	0.00018168	0.285765
AAGTACAGGGCATCGCCTG	chr1	ARHGEF2	ARHG2_HUMAN	TAC	Y	ARHGEF2_Y894	0.00018189	0.285765
GTGATGTTAAGTAGGTGATA	chr10	CUBN	CUBN_HUMAN	TCA	S	CUBN_S702	0.00018471	0.288971
CCTAGAGCGCCCATAAGCG	chr17	C17orf98	CQ098_HUMAN	TCT	S	C17orf98_S32	0.00018753	0.29215
GGATCCGAGTCAGACAGGGT	chr19	MAP1S	MAP1S_HUMAN	TCG	S	MAP1S_S797	0.00019035	0.293705
CGTAAGAGCCTTCCCCCAGC	chr19	STK11	STK11_HUMAN	TAC	Y	STK11_Y60	0.00019078	0.293705
TGGAGGCAGACGTCACCAGC	chr3	TMEM89	TMM89_HUMAN	TCC	S	TMEM89_S19	0.00019231	0.293705
GAATACCATACAATATATT	chrX	CFAP47	CFA47_HUMAN	TAT	Y	CFAP47_Y2610	0.0001926	0.293705
CGGTAGAAGCGCGCCTTCT	chr4	DCLK2	DCLK2_HUMAN	TAC	Y	DCLK2_Y77	0.00019317	0.293705
AGTATGGCCCAAGGTAATT	chr1	CELSR2	CELR2_HUMAN	TAC	Y	CELSR2_Y1865	0.00019444	0.293705
TGTAGGATGAAATGATGATT	chr21	GRIK1	GRIK1_HUMAN	TAC	Y	GRIK1_Y666	0.00019493	0.293705
GGGTAGGCGTTATAACCGT	chr5	NKX2-5	NKX25_HUMAN	TAC	Y	NKX2-5_Y253	0.00019599	0.293705
CATAGGGGCTCTGCAGGTT	chr1	SPATA21	SPT21_HUMAN	TAT	Y	SPATA21_Y399	0.00019752	0.293705
GAGTACAGTATTACCAGGA	chr6	GPR63	GPR63_HUMAN	TAC	Y	GPR63_Y260	0.00019752	0.293705
GGGAATTGAGGTTGGCAGC	chr1	CFAP126	FLTOP_HUMAN	TCC	S	CFAP126_S154	0.00019879	0.293705
GTTGATAGCTGTGTCATAG	chr10	PCDH15	PCD15_HUMAN	TCA	S	PCDH15_S1866	0.00019883	0.293705
TCGGACTCCTCCTGGGCCA	chr10	KNDC1	KNDC1_HUMAN	TCC	S	KNDC1_S700	0.00019975	0.293705
CCGAGACGATGAAGGAGAAG	chr10	RET	RET_HUMAN	TCG	S	RET_S649	0.00020163	0.293705
GGGACAGCTGATGGGAAACA	chr14	NOP9	NOP9_HUMAN	TCC	S	NOP9_S383	0.00020163	0.293705
TAGACTTCTTCCCTTCGCTCT	chr1	LUZP1	LUZP1_HUMAN	TCT	S	LUZP1_S467	0.00020163	0.293705
GAGAGATGCTGAGGAACTTG	chr12	ORMDL2	ORML2_HUMAN	TCT	S	ORMDL2_S105	0.00020436	0.293705
GCATAGTCCCAGTAGACGC	chr22	SGSM1	SGSM1_HUMAN	TAT	Y	SGSM1_Y314	0.00020614	0.293705
AGAGAGAAGAAGTGACACA	chr1	DISP1	DISP1_HUMAN	TCT	S	DISP1_S1266	0.00020618	0.293705
CGTAGAAGGAGTTGAAGTCC	chr20	SLC4A11	S4A11_HUMAN	TAC	Y	SLC4A11_Y460	0.00020618	0.293705
GAGGGACTCCCCGGTGAAC	chr7	FBXL18	FXL18_HUMAN	TCC	S	FBXL18_S653	0.000207	0.293705
CGTAGGATGCACTGAAGACTT	chr16	TRAF7	TRAF7_HUMAN	TAC	Y	TRAF7_Y621	0.00020727	0.293705
TAAGGAAGGCAGAGGTGGG	chr20	SIRPD	SIRPD_HUMAN	TCC	S	SIRPD_S14	0.00020762	0.293705
AGATAGGCGTCGTCGCCCT	chrX	KCNE5	KCNE5_HUMAN	TAT	Y	KCNE5_Y60	0.00020875	0.293705
GAGAATCTGTAACAGAATT	chr5	RASA1	RASA1_HUMAN	TCT	S	RASA1_S921	0.00020875	0.293705
GGGGACTCAGGGGGACTCT	chr11	SMTNL1	SMTL1_HUMAN	TCC	S	SMTNL1_S320	0.00020988	0.293705
TCGTACGGGGTGGAGGTGG	chr5	SLC25A46	S2546_HUMAN	TAC	Y	SLC25A46_Y73	0.00021009	0.293705
CTCTGACGAACTTGCAGAG	chr2	OSBPL6	OSBL6_HUMAN	TCA	S	OSBPL6_S508	0.0002115	0.293705
CTCTGACGAACTTGCAGAG	chr2	OSBPL6	OSBL6_HUMAN	TCA	S	OSBPL6_S477	0.0002115	0.293705
CTGGTAGCCGTGGTAGCGG	chr4	TADA2B	TAD2B_HUMAN	TAC	Y	TADA2B_Y51	0.00021291	0.29456
CGGGACAGCTCAATAGACT	chr1	ZBTB40	ZBT40_HUMAN	TCC	S	ZBTB40_S909	0.00021573	0.295569
GGTACAGCTGAAGGGCTGTG	chr12	PAN2	PAN2_HUMAN	TAC	Y	PAN2_Y1147	0.0002159	0.295569
CGGTAGTGCCCATCATTCT	chr11	TAGLN	TAGL_HUMAN	TAC	Y	TAGLN_Y145	0.00021855	0.295569
GTGGGAACTGCAGGCAGAG	chr1	CLCNKB	CLCKB_HUMAN	TCC	S	CLCNKB_S542	0.00021956	0.295569
GGTAACCATCCAGGGAATCAC	chr8	TMEM71	TMM71_HUMAN	TAC	Y	TMEM71_Y43	0.00022086	0.295569
TGTATACTCTAGTGCCGTC	chr3	PDZRN3	PZRN3_HUMAN	TAC	Y	PDZRN3_Y1057	0.00022137	0.295569
TCAGAGAAGCCAGCTCCAA	chr2	HADHB	ECHB_HUMAN	TCT	S	HADHB_S126	0.00022409	0.295569
CCTGAATCCACATCAGCAG	chr14	RALGAPA1	RGPA1_HUMAN	TCA	S	RALGAPA1_S990	0.00022419	0.295569
CCTGAATCCACATCAGCAG	chr14	RALGAPA1	RGPA1_HUMAN	TCA	S	RALGAPA1_S943	0.00022419	0.295569
TTTCCTGAAGGTGTTGGGGG	chr13	FARP1	FARP1_HUMAN	TCA	S	FARP1_S36	0.00022482	0.295569
GGTACCTAAAGGATATAGAGG	chr19	BRSK1	BRSK1_HUMAN	TAC	Y	BRSK1_Y107	0.00022608	0.295569
GTAGACTGATGGGGTGGTG	chr1	KTI12	KTI12_HUMAN	TCT	S	KTI12_S259	0.00022676	0.295569
AGTAGGTGCGCGAATTGAAG	chr19	DNMT1	DNMT1_HUMAN	TAC	Y	DNMT1_Y1240	0.000227	0.295569
CTGATTTGATATCCAGAGAGA	chr12	DUSP16	DUS16_HUMAN	TCA	S	DUSP16_S406	0.00022728	0.295569
GAGTGGGATTTGGGCTCCGG	chr11	YAP1	YAP1_HUMAN	TCC	S	YAP1_S103	0.00022747	0.295569
TTGGAGGAGGGCGAGGGGT	chr10	ZNF503	ZN503_HUMAN	TCC	S	ZNF503_S132	0.00022794	0.295569
TGCGACTGGGCCAGAGGCG	chr3	TSC22D2	T22D2_HUMAN	TCG	S	TSC22D2_S538	0.00022982	0.295569
TGTACTGAGACGGGGTGCA	chr1	PIK3CD	PK3CD_HUMAN	TAC	Y	PIK3CD_Y261	0.0002305	0.295569
GTAGTAGTCCAGCATGACA	chr9	BICD2	BICD2_HUMAN	TAC	Y	BICD2_Y556	0.00023097	0.295569
TGAGGAGTGTCTCTGGTGC	chr9	TRPM6	TRPM6_HUMAN	TCC	S	TRPM6_S551	0.00023205	0.295569
AATACATAGGTGTCTGCAGA	chr12	OR6C3	OR6C3_HUMAN	TAT	Y	OR6C3_Y57	0.00023255	0.295569
GGGAATCCAGTTGCGAGAGG	chr6	VNN1	VNN1_HUMAN	TCC	S	VNN1_S306	0.00023299	0.295569
CATAAAAGCCTGCAGGGGAG	chr19	BEST2	BEST2_HUMAN	TAT	Y	BEST2_Y85	0.00023384	0.295569
CTGAAGGAGCTTCTGCAAT	chr2	RANBP2	RBP2_HUMAN	TCA	S	RANBP2_S1819	0.00023445	0.295569
CAGAGACGGCCTTGTCCAT	chr11	OR4D5	OR4D5_HUMAN	TCT	S	OR4D5_S272	0.00023546	0.295569
CAGGAATCAGTAAACATGC	chr13	SETDB2	SETB2_HUMAN	TCC	S	SETDB2_S292	0.00023546	0.295569
TATAGATCAGATGGCCAGTAG	chr6	EEF1A1	EF1A1_HUMAN	TAT	Y	EEF1A1_Y29	0.00023546	0.295569
CACGGACACGGCAGGCGGC	chr5	MAML1	MAML1_HUMAN	TCC	S	MAML1_S601	0.00023596	0.295569
CAGAAAGAGGAACTGGCTG	chr2	USP37	UBP37_HUMAN	TCT	S	USP37_S312	0.00023831	0.295645
GTGTTTGAAATGCTGTTGTC	chr2	FIGN	FIGN_HUMAN	TCA	S	FIGN_S357	0.00023853	0.295645
AGGTAGGAGATGACACCCA	chr1	OBSCN	OBSCN_HUMAN	TAC	Y	OBSCN_Y6654	0.00023921	0.295645
AGGTAGGAGATGACACCCA	chr1	OBSCN	OBSCN_HUMAN	TAC	Y	OBSCN_Y7611	0.00023921	0.295645
ACGATCTTTGTCCCAGGAGAG	chr21	TCP10L	TCP1L_HUMAN	TCG	S	TCP10L_S157	0.0002411	0.295918
TGGAGTCCTCCTGCCGGGC	chr13	SPERT	SPERT_HUMAN	TCC	S	SPERT_S321	0.00024237	0.295918
CTGGACTCTCGTGGGGGTC	chr9	PRRC2B	PRC2B_HUMAN	TCC	S	PRRC2B_S1038	0.00024392	0.295918
CTCCCGGAGCTCTCGGGGGG	chr1	KISS1	KISS1_HUMAN	TCC	S	KISS1_S78	0.00024569	0.295918
CGGACTGGGCCATGGCTCG	chr15	LARP6	LARP6_HUMAN	TCC	S	LARP6_S4	0.00024674	0.295918
TTGGTGGAGGTAGAGTGTGG	chr1	SZT2	SZT2_HUMAN	TCC	S	SZT2_S878	0.00024956	0.295918
GGAGAAAGGTCGTGGAGCT	chr18	NFATC1	NFAC1_HUMAN	TCT	S	NFATC1_S772	0.00025048	0.295918
GGGATATAATGAGGGTTCTG	chr9	FAM166B	F166B_HUMAN	TAT	Y	FAM166B_Y18	0.00025099	0.295918
GGTAGGCCAGGATGCTCCCC	chr10	PALD1	PALD_HUMAN	TAC	Y	PALD1_Y531	0.00025099	0.295918
CCCGTAGATCACAGCGTTG	chrX	GPR50	MTR1L_HUMAN	TAC	Y	GPR50_Y294	0.00025238	0.295918
AGTAGGTAGGCGAGCCGTAGC	chrX	NLGN3	NLGN3_HUMAN	TAC	Y	NLGN3_Y502	0.00025348	0.295918
GGGATTTCACCCGAGGCTCT	chr2	TTN	TITIN_HUMAN	TCC	S	TTN_S33602	0.0002552	0.295918
GAGACGGAGGGCGGGGTTGG	chr19	NPAS1	NPAS1_HUMAN	TCC	S	NPAS1_S212	0.00025521	0.295918
AAGACAGTGACAGGTCCACA	chr6	CDKN1A	CDN1A_HUMAN	TCT	S	CDKN1A_S116	0.00025788	0.295918
GGGAAAGACCTGGCCCCCAA	chr1	HMCN1	HMCN1_HUMAN	TCC	S	HMCN1_S2680	0.00025802	0.295918
CAGGAGGCCAGCAGCCCGA	chr10	HPS6	HPS6_HUMAN	TCC	S	HPS6_S196	0.00025926	0.295918
GGCACTGACGCTGGGATCTG	chr1	CASZ1	CASZ1_HUMAN	TCA	S	CASZ1_S1135	0.00026036	0.295918
CTGAAGTCTTGCCAATATGCT	chr1	EXTL2	EXTL2_HUMAN	TCA	S	EXTL2_S260	0.00026084	0.295918
CTGATTCAGTGACCTCCCA	chr17	GPR179	GP179_HUMAN	TCA	S	GPR179_S1251	0.00026283	0.295918
TGTAGGCCAGAGCCGCCAGG	chr8	TIGD5	TIGD5_HUMAN	TAC	Y	TIGD5_Y521	0.00026366	0.295918
AGTAGAAATCATCATGGGC	chr3	ATXN7	ATX7_HUMAN	TAC	Y	ATXN7_Y146	0.00026436	0.295918
GGGAAGGCTGTGCAGGGCAG	chr10	HPS1	HPS1_HUMAN	TCC	S	HPS1_S258	0.00026553	0.295918
GGTAGCGGTAATGTGAGCTGG	chr8	MTSS1	MTSS1_HUMAN	TAC	Y	MTSS1_Y301	0.0002659	0.295918
CAGAGGAAGAAGAGGAAGAGG	chr17	NFE2L1	NF2L1_HUMAN	TCT	S	NFE2L1_S509	0.00026648	0.295918
CGTACTCCCCCTCGTATTCAA	chr4	IBSP	SIAL_HUMAN	TAC	Y	IBSP_Y263	0.00026704	0.295918
GCTGATGGGATCTTCAGGA	chr17	OR1G1	OR1G1_HUMAN	TCA	S	OR1G1_S230	0.00026814	0.295918
GGTAAAAGGCCTCCGGGAGCG	chr19	NPAS1	NPAS1_HUMAN	TAC	Y	NPAS1_Y570	0.00026923	0.295918
AAGATTCTTGCGCAGAGGT	chr15	CPEB1	CPEB1_HUMAN	TCT	S	CPEB1_S85	0.0002693	0.295918
CTGATTGAGGAATGTTGTG	chr2	LCLAT1	LCLT1_HUMAN	TCA	S	LCLAT1_S268	0.00027003	0.295918
ACCTTGTACATACCCACCTG	chr1	MAP3K6	M3K6_HUMAN	TAC	Y	MAP3K6_Y865	0.00027164	0.295918
GGAGGGGATGGTAGAGGTGG	chr19	KMT2B	KMT2B_HUMAN	TCC	S	KMT2B_S443	0.00027168	0.295918
TCAAAGGAGAACTCGGGTCC	chr3	IL17RE	I17RE_HUMAN	TCC	S	IL17RE_S180	0.00027212	0.295918
TGTATGCCTGCGGTTGGAGTT	chr12	NCKAP1L	NCKPL_HUMAN	TAC	Y	NCKAP1L_Y495	0.0002728	0.295918
CGGAGACCTGTGGGCAGAGGT	chr4	NSG1	NSG1_HUMAN	TCC	S	NSG1_S84	0.00027443	0.295918
GGGAATATGTGAAGTTAATGC	chr11	OR5M3	OR5M3_HUMAN	TCC	S	OR5M3_S208	0.00027494	0.295918
GGTGTAGGTGTGGCCACTA	chrX	MAGEB1	MAGB1_HUMAN	TAC	Y	MAGEB1_Y175	0.00027744	0.295918
GGGCCGGAATCATAATCCTC	chr14	SAMD15	SAM15_HUMAN	TCC	S	SAMD15_S10	0.00027776	0.295918
GACGAGGCACCCTGGGCAC	chr1	CELF3	CELF3_HUMAN	TCG	S	CELF3_S165	0.00027917	0.295918
GACTCGGACCCGGAGACCTC	chr20	JPH2	JPH2_HUMAN	TCC	S	JPH2_S592	0.00028058	0.295918
AAATAACAGAGGCTGCTGA	chr3	SLC15A2	S15A2_HUMAN	TAT	Y	SLC15A2_Y94	0.00028155	0.295918
CGCGGATGGCGAGAAGTCA	chr10	CH25H	CH25H_HUMAN	TCC	S	CH25H_S80	0.00028186	0.295918
GAGCCATACAGACCAGAGTT	chr10	SEC24C	SC24C_HUMAN	TAT	Y	SEC24C_Y179	0.00028186	0.295918
GGTATTGCTTCTCAAACTC	chr22	TTLL12	TTL12_HUMAN	TAC	Y	TTLL12_Y539	0.0002834	0.295918
GGCGAGTCGGGGTCTTCGC	chr10	UTF1	UTF1_HUMAN	TCG	S	UTF1_S257	0.00028468	0.295918
TATACAGTCCCTCTCTTGG	chr3	GLT8D1	GL8D1_HUMAN	TAT	Y	GLT8D1_Y275	0.00028597	0.295918
GTGGCTGACGTCAGTACAGG	chr7	MUC3A	MUC3A_HUMAN	TCA	S	MUC3A_S2586	0.00028622	0.295918
GGCCGAGGAGTGGCCAGGC	chr7	KIAA1549	K1549_HUMAN	TCG	S	KIAA1549_S1924	0.00028832	0.295918
GGGGAGAGTGCAGAGGATG	chr3	MYRIP	MYRIP_HUMAN	TCC	S	MYRIP_S445	0.00028832	0.295918
GTGATGTCTCAAAATCTAT	chr8	PSD3	PSD3_HUMAN	TCA	S	PSD3_S325	0.00028937	0.295918
GCCAGAGGCCATCGGGAGG	chr19	TRAPPC6A	TPC6A_HUMAN	TCT	S	TRAPPC6A_S108	0.00029045	0.295918
GGATGAGAGCCCCCCACTG	chr2	SPEG	SPEG_HUMAN	TCA	S	SPEG_S1919	0.00029045	0.295918
TGGAGGTCCCTGGGGAGGCC	chr6	MICAL1	MICA1_HUMAN	TCC	S	MICAL1_S629	0.00029052	0.295918
CTGAGGGCCCTGGAGACCC	chr8	SCARA3	SCAR3_HUMAN	TCA	S	SCARA3_S558	0.0002911	0.295918
TGGAAATAATACTTAGGTC	chr19	ZNF610	ZN610_HUMAN	TCC	S	ZNF610_S74	0.0002911	0.295918
GAGATGCATTGAGGCATTC	chr6	TFAP2B	AP2B_HUMAN	TCT	S	TFAP2B_S266	0.00029199	0.295918
CAGACACTTTAAAGTCAAA	chr3	ITIH3	ITIH3_HUMAN	TCT	S	ITIH3_S822	0.00029305	0.295918
TGTAGGCCGCCAGCTGGCACA	chr17	ZNF750	ZN750_HUMAN	TAC	Y	ZNF750_Y644	0.00029468	0.295918
GCGGACGTGGCCATCGCCG	chr7	GLI3	GLI3_HUMAN	TCC	S	GLI3_S1038	0.00029618	0.295918
AATAAATTTCAGCTTCCTCT	chr13	TRPC4	TRPC4_HUMAN	TAT	Y	TRPC4_Y58	0.00029813	0.295918
GCGAACGCAGCGAGAGCCG	chr14	PIGH	PIGH_HUMAN	TCG	S	PIGH_S40	0.00029813	0.295918
TCATAGTTGTCCATCTCTG	chr5	CTNNA1	CTNA1_HUMAN	TAT	Y	CTNNA1_Y563	0.00029927	0.295918
CCCCGGTACCGGAATCCCTC	chr17	SUPT6H	SPT6H_HUMAN	TAC	Y	SUPT6H_Y1496	0.00030032	0.295918
GTGAGAGAGCCAGAGACAGT	chr10	CDHR1	CDHR1_HUMAN	TCT	S	CDHR1_S817	0.00030036	0.295918
GTCGAGGGTGGCACAGGCG	chrX	AMOT	AMOT_HUMAN	TCG	S	AMOT_S847	0.00030314	0.295918
AATATATATAAGGAACTGC	chrX	CFAP47	CFA47_HUMAN	TAT	Y	CFAP47_Y1119	0.00030627	0.295918
GCCGACTGAGGCCTGCTCT	chr5	HTR4	5HT4R_HUMAN	TCG	S	HTR4_S242	0.00030702	0.295918
GAGAAGGTGCTGAGCGAGGC	chr7	COL1A2	CO1A2_HUMAN	TCT	S	COL1A2_S1127	0.00030795	0.295918
GACGAGCGTCTTCCATCCG	chr16	SYT17	SYT17_HUMAN	TCG	S	SYT17_S94	0.00031097	0.295918
ATGCCAGAGTTCTTATCACA	chr19	CACNA1A	CAC1A_HUMAN	TCT	S	CACNA1A_S1774	0.00031134	0.295918
GCTGTGGAGGGACCTGGGGG	chr19	CIC	CIC_HUMAN	TCC	S	CIC_S1602	0.00031179	0.295918
GGGACACATCTCCATTAGCA	chr1	ERMAP	ERMAP_HUMAN	TCC	S	ERMAP_S437	0.00031179	0.295918
GGTGGACGTGCCGGGGAAC	chr8	MAPK15	MK15_HUMAN	TCC	S	MAPK15_S222	0.00031179	0.295918
AGGAGGCAAGGCGCACGGCC	chr19	PTGER1	PE2R1_HUMAN	TCC	S	PTGER1_S341	0.00031232	0.295918
CCCTCTGAGCTCTGAGGTGG	chrX	WAS	WASP_HUMAN	TCA	S	WAS_S463	0.00031404	0.295918
TGTAAATGGAGTGTACTCT	chr3	RTP3	RTP3_HUMAN	TAC	Y	RTP3_Y183	0.00031578	0.295918
TATAGTCACTCCCCAGGGCC	chr4	LGI2	LGI2_HUMAN	TAT	Y	LGI2_Y484	0.00031609	0.295918
AAGACACTGAAAAGCAAAA	chr2	ANKRD36	AN36A_HUMAN	TCT	S	ANKRD36_S750	0.00032025	0.295918
GGCGGAGACAGCCGGCTGG	chr1	C1orf122	CA122_HUMAN	TCC	S	C1orf122_S94	0.00032025	0.295918
CAGAATCATTCCACTCATA	chr7	RBAK	RBAK_HUMAN	TCT	S	RBAK_S238	0.00032088	0.295918
GAGGAAGGCCGTGGCCGCC	chr4	SHROOM3	SHRM3_HUMAN	TCC	S	SHROOM3_S962	0.00032198	0.295918
GAGACCGCCGGGGGGTGGA	chr19	KMT2B	KMT2B_HUMAN	TCT	S	KMT2B_S219	0.00032322	0.295918
GAGAATACCAGGAAGCCCCAT	chr10	CPN1	CBPN_HUMAN	TCT	S	CPN1_S287	0.00032494	0.295918
TGTAGTGGCGAGCCAGCCTC	chr5	PHYKPL	AT2L2_HUMAN	TAC	Y	PHYKPL_Y127	0.00032494	0.295918
ATGTAGGTGAGAATTACAT	chr17	TRPV1	TRPV1_HUMAN	TAC	Y	TRPV1_Y672	0.0003289	0.295918
GCGAGGAGGGCCCAGGTGG	chr20	NKX2-4	NKX24_HUMAN	TCG	S	NKX2-4_S57	0.0003289	0.295918
ACAGTACTTCCTGAGTGAG	chr1	RFX5	RFX5_HUMAN	TAC	Y	RFX5_Y120	0.00032924	0.295918
GGGACACGTCGGCGATAATC	chr19	POLR2I	RPB9_HUMAN	TCC	S	POLR2I_S73	0.00033086	0.295918
TGGAGATTTCATAAAAATAAC	chr11	FZD4	FZD4_HUMAN	TCC	S	FZD4_S460	0.00033086	0.295918
CTGATCCGCCCACCCCGACC	chr5	DNAH5	DYH5_HUMAN	TCA	S	DNAH5_S2960	0.0003331	0.295918
CATACGTGGCGGTGACAAAGA	chr19	ANO8	ANO8_HUMAN	TAT	Y	ANO8_Y115	0.00033351	0.295918
CATAGTGCAGTGGGGTCCTG	chr12	ANKRD52	ANR52_HUMAN	TAT	Y	ANKRD52_Y462	0.00033437	0.295918
GAGTGACAGCAAGAGGACA	chr14	SLC39A2	S39A2_HUMAN	TCA	S	SLC39A2_S171	0.00033467	0.295918
GGGAGGTCTGGGCTGGGAA	chr6	VWA7	VWA7_HUMAN	TCC	S	VWA7_S600	0.00033592	0.295918
AGGACTTGGAGACCAGGCCT	chr12	CTDSP2	CTDS2_HUMAN	TCC	S	CTDSP2_S27	0.00033724	0.295918
GTGTGAGGTTCGGGGTGGC	chr1	ZDHHC18	ZDH18_HUMAN	TCA	S	ZDHHC18_S206	0.00033772	0.295918
TGAGGAGGGGGCAGGCACT	chr1	KIAA1522	K1522_HUMAN	TCC	S	KIAA1522_S868	0.00033772	0.295918
TCAGAGATGCCCCTGTTGA	chr22	SNU13	NH2L1_HUMAN	TCT	S	SNU13_S51	0.00034022	0.295918
AGGAGGACTCTTCTTCAAC	chr7	GTF2IRD2	GTD2A_HUMAN	TCC	S	GTF2IRD2_S16	0.00034024	0.295918
AGGAGGACTCTTCTTCAAC	chr7	GTF2IRD2B	GTD2B_HUMAN	TCC	S	GTF2IRD2B_S16	0.00034024	0.295918
CAGGAGGCTGGGCAGAGGT	chr10	ENTPD7	ENTP7_HUMAN	TCC	S	ENTPD7_S13	0.00034024	0.295918
CTCGGAGCTGAGGCTATGC	chr7	LMTK2	LMTK2_HUMAN	TCC	S	LMTK2_S1308	0.00034157	0.295918
AATAGTCATATGATCTACTC	chr12	CLEC12A	CL12A_HUMAN	TAT	Y	CLEC12A_Y189	0.00034177	0.295918
GGGACAACCCCACGTGCTGC	chr14	LTBP2	LTBP2_HUMAN	TCC	S	LTBP2_S295	0.00034231	0.295918
AGGAGGGAGGCGTCTCCGCC	chr7	FAM20C	FA20C_HUMAN	TCC	S	FAM20C_S159	0.00034261	0.295918
AGTATTTGAGACGACGGCGA	chr19	MCOLN1	MCLN1_HUMAN	TAC	Y	MCOLN1_Y47	0.00034261	0.295918
CAGAGACGATGACGTGCACCG	chr22	RGL4	RGDSR_HUMAN	TCT	S	RGL4_S320	0.00034261	0.295918
CAGAGACGCACAGAACCTG	chr1	OR2G6	OR2G6_HUMAN	TCT	S	OR2G6_S143	0.00034261	0.295918
CGGAGACGCTCCGGCCAAA	chr10	ZNF503	ZN503_HUMAN	TCT	S	ZNF503_S417	0.00034261	0.295918
CGGTAGATCTCTTTCCCGG	chr16	KAT8	KAT8_HUMAN	TAC	Y	KAT8_Y241	0.00034261	0.295918
CGGTAGCGGTCAGTCAACG	chr8	TONSL	TONSL_HUMAN	TAC	Y	TONSL_Y1019	0.00034261	0.295918
CTGAGACGTCAACTCCTGTC	chr2	RBM44	RBM44_HUMAN	TCA	S	RBM44_S799	0.00034261	0.295918
GAAGGAGGAGACGAGGCGC	chr19	SYDE1	SYDE1_HUMAN	TCC	S	SYDE1_S541	0.00034261	0.295918
GAATACACGTGGTAGAGCA	chr19	POLRMT	RPOM_HUMAN	TAT	Y	POLRMT_Y610	0.00034261	0.295918
GAGACGCAGCGGGACTCTGGG	chr5	RASGRF2	RGRF2_HUMAN	TCT	S	RASGRF2_S776	0.00034261	0.295918
GGAGACGGGGAGGAGCCAG	chr21	ITSN1	ITSN1_HUMAN	TCT	S	ITSN1_S904	0.00034261	0.295918
GGCTGAGACGGACAGTCCC	chr11	TMEM132A	T132A_HUMAN	TCA	S	TMEM132A_S707	0.00034261	0.295918
GGGAGACGAAGATGCCCTGC	chr8	SCRIB	SCRIB_HUMAN	TCC	S	SCRIB_S895	0.00034261	0.295918
GGGAGACGCCTTCGCTCAGGT	chr19	EPS15L1	EP15R_HUMAN	TCC	S	EPS15L1_S587	0.00034261	0.295918
GGGAGACGGGGGGCTGCAG	chr16	E4F1	E4F1_HUMAN	TCC	S	E4F1_S356	0.00034261	0.295918
GGGAGTACCGGTGTCCGTCTC	chr19	CLASRP	CLASR_HUMAN	TCC	S	CLASRP_S454	0.00034261	0.295918
GGGAGTACCGGTGTCCGTCTC	chr19	CLASRP	CLASR_HUMAN	TCC	S	CLASRP_S392	0.00034261	0.295918
GGTACGTCTCGGTGCCATCC	chr11	MED17	MED17_HUMAN	TAC	Y	MED17_Y30	0.00034261	0.295918
GTGGGAGCTGCCATACTTG	chr10	ALDH18A1	P5CS_HUMAN	TCC	S	ALDH18A1_S694	0.00034261	0.295918
TCTCCATAGCTGAACTGTTG	chr12	COL2A1	CO2A1_HUMAN	TAT	Y	COL2A1_Y1361	0.00034261	0.295918
TGGACGCGTCTCTGTGGTC	chr10	TACC2	TACC2_HUMAN	TCC	S	TACC2_S48	0.00034261	0.295918
TGGAGGAGACGAGGCTGCT	chr4	TBC1D9	TBCD9_HUMAN	TCC	S	TBC1D9_S433	0.00034261	0.295918
TGTAGTGCTCTGTGGAGAC	chr1	BTG2	BTG2_HUMAN	TAC	Y	BTG2_Y50	0.00034261	0.295918
AAGAACTCATAGAAAAGTCC	chr7	PMS2	PMS2_HUMAN	TCT	S	PMS2_S624	0.0003454	0.295918
AGTAAGAGTCACTGTAGAG	chr9	LPAR1	LPAR1_HUMAN	TAC	Y	LPAR1_Y206	0.0003454	0.295918
CGGGGAGACACTGGAACAC	chr9	FRMPD1	FRPD1_HUMAN	TCC	S	FRMPD1_S714	0.00034724	0.295918
ATGACTGGCTTTCAGACTCTG	chr4	AFF1	AFF1_HUMAN	TCA	S	AFF1_S1011	0.00034761	0.295918
GGGGTCGAGGCAATAGTAGA	chr12	NACA	NACAM_HUMAN	TCG	S	NACA_S75	0.00034937	0.295918
GGTAAACAGTCACTCCATA	chr2	LRP2	LRP2_HUMAN	TAC	Y	LRP2_Y651	0.00034937	0.295918
GGAGTATGTCCCAAAGAAA	chr2	SLC4A5	S4A5_HUMAN	TAC	Y	SLC4A5_Y755	0.00035089	0.295918
GGTACGGGGACCAGCCAAC	chrX	BCORL1	BCORL_HUMAN	TAC	Y	BCORL1_Y836	0.00035089	0.295918
TCGTAGCCCACGGGATAGA	chr12	KMT2D	KMT2D_HUMAN	TAC	Y	KMT2D_Y5210	0.00035166	0.295918
GGCCGAGAGGCCCTTCATG	chr1	SLC25A44	S2544_HUMAN	TCG	S	SLC25A44_S279	0.0003519	0.295918
TCCGAGGGCCAGGACCTCA	chr14	CCDC88C	DAPLE_HUMAN	TCG	S	CCDC88C_S1513	0.00035282	0.295918
AGTAGCACAGGTAGCCCTCAC	chr21	KRTAP23-1	KR231_HUMAN	TAC	Y	KRTAP23-1_Y21	0.00035362	0.295918
CTGTATCTCCCCGGGGTGC	chr3	FLNB	FLNB_HUMAN	TAC	Y	FLNB_Y523	0.00035362	0.295918
TGTAGTGGCGGATGAAGGTG	chr8	C8orf74	CH074_HUMAN	TAC	Y	C8orf74_Y122	0.00035447	0.295918
CAGACTCAGACTCGGGGAAGT	chr2	FER1L5	FR1L5_HUMAN	TCT	S	FER1L5_S1292	0.00035557	0.295918
TCTGACGGCCTGACGCCTC	chr19	FAM83E	FA83E_HUMAN	TCA	S	FAM83E_S466	0.00035715	0.295918
TCCAGAGTATTTGAAATTC	chr8	TRAPPC9	TPPC9_HUMAN	TCT	S	TRAPPC9_S863	0.00035762	0.295918
AAGAAGCCCCACAGCAGAC	chr21	KRTAP10-9	KR109_HUMAN	TCT	S	KRTAP10-9_S118	0.00035887	0.295918
AAGAAGCCCCACAGCAGAC	chr21	KRTAP10-2	KR102_HUMAN	TCT	S	KRTAP10-2_S118	0.00035887	0.295918
AATATTGAACTGAAGCCTT	chr15	LCTL	LCTL_HUMAN	TAT	Y	LCTL_Y493	0.00035887	0.295918
GTGAGGCAGAGGCAGGAGG	chr9	FNBP1	FNBP1_HUMAN	TCA	S	FNBP1_S349	0.00035887	0.295918
GCTTGGGAGAGGGAGCCGTC	chr17	DHX8	F5H658_HUMAN	TCC	S	DHX8_S473	0.00035976	0.295918
GCTTGGGAGAGGGAGCCGTC	chr17	DHX8	DHX8_HUMAN	TCC	S	DHX8_S473	0.00035976	0.295918
AGGGAAGAATTAGACCCTT	chr22	TNRC6B	TNR6B_HUMAN	TCC	S	TNRC6B_S1532	0.0003604	0.295918
GGCATAGGGGACGGTGTAG	chr17	MYO15A	MYO15_HUMAN	TAT	Y	MYO15A_Y380	0.00036154	0.295918
GGTAGGTCTCAAACTCCTCC	chr19	SEMA6B	SEM6B_HUMAN	TAC	Y	SEMA6B_Y481	0.00036154	0.295918
GTGTGACTCCATCCCAATG	chr7	AEBP1	AEBP1_HUMAN	TCA	S	AEBP1_S392	0.00036339	0.296777
TGGAGCAGCGGTAATCCTGG	chr14	DNAAF2	KTU_HUMAN	TCC	S	DNAAF2_S271	0.00036444	0.296978
GGTACTCATCACCTGTGTGCA	chr12	SLC8B1	NCLX_HUMAN	TAC	Y	SLC8B1_Y291	0.0003657	0.296978
GACGGAGCTGCTGCAGTCC	chr14	MTA1	MTA1_HUMAN	TCC	S	MTA1_S232	0.00036684	0.296978
GGGACAGCACCTCTCCTGT	chr2	SNRNP200	U520_HUMAN	TCC	S	SNRNP200_S42	0.00036684	0.296978
AGGATCCCTCCAAATTCTGAC	chr5	FBN2	FBN2_HUMAN	TCC	S	FBN2_S2038	0.00037904	0.301892
GACGGAAAGGACCACGGCA	chr1	HTR1D	5HT1D_HUMAN	TCC	S	HTR1D_S46	0.00037904	0.301892
GGGAGGCCATATTATTGCTGA	chr1	GJA5	CXA5_HUMAN	TCC	S	GJA5_S289	0.00037904	0.301892
GAGACTGCAAAAACAAACG	chr11	INCENP	INCE_HUMAN	TCT	S	INCENP_S798	0.0003802	0.301892
GTGAGCCTGTCTTCACCTG	chr1	CLSPN	CLSPN_HUMAN	TCA	S	CLSPN_S1254	0.00038167	0.301892
GTTCTTGATGTAGCGGCTCT	chr4	TLL1	TLL1_HUMAN	TCA	S	TLL1_S151	0.00038167	0.301892
AAGCCCGAGCCCTTGCGGGA	chrX	GJB1	CXB1_HUMAN	TCG	S	GJB1_S233	0.00038464	0.301892
AGTGTAGTCGCTGGTGAGC	chr17	ITGB4	ITB4_HUMAN	TAC	Y	ITGB4_Y167	0.00038464	0.301892
TCGGAGATGCGGGTGTGTT	chr2	IGFBP5	IBP5_HUMAN	TCC	S	IGFBP5_S145	0.00038464	0.301892
AGGAGACCCTCACTTTCAC	chr17	PRPF8	PRP8_HUMAN	TCC	S	PRPF8_S446	0.0003849	0.301892
ATGGAGTTGCGGTAAGTGA	chr19	PRMT1	ANM1_HUMAN	TCC	S	PRMT1_S79	0.0003849	0.301892
GAGGAAGAGGAGGAGGACA	chr2	HNRNPLL	HNRLL_HUMAN	TCC	S	HNRNPLL_S6	0.0003849	0.301892
AGAGAATCGGGTTCTCCGC	chrX	HTATSF1	HTSF1_HUMAN	TCT	S	HTATSF1_S40	0.00038609	0.301892
ATTCCAGACTCAGCACATTC	chrX	ZNF630	ZN630_HUMAN	TCT	S	ZNF630_S604	0.00038765	0.301892
GGGAGTTAGTGCTGGAGAG	chr5	PCDH1	PCDH1_HUMAN	TCC	S	PCDH1_S491	0.00038803	0.301892
GTGTAGGCAGCATTTCTTG	chr12	NUP37	NUP37_HUMAN	TAC	Y	NUP37_Y11	0.00038803	0.301892
TACATAATCCAAAGACCGC	chr9	SETX	SETX_HUMAN	TAT	Y	SETX_Y1306	0.00038803	0.301892
AGTATAGGGAGTCCTGGGAA	chr2	DOK1	DOK1_HUMAN	TAC	Y	DOK1_Y315	0.00038962	0.301892
TGGGAGGACAGTGTGGACG	chr9	TEK	TIE2_HUMAN	TCC	S	TEK_S938	0.00039054	0.301892
AAGACAAGATCAGCAAAGG	chr6	OR5V1	OR5V1_HUMAN	TCT	S	OR5V1_S188	0.00039073	0.301892
TTGGCCGACATGGTGCCGCG	chr14	CDC42BPB	MRCKB_HUMAN	TCG	S	CDC42BPB_S2	0.00039077	0.301892
AGTTGAGGCCAAGTACCCA	chr12	VWF	VWF_HUMAN	TCA	S	VWF_S2412	0.00039197	0.301892
AATAAGAAGAGCAGGTAGGA	chr8	LETM2	LETM2_HUMAN	TAT	Y	LETM2_Y29	0.00039288	0.301892
AGGAGAAATCAAGCTCCTTTG	chr11	C2CD3	C2CD3_HUMAN	TCC	S	C2CD3_S1828	0.00039288	0.301892
GCCCGACTCTGGAGATCCC	chr2	GDF7	GDF7_HUMAN	TCG	S	GDF7_S169	0.00039336	0.301892
TTGGAGATCTTGGACACGG	chr19	CLIP3	CLIP3_HUMAN	TCC	S	CLIP3_S361	0.00039408	0.301892
AGAGAGAAGACCAGGGAGA	chr1	SLC45A3	S45A3_HUMAN	TCT	S	SLC45A3_S339	0.00039618	0.30243
AAAGACAAGAGAAATCCCT	chrX	GPR143	GP143_HUMAN	TCT	S	GPR143_S307	0.00039837	0.30243
GAGAACTGTCCTTCAACACC	chr3	TLR9	TLR9_HUMAN	TCT	S	TLR9_S295	0.00039841	0.30243
GGGTAGTCCTTGGGGAGCA	chr1	CTRC	CTRC_HUMAN	TAC	Y	CTRC_Y153	0.00039841	0.30243
CAGACACAGAAGCAATGAT	chr11	STT3A	STT3A_HUMAN	TCT	S	STT3A_S350	0.000399	0.30243
CAGAGTCTGGCTCCCAATCC	chr16	CDH16	CAD16_HUMAN	TCT	S	CDH16_S507	0.00039999	0.30243
GCAGATGTGTAGAAGTACC	chr6	PERP	PERP_HUMAN	TCT	S	PERP_S192	0.00040182	0.30243
CGCGAACGCGACGGCGAAC	chr17	SRCIN1	SRCN1_HUMAN	TCG	S	SRCIN1_S328	0.00040336	0.30243
GGTAGGCATAGTCGCTGGC	chr16	ZNF598	ZN598_HUMAN	TAC	Y	ZNF598_Y230	0.00040336	0.30243
AGTAAATGGTGCGGGTGATG	chrX	P2RY4	P2RY4_HUMAN	TAC	Y	P2RY4_Y268	0.00040339	0.30243
CGTATTCCTGGGTCTGGCCA	chr2	LTBP1	LTBP1_HUMAN	TAC	Y	LTBP1_Y307	0.00040464	0.30243
GCCGAGGACTCAGGAGATG	chr12	PLEKHA5	PKHA5_HUMAN	TCG	S	PLEKHA5_S1078	0.00040555	0.30243
GCCGAGGACTCAGGAGATG	chr12	PLEKHA5	PKHA5_HUMAN	TCG	S	PLEKHA5_S1096	0.00040555	0.30243
CGTAGGCATGCGGGGGCGGC	chr5	FOXD1	FOXD1_HUMAN	TAC	Y	FOXD1_Y269	0.00040746	0.30243
CCGGGAATGCTGCTCCAGG	chr11	BBS1	BBS1_HUMAN	TCC	S	BBS1_S340	0.00040785	0.30243
GGTAAGTGCAAAATAGATATG	chr14	DICER1	DICER_HUMAN	TAC	Y	DICER1_Y1335	0.00040982	0.30243
TTCTCATAAGCCTAGAGACA	chr8	C8orf86	CH086_HUMAN	TAT	Y	C8orf86_Y107	0.00040982	0.30243
TAGAGCCAAATCGTTCCTTC	chr2	CAD	PYR1_HUMAN	TCT	S	CAD_S2154	0.0004101	0.30243
AAGAGGGTGGAGGAGGCAG	chr4	NAF1	NAF1_HUMAN	TCT	S	NAF1_S482	0.00041028	0.30243
CATAGAAGTCCTGTGGTCCA	chr2	TTLL4	TTLL4_HUMAN	TAT	Y	TTLL4_Y995	0.00041176	0.302626
TGGACAGCTTACTACGGATGG	chr22	TFIP11	TFP11_HUMAN	TCC	S	TFIP11_S575	0.0004131	0.302626
TGTACTCGTAGTGCACCCCA	chr15	ADAMTS7	ATS7_HUMAN	TAC	Y	ADAMTS7_Y806	0.00041341	0.302626
TTCGACGTGACCCCGCGTG	chr16	WWOX	WWOX_HUMAN	TCG	S	WWOX_S318	0.00041381	0.302626
AGTTGGTATGAGAGATTACA	chr12	PUS7L	PUS7L_HUMAN	TAC	Y	PUS7L_Y653	0.00041591	0.302663
GCGGTAGTGCAGCAGCCGC	chr2	FARP2	FARP2_HUMAN	TAC	Y	FARP2_Y688	0.00041601	0.302663
CGGACGGGGTCACGGGGTG	chr17	GEMIN4	GEMI4_HUMAN	TCC	S	GEMIN4_S86	0.00041631	0.302663
GTCTGAAAGTTCCAAGTCT	chr5	SLC9A3	SL9A3_HUMAN	TCA	S	SLC9A3_S718	0.00041756	0.302832
CATAAACCTCCCATAGCTG	chr6	CDC40	PRP17_HUMAN	TAT	Y	CDC40_Y319	0.00041873	0.302832
CGCATAGTGCCAGGAGTAG	chr19	ADAMTS10	ATS10_HUMAN	TAT	Y	ADAMTS10_Y831	0.00041935	0.302832
GACTCTGAGATCATACCTTC	chr1	ADAR	DSRAD_HUMAN	TCA	S	ADAR_S699	0.00042097	0.302832
AGGAGCCAGGGAAGTCCAG	chr19	MAMSTR	MASTR_HUMAN	TCC	S	MAMSTR_S334	0.00042155	0.302832
AATGAGAGAAGTTTCTGAG	chr16	PALB2	PALB2_HUMAN	TCA	S	PALB2_S483	0.00042226	0.302832
GGTAGTCTCTTTCTCTCTCC	chr1	RBM15	RBM15_HUMAN	TAC	Y	RBM15_Y333	0.00042226	0.302832
AAGAATCCACACCACTTTGGC	chr4	FAT4	FAT4_HUMAN	TCT	S	FAT4_S3959	0.00042437	0.303053
ATGCGGTAGCTGCCACGGGC	chr16	NTN3	NET3_HUMAN	TAC	Y	NTN3_Y452	0.00042502	0.303053
GACGAGCTGCTAGGCACTA	chr21	SIM2	SIM2_HUMAN	TCG	S	SIM2_S502	0.00042502	0.303053
TGAAGAAACATCATCTATA	chr8	EYA1	EYA1_HUMAN	TCT	S	EYA1_S391	0.00042719	0.303114
AGGGAACAGCGCCCCTCCC	chr1	ATP13A2	AT132_HUMAN	TCC	S	ATP13A2_S926	0.00042838	0.303114
GAAGGAGCGCTCCTGGACC	chr19	NPAS1	NPAS1_HUMAN	TCC	S	NPAS1_S246	0.00042838	0.303114
GCAGATTCAAAATGAAATA	chr10	IFIT1	IFIT1_HUMAN	TCT	S	IFIT1_S331	0.00042838	0.303114
GGGGAAGATGGTTCTTTGCT	chr3	MYRIP	MYRIP_HUMAN	TCT	S	MYRIP_S453	0.00043001	0.303114
GGGGAAGATGGTTCTTTGCT	chr3	MYRIP	MYRIP_HUMAN	TCT	S	MYRIP_S542	0.00043001	0.303114
GAGAAATCTGAGGGATGACTC	chr3	PCCB	PCCB_HUMAN	TCT	S	PCCB_S194	0.00043124	0.303233
GGGAAGAAATGGGGGAGAA	chr17	WNK4	WNK4_HUMAN	TCC	S	WNK4_S848	0.00043238	0.303233
GAGGAGTCTGAGCAGGCCG	chr1	CROCC	CROCC_HUMAN	TCC	S	CROCC_S518	0.00043283	0.303233
GGTAAGCAGTCATTCCCTGTT	chrX	ITM2A	ITM2A_HUMAN	TAC	Y	ITM2A_Y152	0.00043345	0.303233
GGTAGCCCGGTGCGGGGACAT	chr19	LGALS4	LEG4_HUMAN	TAC	Y	LGALS4_Y9	0.00043565	0.304198
GGGAGCTGGGGAGGCTTGAG	chr15	LRRK1	LRRK1_HUMAN	TCC	S	LRRK1_S1862	0.00043847	0.305177
GCAGAGACAGGACCAGCTG	chr4	CXCL6	CXCL6_HUMAN	TCT	S	CXCL6_S41	0.00043956	0.305177
TATAAACATCAGCTAATTCAG	chr4	AMBN	AMBN_HUMAN	TAT	Y	AMBN_Y395	0.0004396	0.305177
GATGGAGCGGCGCTCACCC	chr20	HSPA12B	HS12B_HUMAN	TCC	S	HSPA12B_S276	0.00044129	0.305177
GTGTAAGCCATCTCTAAAA	chr10	RBM20	RBM20_HUMAN	TAC	Y	RBM20_Y563	0.00044131	0.305177
TGGATGGGTAGAAGAGGCCCG	chr8	CHD7	CHD7_HUMAN	TCC	S	CHD7_S2906	0.00044411	0.305177
GAAGGAACCTGTTATAGGA	chr4	KIAA1109	K1109_HUMAN	TCC	S	KIAA1109_S73	0.00044451	0.305177
ATGGCTGAGCCCTCACTCCC	chr14	SALL2	SALL2_HUMAN	TCA	S	SALL2_S534	0.00044585	0.305177
CAGAAAAGCTGGTTCTCCAC	chr18	DCC	DCC_HUMAN	TCT	S	DCC_S890	0.00044602	0.305177
CGGAGCCAATGTCCTCCTCGT	chr1	CHRM3	ACM3_HUMAN	TCC	S	CHRM3_S359	0.0004466	0.305177
CAGATCTGGCTGCCTCATTCA	chr6	ANKRD6	ANKR6_HUMAN	TCT	S	ANKRD6_S606	0.00044687	0.305177
CATAAACGGGGTCTGTCACA	chr3	PXYLP1	PXYP1_HUMAN	TAT	Y	PXYLP1_Y62	0.00044693	0.305177
AAAGGATTTCATGGTTGGA	chr6	RMND1	RMND1_HUMAN	TCC	S	RMND1_S100	0.00044909	0.305687
CCAGAGGAGGAGGAAGAGG	chr17	MLLT6	AF17_HUMAN	TCT	S	MLLT6_S338	0.00044975	0.305687
AGGACATGGGCCGGTGCTC	chr2	EPAS1	EPAS1_HUMAN	TCC	S	EPAS1_S605	0.00045015	0.305687
GAGAACGTGGGGATGCATA	chr15	SIN3A	SIN3A_HUMAN	TCT	S	SIN3A_S277	0.00045173	0.306199
GATGTAGAGCAGCAGGACC	chr19	STXBP2	STXB2_HUMAN	TAC	Y	STXBP2_Y410	0.00045257	0.306209
CTGAAGTACTTGAAGTTAC	chr12	NEDD1	NEDD1_HUMAN	TCA	S	NEDD1_S455	0.00045469	0.306997
AGTATGGGACGCATTTGTTC	chr12	PTPN6	PTN6_HUMAN	TAC	Y	PTPN6_Y364	0.00045539	0.306997
TGGGTAGACGACAAAGGCC	chr5	SLC6A7	SC6A7_HUMAN	TAC	Y	SLC6A7_Y371	0.00045643	0.307139
CCTGCCGAGCGGATCACGGT	chr1	SPOCD1	SPOC1_HUMAN	TCG	S	SPOCD1_S903	0.0004582	0.307559
ACAGATTCTGCAAACGCTG	chr14	DLST	ODO2_HUMAN	TCT	S	DLST_S81	0.00045983	0.307559
GGTATTCCTGCAGCTTCTTCT	chr1	MOV10	MOV10_HUMAN	TAC	Y	MOV10_Y616	0.00046102	0.307559
CCAATGTAGAGAAATGCCTC	chrX	SLC7A3	CTR3_HUMAN	TAC	Y	SLC7A3_Y327	0.00046131	0.307559
TCGGAATCCTTCAGACACA	chr11	NCAPD3	CNDD3_HUMAN	TCC	S	NCAPD3_S990	0.00046384	0.307559
TGGAGAGGAGCTGAAAATAG	chr9	DCAF12	DCA12_HUMAN	TCC	S	DCAF12_S290	0.00046461	0.307559
GCCGGAAACTCCGTGGCAG	chr7	WNT16	WNT16_HUMAN	TCC	S	WNT16_S227	0.00046556	0.307559
TTCTGAGGGATTTGGAACC	chr6	DTNBP1	DTBP1_HUMAN	TCA	S	DTNBP1_S289	0.00046666	0.307559
GTATCATAAAAACCAAGGGC	chr6	CDC5L	CDC5L_HUMAN	TAT	Y	CDC5L_Y225	0.00046727	0.307559
GAGAGTCGGTCTGGCTGGCCT	chr19	TJP3	ZO3_HUMAN	TCT	S	TJP3_S327	0.00046807	0.307559
TTGAGTGGTTCAGGCACATC	chr19	CC2D1A	C2D1A_HUMAN	TCA	S	CC2D1A_S594	0.00046948	0.307559
TGAGAAACGGCAAAGTCAC	chr4	ATP10D	AT10D_HUMAN	TCT	S	ATP10D_S1090	0.00046951	0.307559
GAGAGATTCTAGAATGGCA	chr1	MTOR	MTOR_HUMAN	TCT	S	MTOR_S1415	0.0004699	0.307559
GCCGTAGATGGAGTAGGCG	chr22	ODF3B	ODF3B_HUMAN	TAC	Y	ODF3B_Y90	0.00047049	0.307559
ATGACTTCTCTGGATTCTTC	chr11	ARCN1	COPD_HUMAN	TCA	S	ARCN1_S352	0.00047207	0.307559
TCCTGAACTGGGAGGCTGC	chr12	NAV3	NAV3_HUMAN	TCA	S	NAV3_S405	0.0004723	0.307559
AGGAAGAGGGGACGGCTGGA	chr11	NAALADL1	NALDL_HUMAN	TCC	S	NAALADL1_S267	0.00047512	0.307559
GGTACTGGCAGCTGTTCACCT	chr7	IRF5	IRF5_HUMAN	TAC	Y	IRF5_Y30	0.00047645	0.307559
AGGAATTGGGGGGCTGGTC	chr1	SZT2	SZT2_HUMAN	TCC	S	SZT2_S649	0.00047794	0.307559
AAGGAGGAGGAAGAAGAGT	chr5	FGF10	FGF10_HUMAN	TCC	S	FGF10_S56	0.00047886	0.307559
GGTACACGGCGTACACCTTC	chr1	BEND5	BEND5_HUMAN	TAC	Y	BEND5_Y41	0.00047886	0.307559
CAGATCTCACTGCAAGCAGCG	chr16	BAIAP3	BAIP3_HUMAN	TCT	S	BAIAP3_S1156	0.00048059	0.307559
TGTAGAGCTTGCAGGCCACCA	chr15	TRPM1	TRPM1_HUMAN	TAC	Y	TRPM1_Y688	0.00048059	0.307559
TGTAGAGCTTGCAGGCCACCA	chr15	TRPM1	TRPM1_HUMAN	TAC	Y	TRPM1_Y649	0.00048059	0.307559
GGTAGAGGATCCTCTGGGT	chr19	ZNF8	ZNF8_HUMAN	TAC	Y	ZNF8_Y50	0.00048063	0.307559
AGGATGGACTTGGTGCCCAG	chr22	GAL3ST1	G3ST1_HUMAN	TCC	S	GAL3ST1_S372	0.00048076	0.307559
AGGAGCTGGGCAAAAGCAGG	chr19	MBOAT7	MBOA7_HUMAN	TCC	S	MBOAT7_S70	0.00048358	0.307559
ATATAAAATTGAACAAGTC	chr7	RELN	RELN_HUMAN	TAT	Y	RELN_Y1509	0.00048361	0.307559
GGTAGGTCTGCCAGTCATCAC	chr17	ITGA3	ITA3_HUMAN	TAC	Y	ITGA3_Y180	0.00048361	0.307559
AGATGAGGGGGTTTGAGAG	chr16	SRCAP	SRCAP_HUMAN	TCA	S	SRCAP_S355	0.0004864	0.307559
GGTGTAGGTCACCTGACCT	chr20	CD93	C1QR1_HUMAN	TAC	Y	CD93_Y201	0.00048713	0.307559
AGCGGATATGCCCGCAGGGA	chr11	BARX2	BARX2_HUMAN	TAT	Y	BARX2_Y70	0.00048893	0.307559
GGTACTCGCGGACCACGAAC	chr14	EXOC3L4	EX3L4_HUMAN	TAC	Y	EXOC3L4_Y581	0.00048893	0.307559
TGTAATTTCTTTCCTGGGATA	chr15	EIF2AK4	E2AK4_HUMAN	TAC	Y	EIF2AK4_Y1196	0.00048893	0.307559
CAGACCCGGCCCTCACTTG	chr5	MAML1	MAML1_HUMAN	TCT	S	MAML1_S321	0.00048922	0.307559
AAGACACCGGCGCCGAGTAGC	chr8	NEFL	NFL_HUMAN	TCT	S	NEFL_S48	0.00049129	0.307559
TTGGAGGATGGAGACATAGG	chr2	DYNC1I2	DC1I2_HUMAN	TCC	S	DYNC1I2_S101	0.00049249	0.307559
TTGGAGGATGGAGACATAGG	chr2	DYNC1I2	DC1I2_HUMAN	TCC	S	DYNC1I2_S89	0.00049249	0.307559
GAGACAATCTAGTGGATGG	chrX	AMOT	AMOT_HUMAN	TCT	S	AMOT_S332	0.00049251	0.307559
GAAGAGCTGGGAGGACAGC	chr6	FOXP4	FOXP4_HUMAN	TCT	S	FOXP4_S291	0.0004955	0.307559
GAAGAGCTGGGAGGACAGC	chr6	FOXP4	FOXP4_HUMAN	TCT	S	FOXP4_S292	0.0004955	0.307559
AGCAGAGACGAACCCGTTG	chr21	KCNJ6	KCNJ6_HUMAN	TCT	S	KCNJ6_S141	0.00049626	0.307559
TTGTGGTAGCGGAGGCTGGT	chr19	ERCC1	ERCC1_HUMAN	TAC	Y	ERCC1_Y145	0.00049711	0.307559
GCGAGCGGAGCCCCCCGAT	chr17	BPTF	BPTF_HUMAN	TCG	S	BPTF_S41	0.00049834	0.307559
TGCGAGGTGCCAAAGAAGA	chr6	GRM4	GRM4_HUMAN	TCG	S	GRM4_S809	0.00050045	0.307559
TTCAGACCCAGGAGTTTCT	chr9	HEMGN	HEMGN_HUMAN	TCT	S	HEMGN_S363	0.00050045	0.307559
GGCAGACCGGATCCCCTTC	chr1	GJA8	CXA8_HUMAN	TCT	S	GJA8_S234	0.00050049	0.307559
AATGTGTACCTGTTGAGGGG	chr15	IGDCC3	IGDC3_HUMAN	TAC	Y	IGDCC3_Y186	0.00050224	0.307559
AGTACGAGCTTTGGCGGCCA	chr12	MMP19	MMP19_HUMAN	TAC	Y	MMP19_Y165	0.00050224	0.307559
TGGTGATAATGACACCACC	chr7	LAMB1	LAMB1_HUMAN	TCA	S	LAMB1_S658	0.00050224	0.307559
TAGAAATGGGGATGGCGGTGC	chr14	SGPP1	SGPP1_HUMAN	TCT	S	SGPP1_S218	0.00050331	0.307559
ACGACGGGTGGATGGCCAC	chr17	DHX33	DHX33_HUMAN	TCG	S	DHX33_S655	0.00050754	0.307559
ATGGAGGGTCTGTGCAGTG	chr2	POLR1A	RPA1_HUMAN	TCC	S	POLR1A_S560	0.00050754	0.307559
TGGAGATGTGGGGGGGCTTGC	chr14	CEP170B	C170B_HUMAN	TCC	S	CEP170B_S887	0.00050805	0.307559
GGTAAATCTTCCTTCCAGTA	chrX	ZNF711	ZN711_HUMAN	TAC	Y	ZNF711_Y704	0.00051015	0.307559
CAGACTGGACCTCTCTCCT	chr20	BIRC7	BIRC7_HUMAN	TCT	S	BIRC7_S210	0.00051177	0.307559
GCTGACCGGGCAGCTGACT	chr9	FAM205C	F205C_HUMAN	TCA	S	FAM205C_S188	0.00051182	0.307559
GTGGAGACTGCCGACTGCA	chr20	MMP24	MMP24_HUMAN	TCC	S	MMP24_S112	0.0005127	0.307559
CCGGTATTTAGCAGTCGGC	chr9	STXBP1	STXB1_HUMAN	TAC	Y	STXBP1_Y99	0.00051459	0.307559
ATGAAGTCTGGGGAGAGGAGT	chr11	MUC6	MUC6_HUMAN	TCA	S	MUC6_S2155	0.00051634	0.307559
TATAGATTAGTGGGTTCAGCA	chr11	OR4A15	O4A15_HUMAN	TAT	Y	OR4A15_Y315	0.00051741	0.307559
AGTAACTGCCTGGCCCTCCC	chr1	PPM1J	PPM1J_HUMAN	TAC	Y	PPM1J_Y504	0.00052023	0.307559
GAGGAGGCCGGGTGTCGGG	chr10	ADAM8	ADAM8_HUMAN	TCC	S	ADAM8_S741	0.00052035	0.307559
GCTGTAGAGCGCGCCGCCA	chr16	GSG1L	GSG1L_HUMAN	TAC	Y	GSG1L_Y87	0.00052035	0.307559
GGAGAGCCTGGGGGCCTGG	chr19	PRR36	PRR36_HUMAN	TCT	S	PRR36_S32	0.0005217	0.307559
TGGAAAAACGAGATGCCCA	chr17	USP6	UBP6_HUMAN	TCC	S	USP6_S412	0.00052274	0.307559
AGTAAGCGAGCAGCAGCAGC	chr3	IL17RE	I17RE_HUMAN	TAC	Y	IL17RE_Y593	0.00052305	0.307559
GGAACATAGGTGGAGCTGTG	chr2	VWA3B	VWA3B_HUMAN	TAT	Y	VWA3B_Y876	0.00052381	0.307559
CATAACTGCAAAGAGACAGGA	chr15	GCHFR	GFRP_HUMAN	TAT	Y	GCHFR_Y45	0.00052587	0.307559
CTGAGGGCACGCTGCCCCC	chr5	TNIP1	TNIP1_HUMAN	TCA	S	TNIP1_S18	0.00052717	0.307559
GCTGTACCATTGAGGCTCC	chr1	FCGR3B	FCG3B_HUMAN	TAC	Y	FCGR3B_Y35	0.00052752	0.307559
GCATCGGATGCGCCATCTAG	chr5	PCDHA13	PCDAD_HUMAN	TCC	S	PCDHA13_S158	0.00052869	0.307559
AAGACAGAAGCGGGGGCTGGA	chr17	C17orf107	CQ107_HUMAN	TCT	S	C17orf107_S31	0.00053074	0.307559
CATATACAAAGCCAGGAGCTT	chr16	CNOT1	CNOT1_HUMAN	TAT	Y	CNOT1_Y2036	0.00053118	0.307559
GATGAAACATAGATGTGAT	chr17	PRPF8	PRP8_HUMAN	TCA	S	PRPF8_S2093	0.0005315	0.307559
AGGAGCCGGTGAGCAGCTTGA	chr2	CNRIP1	CNRP1_HUMAN	TCC	S	CNRIP1_S44	0.00053178	0.307559
ACCAGAGATACGGGCAGGTC	chr10	TMEM236	TM236_HUMAN	TCT	S	TMEM236_S132	0.00053242	0.307559
GGAAGAGGCAGGAAGGCTT	chr3	PLSCR5	PLS5_HUMAN	TCT	S	PLSCR5_S30	0.00053242	0.307559
TTGGGAAGGAGATGGTGAG	chr5	ANKRD34B	AN34B_HUMAN	TCC	S	ANKRD34B_S402	0.00053432	0.307559
TGGACCAAAGGGCACAGTTG	chr12	KMT2D	KMT2D_HUMAN	TCC	S	KMT2D_S5066	0.00053433	0.307559
CCTGAGCTATCTCCATCCT	chr14	BRMS1L	BRM1L_HUMAN	TCA	S	BRMS1L_S47	0.000536	0.307559
GGTACCCCTCGGTTTCAGCTG	chr7	PLOD3	PLOD3_HUMAN	TAC	Y	PLOD3_Y52	0.000536	0.307559
CAGGAGTTGCGGGGCACCG	chr14	TRIM9	TRIM9_HUMAN	TCC	S	TRIM9_S124	0.00053693	0.307559
AAATAAATGTCAAAGATGG	chr18	PIGN	PIGN_HUMAN	TAT	Y	PIGN_Y23	0.00053714	0.307559
ATGGGTGACTCTTCAGGTGG	chr12	KMT2D	KMT2D_HUMAN	TCA	S	KMT2D_S588	0.00053947	0.307559
CTGAGCCGATGGGGCCCCCC	chr14	SDR39U1	D39U1_HUMAN	TCA	S	SDR39U1_S185	0.00054278	0.307559
TCCTGCGAAGGCACTTGGGC	chr12	KMT2D	KMT2D_HUMAN	TCG	S	KMT2D_S2173	0.0005453	0.307559
CTGAATGAGGCTTTATGGTG	chr13	ARHGEF7	ARHG7_HUMAN	TCA	S	ARHGEF7_S591	0.0005456	0.307559
GTACCAGAAAGGACCACAGA	chr1	PRRC2C	PRC2C_HUMAN	TCT	S	PRRC2C_S2486	0.00054567	0.307559
TTGCTAGAAGGCTTAGAGTA	chr2	CKAP2L	CKP2L_HUMAN	TCT	S	CKAP2L_S117	0.00054567	0.307559
GGGGAATCCCGAAACTCTT	chr14	SPTB	SPTB1_HUMAN	TCC	S	SPTB_S816	0.0005468	0.307559
GCGAAGCTGCATATGCACGA	chr15	NEO1	NEO1_HUMAN	TCG	S	NEO1_S551	0.00054842	0.307559
TGAGAAAACTCTGCTGTGG	chr10	ANK3	ANK3_HUMAN	TCT	S	ANK3_S3404	0.00055077	0.307559
TCTGACAGCTCCTGAGGGC	chr18	NEDD4L	NED4L_HUMAN	TCA	S	NEDD4L_S308	0.00055124	0.307559
TCTGACAGCTCCTGAGGGC	chr18	NEDD4L	NED4L_HUMAN	TCA	S	NEDD4L_S300	0.00055124	0.307559
GGGTAGAGGTGCCCCTCGT	chr7	SSPO	SSPO_HUMAN	TAC	Y	SSPO_Y3152	0.00055176	0.307559
AGATAGCTGTCCTCCTCAA	chr1	PLEKHO1	PKHO1_HUMAN	TAT	Y	PLEKHO1_Y149	0.0005523	0.307559
CAGAGCCTATAAAAAGGAAA	chr7	POT1	POTE1_HUMAN	TCT	S	POT1_S318	0.0005523	0.307559
AGAATGTAAAATGGCTGATT	chr2	ST6GAL2	SIAT2_HUMAN	TAC	Y	ST6GAL2_Y407	0.00055233	0.307559
TGGACATGAAGCCGGTGAGGC	chr1	CCDC27	CCD27_HUMAN	TCC	S	CCDC27_S120	0.00055233	0.307559
GCCTGGGACCCTCTCGGGGG	chr17	CAMKK1	KKCC1_HUMAN	TCC	S	CAMKK1_S179	0.00055406	0.307559
TTCTCTGAGCGCCCCAATTT	chr2	STK36	STK36_HUMAN	TCA	S	STK36_S41	0.0005557	0.307559
TTCAAATATAAGATCAGTGA	chr5	GDF9	GDF9_HUMAN	TAT	Y	GDF9_Y266	0.00055688	0.307559
GCAGGGGAGCGCTCATGCTG	chr7	RELN	RELN_HUMAN	TCC	S	RELN_S2685	0.00055795	0.307559
CCTGGATTGACGGCGCTCT	chr1	CACNA1E	CAC1E_HUMAN	TCC	S	CACNA1E_S2119	0.0005597	0.307559
CCTGGATTGACGGCGCTCT	chr1	CACNA1E	CAC1E_HUMAN	TCC	S	CACNA1E_S2057	0.0005597	0.307559
GGGAGGCAGCCAGCTGAGC	chr19	PLIN4	PLIN4_HUMAN	TCC	S	PLIN4_S1163	0.00056085	0.307559
GGGATAAAGCTGTTCGTGG	chr11	SBF2	MTMRD_HUMAN	TCC	S	SBF2_S346	0.00056085	0.307559
AGGAGTAGTAGTGCTGGTCC	chr3	PLXNB1	PLXB1_HUMAN	TCC	S	PLXNB1_S260	0.00056251	0.307559
AGCGACATATCTATAGGGG	chr12	MFAP5	MFAP5_HUMAN	TCG	S	MFAP5_S2	0.00056495	0.307559
AGTACATGAAGCTGGTGGG	chr19	LDLR	LDLR_HUMAN	TAC	Y	LDLR_Y532	0.00056495	0.307559
GCTATAGAATCCTGACCTTG	chr2	ALMS1	ALMS1_HUMAN	TCT	S	ALMS1_S2955	0.00056533	0.307559
GGTAAACTAGAGGGAGGCAGA	chr9	PHF2	PHF2_HUMAN	TAC	Y	PHF2_Y877	0.00056605	0.307559
CTGGAGCTGTGATCAAAGT	chr11	CCDC84	CCD84_HUMAN	TCC	S	CCDC84_S290	0.00056648	0.307559
TGTAGAACCACCTGGGTGGGC	chr1	PTPRF	PTPRF_HUMAN	TAC	Y	PTPRF_Y1133	0.00056815	0.307559
TGGAAGTCAGCTGGGTGGCC	chr6	SYNE1	SYNE1_HUMAN	TCC	S	SYNE1_S3669	0.0005694	0.307559
TGGAAGTCAGCTGGGTGGCC	chr6	SYNE1	SYNE1_HUMAN	TCC	S	SYNE1_S3684	0.0005694	0.307559
TGGATTTCAAAAACCCAGATG	chr8	TAF2	TAF2_HUMAN	TCC	S	TAF2_S506	0.0005694	0.307559
CCGAGGTCACACTGGGGGCGC	chr1	AKR7A2	ARK72_HUMAN	TCG	S	AKR7A2_S293	0.00057097	0.307559
CATAAATGTACACAGAGCCG	chrX	CSF2RA	CSF2R_HUMAN	TAT	Y	CSF2RA_Y328	0.00057117	0.307559
TCAGACACTATGGTTGGAA	chr22	SLC5A1	SC5A1_HUMAN	TCT	S	SLC5A1_S245	0.00057187	0.307559
GTCGTAGCGGGAGCCGGGC	chr5	AMACR	AMACR_HUMAN	TAC	Y	AMACR_Y41	0.00057284	0.307559
ATCGGACAGGCGGGAGGAC	chr14	BEGAIN	BEGIN_HUMAN	TCC	S	BEGAIN_S200	0.00057307	0.307559
AGTATATATGGGGAGCTAC	chrX	APOOL	MIC27_HUMAN	TAT	Y	APOOL_Y44	0.00057379	0.307559
AAGACAACAAGTGGTGGAACT	chr5	SLC6A7	SC6A7_HUMAN	TCT	S	SLC6A7_S284	0.00057624	0.307559
CTGAAGGGCCGGGGGGTCC	chr3	COL7A1	CO7A1_HUMAN	TCA	S	COL7A1_S2235	0.00057661	0.307559
TGGAAATGTGAGGAAACTG	chr10	BMI1	BMI1_HUMAN	TCC	S	BMI1_S290	0.00057759	0.307559
TGGAGAAGCCGGTCCTCTTG	chr19	PRMT1	ANM1_HUMAN	TCC	S	PRMT1_S302	0.00057943	0.307559
GGGACTGCCTACAAAGTGA	chrX	SMC1A	SMC1A_HUMAN	TCC	S	SMC1A_S448	0.00058116	0.307559
ACGGAGGAGTAGCCCCCCA	chr13	FOXO1	FOXO1_HUMAN	TCC	S	FOXO1_S580	0.00058225	0.307559
TTGAGTCCCTGAGTGGAGCG	chr3	DHX30	DHX30_HUMAN	TCA	S	DHX30_S222	0.00058401	0.307559
CAGGGAGTTGGGGAAGAGC	chr12	AQP5	AQP5_HUMAN	TCC	S	AQP5_S229	0.00058456	0.307559
GGTAGTAGGCAGCAGGCAG	chr6	BRPF3	BRPF3_HUMAN	TAC	Y	BRPF3_Y138	0.00058456	0.307559
GTTGGACGCCAACTTCGGC	chr4	TEC	TEC_HUMAN	TCC	S	TEC_S591	0.00058456	0.307559
ATAGTACATAGGGGTGTGC	chr11	OR8G1	OR8G1_HUMAN	TAC	Y	OR8G1_Y60	0.00058507	0.307559
GAGATGGCTGATGCAAATCTT	chr12	OSBPL8	OSBL8_HUMAN	TCT	S	OSBPL8_S63	0.00058514	0.307559
AAAGATTGTTCCACTGAGT	chr2	TRAPPC12	TPC12_HUMAN	TCT	S	TRAPPC12_S380	0.00058666	0.307559
GGCTGAGCCTTGGGCCGGG	chr13	DIAPH3	DIAP3_HUMAN	TCA	S	DIAPH3_S15	0.00058666	0.307559
TCTGACTTTGTATCAGAAG	chr2	UBXN4	UBXN4_HUMAN	TCA	S	UBXN4_S165	0.00058666	0.307559
TTGAAGAACTCCTGGGATTC	chr9	RIC1	RIC1_HUMAN	TCA	S	RIC1_S447	0.00058725	0.307559
TTCAGACATGATGCCCCTC	chr11	TENM4	TEN4_HUMAN	TCT	S	TENM4_S1902	0.00058789	0.307559
GAGAAGAGGCATCAGGGGG	chr11	ARNTL	BMAL1_HUMAN	TCT	S	ARNTL_S534	0.000589	0.307559
GAGAAGAGGCATCAGGGGG	chr11	ARNTL	BMAL1_HUMAN	TCT	S	ARNTL_S533	0.000589	0.307559
GTGACTCCAGGGAGTCCAC	chr9	NOTCH1	NOTC1_HUMAN	TCA	S	NOTCH1_S2205	0.000589	0.307559
TGTAGTGGTATTTGTGGGG	chr9	USP20	UBP20_HUMAN	TAC	Y	USP20_Y748	0.000589	0.307559
AGGACAACAGCGGGAGGGAA	chr15	BNC1	BNC1_HUMAN	TCC	S	BNC1_S515	0.0005894	0.307559
TTGATGGTGGTGGAGGTGG	chr7	WASL	WASL_HUMAN	TCA	S	WASL_S283	0.00059071	0.307559
GGGACTGGCTGGAGCTGACC	chr11	EHBP1L1	EH1L1_HUMAN	TCC	S	EHBP1L1_S1042	0.00059155	0.307559
CATACACAGTGAGAAGCATCA	chr12	COX14	COX14_HUMAN	TAT	Y	COX14_Y25	0.00059352	0.307559
GGGGTAGCCTCGGACCTGG	chr14	CHGA	CMGA_HUMAN	TAC	Y	CHGA_Y414	0.00059634	0.307559
AACAGAGTCCTTGCTCTGC	chr14	PLEKHH1	PKHH1_HUMAN	TCT	S	PLEKHH1_S228	0.00059656	0.307559
GCATACAGTTGGCCCGTGG	chr1	BCAN	PGCB_HUMAN	TAT	Y	BCAN_Y291	0.00059656	0.307559
GCGGGAGATGAAGCGGACC	chr17	SLC4A1	B3AT_HUMAN	TCC	S	SLC4A1_S517	0.00059656	0.307559
TCTGAAAATTTCTCAATTT	chr3	LNP1	LNP1_HUMAN	TCA	S	LNP1_S112	0.00059737	0.307559
CTGAAGGGCTCCTTGGCAGGC	chr4	AMBN	AMBN_HUMAN	TCA	S	AMBN_S369	0.00059907	0.307559
GGTTGAATTGTTCCAGGTC	chr12	NANOG	NANOG_HUMAN	TCA	S	NANOG_S204	0.00059916	0.307559
CATAGCTGGGGATAGGGAGAA	chr5	PDGFRB	PGFRB_HUMAN	TAT	Y	PDGFRB_Y934	0.00060026	0.307559
TGTAGGCTGGGGGAGGGGCGG	chr2	ATP6V1B1	VATB1_HUMAN	TAC	Y	ATP6V1B1_Y41	0.00060026	0.307559
CCGAAAGGAGCCGGAAGAC	chr2	SLC23A3	S23A3_HUMAN	TCG	S	SLC23A3_S266	0.00060198	0.307559
GATAGACATTGGCAGATATAT	chr7	CHN2	CHIO_HUMAN	TAT	Y	CHN2_Y135	0.00060235	0.307559
GATAGACATTGGCAGATATAT	chr7	CHN2	CHIO_HUMAN	TAT	Y	CHN2_Y355	0.00060235	0.307559
GATAGACATTGGCAGATATAT	chr7	CHN2	CHIO_HUMAN	TAT	Y	CHN2_Y342	0.00060235	0.307559
TTGACGTAGAAGGAGATGC	chr1	PPP1R12B	MYPT2_HUMAN	TCA	S	PPP1R12B_S739	0.00060235	0.307559
CCGAAAAGCTGGACTGACATT	chr2	TTN	TITIN_HUMAN	TCG	S	TTN_S7719	0.00060479	0.307559
CCGAAAAGCTGGACTGACATT	chr2	TTN	TITIN_HUMAN	TCG	S	TTN_S6792	0.00060479	0.307559
GCGACATGGGCCTTCTTGGTG	chr2	XIRP2	XIRP2_HUMAN	TCG	S	XIRP2_S2938	0.0006048	0.307559
CTTGAGGTTAGAATATCAA	chr14	MIS18BP1	M18BP_HUMAN	TCA	S	MIS18BP1_S628	0.00060548	0.307559
GAGAACTGCGCCTCCGTCCC	chr12	BAZ2A	BAZ2A_HUMAN	TCT	S	BAZ2A_S1044	0.00060548	0.307559
GGAGGAGATGACAGTTTCG	chr2	DTNB	DTNB_HUMAN	TCC	S	DTNB_S86	0.00060548	0.307559
GCCTGAGACCCGTGCTCTCC	chr5	TRIM7	TRIM7_HUMAN	TCT	S	TRIM7_S118	0.00060744	0.307559
CGGGGCGATCGGACCCCTGC	chr5	PROB1	PROB1_HUMAN	TCG	S	PROB1_S798	0.00060762	0.307559
CACAGACACCCCTAAACAA	chr11	CCKBR	GASR_HUMAN	TCT	S	CCKBR_S137	0.00060798	0.307559
GTGGAGATGGTGATGGCGT	chr6	PNPLA1	PLPL1_HUMAN	TCC	S	PNPLA1_S191	0.00061016	0.307559
AGCAAGTAAGGAGTAGAAGT	chr1	USP1	UBP1_HUMAN	TAC	Y	USP1_Y778	0.00061044	0.307559
CTCGTAGATCTCAGTGATG	chr12	ACADS	ACADS_HUMAN	TAC	Y	ACADS_Y391	0.00061209	0.307559
AAGAAGTAGGTCTTCTTTC	chr6	FAM83B	FA83B_HUMAN	TCT	S	FAM83B_S914	0.00061326	0.307559
ACACCAGAAGCTATGACATA	chr5	2021-03-06	MARH6_HUMAN	TCT	S	MARCH6_S829	0.00061341	0.307559
GATATTCATCGAAATGAGGT	chr13	USPL1	USPL1_HUMAN	TAT	Y	USPL1_Y1087	0.00061537	0.307559
GCCTGGTACCTGCGCTCCAG	chr2	TMEM198	TM198_HUMAN	TAC	Y	TMEM198_Y34	0.00061537	0.307559
TTGGAAGCTGGACTAAGGG	chr16	ORAI3	ORAI3_HUMAN	TCC	S	ORAI3_S208	0.00061537	0.307559
ATCTGAGCCTCTGGGGTCG	chr15	CAPN3	CAN3_HUMAN	TCA	S	CAPN3_S309	0.00061608	0.307559
CTCAGAGGCCGGGGCTCCG	chr12	PEX5	PEX5_HUMAN	TCT	S	PEX5_S47	0.00061752	0.307559
CTTATAGGCTTCAGACTGC	chr19	HMG20B	HM20B_HUMAN	TAT	Y	HMG20B_Y143	0.00061752	0.307559
TGGACACCCGGGGCTCAGGA	chr1	TNFRSF8	TNR8_HUMAN	TCC	S	TNFRSF8_S506	0.00061765	0.307559
TGTAGCGCGTCCGGCCCCGC	chr19	EPOR	EPOR_HUMAN	TAC	Y	EPOR_Y216	0.00061874	0.307559
TACCTAGAAGCACTGTTTAC	chr11	CHEK1	CHK1_HUMAN	TCT	S	CHEK1_S307	0.0006189	0.307559
GTGAGGTATAGAAGTTTCC	chr1	DENND2C	DEN2C_HUMAN	TCA	S	DENND2C_S146	0.00062019	0.307559
TATAATTTCCCTTGTCAGAT	chr10	FGFR2	FGFR2_HUMAN	TAT	Y	FGFR2_Y229	0.00062019	0.307559
TTGAAGCTGTTTCTCCTTGT	chr6	SLC35A1	S35A1_HUMAN	TCA	S	SLC35A1_S330	0.00062136	0.307559
GTTGGAAGCATACTGCACC	chr9	PAPPA	PAPP1_HUMAN	TCC	S	PAPPA_S724	0.00062171	0.307559
ATGGTAAACACCATGGAAT	chr18	MALT1	MALT1_HUMAN	TAC	Y	MALT1_Y761	0.0006219	0.307559
ATGGTAAACACCATGGAAT	chr18	MALT1	MALT1_HUMAN	TAC	Y	MALT1_Y750	0.0006219	0.307559
TGAGAAAGCAGGTTGGGGA	chr2	NYAP2	NYAP2_HUMAN	TCT	S	NYAP2_S331	0.0006225	0.307559
AAGTATGCCAGGTTCACGT	chr6	RBM24	RBM24_HUMAN	TAC	Y	RBM24_Y87	0.00062449	0.307559
ATGACAGGAAGTGTGAAAG	chr2	PSMD1	PSMD1_HUMAN	TCA	S	PSMD1_S780	0.00062645	0.307559
GAGAAGTGTTAGGAGATTTGC	chr7	KIAA0895	K0895_HUMAN	TCT	S	KIAA0895_S144	0.00062645	0.307559
GAGAAGTGTTAGGAGATTTGC	chr7	KIAA0895	K0895_HUMAN	TCT	S	KIAA0895_S131	0.00062645	0.307559
GAGAAGTGTTAGGAGATTTGC	chr7	KIAA0895	K0895_HUMAN	TCT	S	KIAA0895_S93	0.00062645	0.307559
GAGAGACGATCTCCTTGGCGA	chr11	PCF11	PCF11_HUMAN	TCT	S	PCF11_S56	0.00062645	0.307559
GGGAACCGATGACAGAGAA	chr19	FUZ	FUZZY_HUMAN	TCC	S	FUZ_S45	0.000627	0.307559
GTGGACAGCGCCATCTCGT	chr19	OR2Z1	OR2Z1_HUMAN	TCC	S	OR2Z1_S200	0.000627	0.307559
TGGGGACTTCACAGGCTTC	chr14	RCOR1	RCOR1_HUMAN	TCC	S	RCOR1_S460	0.000627	0.307559
GGGGAAGCATCGGGCAGGG	chr9	SEC16A	SC16A_HUMAN	TCC	S	SEC16A_S655	0.00062778	0.307559
AAGAGCCGTCCTGAGGAAG	chr19	POLRMT	RPOM_HUMAN	TCT	S	POLRMT_S924	0.00062876	0.307559
GAGCAGTAGGGCCACATGTA	chr16	MBTPS1	MBTP1_HUMAN	TAC	Y	MBTPS1_Y500	0.00062876	0.307559
GGTAGGGCGTGAGCTTGGCA	chr7	CARD11	CAR11_HUMAN	TAC	Y	CARD11_Y45	0.00062876	0.307559
TAGAGGGGATATAGACATA	chr5	NHP2	NHP2_HUMAN	TCT	S	NHP2_S110	0.00062876	0.307559
GAGGAGTCTGGGGAGAAAG	chr19	FLT3LG	FLT3L_HUMAN	TCC	S	FLT3LG_S162	0.00063354	0.30944
GGGAAGGGGAGGAAGATGA	chr19	SCAF1	SFR19_HUMAN	TCC	S	SCAF1_S207	0.00063581	0.30944
TATAGGAGATGAAGATGATG	chr11	OR5AR1	O5AR1_HUMAN	TAT	Y	OR5AR1_Y218	0.00063685	0.30944
TGAATTGAACGAGGAGGGAG	chr2	USP37	UBP37_HUMAN	TCA	S	USP37_S520	0.00063685	0.30944
TACAGATTCCAAATGGAGT	chr9	STX17	STX17_HUMAN	TCT	S	STX17_S112	0.00063863	0.30944
CAGATGTGTTTACGCTGAG	chr3	YEATS2	YETS2_HUMAN	TCT	S	YEATS2_S1063	0.00063896	0.30944
CCAGGAGGCACGCTGTGTG	chr13	NAA16	NAA16_HUMAN	TCC	S	NAA16_S150	0.00063977	0.30944
CAGATCCATTTCTGCCCAC	chr10	SMC3	SMC3_HUMAN	TCT	S	SMC3_S36	0.00064139	0.30944
AGGAGTTCACCAACTCACAG	chr1	ZBTB18	ZBT18_HUMAN	TCC	S	ZBTB18_S495	0.00064145	0.30944
AGGAGTTCACCAACTCACAG	chr1	ZBTB18	ZBT18_HUMAN	TCC	S	ZBTB18_S504	0.00064145	0.30944
CAGAGTGGGTGTCACTGCTGC	chr8	TONSL	TONSL_HUMAN	TCT	S	TONSL_S956	0.00064262	0.30944
GTCGGGGAGGCGGGTACAGG	chr6	ZBTB9	ZBTB9_HUMAN	TCC	S	ZBTB9_S13	0.00064262	0.30944
CAGAAGACTCATCTTCTCCT	chr17	MFSD11	MFS11_HUMAN	TCT	S	MFSD11_S205	0.00064427	0.30944
CATATTTGTTCATAGTTTCTA	chr15	MYEF2	MYEF2_HUMAN	TAT	Y	MYEF2_Y164	0.00064429	0.30944
CTGAAGTAAAGTCTCTTGG	chrX	EIF2S3	IF2G_HUMAN	TCA	S	EIF2S3_S252	0.00064849	0.310014
GGGAGCACAGGCTGAGGCCG	chr2	TMEM178A	T178A_HUMAN	TCC	S	TMEM178A_S18	0.00064849	0.310014
GGTGGGTAGTTCTCCACAGC	chr19	SAMD4B	SMAG2_HUMAN	TAC	Y	SAMD4B_Y447	0.00064864	0.310014
AGTAGAAGGAGAGGAGGCGGA	chr1	INSRR	INSRR_HUMAN	TAC	Y	INSRR_Y1260	0.00064883	0.310014
AAGAGTCTTCTCCTAGAGGG	chr17	SHBG	SHBG_HUMAN	TCT	S	SHBG_S357	0.0006514	0.310044
GATGGATACCTGCTCTTTC	chrX	TXLNG	TXLNG_HUMAN	TCC	S	TXLNG_S460	0.0006514	0.310044
GGTAGGCCTCACTGCCCTCC	chr6	ITPR3	ITPR3_HUMAN	TAC	Y	ITPR3_Y1635	0.0006514	0.310044
CATACACACTGCAATGACA	chr8	ZNF251	ZN251_HUMAN	TAT	Y	ZNF251_Y627	0.00065272	0.310083
GCTAGATGATGCAGGGTTT	chr2	UBXN4	UBXN4_HUMAN	TCT	S	UBXN4_S457	0.00065436	0.310083
CGGGTAGTCGAAGTCATTG	chr22	GAL3ST1	G3ST1_HUMAN	TAC	Y	GAL3ST1_Y117	0.00065491	0.310083
ATGATAACTGACCGGATGC	chr9	NUP214	NU214_HUMAN	TCA	S	NUP214_S1185	0.00065554	0.310083
GGGGATCGTTTGTCAAAAG	chr1	ATP1A2	AT1A2_HUMAN	TCC	S	ATP1A2_S413	0.0006565	0.310083
GGGGGACTGGCGGTCCTTC	chr17	CA4	CAH4_HUMAN	TCC	S	CA4_S52	0.0006565	0.310083
CCAGATGGACATAGGCACT	chr1	NOTCH2	NOTC2_HUMAN	TCT	S	NOTCH2_S1091	0.00065836	0.310444
CTGGGAAGTGTTATTATTC	chr10	KIAA1217	SKT_HUMAN	TCC	S	KIAA1217_S1499	0.00065894	0.310444
GCTGGAGATCCCTGGACCC	chr5	FABP6	FABP6_HUMAN	TCC	S	FABP6_S25	0.00066118	0.310728
TCTGACAGACTTCCTGAGA	chr12	PAN2	PAN2_HUMAN	TCA	S	PAN2_S240	0.00066201	0.310728
GCGAGAAGCAGCCCAGCGCC	chr2	DCAF17	DCA17_HUMAN	TCG	S	DCAF17_S22	0.000664	0.310728
CTCAGACAGGAAGTTGAAG	chr6	DEF6	DEFI6_HUMAN	TCT	S	DEF6_S129	0.00066454	0.310728
ATGTAGGCGATGGCGATGG	chr11	DUSP8	DUS8_HUMAN	TAC	Y	DUSP8_Y260	0.00066682	0.310728
ATAAGAGGCCAAGGCTGAC	chr1	SEMA4A	SEM4A_HUMAN	TCT	S	SEMA4A_S588	0.00066703	0.310728
GACATGTAAAACTGGTGGAG	chr11	C2CD3	C2CD3_HUMAN	TAC	Y	C2CD3_Y907	0.00066708	0.310728
GCTGAGGCAGGGCTCTCGG	chr12	MBD6	MBD6_HUMAN	TCA	S	MBD6_S820	0.00066708	0.310728
GGTAGTGCCTGGGGTCCTGC	chr2	TRAPPC12	TPC12_HUMAN	TAC	Y	TRAPPC12_Y688	0.00066964	0.310728
TCCTGACAGGTAGCGCTCA	chr19	NWD1	NWD1_HUMAN	TCA	S	NWD1_S670	0.00067246	0.310728
AGAAGAATCTGCTTTGCTG	chr16	USP31	UBP31_HUMAN	TCT	S	USP31_S1079	0.00067249	0.310728
GCACGGGAGACAGAAGAGCT	chr3	CSRNP1	CSRN1_HUMAN	TCC	S	CSRNP1_S40	0.00067505	0.310728
TGTAATAGAGATAGAAGAGA	chr12	CNOT2	CNOT2_HUMAN	TAC	Y	CNOT2_Y449	0.00067527	0.310728
TCCAGACCCAGACGTCCTC	chr6	WTAP	FL2D_HUMAN	TCT	S	WTAP_S290	0.00067564	0.310728
CCCAGAGAGGCAGACGTGG	chr11	VWCE	VWCE_HUMAN	TCT	S	VWCE_S47	0.00067761	0.310728
AGGAGTCACTCCGTAAGTGC	chr7	ARHGEF5	ARHG5_HUMAN	TCC	S	ARHGEF5_S606	0.00067809	0.310728
AATAAGGGTGGCTCTTCGG	chr1	KANK4	KANK4_HUMAN	TAT	Y	KANK4_Y25	0.00067908	0.310728
GTTGTAGAAATACATTTAGT	chr14	CPSF2	CPSF2_HUMAN	TCT	S	CPSF2_S524	0.00067908	0.310728
TGCTGATTCTGTCATAATG	chr19	MUC16	MUC16_HUMAN	TCA	S	MUC16_S8490	0.00068088	0.310728
GAAGTGTAGGAAACTAAGGC	chr4	BMP2K	BMP2K_HUMAN	TAC	Y	BMP2K_Y578	0.00068091	0.310728
GAGGTACTCCTTGGCGCGG	chr19	ZBTB7A	ZBT7A_HUMAN	TAC	Y	ZBTB7A_Y160	0.00068142	0.310728
AATAGCCTTCCCATTTCTGT	chr2	DNAH6	DYH6_HUMAN	TAT	Y	DNAH6_Y3462	0.00068373	0.310728
GCGGGACTTACGTCGGTTG	chr17	YBX2	YBOX2_HUMAN	TCC	S	YBX2_S180	0.00068379	0.310728
CCATATTTGGCAGCTGTCT	chr8	ELP3	ELP3_HUMAN	TAT	Y	ELP3_Y49	0.000684	0.310728
GAGAACCGGCCTTGAATTCCT	chrX	LANCL3	LANC3_HUMAN	TCT	S	LANCL3_S382	0.00068634	0.310728
AATAGCCATTCTCCATCTCC	chr17	TRPV2	TRPV2_HUMAN	TAT	Y	TRPV2_Y675	0.00068655	0.310728
CTGAGTCCAGCACTTGCTC	chrX	ZFX	ZFX_HUMAN	TCA	S	ZFX_S100	0.00068937	0.310728
CTGAGTCCAGCACTTGCTC	chrY	ZFY	ZFY_HUMAN	TCA	S	ZFY_S102	0.00068937	0.310728
CGCGACCACACGTCACCCG	chr4	FGFRL1	FGRL1_HUMAN	TCG	S	FGFRL1_S313	0.00068983	0.310728
GTTATATAAGTAAAATTGC	chr18	MEP1B	MEP1B_HUMAN	TAT	Y	MEP1B_Y346	0.00068983	0.310728
CTGTAATAATTATAAGGTC	chr5	DNAJC18	DJC18_HUMAN	TAC	Y	DNAJC18_Y163	0.00068984	0.310728
CGGACATCTCTAAAGAAACA	chr7	PEX1	PEX1_HUMAN	TCC	S	PEX1_S1114	0.00069219	0.310728
GTCGTAGGTCAGCGCCTTC	chr17	TBCD	TBCD_HUMAN	TAC	Y	TBCD_Y450	0.0006936	0.310728
GGGTATGGAATCTGGCAGC	chr6	CDK19	CDK19_HUMAN	TAC	Y	CDK19_Y353	0.00069501	0.310728
GAATGATGGGCTGTAGCTC	chr17	ARHGAP23	RHG23_HUMAN	TCA	S	ARHGAP23_S425	0.00069624	0.310728
TCCAGAAAGGGCTCTGTTG	chr3	ACOX2	ACOX2_HUMAN	TCT	S	ACOX2_S111	0.00069624	0.310728
GATAATGGTCGCTGTCTGA	chr7	CNTNAP2	CNTP2_HUMAN	TAT	Y	CNTNAP2_Y82	0.00069782	0.310728
GGTACTCATGCGTGGTCCCC	chr15	PRTG	PRTG_HUMAN	TAC	Y	PRTG_Y576	0.00070096	0.310728
GGTGGAGTTGAGCTTGTCC	chr6	ITPR3	ITPR3_HUMAN	TCC	S	ITPR3_S2631	0.00070207	0.310728
GACGTAACTGACCCTCTCC	chr2	SLC4A5	S4A5_HUMAN	TAC	Y	SLC4A5_Y210	0.00070346	0.310728
CATAGTCATGCTTGCCCTCC	chrX	RBM10	RBM10_HUMAN	TAT	Y	RBM10_Y57	0.00070628	0.310728
AGTGACACACTCATAGGGC	chr12	BRAP	BRAP_HUMAN	TCA	S	BRAP_S4	0.0007063	0.310728
GGTGGACACTGGAGAAGGG	chr1	PAX7	PAX7_HUMAN	TCC	S	PAX7_S30	0.0007063	0.310728
TCCGAGGAGGGCCGAGACC	chr11	CCDC34	CCD34_HUMAN	TCG	S	CCDC34_S30	0.0007063	0.310728
AGGAGGCAGGAGCGCGGCA	chr8	R3HCC1	R3HC1_HUMAN	TCC	S	R3HCC1_S99	0.00070895	0.310728
TGGAATTGCCATTACAGTCGC	chr6	LAMA4	LAMA4_HUMAN	TCC	S	LAMA4_S88	0.0007091	0.310728
CATAACGAAGCTCCTTCAGCT	chr11	LUZP2	LUZP2_HUMAN	TAT	Y	LUZP2_Y166	0.00070939	0.310728
GGTAGTCCAGGGCGGACTCC	chr16	GLG1	GSLG1_HUMAN	TAC	Y	GLG1_Y999	0.00071056	0.310728
GATAAAAATTATCTGTGAG	chr14	CATSPERB	CTSRB_HUMAN	TAT	Y	CATSPERB_Y886	0.00071081	0.310728
ACCAGACTCAACTTCATTC	chr8	TOX	TOX_HUMAN	TCT	S	TOX_S91	0.00071192	0.310728
GGAGAAATGGCTGGTTGTG	chr14	PAPOLA	PAPOA_HUMAN	TCT	S	PAPOLA_S605	0.00071289	0.310728
GAGGTACTCAAATGAGGCT	chr19	TYK2	TYK2_HUMAN	TAC	Y	TYK2_Y151	0.00071322	0.310728
CTGAGTACTTCCGCTCTGG	chr2	ACTG2	ACTH_HUMAN	TCA	S	ACTG2_S339	0.00071474	0.310728
AATAGAAGTGGAAGCCTAGTG	chr1	HHAT	HHAT_HUMAN	TAT	Y	HHAT_Y20	0.00071637	0.310728
AAGGAGGTGCTGACGGTTG	chr7	HIPK2	HIPK2_HUMAN	TCC	S	HIPK2_S70	0.00071839	0.310728
GGTATTTGTTGAGCAGGCGGA	chr11	ME3	MAON_HUMAN	TAC	Y	ME3_Y294	0.00071839	0.310728
AATACATTGCATAATCTGGC	chr5	DOCK2	DOCK2_HUMAN	TAT	Y	DOCK2_Y212	0.00072038	0.310728
TCTTCGGAGCCAGGAGCGAG	chr11	AP2A2	AP2A2_HUMAN	TCC	S	AP2A2_S702	0.00072216	0.310728
GCGGTAGGGCTGTGACTTC	chr1	2021-03-01	MARC1_HUMAN	TAC	Y	MARC1_Y178	0.00072319	0.310728
TCGTAGTTAAAACCAAACT	chr10	STOX1	STOX1_HUMAN	TAC	Y	STOX1_Y834	0.00072481	0.310728
GACTTGTATTTCAAATTTGG	chr12	AKAP3	AKAP3_HUMAN	TAC	Y	AKAP3_Y214	0.0007251	0.310728
GGCGGAGCCCATGACCGTG	chr9	NACC2	NACC2_HUMAN	TCC	S	NACC2_S472	0.0007251	0.310728
GGTACGCCAACACCACGTCC	chr6	ABCC10	MRP7_HUMAN	TAC	Y	ABCC10_Y1255	0.0007251	0.310728
TGTAGGAATTACAAAACGAA	chr13	FAM155A	F155A_HUMAN	TAC	Y	FAM155A_Y229	0.0007251	0.310728
GCCTGGGATGCGATCTGGAT	chr7	TNRC18	TNC18_HUMAN	TCC	S	TNRC18_S392	0.00072601	0.310728
CCGTACATGCCCACCAGGA	chr7	INTS1	INT1_HUMAN	TAC	Y	INTS1_Y2168	0.00072692	0.310728
GAGAAATAACAGAAATGGA	chr6	RIMS1	RIMS1_HUMAN	TCT	S	RIMS1_S202	0.00072883	0.310728
GAGAAATAACAGAAATGGA	chr6	RIMS1	RIMS1_HUMAN	TCT	S	RIMS1_S728	0.00072883	0.310728
CAGCGAACCATCCTTGCTG	chr14	RIN3	RIN3_HUMAN	TCG	S	RIN3_S708	0.00072963	0.310728
GGCATATATGGGCCCATTC	chr17	CRK	CRK_HUMAN	TAT	Y	CRK_Y239	0.00073165	0.310728
GAATGAGGCTGTAGAGGGA	chr1	DPH2	DPH2_HUMAN	TCA	S	DPH2_S222	0.00073267	0.310728
GAATGAGGCTGTAGAGGGA	chr1	DPH2	DPH2_HUMAN	TCA	S	DPH2_S450	0.00073267	0.310728
GGAGCTGAGAGAAAGGCGAG	chr10	C10orf105	CJ105_HUMAN	TCA	S	C10orf105_S21	0.00073341	0.310728
TGATATGACGTCTGGGTGG	chr6	ICK	ICK_HUMAN	TAT	Y	ICK_Y473	0.00073447	0.310728
AGTGAGAACACGGAGAGTG	chr3	RTP1	RTP1_HUMAN	TCA	S	RTP1_S23	0.00073568	0.310728
CCGAGTCCTGAGAGGGAGGAG	chr3	SEMA3B	SEM3B_HUMAN	TCG	S	SEMA3B_S490	0.00073568	0.310728
CCGAGTCCTGAGAGGGAGGAG	chr3	SEMA3B	SEM3B_HUMAN	TCG	S	SEMA3B_S485	0.00073568	0.310728
TGTAGGATCCATGGGATTT	chr1	CYP4A22	CP4AM_HUMAN	TAC	Y	CYP4A22_Y120	0.00073729	0.310728
CCGCGACTTCCGCCGCTGC	chr8	ADGRB1	AGRB1_HUMAN	TCG	S	ADGRB1_S1475	0.00073747	0.310728
CGGGGAGCGGCTGAAGGAG	chr18	RAX	RX_HUMAN	TCC	S	RAX_S215	0.00073892	0.310728
GGTAATTCAGACGGACAAA	chr20	ZNFX1	ZNFX1_HUMAN	TAC	Y	ZNFX1_Y1071	0.00073892	0.310728
ACCACCGAGTTGTACTCCAG	chr12	OVCH1	OVCH1_HUMAN	TCG	S	OVCH1_S678	0.00073909	0.310728
CAAGTACAAATCTGCTCTT	chr1	IARS2	SYIM_HUMAN	TAC	Y	IARS2_Y621	0.00074011	0.310728
CTTTGAAATGGGATTGGTA	chr4	KDR	VGFR2_HUMAN	TCA	S	KDR_S405	0.0007412	0.310728
CTGACAGGACACCTAAGGACA	chr11	NR1H3	NR1H3_HUMAN	TCA	S	NR1H3_S170	0.00074293	0.310728
CTGACAGGACACCTAAGGACA	chr11	NR1H3	NR1H3_HUMAN	TCA	S	NR1H3_S125	0.00074293	0.310728
AGGATAGACTGCAGGGAGA	chrX	PHF8	PHF8_HUMAN	TAT	Y	PHF8_Y852	0.000743	0.310728
GATAGTCACTTATTCCATT	chr3	SENP2	SENP2_HUMAN	TAT	Y	SENP2_Y130	0.000743	0.310728
CCAGAGTCATGCAGAAGTT	chrX	MAOB	AOFB_HUMAN	TCT	S	MAOB_S26	0.00074556	0.310728
CCCTGACGTGTCGTGGGTG	chr11	PC	PYC_HUMAN	TCA	S	PC_S776	0.0007466	0.310728
CCGAGGGGGTGACCGTCACG	chr11	MUC5B	MUC5B_HUMAN	TCG	S	MUC5B_S1496	0.0007466	0.310728
CAGAAGCCACCCTCTGGCTGT	chr19	WDR88	WDR88_HUMAN	TCT	S	WDR88_S247	0.00074689	0.310728
CAGATTCACATGCACTGGACT	chrX	CCNB3	CCNB3_HUMAN	TCT	S	CCNB3_S1093	0.00074798	0.310728
ACAGAGCCTGTACGGAGAC	chr6	AGER	RAGE_HUMAN	TCT	S	AGER_S332	0.00074856	0.310728
CAGAGCTCTTGCCAACATT	chr1	GNL2	NOG2_HUMAN	TCT	S	GNL2_S325	0.00074856	0.310728
GCCGAGGAGGAGGAAGAAG	chr3	SYN2	SYN2_HUMAN	TCG	S	SYN2_S496	0.00074856	0.310728
AATAGCAGTGCTGCTGACC	chr17	MED1	MED1_HUMAN	TAT	Y	MED1_Y374	0.00075103	0.310728
CGGGAAGGGTCCTGTCGGG	chr19	PPP1R12C	PP12C_HUMAN	TCC	S	PPP1R12C_S591	0.00075103	0.310728
GGCGAGCTTCTGAAGACGC	chr9	DMRT3	DMRT3_HUMAN	TCG	S	DMRT3_S422	0.00075103	0.310728
TAGATTTGTGATGTAAAAC	chr13	PDS5B	PDS5B_HUMAN	TCT	S	PDS5B_S718	0.00075103	0.310728
TGAGAATCACTCTGTGCCA	chr6	CUL9	CUL9_HUMAN	TCT	S	CUL9_S639	0.00075269	0.310728
TTGGAGGCTAAGCCCTGGA	chr16	COX4I1	COX41_HUMAN	TCC	S	COX4I1_S158	0.0007542	0.310728
CTCAGGGACTGGGCATGGCC	chr19	SIPA1L3	SI1L3_HUMAN	TCC	S	SIPA1L3_S1109	0.0007544	0.310728
GAGAGGCACCAATTGCTACCC	chr21	SLC5A3	SC5A3_HUMAN	TCT	S	SLC5A3_S54	0.00075503	0.310728
GGAGGAGAGGAACAGTTCTC	chr11	SIK3	SIK3_HUMAN	TCT	S	SIK3_S787	0.00075503	0.310728
ACATAGCGCAGATGGATGT	chr12	LRRC23	LRC23_HUMAN	TAT	Y	LRRC23_Y95	0.00075684	0.310728
GAGATGATTTGGAGTCTGG	chr5	RAI14	RAI14_HUMAN	TCT	S	RAI14_S383	0.00075684	0.310728
GAGATGATTTGGAGTCTGG	chr5	RAI14	RAI14_HUMAN	TCT	S	RAI14_S412	0.00075684	0.310728
CAGATGAACTACTGCTGGAAC	chr4	KIAA1109	K1109_HUMAN	TCT	S	KIAA1109_S4146	0.00075702	0.310728
CAGATGGTGGGCGAGAAAAGC	chr6	HSD17B8	DHB8_HUMAN	TCT	S	HSD17B8_S98	0.00075924	0.310728
CTGGGACCCGACTTCTTCC	chr16	UQCRC2	QCR2_HUMAN	TCC	S	UQCRC2_S398	0.00075924	0.310728
GTTGAGGAGCATGAGGCATC	chr10	CUBN	CUBN_HUMAN	TCC	S	CUBN_S367	0.00075984	0.310728
CCTGCAGAGGCTGCTGGTGG	chr9	ABL1	ABL1_HUMAN	TCT	S	ABL1_S906	0.00075994	0.310728
AATGGATAGCGAAACTTATT	chr11	KDM2A	KDM2A_HUMAN	TAT	Y	KDM2A_Y326	0.00076177	0.310728
GGTACTGCAGTCGCGTAACC	chr2	CNNM3	CNNM3_HUMAN	TAC	Y	CNNM3_Y646	0.00076177	0.310728
ATAAGGGATGAGTGGTTATC	chr1	TRAPPC3	TPPC3_HUMAN	TCC	S	TRAPPC3_S124	0.00076266	0.310728
CGGACCTTCTCCTGGACCCAG	chr22	ZBED4	ZBED4_HUMAN	TCC	S	ZBED4_S288	0.00076446	0.310728
GCGGAAGCCGACAATCTGA	chr7	VGF	VGF_HUMAN	TCC	S	VGF_S9	0.00076458	0.310728
GGTAGCCAGCAGGCATGTCAC	chr19	DMRTC2	DMRTD_HUMAN	TAC	Y	DMRTC2_Y10	0.00076548	0.310728
ACGAGTCTGTGGACACAGGG	chr3	SETD5	SETD5_HUMAN	TCG	S	SETD5_S1310	0.0007662	0.310728
ATCGACGAAGACCGAAGGC	chrX	CDK16	CDK16_HUMAN	TCG	S	CDK16_S480	0.0007662	0.310728
CTGAAAAAACAGAATCCAAGG	chr7	RSBN1L	RSBNL_HUMAN	TCA	S	RSBN1L_S740	0.00076676	0.310728
AGTAGCCGTCCGAGTTCTGGT	chr6	DSP	DESP_HUMAN	TAC	Y	DSP_Y56	0.00076829	0.310728
GAGAGTACACCACCTCAACT	chr3	PRRT3	PRRT3_HUMAN	TCT	S	PRRT3_S263	0.00076948	0.310728
CCCATAGTAGAGGGAATCC	chr12	PTPRB	PTPRB_HUMAN	TAT	Y	PTPRB_Y1825	0.0007711	0.310728
TTGAAGGCAAATGGTAAAA	chr3	PBRM1	PB1_HUMAN	TCA	S	PBRM1_S413	0.00077111	0.310728
TCATGAGAACAAATGATTGT	chr7	PPP1R3A	PPR3A_HUMAN	TCT	S	PPP1R3A_S290	0.00077118	0.310728
CGTAGCTCGGGGCCGCGTA	chr10	FOXI2	FOXI2_HUMAN	TAC	Y	FOXI2_Y68	0.00077275	0.310728
AGAGCAGACTTGAGTTGTCC	chr3	GALNT15	GLT15_HUMAN	TCT	S	GALNT15_S240	0.00077575	0.310728
AGGAGGGTCTGCCGGTTGG	chr8	MMP16	MMP16_HUMAN	TCC	S	MMP16_S334	0.00077675	0.310728
AGGAGCTGAACAAGAGAAAAG	chr15	CIB1	CIB1_HUMAN	TCC	S	CIB1_S186	0.00077755	0.310728
GACATGTACTTCTTGGCAAT	chr6	C6orf89	CF089_HUMAN	TAC	Y	C6orf89_Y115	0.00077867	0.310728
GAGAATCAACAATAGCTGAT	chr4	NEK1	NEK1_HUMAN	TCT	S	NEK1_S868	0.00077867	0.310728
GATGTAGTCAAAGATGTCC	chr12	FBXO21	FBX21_HUMAN	TAC	Y	FBXO21_Y346	0.00077957	0.310728
CAGGGAAACCATCCATTCC	chr9	SMARCA2	SMCA2_HUMAN	TCC	S	SMARCA2_S737	0.00078018	0.310728
GCAGGAGTTCACCGTGCCG	chr2	INHBB	INHBB_HUMAN	TCC	S	INHBB_S370	0.00078204	0.310728
CATAGCTGTGGTGCCTCACA	chr9	OLFML2A	OLM2A_HUMAN	TAT	Y	OLFML2A_Y411	0.00078239	0.310728
GGATAGGGGGAGGTCTTAA	chr15	PLCB2	PLCB2_HUMAN	TAT	Y	PLCB2_Y401	0.00078241	0.310728
TCGTATGAATCCACCTGGGA	chr10	ALOX5	LOX5_HUMAN	TCA	S	ALOX5_S53	0.0007843	0.310728
TAAAGAATCCTGTTCTTTC	chr14	PRPF39	PRP39_HUMAN	TCT	S	PRPF39_S603	0.00078514	0.310728
TGGAGTTAGGCAGGTAGGTC	chr17	HID1	HID1_HUMAN	TCC	S	HID1_S361	0.00078521	0.310728
AGAGAATTGCCTCTCTCGG	chr2	NCKAP5	NCKP5_HUMAN	TCT	S	NCKAP5_S1311	0.00078547	0.310728
GGGGGCGATTCCTTGGCGCC	chr17	AATK	LMTK1_HUMAN	TCG	S	AATK_S1262	0.00078547	0.310728
CTGACATGTAGTCCACCTCT	chr19	GTF2F1	T2FA_HUMAN	TCA	S	GTF2F1_S275	0.00078678	0.310728
GGGAGCCTGGAGATGGGGGA	chr12	KMT2D	KMT2D_HUMAN	TCC	S	KMT2D_S1007	0.00078755	0.310728
TAGAAACGATCTGTATGCGG	chr3	ALG3	ALG3_HUMAN	TCT	S	ALG3_S340	0.00078802	0.310728
ATAGAGGTTCTGGAAGCCG	chr17	SRCIN1	SRCN1_HUMAN	TCT	S	SRCIN1_S1167	0.00078886	0.310728
CTCATAGCCGCCCAGCTTC	chr16	PIEZO1	PIEZ1_HUMAN	TAT	Y	PIEZO1_Y2219	0.00078886	0.310728
TGTATAAACGAAGGTTCCCA	chr16	WDR59	WDR59_HUMAN	TAC	Y	WDR59_Y600	0.00079084	0.310728
AAGAAGTGACTTCCACGAT	chr9	SH2D3C	SH2D3_HUMAN	TCT	S	SH2D3C_S483	0.00079217	0.310728
AAGAAGTGACTTCCACGAT	chr9	SH2D3C	SH2D3_HUMAN	TCT	S	SH2D3C_S551	0.00079217	0.310728
TCTGACAGCTCATCACCGT	chr21	C2CD2	C2CD2_HUMAN	TCA	S	C2CD2_S607	0.00079217	0.310728
AGTACTTAAATATAACTTCT	chr3	C3orf38	CC038_HUMAN	TAC	Y	C3orf38_Y74	0.00079258	0.310728
TAGACTTATTTACACTACT	chrX	ERCC6L	ERC6L_HUMAN	TCT	S	ERCC6L_S1086	0.00079366	0.310728
CGCATTGAGGCTCCAGCCTC	chr17	CAMTA2	CMTA2_HUMAN	TCA	S	CAMTA2_S968	0.00079457	0.310728
CATAGCCCGGAGGCTCAGG	chr20	TTPAL	TTPAL_HUMAN	TAT	Y	TTPAL_Y31	0.00079539	0.310728
CAGTACTTGCTCTTGAGGA	chr10	CALHM1	CAHM1_HUMAN	TAC	Y	CALHM1_Y219	0.00079553	0.310728
GCTGACGCTTTCTGCAGGC	chr9	EXD3	MUT7_HUMAN	TCA	S	EXD3_S603	0.00079648	0.310728
GCGAGGTACAGGGTCCTCTC	chr2	ECEL1	ECEL1_HUMAN	TAC	Y	ECEL1_Y276	0.00079793	0.310728
TGGAGTAGGCTTTGCCAATCA	chr12	MAP3K12	M3K12_HUMAN	TCC	S	MAP3K12_S107	0.00079894	0.310728
TGAGAAAGACTATCCTGGA	chr7	KMT2C	KMT2C_HUMAN	TCT	S	KMT2C_S1869	0.0007993	0.310728
GATATCTTCTGATATCATCGA	chr2	MCM6	MCM6_HUMAN	TAT	Y	MCM6_Y575	0.00080162	0.310728
GGACTTGACAAGAAATTAAG	chr13	XPO4	XPO4_HUMAN	TCA	S	XPO4_S744	0.00080162	0.310728
GGGGTACATGTGGCCCTTG	chr12	SELPLG	SELPL_HUMAN	TAC	Y	SELPLG_Y352	0.00080162	0.310728
TCTATAAGATGAAGAGGTC	chr3	KCNMB2	KCMB2_HUMAN	TAT	Y	KCNMB2_Y13	0.00080162	0.310728
GCATAGCTGCCCTGTCCGC	chr2	PAX8	PAX8_HUMAN	TAT	Y	PAX8_Y386	0.00080212	0.310728
AGGAGGAGGTGAAGGGCGGC	chr1	CDCP2	CDCP2_HUMAN	TCC	S	CDCP2_S117	0.0008045	0.310728
TGGGATGGCACAATAAAAA	chr7	ADCY1	ADCY1_HUMAN	TCC	S	ADCY1_S479	0.00080494	0.310728
AAATTATAGTCAATTAGCCC	chr6	RRAGD	RRAGD_HUMAN	TAT	Y	RRAGD_Y355	0.0008062	0.310728
AGGGGAAGTCTCAGAGGGG	chr19	GFY	GFY_HUMAN	TCC	S	GFY_S43	0.0008062	0.310728
GCCATAGCACACGCCGGTC	chr11	WNT11	WNT11_HUMAN	TAT	Y	WNT11_Y23	0.0008062	0.310728
GGTACATGCCCGCAGATCGAT	chr4	DKK2	DKK2_HUMAN	TAC	Y	DKK2_Y58	0.0008062	0.310728
TCGTAGAGTTTGTATCTGC	chr18	SLC14A2	UT2_HUMAN	TAC	Y	SLC14A2_Y21	0.0008062	0.310728
TTGAGAGGTCTTCTGGGTCCT	chr12	ANKS1B	ANS1B_HUMAN	TCA	S	ANKS1B_S1144	0.0008062	0.310728
TTGAGAGGTCTTCTGGGTCCT	chr12	ANKS1B	ANS1B_HUMAN	TCA	S	ANKS1B_S310	0.0008062	0.310728
CATAGTCTGAAACTTTCTCC	chr20	PCNA	PCNA_HUMAN	TAT	Y	PCNA_Y114	0.00081057	0.311441
TCACAATAAAACCTGAAAAG	chr6	SNRPC	RU1C_HUMAN	TAT	Y	SNRPC_Y5	0.00081057	0.311441
TTGGAGGAGATGCCGGTGT	chr6	HIST1H2BH	H2B1H_HUMAN	TCC	S	HIST1H2BH_S57	0.00081057	0.311441
CGGACCTGGGCACGCGGATCG	chr3	USP13	UBP13_HUMAN	TCC	S	USP13_S40	0.00081621	0.312043
CCGTACACCACCGCCGCCG	chr19	ZNF865	ZN865_HUMAN	TAC	Y	ZNF865_Y515	0.00081628	0.312043
GAGATTCTTTCTTTCCTTCCC	chr7	ANKMY2	ANKY2_HUMAN	TCT	S	ANKMY2_S419	0.00081628	0.312043
AGGAGACTGATTTCTAGAC	chr1	SPEN	MINT_HUMAN	TCT	S	SPEN_S254	0.00081837	0.312043
AGGGCCGAGGTGCTTGGGGC	chr1	RSBN1	RSBN1_HUMAN	TCG	S	RSBN1_S168	0.00081837	0.312043
TAGGACGAGTCCTCGTTGT	chr17	BAHCC1	BAHC1_HUMAN	TCC	S	BAHCC1_S2377	0.00081837	0.312043
TGTAGCTGCCCGACAAGAC	chr7	DOCK4	DOCK4_HUMAN	TAC	Y	DOCK4_Y1847	0.00081837	0.312043
GGTACACGTTCTTTCCAATG	chr5	DOCK2	DOCK2_HUMAN	TAC	Y	DOCK2_Y985	0.00081903	0.312043
TAGGAGCCCTCAGAAGAGA	chr8	TACC1	TACC1_HUMAN	TCC	S	TACC1_S414	0.00082185	0.312043
GATGTAGGAGAGGCTCTCC	chr14	PLEKHG3	PKHG3_HUMAN	TAC	Y	PLEKHG3_Y744	0.00082198	0.312043
GGGAGAAATCCCGGGCTCC	chr3	SEMA5B	SEM5B_HUMAN	TCC	S	SEMA5B_S127	0.00082198	0.312043
CTGACACCTTCGCTAGGGGCG	chr17	HOXB1	HXB1_HUMAN	TCA	S	HOXB1_S196	0.00082324	0.312043
GAGAATTTGGCAATTTAGAA	chr12	GAS2L3	GA2L3_HUMAN	TCT	S	GAS2L3_S376	0.00082467	0.312043
GATGGACACCTCCAGGCAC	chr16	MC1R	MSHR_HUMAN	TCC	S	MC1R_S39	0.00082476	0.312043
TGGACTGGTGAATGCGGCTCT	chr22	HIRA	HIRA_HUMAN	TCC	S	HIRA_S377	0.00082476	0.312043
TGGAGGTCAGCGTGGTGCTG	chr18	ASXL3	ASXL3_HUMAN	TCC	S	ASXL3_S1483	0.00082723	0.312658
AGGAGGGAGAAGAGGGAGG	chr4	C4orf46	CD046_HUMAN	TCC	S	C4orf46_S21	0.00083171	0.312724
CAGAGAGACGATGTCTGAG	chr7	COBL	COBL_HUMAN	TCT	S	COBL_S418	0.00083171	0.312724
CCGAGGAGACGACTCGCTCGA	chr16	TSC2	TSC2_HUMAN	TCG	S	TSC2_S1365	0.00083171	0.312724
GGGAAGGGAGTGGGGAGGA	chr1	TMEM201	TM201_HUMAN	TCC	S	TMEM201_S505	0.00083171	0.312724
TGTAGCAGAGGCCACACTCC	chr18	ZNF532	ZN532_HUMAN	TAC	Y	ZNF532_Y1212	0.00083241	0.312724
GAGAGTAGTGATCTCCCCCA	chr17	TBX21	TBX21_HUMAN	TCT	S	TBX21_S356	0.00083415	0.312724
GATAGTCATCTTCCTCCTCTG	chr10	DCLRE1C	DCR1C_HUMAN	TAT	Y	DCLRE1C_Y391	0.00083415	0.312724
GTGAATGGGACTCTGTGGAG	chr17	ACBD4	ACBD4_HUMAN	TCA	S	ACBD4_S171	0.00083415	0.312724
AAGTAGCCCTTGCAGCACC	chr12	STAB2	STAB2_HUMAN	TAC	Y	STAB2_Y1954	0.0008358	0.313026
CAAGTAGAAGTCCTTCTTG	chr19	ZNF541	ZN541_HUMAN	TAC	Y	ZNF541_Y1185	0.00083771	0.313086
TGTATTTGCGCCCAGGCTCC	chr6	TNXB	TENX_HUMAN	TAC	Y	TNXB_Y2475	0.00083813	0.313086
GTTGGACTGGTGGCAGCTG	chr17	NR1D1	NR1D1_HUMAN	TCC	S	NR1D1_S381	0.00083876	0.313086
CATACACAATGACCCAAGCC	chr11	SLC6A5	SC6A5_HUMAN	TAT	Y	SLC6A5_Y408	0.00083934	0.313086
CCTAGAGCTTCTGCTGGGC	chr12	SRRM4	SRRM4_HUMAN	TCT	S	SRRM4_S449	0.00084158	0.313607
AGGAAAGGTAGGCCTTCAGC	chr3	LRIG1	LRIG1_HUMAN	TCC	S	LRIG1_S140	0.00084432	0.313673
ATTGGAACAGAAGGTGACT	chrX	CD40LG	CD40L_HUMAN	TCC	S	CD40LG_S179	0.00084581	0.313673
GTAATACCCTTCTAAACAC	chr3	MUC13	MUC13_HUMAN	TAT	Y	MUC13_Y203	0.00084581	0.313673
TTGGAGTGTGTGTTGTTCA	chr12	GRIN2B	NMDE2_HUMAN	TCC	S	GRIN2B_S896	0.00084668	0.313673
GGGAAGTAGTCGGTGGTAAG	chr22	DEPDC5	DEPD5_HUMAN	TAC	Y	DEPDC5_Y759	0.0008487	0.313673
CATAGCGCAGGTCGACACCCC	chr3	CDHR4	CDHR4_HUMAN	TAT	Y	CDHR4_Y267	0.00084902	0.313673
TGCAGACACACGGTGCCAG	chr1	HSPG2	PGBM_HUMAN	TCT	S	HSPG2_S4017	0.00084902	0.313673
CGAAGATATAAACTCTTCT	chr3	CEP63	CEP63_HUMAN	TCT	S	CEP63_S650	0.00085003	0.313673
AGCGCGTAGGCGGAGCTGGC	chr7	NFE2L3	NF2L3_HUMAN	TAC	Y	NFE2L3_Y57	0.00085278	0.313673
GTGACAGAGGTGACAGTCC	chr6	PNPLA1	PLPL1_HUMAN	TCA	S	PNPLA1_S400	0.00085285	0.313673
AAGGAGACTGCGATGTAGC	chr1	PLOD1	PLOD1_HUMAN	TCC	S	PLOD1_S723	0.00085504	0.313673
CATAGGTGACAAAGTAGGCA	chr10	PKD2L1	PK2L1_HUMAN	TAT	Y	PKD2L1_Y544	0.00085504	0.313673
CTGGTAACGCTGCCAGGAG	chr12	GPR182	GP182_HUMAN	TAC	Y	GPR182_Y165	0.00085504	0.313673
GTGTACTCCTTCAGACGCG	chr19	DAPK3	DAPK3_HUMAN	TAC	Y	DAPK3_Y305	0.00085567	0.313673
GCGACTCCTGCAGCGCCAGA	chr16	HS3ST4	HS3S4_HUMAN	TCG	S	HS3ST4_S68	0.00085579	0.313673
TAGAGCAGGTGGGGCGCTGT	chr11	BSCL2	BSCL2_HUMAN	TCT	S	BSCL2_S396	0.00085815	0.313673
GTGGTAACCCTGGAACAGG	chr1	PTPRU	PTPRU_HUMAN	TAC	Y	PTPRU_Y952	0.00085849	0.313673
GTGGTAACCCTGGAACAGG	chr1	PTPRU	PTPRU_HUMAN	TAC	Y	PTPRU_Y948	0.00085849	0.313673
ACTGAGAGGTGGGAACCAC	chr19	OR7C2	OR7C2_HUMAN	TCA	S	OR7C2_S245	0.00086037	0.313673
ACTGAGAGGTGGGAACCAC	chr19	OR7C1	OR7C1_HUMAN	TCA	S	OR7C1_S246	0.00086037	0.313673
GGTACAGCGTCGGTGGGGA	chr19	WDR62	WDR62_HUMAN	TAC	Y	WDR62_Y1489	0.00086037	0.313673
GTGGAGTTGGAAGTGGGGC	chr9	ZNF462	ZN462_HUMAN	TCC	S	ZNF462_S300	0.00086037	0.313673
GGCGGATTCAGCTGTTGTG	chr7	MUC3A	MUC3A_HUMAN	TCC	S	MUC3A_S1320	0.00086131	0.313707
TGCAGAGCCCTGCTCCGCG	chr22	PLA2G6	PLPL9_HUMAN	TCT	S	PLA2G6_S427	0.00086396	0.314117
GCCATAGGAAGCCAGCGCC	chr3	TMEM115	TM115_HUMAN	TAT	Y	TMEM115_Y194	0.00086413	0.314117
GAGAAAGATTTGACTGAAGA	chr2	ITSN2	ITSN2_HUMAN	TCT	S	ITSN2_S278	0.00086695	0.314728
GGGAACCATAGTGGTGGTGTC	chr16	KCNG4	KCNG4_HUMAN	TCC	S	KCNG4_S19	0.00086752	0.314728
CTGGAAGACATCTCTGAAA	chr10	CEP55	CEP55_HUMAN	TCC	S	CEP55_S3	0.00086966	0.314728
GAAGTACTGTGAGGCCGAG	chr18	DLGAP1	DLGP1_HUMAN	TAC	Y	DLGAP1_Y235	0.00086976	0.314728
CTGAAGAGTGAACCACATT	chrX	RAB39B	RB39B_HUMAN	TCA	S	RAB39B_S201	0.00087258	0.314728
GATGTAAGGTAAATATGGT	chr9	SLC28A3	S28A3_HUMAN	TAC	Y	SLC28A3_Y354	0.00087312	0.314728
GGGGATAATGACCTACTGT	chr13	MYCBP2	MYCB2_HUMAN	TCC	S	MYCBP2_S2789	0.00087312	0.314728
GTGTAACCCCCGCTCGTCC	chr2	SOWAHC	SWAHC_HUMAN	TAC	Y	SOWAHC_Y342	0.00087312	0.314728
ACAGAGTATCGCAGCTGGG	chr5	PCDHAC2	PCDC2_HUMAN	TCT	S	PCDHAC2_S47	0.00087345	0.314728
CGGCGATCGGAGTCCGCGC	chr10	BNIP3	BNIP3_HUMAN	TCG	S	BNIP3_S58	0.0008754	0.315124
GGGACTCCACCTTGTCGTACT	chr16	ENKD1	ENKD1_HUMAN	TCC	S	ENKD1_S144	0.00087793	0.315527
GGGAGCTCATGAGCACGTAC	chr13	IRS2	IRS2_HUMAN	TCC	S	IRS2_S828	0.00087822	0.315527
TTGGAGGGCGGGGTGCCCG	chr1	KIF26B	KI26B_HUMAN	TCC	S	KIF26B_S1573	0.00088041	0.315812
GGTGGACCAGGCCTGGGGG	chr19	POLD1	DPOD1_HUMAN	TCC	S	POLD1_S382	0.00088104	0.315812
GAGGGACTCCAGGGCAGCC	chr3	CPN2	CPN2_HUMAN	TCC	S	CPN2_S149	0.00088265	0.315812
TCTATATACAGTTTATGCAC	chr3	IL1RAP	IL1AP_HUMAN	TAT	Y	IL1RAP_Y150	0.00088386	0.315812
CCAGAGGAGAGAAGGCAAGA	chrX	RIPPLY1	RIPP1_HUMAN	TCC	S	RIPPLY1_S42	0.00088558	0.315812
CGATACCAAAAGACCAGCA	chr12	AMIGO2	AMGO2_HUMAN	TAT	Y	AMIGO2_Y244	0.00088558	0.315812
TAGAGTTGGGCCCACTTGAA	chr8	PLEKHA2	PKHA2_HUMAN	TCT	S	PLEKHA2_S329	0.00088655	0.315812
TGGTATATGGCTGCCAGGT	chr4	ENPP6	ENPP6_HUMAN	TAC	Y	ENPP6_Y188	0.00088655	0.315812
AGCTCTGAGATCTGGGGTTG	chr17	MYO18A	MY18A_HUMAN	TCA	S	MYO18A_S1292	0.00088668	0.315812
GGGACGCTCCATAAGGCTG	chr3	VGLL3	VGLL3_HUMAN	TCC	S	VGLL3_S16	0.00088949	0.316509
CGGACCTGGGGGGAGGAGGAG	chr19	COLGALT1	GT251_HUMAN	TCC	S	COLGALT1_S535	0.00089104	0.316601
AGTACAGGTACTGCAGGACGG	chr1	AMPD2	AMPD2_HUMAN	TAC	Y	AMPD2_Y723	0.00089176	0.316601
AGGACGCCTCCTTGATGGAA	chrX	MXRA5	MXRA5_HUMAN	TCC	S	MXRA5_S2016	0.00089231	0.316601
GGGGACACCCCAAGGTGGG	chr16	NFATC2IP	NF2IP_HUMAN	TCC	S	NFATC2IP_S300	0.00089421	0.316972
TGGACAGGATCCACTTGACC	chr2	KCNIP3	CSEN_HUMAN	TCC	S	KCNIP3_S53	0.00089513	0.316995
GATAGGAACCGGGCTGGAG	chr16	ZNF469	ZN469_HUMAN	TAT	Y	ZNF469_Y224	0.00089725	0.317387
TTGAATAGATTGCAGCATG	chr10	ADD3	ADDG_HUMAN	TCA	S	ADD3_S221	0.00089795	0.317387
GTCGTAGCCCTCCTTACGC	chr10	ACTR1A	ACTZ_HUMAN	TAC	Y	ACTR1A_Y203	0.00089956	0.317653
CCGAGTCAATGAGCAGGCC	chr3	LAMB2	LAMB2_HUMAN	TCG	S	LAMB2_S717	0.00090077	0.317778
GCGAGGGTCCCAGGGGCTGCT	chr1	KCNN3	KCNN3_HUMAN	TCG	S	KCNN3_S58	0.00090294	0.318168
GCTGAGGCCTGGAAAGAAA	chr6	DHX16	DHX16_HUMAN	TCA	S	DHX16_S718	0.00090359	0.318168
GGCATGGAGTCAACTCTTGA	chr3	MYLK	MYLK_HUMAN	TCC	S	MYLK_S26	0.0009064	0.318854
GGCGTACTCATCCACGTCG	chr20	HELZ2	HELZ2_HUMAN	TAC	Y	HELZ2_Y1941	0.00090793	0.318938
CTGAATTACTATCTGATTC	chr2	BAZ2B	BAZ2B_HUMAN	TCA	S	BAZ2B_S639	0.00090922	0.318938
CTGAATTACTATCTGATTC	chr2	BAZ2B	BAZ2B_HUMAN	TCA	S	BAZ2B_S637	0.00090922	0.318938
TCTGAGGGGTCAATGAGGA	chr4	NDST4	NDST4_HUMAN	TCA	S	NDST4_S697	0.00091204	0.319625
GGTACTGTATCTGCAACCA	chr20	UQCC1	UQCC1_HUMAN	TAC	Y	UQCC1_Y258	0.000914	0.320009
AGGAGAGTTGGTGAACGGGC	chr4	FBXW7	FBXW7_HUMAN	TCC	S	FBXW7_S158	0.00091486	0.320009
GGTAGCCTCCAGGGGATGCTG	chr3	MYRIP	MYRIP_HUMAN	TAC	Y	MYRIP_Y284	0.00091768	0.320589
AGTCCGGACATCAAGCTGGG	chr1	SLC1A7	EAA5_HUMAN	TCC	S	SLC1A7_S75	0.0009205	0.320589
AGAGAGTGGCAGCTGGCCA	chr3	ATP13A5	AT135_HUMAN	TCT	S	ATP13A5_S535	0.00092197	0.320589
CAAGAAGCGGCCTATAACA	chr3	MORC1	MORC1_HUMAN	TCT	S	MORC1_S698	0.00092197	0.320589
CGTAGAAGCCGTCGGGGCAG	chr1	PEAR1	PEAR1_HUMAN	TAC	Y	PEAR1_Y355	0.00092197	0.320589
CCGATGCTGCCGCCACACGGA	chr9	FAM120A	F120A_HUMAN	TCG	S	FAM120A_S916	0.00092331	0.320589
GTAGGAGCCACAGTACCTG	chr3	TMPRSS7	TMPS7_HUMAN	TCC	S	TMPRSS7_S315	0.00092464	0.320589
GTGATTTCTCAGTAGCTCCCT	chr1	NASP	NASP_HUMAN	TCA	S	NASP_S451	0.00092464	0.320589
TGGAAGGATCGGAGCTGACC	chr22	HIRA	HIRA_HUMAN	TCC	S	HIRA_S701	0.00092613	0.320589
AGGAGGCGTGCCAAGGACC	chr4	CENPE	CENPE_HUMAN	TCC	S	CENPE_S2690	0.00092723	0.320589
CGCCGACTCCTTGGGGGGC	chr19	SCAF1	SFR19_HUMAN	TCG	S	SCAF1_S801	0.00092723	0.320589
GGGAAGCTTTCAGACCTGG	chr1	KCNAB2	KCAB2_HUMAN	TCC	S	KCNAB2_S143	0.00092723	0.320589
GTGAGGGCAAGGGCTGGGGC	chr2	GLI2	GLI2_HUMAN	TCA	S	GLI2_S1490	0.00092776	0.320589
GGAGGAGATAGTGTTTCTTT	chrX	BCOR	BCOR_HUMAN	TCT	S	BCOR_S488	0.00092895	0.320646
GTGAGGCAGAGATTTCTGGG	chr17	NLRP1	NLRP1_HUMAN	TCA	S	NLRP1_S154	0.00093052	0.320646
TTGAGTCGGAGGTTCTATC	chr11	NUP98	NUP98_HUMAN	TCA	S	NUP98_S1680	0.00093052	0.320646
CGGGGAGTAGGCGTTGGTC	chr1	PGBD5	PGBD5_HUMAN	TCC	S	PGBD5_S420	0.00093177	0.320779
CCGAACTATCATCACTAGAT	chr2	ZC3H6	ZC3H6_HUMAN	TCG	S	ZC3H6_S81	0.00093281	0.320839
GGAGAGGAGGGCAGAGGCG	chr7	DENND2A	DEN2A_HUMAN	TCT	S	DENND2A_S310	0.00093459	0.321079
TGTGTATCCTGAGTCAGTG	chr19	NLRP4	NALP4_HUMAN	TAC	Y	NLRP4_Y95	0.00093524	0.321079
TGTACGTGGGCCCAACCTT	chr5	FAT2	FAT2_HUMAN	TAC	Y	FAT2_Y3751	0.00093741	0.321336
CGTAGGATGCCAGGAGGTTGG	chr19	NOVA2	NOVA2_HUMAN	TAC	Y	NOVA2_Y330	0.0009387	0.321336
GGGAGAGGTCAGCATAGATAG	chr11	TMX2	TMX2_HUMAN	TCC	S	TMX2_S181	0.00094023	0.321336
TTCAGACACCAGCGCCCCA	chr16	PRSS36	POLS2_HUMAN	TCT	S	PRSS36_S354	0.00094031	0.321336
GATGTAGTTGACACAGAGG	chr19	CCDC130	CC130_HUMAN	TAC	Y	CCDC130_Y97	0.00094032	0.321336
CCGGTACTTGACCACCTCG	chr11	NFRKB	NFRKB_HUMAN	TAC	Y	NFRKB_Y123	0.00094304	0.32138
GAGGAGGCGTCCCCGTGTG	chr7	IQCE	IQCE_HUMAN	TCC	S	IQCE_S582	0.00094392	0.32138
GAGGAGGCGTCCCCGTGTG	chr7	IQCE	IQCE_HUMAN	TCC	S	IQCE_S647	0.00094392	0.32138
TGTATTCGGTGAATTTCTTC	chr3	PDZRN3	PZRN3_HUMAN	TAC	Y	PDZRN3_Y223	0.00094392	0.32138
GAAGTAGGCAATGACGGCC	chr1	MFSD2A	NLS1_HUMAN	TAC	Y	MFSD2A_Y143	0.00094565	0.32138
TTGAGCCAATGTTGTTGGTGA	chr20	PANK2	PANK2_HUMAN	TCA	S	PANK2_S503	0.00094586	0.32138
ATCGAGGAGCGAGTGATAGT	chr19	SIGLEC12	SIG12_HUMAN	TCC	S	SIGLEC12_S324	0.00094868	0.32138
AGCAGAACTGCGAGTGGTG	chr11	NUMA1	NUMA1_HUMAN	TCT	S	NUMA1_S1883	0.00094878	0.32138
TCAGAATCTGGGGTCAGTG	chr17	KIF19	KIF19_HUMAN	TCT	S	KIF19_S678	0.00095075	0.32138
AAATACCAATCATTCTCCT	chr2	MSH2	MSH2_HUMAN	TAT	Y	MSH2_Y118	0.0009515	0.32138
CCAGAAGACTCGCCTAAGCC	chr1	HRNR	HORN_HUMAN	TCT	S	HRNR_S2104	0.00095207	0.32138
GCGAGATGGACCTCTGGCC	chr9	ABL1	ABL1_HUMAN	TCG	S	ABL1_S164	0.00095412	0.32138
TGTAGATGCCAGGCCGGTT	chr16	TPSB2	TRYB2_HUMAN	TAC	Y	TPSB2_Y257	0.00095412	0.32138
TGTAGATGCCAGGCCGGTT	chr16	TPSAB1	TRYB1_HUMAN	TAC	Y	TPSAB1_Y257	0.00095412	0.32138
TGTAGGGGCTGGGGAAGGC	chr8	NKX2-6	NKX26_HUMAN	TAC	Y	NKX2-6_Y234	0.00095412	0.32138
GGGGAGGACATGGCTCCGTG	chr19	CPT1C	CPT1C_HUMAN	TCC	S	CPT1C_S144	0.00095432	0.32138
GCTGCAGAAACGCTGTTGAC	chr12	SP1	SP1_HUMAN	TCT	S	SP1_S273	0.00095548	0.321479
AGGACTTACGGTCCCCATG	chr8	EXOSC4	EXOS4_HUMAN	TCC	S	EXOSC4_S96	0.00095714	0.321509
CTGACTTCATGTCCATCTC	chr11	NDUFS8	NDUS8_HUMAN	TCA	S	NDUFS8_S50	0.0009576	0.321509
TTGAAGTGGCTGTGGAAAA	chr2	ACVR2A	AVR2A_HUMAN	TCA	S	ACVR2A_S127	0.00095817	0.321509
CATAAGGTCTCTCACCTGTGT	chr1	ZNF691	ZN691_HUMAN	TAT	Y	ZNF691_Y255	0.00095995	0.321815
CCGAGTTAGTATCACAGTAG	chr6	MAP3K5	M3K5_HUMAN	TCG	S	MAP3K5_S189	0.00096144	0.322011
TGGGGAAGGTGTTGGGGAC	chr16	ZC3H18	ZCH18_HUMAN	TCC	S	ZC3H18_S613	0.00096277	0.322011
GTCAGCGAATCTGGAAGAGA	chr1	FCRL2	FCRL2_HUMAN	TCG	S	FCRL2_S19	0.00096314	0.322011
CTCAGACAAACTTGGTGAG	chrX	RBMX2	RBMX2_HUMAN	TCT	S	RBMX2_S146	0.00096489	0.322249
ACAGACCACTTGGCCAACT	chr4	TRMT44	TRM44_HUMAN	TCT	S	TRMT44_S282	0.00096559	0.322249
TGCTGTGAATGAGAGTCAAG	chr19	USP29	UBP29_HUMAN	TCA	S	USP29_S280	0.00096841	0.322899
GGGACGGCAGCATCTGGAGGT	chr5	FCHSD1	FCSD1_HUMAN	TCC	S	FCHSD1_S625	0.00097123	0.323199
ACCGTAGGCCAGGAAGCAG	chr19	ATP1A3	AT1A3_HUMAN	TAC	Y	ATP1A3_Y105	0.00097248	0.323199
CATACGGCAGCCGGAACTG	chr1	DPYD	DPYD_HUMAN	TAT	Y	DPYD_Y238	0.00097248	0.323199
GAGGCAGAGGAGGTGGCTGC	chr1	LRRC41	LRC41_HUMAN	TCT	S	LRRC41_S366	0.00097405	0.323199
AGGGAAGGGATGGTGTTAA	chr1	POGZ	POGZ_HUMAN	TCC	S	POGZ_S329	0.00097541	0.323199
GGTACTCTTCTGCTGTGTAC	chr12	RAD52	RAD52_HUMAN	TAC	Y	RAD52_Y36	0.00097541	0.323199
TGGACGTGCCTGGCAGGGG	chr8	OPLAH	OPLA_HUMAN	TCC	S	OPLAH_S319	0.00097541	0.323199
GGCCGAGTAGACGAGCTGC	chr9	ANAPC2	ANC2_HUMAN	TCG	S	ANAPC2_S811	0.00097686	0.323237
AGGAGCAGCCGATCATGGC	chr12	GALNT9	GALT9_HUMAN	TCC	S	GALNT9_S328	0.00097968	0.323237
ATGGATGAGACTGTTAAGGT	chr2	STAMBP	STABP_HUMAN	TCA	S	STAMBP_S214	0.00097998	0.323237
GGGATGAAGCTCCATTTGG	chr17	AOC2	AOC2_HUMAN	TCC	S	AOC2_S295	0.00097998	0.323237
CATAGCTGGCTCCCCCGTGG	chr19	SHANK1	SHAN1_HUMAN	TAT	Y	SHANK1_Y1911	0.00098201	0.323237
CGGTAGGATCTGGTAGTGA	chr19	ZNF584	ZN584_HUMAN	TAC	Y	ZNF584_Y368	0.00098201	0.323237
GCAGATACTGGAGGCCTTG	chr17	WIPF2	WIPF2_HUMAN	TCT	S	WIPF2_S128	0.00098201	0.323237
GTAGATTCTGAAGTTGTTC	chr7	MUC17	MUC17_HUMAN	TCT	S	MUC17_S121	0.0009825	0.323237
TTGGACTGTGCTTGCTCAG	chr9	FKBP15	FKB15_HUMAN	TCC	S	FKBP15_S706	0.00098532	0.3235
AAGTAAAAGCTGATTGGTT	chr17	ENGASE	ENASE_HUMAN	TAC	Y	ENGASE_Y86	0.00098573	0.3235
AGGACAGCGAGCCTGGCGGC	chr8	MAFA	MAFA_HUMAN	TCC	S	MAFA_S51	0.00098814	0.3235
CTGGGACCGCTGCTCCCGG	chr11	ZBTB3	ZBTB3_HUMAN	TCC	S	ZBTB3_S69	0.00098887	0.3235
GCCTGAGCCGAGAGCCAGG	chr8	MAPK15	MK15_HUMAN	TCA	S	MAPK15_S247	0.00098887	0.3235
CATAATGTAAAGATAAACCAC	chr18	SMCHD1	SMHD1_HUMAN	TAT	Y	SMCHD1_Y874	0.00099096	0.3235
CTGACACATTTCCTATATCAG	chr6	ROS1	ROS1_HUMAN	TCA	S	ROS1_S708	0.00099184	0.3235
AGGAGATAACCTTCTTGGAGC	chr8	RPL8	RL8_HUMAN	TCC	S	RPL8_S159	0.00099221	0.3235
AGTAGGTGCCCGTGAATCC	chr15	DLL4	DLL4_HUMAN	TAC	Y	DLL4_Y436	0.00099221	0.3235
CATACTGGGGCTGATTGATG	chr5	ALDH7A1	AL7A1_HUMAN	TAT	Y	ALDH7A1_Y39	0.00099221	0.3235
CTGGAAATGAAGTAGCAAC	chr12	CLEC6A	CLC6A_HUMAN	TCC	S	CLEC6A_S94	0.00099331	0.3235
CTGAGTCTGATGCTCCTTCC	chr6	PKHD1	PKHD1_HUMAN	TCA	S	PKHD1_S3796	0.00099377	0.3235
GCTGGAGGACGGCAGGCCG	chr22	MN1	MN1_HUMAN	TCC	S	MN1_S209	0.000998	0.324006
GGGGTAGAGGTGCCCCTCG	chr7	SSPO	SSPO_HUMAN	TAC	Y	SSPO_Y3152	0.000998	0.324006
CTCCAGGATATTCTCACGTT	chr7	PILRB	PILRB_HUMAN	TCC	S	PILRB_S70	0.00099953	0.324006
AGTAGTTTCCAGGGGGCAGC	chr1	INSRR	INSRR_HUMAN	TAC	Y	INSRR_Y886	0.0010022	0.324006
GATGGAGTCTGAGATGCCC	chr14	BRF1	TF3B_HUMAN	TCC	S	BRF1_S426	0.0010054	0.324006
GATGGAGTCTGAGATGCCC	chr14	BRF1	TF3B_HUMAN	TCC	S	BRF1_S311	0.0010054	0.324006
TGCTCGTAAGTGCGCTTCAC	chr20	ADNP	ADNP_HUMAN	TAC	Y	ADNP_Y719	0.0010054	0.324006
AGTAGTAGCCAGCAGATTCT	chr7	GUSB	BGLR_HUMAN	TAC	Y	GUSB_Y462	0.0010056	0.324006
CTGGGACTTCGATGGGCAT	chr17	FNDC8	FNDC8_HUMAN	TCC	S	FNDC8_S146	0.0010056	0.324006
GTGGTAGGTTAGAACCATG	chr8	CLN8	CLN8_HUMAN	TAC	Y	CLN8_Y209	0.0010065	0.324006
TCCGAGTCCAATCCTGGCC	chr3	NBEAL2	NBEL2_HUMAN	TCG	S	NBEAL2_S545	0.0010065	0.324006
AGCTCAGAAACACAGTTGAC	chr5	AFAP1L1	AF1L1_HUMAN	TCT	S	AFAP1L1_S739	0.0010097	0.324006
AGCTCCGACAGATCCAGTTC	chr1	MLLT11	AF1Q_HUMAN	TCG	S	MLLT11_S25	0.0010097	0.324006
TGTAGGCTGGGGGGACCACAG	chr2	KCNH7	KCNH7_HUMAN	TAC	Y	KCNH7_Y1071	0.0010097	0.324006
CTGAGGTGGCTCTTGGGGTCG	chr6	RAB44	RAB44_HUMAN	TCA	S	RAB44_S399	0.0010102	0.324006
CTGATGGACATCTTCTTGTCA	chr13	FAM216B	F216B_HUMAN	TCA	S	FAM216B_S118	0.0010117	0.324006
AATACACGTCCCACAGGCGCA	chr17	USP6	UBP6_HUMAN	TAT	Y	USP6_Y288	0.0010121	0.324006
AGCAGAGCCACTCCTGATT	chrX	HSFX2	HSFX1_HUMAN	TCT	S	HSFX2_S270	0.0010121	0.324006
AGCAGAGCCACTCCTGATT	chrX	HSFX2	HSFX1_HUMAN	TCT	S	HSFX2_S270	0.0010121	0.324006
AATGAAAAGGCCTCCACGT	chr11	SIK2	SIK2_HUMAN	TCA	S	SIK2_S400	0.0010128	0.324006
AATATTCCAGGTAGAATCTCT	chr19	THEG	THEG_HUMAN	TAT	Y	THEG_Y207	0.0010145	0.32427
AATATCCAATAAGGATCTCA	chr16	CREBBP	CBP_HUMAN	TAT	Y	CREBBP_Y1457	0.0010163	0.324565
GTGACAGCAACACCTGGCGC	chr16	PIGQ	PIGQ_HUMAN	TCA	S	PIGQ_S139	0.0010174	0.324565
GCCAGCGAGATGAGCAGCAG	chr11	PANX1	PANX1_HUMAN	TCG	S	PANX1_S51	0.0010191	0.324565
TGTAGGCCGTTCGGGACCGCT	chr2	HOXD4	HXD4_HUMAN	TAC	Y	HOXD4_Y161	0.001022	0.324565
CTGGGACTGCCGCATCAGC	chr5	SPEF2	SPEF2_HUMAN	TCC	S	SPEF2_S342	0.0010248	0.324565
ACGAGGTGGCCTCTCCCGCCA	chr19	ETV2	ETV2_HUMAN	TCG	S	ETV2_S141	0.0010273	0.324565
CTGAAGACACTTTACCCCCA	chr2	FSIP2	FSIP2_HUMAN	TCA	S	FSIP2_S5951	0.0010275	0.324565
GATAAAGCTCTGCTTCCGCCG	chr8	ZFHX4	ZFHX4_HUMAN	TAT	Y	ZFHX4_Y821	0.0010287	0.324565
GGCGAGTAGATCTCACCCT	chr16	ZFPM1	FOG1_HUMAN	TCG	S	ZFPM1_S384	0.0010287	0.324565
CCCTGACACTCCGTCCTCC	chr16	PARN	PARN_HUMAN	TCA	S	PARN_S583	0.00103	0.324565
TAGAGTTCCGGCTGCTCCT	chrX	FTSJ1	TRM7_HUMAN	TCT	S	FTSJ1_S188	0.00103	0.324565
CGGACCCTTCTCCCTCAATC	chr16	MVP	MVP_HUMAN	TCC	S	MVP_S740	0.0010304	0.324565
CACCGAGTGGAAGGGCTTG	chr11	MUC5B	MUC5B_HUMAN	TCG	S	MUC5B_S646	0.001032	0.324565
CATACTTCTCAATCAATACT	chr20	PLCB1	PLCB1_HUMAN	TAT	Y	PLCB1_Y278	0.0010332	0.324565
CACCGAGCCCAGGAGGATG	chr19	CILP2	CILP2_HUMAN	TCG	S	CILP2_S214	0.001036	0.324565
AGTAGCCGTGGCCGCCGCTG	chr1	OPN3	OPN3_HUMAN	TAC	Y	OPN3_Y12	0.0010361	0.324565
CCTGAGCTTGAGGGAAGTT	chrX	SUPT20HL2	SP202_HUMAN	TCA	S	SUPT20HL2_S471	0.0010361	0.324565
CCTGAGCTTGAGGGAAGTT	chrX	SUPT20HL1	SP201_HUMAN	TCA	S	SUPT20HL1_S471	0.0010361	0.324565
CTGGAGCCCAGCCCCTTCA	chr20	SLC35C2	S35C2_HUMAN	TCC	S	SLC35C2_S335	0.0010361	0.324565
TCTGTCGACCTTGTGCTCTG	chr11	LRRC4C	LRC4C_HUMAN	TCG	S	LRRC4C_S500	0.0010361	0.324565
GGTAGAGGGGGCGGTCAGCAA	chr1	RASSF5	RASF5_HUMAN	TAC	Y	RASSF5_Y343	0.0010393	0.324565
GCCGAGTACACCCACTGCA	chr7	TFR2	TFR2_HUMAN	TCG	S	TFR2_S676	0.0010411	0.324565
GTGAGTTGGTGACAGTGACCG	chr17	HDAC5	HDAC5_HUMAN	TCA	S	HDAC5_S385	0.0010411	0.324565
CTGAATTGTACACAAAGCG	chr14	POLE2	DPOE2_HUMAN	TCA	S	POLE2_S101	0.0010426	0.324565
GAAATACTCCTCATTAGAG	chr2	FAM161A	F161A_HUMAN	TAT	Y	FAM161A_Y95	0.0010426	0.324565
GAATAGGATTTGAGGGACAC	chr22	MICAL3	MICA3_HUMAN	TCC	S	MICAL3_S1365	0.0010426	0.324565
GAAGGAGAGGTAGTCCCCA	chr19	PSENEN	PEN2_HUMAN	TCC	S	PSENEN_S93	0.0010441	0.324565
GGGATGGGTTAGAGGCCGAG	chr19	CEACAM5	CEAM5_HUMAN	TCC	S	CEACAM5_S622	0.0010441	0.324565
GGTAAATGCTCTGTAACCCTT	chr1	TP73	P73_HUMAN	TAC	Y	TP73_Y518	0.0010441	0.324565
GGGATGTGGGCTGGTGCAG	chrX	IQSEC2	IQEC2_HUMAN	TCC	S	IQSEC2_S1366	0.0010445	0.324565
TTGCTGTAGCCATGGCTCAA	chrX	REPS2	REPS2_HUMAN	TAC	Y	REPS2_Y212	0.0010466	0.324565
ATGAAAGGGCCGCCGATCC	chr7	POM121	P121A_HUMAN	TCA	S	POM121_S958	0.001049	0.324565
CTGAGAAATGTATCCATCC	chr15	RASGRP1	GRP1_HUMAN	TCT	S	RASGRP1_S456	0.001049	0.324565
CTGAGAAATGTATCCATCC	chr15	RASGRP1	GRP1_HUMAN	TCT	S	RASGRP1_S491	0.001049	0.324565
GCAGAACGGGTAACTCGTA	chr3	SRPRB	SRPRB_HUMAN	TCT	S	SRPRB_S209	0.001049	0.324565
AGGAGGCCCTTTCTCCTTTGG	chr17	KIF18B	KI18B_HUMAN	TCC	S	KIF18B_S681	0.0010491	0.324565
GGTAAAGCCTGGGAACCTCCA	chr1	COG2	COG2_HUMAN	TAC	Y	COG2_Y593	0.0010507	0.324565
AGCCAGGAGAGGCGGGTCCC	chr2	CREG2	CREG2_HUMAN	TCC	S	CREG2_S17	0.0010543	0.324565
GCTGAAGACTAGAAAGAGA	chr17	CTC1	CTC1_HUMAN	TCA	S	CTC1_S1131	0.0010543	0.324565
TGTAAACACTCATCTCCTCC	chr5	SEMA6A	SEM6A_HUMAN	TAC	Y	SEMA6A_Y472	0.0010543	0.324565
GCGGGAGATCTTGGTGGGC	chr7	NCF1	NCF1_HUMAN	TCC	S	NCF1_S109	0.0010544	0.324565
TCCGAGATCTCGAAGCACT	chr16	PLK1	PLK1_HUMAN	TCG	S	PLK1_S71	0.0010544	0.324565
CCATATAGTTTGCTGAAGG	chr2	LHCGR	LSHR_HUMAN	TAT	Y	LHCGR_Y182	0.0010547	0.324565
TAGGGAGAAGTGGTAGTGT	chr11	DNHD1	DNHD1_HUMAN	TCC	S	DNHD1_S2590	0.0010586	0.324565
CCGTAATCGGGGGGTGGGA	chr17	BAIAP2	BAIP2_HUMAN	TAC	Y	BAIAP2_Y471	0.0010594	0.324565
GGTACTTGCGGCTGAGCCAG	chr20	XRN2	XRN2_HUMAN	TAC	Y	XRN2_Y14	0.0010594	0.324565
GGTATACAAACTGGTAGTT	chr7	URGCP	URGCP_HUMAN	TAC	Y	URGCP_Y819	0.0010594	0.324565
TGTGATCCCATAAATGTCA	chr18	CIDEA	CIDEA_HUMAN	TCA	S	CIDEA_S20	0.0010594	0.324565
CCTGAGGAGAGCACGTGGGG	chr17	FLCN	FLCN_HUMAN	TCC	S	FLCN_S432	0.0010614	0.324565
TCTTCAGAACCCTGAGTACG	chr10	PPRC1	PPRC1_HUMAN	TCT	S	PPRC1_S1154	0.0010626	0.324565
CGTAGTCGTAGTCGCCGTC	chr5	MYO10	MYO10_HUMAN	TAC	Y	MYO10_Y1091	0.0010642	0.324565
GGGGACTGCATGACGGCGG	chr2	HS1BP3	H1BP3_HUMAN	TCC	S	HS1BP3_S3	0.0010661	0.324565
AAGATGAACACTCCAGGTTGT	chr2	TTN	TITIN_HUMAN	TCT	S	TTN_S12223	0.0010662	0.324565
GCGATACCACAGGTTTCCT	chr7	TECPR1	TCPR1_HUMAN	TAT	Y	TECPR1_Y1057	0.0010662	0.324565
ATGGAGTTGGGGAGGTTCC	chr20	PREX1	PREX1_HUMAN	TCC	S	PREX1_S1288	0.001067	0.324565
CGATACTGGGTGAGCAGGC	chr2	CAD	PYR1_HUMAN	TAT	Y	CAD_Y2097	0.0010699	0.324565
TGGACTGACAAAGACTTGCA	chr9	SETX	SETX_HUMAN	TCC	S	SETX_S1728	0.0010701	0.324565
CCGAGTCGGTGTGTCCAATCA	chr16	NME4	NDKM_HUMAN	TCG	S	NME4_S129	0.0010708	0.324565
TCGCGGTACCACTCGGCGCG	chr8	MYOM2	MYOM2_HUMAN	TAC	Y	MYOM2_Y317	0.0010708	0.324565
TTCTGAATGTTCTTGTTCT	chr2	NPAS2	NPAS2_HUMAN	TCA	S	NPAS2_S139	0.0010708	0.324565
TATACGTAGAATTCTGTTG	chr2	PAPOLG	PAPOG_HUMAN	TAT	Y	PAPOLG_Y326	0.0010724	0.324565
CGTACTCCTGCCCAGCTACCC	chr19	NPHS1	NPHN_HUMAN	TAC	Y	NPHS1_Y156	0.0010727	0.324565
GATAAATCTGCTCCACTGTC	chr17	FLOT2	FLOT2_HUMAN	TAT	Y	FLOT2_Y124	0.0010755	0.324565
GATGGAGATGACAACCGGT	chr6	ABCC10	MRP7_HUMAN	TCC	S	ABCC10_S518	0.0010761	0.324565
TGAGATGGTGTTAACAGAG	chr9	SPATA31C2	S31C2_HUMAN	TCT	S	SPATA31C2_S244	0.0010761	0.324565
TGAGATGGTGTTAACAGAG	chr9	SPATA31C1	S31C1_HUMAN	TCT	S	SPATA31C1_S250	0.0010761	0.324565
GAGAGAGCCATTCAGGCGC	chr22	DGCR2	IDD_HUMAN	TCT	S	DGCR2_S151	0.0010781	0.324565
GAGAGAGCCATTCAGGCGC	chr22	DGCR2	IDD_HUMAN	TCT	S	DGCR2_S110	0.0010781	0.324565
GTATAGACACCAGGCTTGG	chr19	KLK15	KLK15_HUMAN	TAT	Y	KLK15_Y239	0.0010781	0.324565
GTGACAGCACCAGTGTGGCCA	chr20	SIGLEC1	SN_HUMAN	TCA	S	SIGLEC1_S446	0.0010783	0.324565
GGCAGACTCTTCAATCCGC	chr17	PRPSAP2	KPRB_HUMAN	TCT	S	PRPSAP2_S313	0.0010802	0.324565
GGCAGACTCTTCAATCCGC	chr17	PRPSAP2	KPRB_HUMAN	TCT	S	PRPSAP2_S227	0.0010802	0.324565
TGTACTCTGGGGGGTAATA	chr15	FAM189A1	F1891_HUMAN	TAC	Y	FAM189A1_Y254	0.0010802	0.324565
TGTAGTGGACCTGGGTGGGCG	chr6	CAPN11	CAN11_HUMAN	TAC	Y	CAPN11_Y308	0.0010802	0.324565
TGCAGGGAGGTAGGCTGCAG	chr3	CPNE9	CPNE9_HUMAN	TCC	S	CPNE9_S318	0.0010811	0.324572
GGGACAGCGCGCAAAGCAGCG	chr9	GSN	GELS_HUMAN	TCC	S	GSN_S15	0.001084	0.32518
CAAGACTTCACCGCCACCA	chr15	FES	FES_HUMAN	TCT	S	FES_S591	0.0010868	0.325493
TTTGGACTGAGACTTTCCT	chr17	CACNB1	CACB1_HUMAN	TCC	S	CACNB1_S364	0.0010868	0.325493
AGTAGGGCCGGATCAGTAA	chr15	SLC28A1	S28A1_HUMAN	TAC	Y	SLC28A1_Y329	0.0010896	0.325854
TATAAATACTCGGATTCAGTA	chr14	OR4L1	OR4L1_HUMAN	TAT	Y	OR4L1_Y287	0.0010913	0.325854
CATGTAATCCAGGGGATTG	chr12	SLC8B1	NCLX_HUMAN	TAC	Y	SLC8B1_Y314	0.0010923	0.325854
TGGAAGCTTGGGACAACGGTA	chr19	POU2F2	PO2F2_HUMAN	TCC	S	POU2F2_S393	0.0010923	0.325854
AGAGAGAGAGGAGCATCCT	chr1	NES	NEST_HUMAN	TCT	S	NES_S413	0.0010924	0.325854
ATGATCTTATTCCAGGGAA	chr3	MED12L	MD12L_HUMAN	TCA	S	MED12L_S1157	0.0010951	0.325875
GCAGTGTAGGGGTGCAGGCC	chr10	ZSWIM8	ZSWM8_HUMAN	TAC	Y	ZSWIM8_Y1508	0.0010952	0.325875
GAGGAGGTGGAGGTGGACC	chr12	NCOR2	NCOR2_HUMAN	TCC	S	NCOR2_S1901	0.001097	0.325875
GATAAGTGATAATGTAGAAAT	chr6	OR12D2	O12D2_HUMAN	TAT	Y	OR12D2_Y222	0.001097	0.325875
GGACGAGCTGTCAAAGTCC	chrX	MAP3K15	M3K15_HUMAN	TCG	S	MAP3K15_S1083	0.001097	0.325875
GTCATAGAAACCAGATCGA	chr15	RYR3	RYR3_HUMAN	TAT	Y	RYR3_Y1607	0.001098	0.325875
GGGAGTTCTTGTTCCGCTCC	chr8	PTK2B	FAK2_HUMAN	TCC	S	PTK2B_S520	0.0010995	0.325875
TAGGAGTCACCTAAGGAGT	chr11	ARHGAP42	RHG42_HUMAN	TCC	S	ARHGAP42_S621	0.0010995	0.325875
TAGGTGTAGTTCTTACTCTT	chr19	PSG4	PSG4_HUMAN	TAC	Y	PSG4_Y269	0.0011009	0.326029
GCAGGACATGCTCATGGCG	chr18	ONECUT2	ONEC2_HUMAN	TCC	S	ONECUT2_S134	0.0011037	0.326579
CATAGTAGCGACCTGCGTC	chr17	SDK2	SDK2_HUMAN	TAT	Y	SDK2_Y182	0.0011054	0.326579
CTCAGACACAGACAGCGGC	chr7	UBE3C	UBE3C_HUMAN	TCT	S	UBE3C_S678	0.0011054	0.326579
AATATATAGGTTCTGTAGA	chr11	PIK3C2A	P3C2A_HUMAN	TAT	Y	PIK3C2A_Y186	0.0011065	0.326594
CCTGGAGGAATTCAACAGC	chr7	MGAM	MGA_HUMAN	TCC	S	MGAM_S709	0.0011093	0.326594
GATAAATTCCATCCCCAGT	chr5	NAIP	BIRC1_HUMAN	TAT	Y	NAIP_Y1249	0.0011093	0.326594
GGAGCAGATTTAGGTAGTTT	chr10	NHLRC2	NHLC2_HUMAN	TCT	S	NHLRC2_S597	0.0011093	0.326594
CAGAGTTGATCTGGAAAAGAA	chr2	DRC1	DRC1_HUMAN	TCT	S	DRC1_S725	0.001112	0.326594
CATAGTCCGAGTTCATGGC	chr3	FGD5	FGD5_HUMAN	TAT	Y	FGD5_Y784	0.0011121	0.326594
AGGAGGCGGAGGGGCCAGGC	chr19	PRR12	PRR12_HUMAN	TCC	S	PRR12_S107	0.0011146	0.326594
GAACGAGAAATTCGTCCAGC	chrX	GPC4	GPC4_HUMAN	TCT	S	GPC4_S353	0.001115	0.326594
GGGAGATGGGGTCCTTATTAC	chr17	MLLT6	AF17_HUMAN	TCC	S	MLLT6_S561	0.0011174	0.326594
GGGTAGTTGAGATTCTCAG	chr3	SIDT1	SIDT1_HUMAN	TAC	Y	SIDT1_Y91	0.0011174	0.326594
GGGACCCCTCCGGGTCCAGG	chr9	DBH	DOPO_HUMAN	TCC	S	DBH_S58	0.0011189	0.326594
CAGAAATATTTGGTTTAAA	chr3	PRKCI	KPCI_HUMAN	TCT	S	PRKCI_S544	0.0011192	0.326594
ACAGGATCCTGGGGGCAGA	chr6	NCR3	NCTR3_HUMAN	TCC	S	NCR3_S16	0.00112	0.326594
CCTGAAAGGTCAATGGCAA	chr3	PLS1	PLSI_HUMAN	TCA	S	PLS1_S324	0.00112	0.326594
AATGACTGGGACTTAGACT	chr2	GPR39	GPR39_HUMAN	TCA	S	GPR39_S425	0.0011218	0.326594
GGACGAGATCATGCGCCCC	chr22	MAPK8IP2	JIP2_HUMAN	TCG	S	MAPK8IP2_S269	0.0011218	0.326594
GAGGAGGACGAGGAAGAGA	chr18	GATA6	GATA6_HUMAN	TCC	S	GATA6_S44	0.0011234	0.326594
CTGATTTCAGCAGGGGCCCT	chr19	KIR3DL2	KI3L2_HUMAN	TCA	S	KIR3DL2_S136	0.0011242	0.326594
GAAAGGGACTGTCGGAAGTA	chr3	MSL2	MSL2_HUMAN	TCC	S	MSL2_S41	0.0011242	0.326594
AAGACGCTGCCACCATACTC	chr10	MBL2	MBL2_HUMAN	TCT	S	MBL2_S18	0.0011262	0.326594
GTAGCCGAGGGGCGATGTGA	chr13	NEK3	NEK3_HUMAN	TCG	S	NEK3_S247	0.001127	0.326594
GCCAGAGATGCAGCAGGTC	chr14	TM9SF1	TM9S1_HUMAN	TCT	S	TM9SF1_S356	0.001129	0.326594
GGACGAGGACACCAGGGAC	chr5	SH3RF2	SH3R2_HUMAN	TCG	S	SH3RF2_S276	0.0011298	0.326594
GTCCGAGGTCATCACATGC	chr2	SEMA4C	SEM4C_HUMAN	TCG	S	SEMA4C_S544	0.0011298	0.326594
GCGAGGTCAGGTCCAAGGAG	chr18	FHOD3	FHOD3_HUMAN	TCG	S	FHOD3_S516	0.0011307	0.326594
GCGAGGTCAGGTCCAAGGAG	chr18	FHOD3	FHOD3_HUMAN	TCG	S	FHOD3_S533	0.0011307	0.326594
CCGGTAGACGGTGTTCTCA	chr10	GRK5	GRK5_HUMAN	TAC	Y	GRK5_Y309	0.0011319	0.326594
ACAGATCGACCCAATTCGT	chr10	DNAJC1	DNJC1_HUMAN	TCT	S	DNAJC1_S363	0.0011347	0.326594
GGTAGAACTTGAGGGCAGTGT	chr20	LAMA5	LAMA5_HUMAN	TAC	Y	LAMA5_Y2765	0.0011353	0.326594
GTGAATCACAGTAATAATGC	chr10	WDR11	WDR11_HUMAN	TCA	S	WDR11_S1031	0.0011353	0.326594
GGGAATAGCCCTGCCCGGGC	chr16	FUS	FUS_HUMAN	TCC	S	FUS_S26	0.0011354	0.326594
GGTAGGCACGGGAGTGAAGCT	chr9	PLIN2	PLIN2_HUMAN	TAC	Y	PLIN2_Y232	0.0011354	0.326594
TCGTATTTCACTCGTTCCG	chr5	DNAH5	DYH5_HUMAN	TAC	Y	DNAH5_Y1886	0.0011354	0.326594
TGGAAAAATTCAGCTTGTC	chr16	HYDIN	HYDIN_HUMAN	TCC	S	HYDIN_S209	0.0011354	0.326594
GCCAGATGATGTACTGGAA	chr2	INPP4A	INP4A_HUMAN	TCT	S	INPP4A_S396	0.0011375	0.326693
GGCCGGTAGTGGTCTAAACC	chr13	FRY	FRY_HUMAN	TAC	Y	FRY_Y1678	0.0011385	0.326693
TGTAGATGGCACCAACCCC	chr20	NFS1	NFS1_HUMAN	TAC	Y	NFS1_Y269	0.0011403	0.326693
TGGGAGGGCAGTGAGCGCC	chr19	KMT2B	KMT2B_HUMAN	TCC	S	KMT2B_S955	0.0011423	0.326693
AAGGAGCCGTCATTGCTGG	chr2	CHRND	ACHD_HUMAN	TCC	S	CHRND_S122	0.0011431	0.326693
GAACTTGACCAAGACATATC	chr13	BRCA2	BRCA2_HUMAN	TCA	S	BRCA2_S195	0.0011445	0.326693
GCGAGCGCGCGGAGTCCTG	chr19	HCN2	HCN2_HUMAN	TCG	S	HCN2_S883	0.0011445	0.326693
GGTGAGGGGAAGGGCCTGC	chr6	PRR18	PRR18_HUMAN	TCA	S	PRR18_S166	0.0011445	0.326693
CAGAAAAGTCAAAATCAGAT	chr9	VPS13A	VP13A_HUMAN	TCT	S	VPS13A_S273	0.0011456	0.326693
CCTGAGGGCAGAATCTCCA	chr19	LILRB3	LIRB3_HUMAN	TCA	S	LILRB3_S219	0.001146	0.326693
CCTGAGGGCAGAATCTCCA	chr19	LILRA6	LIRA6_HUMAN	TCA	S	LILRA6_S219	0.001146	0.326693
CTGAGCCTCCAGGGATCAGCG	chr16	SF3B3	SF3B3_HUMAN	TCA	S	SF3B3_S1114	0.001147	0.326693
CATAGCGGTCATACTGAGC	chr16	PPL	PEPL_HUMAN	TAT	Y	PPL_Y1738	0.0011488	0.326693
GATAGATGGTGGTCAGCCCCT	chr3	TP63	P63_HUMAN	TAT	Y	TP63_Y574	0.0011506	0.326693
GGGTAAAAGTCTGGCCTAG	chr9	TMEM252	TM252_HUMAN	TAC	Y	TMEM252_Y97	0.0011506	0.326693
GGTGTAGGACAGGCGCTGC	chr22	DGCR6L	DGC6L_HUMAN	TAC	Y	DGCR6L_Y45	0.0011516	0.326693
AGGAGGCGATAGCCAGGGTC	chr5	OR2Y1	OR2Y1_HUMAN	TCC	S	OR2Y1_S148	0.0011526	0.326693
GTGATAATGTTCCTCCATCC	chr4	EXOC1	EXOC1_HUMAN	TCA	S	EXOC1_S561	0.0011559	0.326693
GCAGAGCTGCGAGAGAGCC	chr2	CAD	PYR1_HUMAN	TCT	S	CAD_S691	0.0011572	0.326693
GGCCGACCGCTCCGTGACT	chr16	ALG1	ALG1_HUMAN	TCG	S	ALG1_S258	0.0011572	0.326693
GGTAGTAGTATCTAGAGGAAG	chrX	ELF4	ELF4_HUMAN	TAC	Y	ELF4_Y273	0.0011572	0.326693
TCATAGCCAGCTGTGTGCA	chr5	ABLIM3	ABLM3_HUMAN	TAT	Y	ABLIM3_Y560	0.0011572	0.326693
GGTAGAGCGCCCGCTGCTGG	chr8	ZNF251	ZN251_HUMAN	TAC	Y	ZNF251_Y40	0.0011611	0.326693
CTGAGGATTGAACACTTCC	chr14	CLMN	CLMN_HUMAN	TCA	S	CLMN_S888	0.0011622	0.326693
TCATAGCCACAGGACATCA	chr5	HK3	HXK3_HUMAN	TAT	Y	HK3_Y673	0.0011629	0.326693
AGAGAACCCTTGTAATACT	chr11	CTSD	CATD_HUMAN	TCT	S	CTSD_S258	0.0011649	0.326693
CACAGACACAGCAGAGATG	chr3	DHX30	DHX30_HUMAN	TCT	S	DHX30_S498	0.0011649	0.326693
GATGGAGAACGGGAAACTAT	chr9	MPDZ	MPDZ_HUMAN	TCT	S	MPDZ_S236	0.0011649	0.326693
GGGAGGATCTGTCGGGCAAC	chr6	SYTL3	SYTL3_HUMAN	TCC	S	SYTL3_S357	0.0011649	0.326693
GGTAGCTGCGCTTGGCGTGGA	chr19	WDR62	WDR62_HUMAN	TAC	Y	WDR62_Y858	0.0011649	0.326693
ACGAAAATCTCACGTGCTT	chrX	CRLF2	CRLF2_HUMAN	TCG	S	CRLF2_S128	0.0011651	0.326693
TTGGAGTGCCAAGCGTTCC	chr1	PARP1	PARP1_HUMAN	TCC	S	PARP1_S628	0.0011651	0.326693
GGGACTCAGCCACAGAGTGC	chr5	PCYOX1L	PCYXL_HUMAN	TCC	S	PCYOX1L_S177	0.0011657	0.326693
GGGACTCAGCCACAGAGTGC	chr5	PCYOX1L	PCYXL_HUMAN	TCC	S	PCYOX1L_S194	0.0011657	0.326693
GGGAAAACCTGGGATCGGGG	chr1	HSPG2	PGBM_HUMAN	TCC	S	HSPG2_S1625	0.0011685	0.326976
GGAGTACAGGCCAGGGTAG	chr15	MAN2C1	MA2C1_HUMAN	TAC	Y	MAN2C1_Y314	0.001172	0.326976
GGTAGTACAGGCACTTAAA	chr8	FER1L6	FR1L6_HUMAN	TAC	Y	FER1L6_Y1815	0.001172	0.326976
TCCAGACAGAATTTCTATT	chr5	SLC30A5	ZNT5_HUMAN	TCT	S	SLC30A5_S488	0.001172	0.326976
TCCATAGATTCTGAGAGCCC	chrX	MED12	MED12_HUMAN	TCT	S	MED12_S665	0.001172	0.326976
TTCATAGGCTGCGTCGATG	chr20	MMP24	MMP24_HUMAN	TAT	Y	MMP24_Y433	0.001172	0.326976
TGTAGACTTTGCCATCTTC	chr19	HCST	HCST_HUMAN	TAC	Y	HCST_Y86	0.0011741	0.327315
ACTTCTGACTTATCATAGTT	chr15	HERC1	HERC1_HUMAN	TCA	S	HERC1_S3356	0.0011756	0.327487
ATTGTACTCTTTCAGGATG	chr3	RBSN	RBNS5_HUMAN	TAC	Y	RBSN_Y661	0.001177	0.327534
GGTATAATCAATCCATAAA	chr14	GPR65	PSYR_HUMAN	TAT	Y	GPR65_Y73	0.001179	0.327534
GGGATCTTCGGCCTCGGGGT	chr6	DST	DYST_HUMAN	TCC	S	DST_S5476	0.0011793	0.327534
TGTAGATGTCCTCGTAGTC	chr2	TAF1B	TAF1B_HUMAN	TAC	Y	TAF1B_Y278	0.0011793	0.327534
ATGAAGTCGAGTCACTACTG	chr8	ATAD2	ATAD2_HUMAN	TCA	S	ATAD2_S362	0.0011812	0.327571
CGGACCCAGGCGCCGTTACCT	chr16	USP31	UBP31_HUMAN	TCC	S	USP31_S9	0.0011812	0.327571
CGGACACCCTCATGAGGGGGC	chr14	GPR137C	G137C_HUMAN	TCC	S	GPR137C_S4	0.0011839	0.327846
CAGAGGTGTTCAGCACCTG	chr1	C1orf127	CA127_HUMAN	TCT	S	C1orf127_S236	0.001185	0.327846
ACATATGAAATATCATCCCA	chr17	ACLY	ACLY_HUMAN	TCA	S	ACLY_S1092	0.0011868	0.327846
TGTACTCCTGTTGGCATTTGT	chr20	RTEL1	RTEL1_HUMAN	TAC	Y	RTEL1_Y24	0.0011868	0.327846
GATGTAGGCGGGGGTCTGC	chr22	ZNRF3	ZNRF3_HUMAN	TAC	Y	ZNRF3_Y415	0.0011875	0.327846
GGGAGTTCCTGGCCTTGGCTC	chr5	ZDHHC11	ZDH11_HUMAN	TCC	S	ZDHHC11_S359	0.0011875	0.327846
CAGAGAGAAAGTGGGATGCAC	chr3	OR5K4	OR5K4_HUMAN	TCT	S	OR5K4_S247	0.001191	0.328308
AGATAGTACTTTGGTGGGAA	chr8	SNX31	SNX31_HUMAN	TAC	Y	SNX31_Y63	0.0011939	0.328308
GTGAGACAGAAGAACAAGAAA	chr7	TRIM4	TRIM4_HUMAN	TCA	S	TRIM4_S477	0.0011967	0.328308
TGATAAGTATTCCTGCAGG	chr1	ZNF326	ZN326_HUMAN	TAT	Y	ZNF326_Y16	0.0011978	0.328308
AAGTAGGATAGGAGTTCCA	chr17	MPO	PERM_HUMAN	TAC	Y	MPO_Y101	0.0011995	0.328308
TGGAGGGATCTCGCCTATGG	chr12	GAPDH	G3P_HUMAN	TCC	S	GAPDH_S83	0.001201	0.328308
CAGAAGCCAAGGCTTTCTC	chr18	SETBP1	SETBP_HUMAN	TCT	S	SETBP1_S439	0.0012023	0.328308
GAGTAGAGGCCGTAGGTGA	chr5	HIGD2A	HIG2A_HUMAN	TAC	Y	HIGD2A_Y65	0.0012051	0.328308
GTCGGAGAAGAGGTCGGAG	chr20	CEBPB	CEBPB_HUMAN	TCC	S	CEBPB_S123	0.0012067	0.328308
TATACTGGTCTTTGTGCTGC	chr4	USO1	USO1_HUMAN	TAT	Y	USO1_Y701	0.0012067	0.328308
TGGGGAAATGTTGACTTCC	chr2	TTLL4	TTLL4_HUMAN	TCC	S	TTLL4_S910	0.0012079	0.328308
GGTACTGCTGGGCGGGCGTG	chr7	GLI3	GLI3_HUMAN	TAC	Y	GLI3_Y927	0.0012108	0.328308
CAGACTGGTCAAATCTTTC	chr4	TRIML1	TRIML_HUMAN	TCT	S	TRIML1_S327	0.0012128	0.328308
TGGTACTTCAGAAAGTTGT	chr1	C8A	CO8A_HUMAN	TAC	Y	C8A_Y215	0.0012128	0.328308
GAGGAGGAAGGGATACTCTG	chr19	MUC16	MUC16_HUMAN	TCC	S	MUC16_S10045	0.0012136	0.328308
AATGGAGATGTGGCTTTGGA	chr19	MUC16	MUC16_HUMAN	TCT	S	MUC16_S4273	0.0012147	0.328308
GAAGTACTGCTGGATTATC	chr15	MYO5C	MYO5C_HUMAN	TAC	Y	MYO5C_Y789	0.0012147	0.328308
TTGATGGGAGTGTGGTCCC	chrX	ADGRG4	AGRG4_HUMAN	TCA	S	ADGRG4_S1990	0.0012147	0.328308
ACCAGAGAGAACTCGGTGCC	chr2	ERLEC1	ERLEC_HUMAN	TCT	S	ERLEC1_S53	0.0012176	0.328308
ACTTGAGTACAGTTCTTCA	chr3	LRCH3	LRCH3_HUMAN	TCA	S	LRCH3_S302	0.0012176	0.328308
ATCAGAGACCTGGGGAGGA	chr2	CAPG	CAPG_HUMAN	TCT	S	CAPG_S255	0.0012176	0.328308
CTGGAGTCGGGAGGCGTGT	chr19	SYT5	SYT5_HUMAN	TCC	S	SYT5_S19	0.0012176	0.328308
GAGGGACTCCAGGCGCATG	chr19	LMNB2	LMNB2_HUMAN	TCC	S	LMNB2_S316	0.0012176	0.328308
GACGAGTAGGCGGAACGCG	chr11	ASCL2	ASCL2_HUMAN	TCG	S	ASCL2_S166	0.0012181	0.328308
GAGGAGGAGGACTGGGGGA	chr19	PAK4	PAK4_HUMAN	TCC	S	PAK4_S244	0.0012181	0.328308
GTGGTAGCGGTTATAGTGC	chr20	CFAP61	CFA61_HUMAN	TAC	Y	CFAP61_Y1226	0.0012181	0.328308
CATAACGTGGATGTACTTTA	chr12	TBK1	TBK1_HUMAN	TAT	Y	TBK1_Y406	0.0012201	0.328308
AGGACCCGCACCACACCTGT	chr1	MMEL1	MMEL1_HUMAN	TCC	S	MMEL1_S726	0.0012218	0.328308
GCAGAGGTGGCAGAGGCTG	chr1	AHDC1	AHDC1_HUMAN	TCT	S	AHDC1_S1080	0.0012237	0.328308
AATAGTCCTGTGTCATGAGG	chr17	SCN4A	SCN4A_HUMAN	TAT	Y	SCN4A_Y407	0.0012254	0.328308
ACAGAACCCACATCTAGTG	chr2	LRP1B	LRP1B_HUMAN	TCT	S	LRP1B_S2270	0.0012254	0.328308
GTGAGGCCTGAAAAAGGTCC	chr1	FMN2	FMN2_HUMAN	TCA	S	FMN2_S1569	0.0012254	0.328308
TGGAATGCAGCTGGCTGGGG	chr6	KIF13A	KI13A_HUMAN	TCC	S	KIF13A_S1785	0.0012254	0.328308
AGGGACTGGATATATGTCC	chr22	MAPK11	MK11_HUMAN	TCC	S	MAPK11_S261	0.0012284	0.328308
GAGAGTCGCTTGTCCTACC	chr8	UBR5	UBR5_HUMAN	TCT	S	UBR5_S110	0.0012284	0.328308
GTCAGATGAGGGACTGGTG	chr8	PRKDC	PRKDC_HUMAN	TCT	S	PRKDC_S2675	0.0012305	0.328308
GTTTGAGTATACACGCTCC	chr20	TGM6	TGM3L_HUMAN	TCA	S	TGM6_S415	0.0012305	0.328308
TATGAAGCTCCTTTAGGCA	chr4	WDR17	WDR17_HUMAN	TCA	S	WDR17_S929	0.0012322	0.328308
AAGAGTTCTCCTCCAGGAATC	chr7	EPHB4	EPHB4_HUMAN	TCT	S	EPHB4_S769	0.0012361	0.328308
ACGAGAGCACGGAGCGCAGCA	chr11	GPR152	GP152_HUMAN	TCG	S	GPR152_S311	0.0012361	0.328308
AGGAGACGGACAGGGCGATGG	chr2	SLC11A1	NRAM1_HUMAN	TCC	S	SLC11A1_S295	0.0012361	0.328308
AGGAGACGTCTGACCAGGT	chr14	BTBD7	BTBD7_HUMAN	TCT	S	BTBD7_S998	0.0012361	0.328308
CAGAAAAGGAGAAAGCATAG	chr1	BCAN	PGCB_HUMAN	TCT	S	BCAN_S173	0.0012361	0.328308
CAGGAATCGTAGGTGAGCA	chr22	SUSD2	SUSD2_HUMAN	TCC	S	SUSD2_S644	0.0012361	0.328308
CGGAGGTCGTCTCCTCGCAG	chr6	HEY2	HEY2_HUMAN	TCC	S	HEY2_S10	0.0012361	0.328308
GAGACGCATCCTGGCTTGGG	chr17	HGS	HGS_HUMAN	TCT	S	HGS_S724	0.0012361	0.328308
GCCGGAGGAGAACTCGGGA	chr11	CREB3L1	CR3L1_HUMAN	TCC	S	CREB3L1_S399	0.0012361	0.328308
GCGGTAGCGGTCAGTCAAC	chr8	TONSL	TONSL_HUMAN	TAC	Y	TONSL_Y1019	0.0012361	0.328308
GGAGGAGGGAGACGGGCTG	chr7	SP8	SP8_HUMAN	TCC	S	SP8_S17	0.0012361	0.328308
GGGAGACGATGGCAGGGTGG	chr2	TCF7L1	TF7L1_HUMAN	TCC	S	TCF7L1_S312	0.0012361	0.328308
GGTACAGGAAGGCGTTCAGTG	chr1	ATAD3A	ATD3A_HUMAN	TAC	Y	ATAD3A_Y486	0.0012361	0.328308
GGTACAGGAAGGCGTTCAGTG	chr1	ATAD3C	ATD3C_HUMAN	TAC	Y	ATAD3C_Y263	0.0012361	0.328308
GGTACAGGAAGGCGTTCAGTG	chr1	ATAD3B	ATD3B_HUMAN	TAC	Y	ATAD3B_Y438	0.0012361	0.328308
AATAAGAGTCCACTGACCG	chr1	ATF6	ATF6A_HUMAN	TAT	Y	ATF6_Y111	0.0012446	0.329756
GATAAGGTACCAGGTTGGTC	chr10	TUBAL3	TBAL3_HUMAN	TAT	Y	TUBAL3_Y269	0.0012446	0.329756
CAGACGTCCTCACCAGTGT	chr17	ARHGAP23	RHG23_HUMAN	TCT	S	ARHGAP23_S1068	0.001246	0.329756
GAGAGTCCTGCAAACAAAAAG	chr1	CEP350	CE350_HUMAN	TCT	S	CEP350_S1805	0.001246	0.329756
GCGAGCTGAGCAGGGCGGCGT	chr12	BHLHE41	BHE41_HUMAN	TCG	S	BHLHE41_S325	0.001246	0.329756
TCGAGTCTTCTGGCGGGGGAG	chr19	HMG20B	HM20B_HUMAN	TCG	S	HMG20B_S160	0.0012513	0.330667
GGGAGGTAGAGAGTCCTGTG	chr19	ZNF324B	Z324B_HUMAN	TCC	S	ZNF324B_S45	0.0012547	0.330667
TTGGAGGCAATGATGAGGT	chr2	ADCY3	ADCY3_HUMAN	TCC	S	ADCY3_S495	0.0012587	0.330667
AAGAGTGGTTGACCACACG	chr7	FEZF1	FEZF1_HUMAN	TCT	S	FEZF1_S152	0.0012596	0.330667
GGGATAAGGCCTGCAGCATC	chrX	PCYT1B	PCY1B_HUMAN	TCC	S	PCYT1B_S315	0.0012596	0.330667
GTCAGAGATGGCGGAGTTG	chr6	VARS	SYVC_HUMAN	TCT	S	VARS_S486	0.0012596	0.330667
AGAGATGGGTACTGATATC	chr14	NDRG2	NDRG2_HUMAN	TCT	S	NDRG2_S120	0.0012615	0.330667
GAGGGATTCAGGGCTGGTG	chr17	NR1D1	NR1D1_HUMAN	TCC	S	NR1D1_S31	0.0012629	0.330667
AGGACGAAGAGGCGAGGGA	chr1	AJAP1	AJAP1_HUMAN	TCC	S	AJAP1_S134	0.0012651	0.330667
CCCGGAGGTGGAGGCTGCC	chr1	KCNH1	KCNH1_HUMAN	TCC	S	KCNH1_S806	0.0012653	0.330667
TCATAATCTATGCCAGATG	chr1	DCAF6	DCAF6_HUMAN	TAT	Y	DCAF6_Y783	0.0012653	0.330667
TTGTAATCAAAATCCCCAA	chr14	PPM1A	PPM1A_HUMAN	TAC	Y	PPM1A_Y202	0.0012653	0.330667
AGGACAGAAAAAGGTACATG	chr11	OR4C45	O4C45_HUMAN	TCC	S	OR4C45_S59	0.0012657	0.330667
GGTACCAGGAATATCGCTGCC	chr17	TBC1D28	TBC28_HUMAN	TAC	Y	TBC1D28_Y193	0.0012657	0.330667
AGTAGTAGATCTCCCAGTTGA	chr17	FLII	FLII_HUMAN	TAC	Y	FLII_Y547	0.001266	0.330667
CATACTCAGGAGCAGTAACT	chr12	SBNO1	SBNO1_HUMAN	TAT	Y	SBNO1_Y992	0.0012672	0.330667
GGCATGGAGGCTGGGCAGGC	chr1	ATXN7L2	AT7L2_HUMAN	TCC	S	ATXN7L2_S497	0.0012699	0.330667
AATATACTCAAATGGTTCT	chr2	PSMD1	PSMD1_HUMAN	TAT	Y	PSMD1_Y950	0.0012701	0.330667
CTGAAGAGAAACAGAGGTCT	chr17	OR4D2	OR4D2_HUMAN	TCA	S	OR4D2_S75	0.0012701	0.330667
GGTATGTCACCTGCAGGGGG	chr19	USF2	USF2_HUMAN	TAC	Y	USF2_Y79	0.0012701	0.330667
TGTATGGTTTCTCCCCGGTG	chr19	ZNF550	ZN550_HUMAN	TAC	Y	ZNF550_Y259	0.0012701	0.330667
CATAGGCAATATCCTTTAAT	chr16	RPGRIP1L	FTM_HUMAN	TAT	Y	RPGRIP1L_Y574	0.0012726	0.330667
TCATATCTCTGGAGAGCAG	chr4	MTTP	MTP_HUMAN	TAT	Y	MTTP_Y511	0.0012726	0.330667
GCCTGGGACAGCACCGGCCC	chr3	SCAP	SCAP_HUMAN	TCC	S	SCAP_S943	0.0012728	0.330667
CCAAATGAAGTGGAGACTGA	chr11	ZBTB16	ZBT16_HUMAN	TCA	S	ZBTB16_S190	0.0012761	0.330667
GCGAGGGACTGGTGGATGGG	chr15	CYFIP1	CYFP1_HUMAN	TCC	S	CYFIP1_S1249	0.001277	0.330667
GGGTACTGCATCTCCAAGA	chr11	KDM2A	KDM2A_HUMAN	TAC	Y	KDM2A_Y193	0.001277	0.330667
AAGGACAGCGCCGCAGCCC	chr19	TYK2	TYK2_HUMAN	TCC	S	TYK2_S415	0.0012771	0.330667
GTTTGAGCCCCCCACGATG	chr16	PRSS36	POLS2_HUMAN	TCA	S	PRSS36_S51	0.0012771	0.330667
TTCTCTGAGAAGGCTTTGAT	chr4	FNIP2	FNIP2_HUMAN	TCA	S	FNIP2_S464	0.0012771	0.330667
TTGGTGGACACCTGAGTCTG	chr6	TRIM10	TRI10_HUMAN	TCC	S	TRIM10_S179	0.0012775	0.330667
GGCTCGTAGATCATGAGGTC	chr8	DMTN	DEMA_HUMAN	TAC	Y	DMTN_Y64	0.0012812	0.330667
ATGGGATGGGGCGTCCTCC	chr21	C2CD2	C2CD2_HUMAN	TCC	S	C2CD2_S549	0.0012827	0.330667
TCTGATTCTTTATTTGTGC	chr6	TINAG	TINAG_HUMAN	TCA	S	TINAG_S402	0.0012827	0.330667
CAGAGGAGGATCTGGAATG	chrX	GPR50	MTR1L_HUMAN	TCT	S	GPR50_S394	0.0012833	0.330667
CGGAGTGAAGGAGGTCTCGA	chr5	KDM3B	KDM3B_HUMAN	TCC	S	KDM3B_S1299	0.001284	0.330667
AAATACTGGGGGGGAACTG	chr10	SEC24C	SC24C_HUMAN	TAT	Y	SEC24C_Y460	0.0012855	0.330667
ATGATAGGTATAGAAAAGC	chr15	BLM	BLM_HUMAN	TAT	Y	BLM_Y995	0.0012868	0.330667
CTGAGTGGTGGGAGGTGTGGC	chr5	PLEKHG4B	PKH4B_HUMAN	TCA	S	PLEKHG4B_S105	0.0012868	0.330667
GATGTACATGGGGATGTGG	chr9	OR1Q1	OR1Q1_HUMAN	TAC	Y	OR1Q1_Y60	0.0012868	0.330667
CATAGGCGTTGTACATCTT	chr5	KDM3B	KDM3B_HUMAN	TAT	Y	KDM3B_Y1544	0.0012897	0.330667
CAGGTACATGCCCAAGAAC	chr9	OR1J4	OR1J4_HUMAN	TAC	Y	OR1J4_Y35	0.0012899	0.330667
CCCGGACCGGGAGCGGTAG	chr11	LDLRAD3	LRAD3_HUMAN	TCC	S	LDLRAD3_S297	0.0012899	0.330667
GGGAGGAAGCCGTAGCTGCC	chr15	GATM	GATM_HUMAN	TCC	S	GATM_S46	0.0012925	0.330667
TGGAGAATCTTCCCTGAGGC	chr1	KPRP	KPRP_HUMAN	TCC	S	KPRP_S179	0.0012926	0.330667
AAGGGAAGGCAGGTCCGGC	chr14	SYNE3	SYNE3_HUMAN	TCC	S	SYNE3_S474	0.0012953	0.330667
AGGAGAGATTGCTGAGGAAG	chr9	OR13F1	O13F1_HUMAN	TCC	S	OR13F1_S67	0.0012953	0.330667
CATAGACGAAGTTGGTACC	chr6	PGC	PEPC_HUMAN	TAT	Y	PGC_Y173	0.0012953	0.330667
CCCAGGGAGGTGCCGGGGCT	chr15	SERINC4	SERC4_HUMAN	TCC	S	SERINC4_S13	0.0012953	0.330667
TGTAGAGAATGGCAAAACAA	chr9	CDC14B	CC14B_HUMAN	TAC	Y	CDC14B_Y62	0.0012953	0.330667
TGGACTGGCACCAGGCGCAC	chr19	MEGF8	MEGF8_HUMAN	TCC	S	MEGF8_S971	0.0012981	0.330667
AATGTATGCCCTCGTTGCT	chr11	OLFML1	OLFL1_HUMAN	TAC	Y	OLFML1_Y56	0.0013009	0.330667
GGGGAGGACACTGGCCTGA	chr10	PLCE1	PLCE1_HUMAN	TCC	S	PLCE1_S1173	0.0013017	0.330667
GTGAGATCAAGGGTTTCCTG	chr5	PDZD2	PDZD2_HUMAN	TCA	S	PDZD2_S1919	0.0013017	0.330667
AGGAGTAGCAGCAGCAGAC	chr17	KRTAP1-3	KRA13_HUMAN	TCC	S	KRTAP1-3_S162	0.0013038	0.330667
TGGAGGTGGGATCCAGTGA	chr19	HOOK2	HOOK2_HUMAN	TCC	S	HOOK2_S442	0.0013051	0.330667
TTGTAGCCATCCATGAAAC	chr15	PTPN9	PTN9_HUMAN	TAC	Y	PTPN9_Y366	0.0013051	0.330667
CAGGACTCTTCAGTGCAGG	chr11	NRXN2	NRX2A_HUMAN	TCC	S	NRXN2_S1104	0.0013066	0.330667
CGTAGGCAGTGAAGCGATAG	chr12	ADAMTS20	ATS20_HUMAN	TAC	Y	ADAMTS20_Y85	0.0013066	0.330667
GCTGACTTGCGCTGCAGGA	chr19	KMT2B	KMT2B_HUMAN	TCA	S	KMT2B_S1075	0.0013066	0.330667
GGGTACATATCGAAAAAGA	chr14	YLPM1	YLPM1_HUMAN	TAC	Y	YLPM1_Y2	0.0013066	0.330667
TTGGAGGAGAGCAGCTCCTG	chr19	SLC7A10	AAA1_HUMAN	TCC	S	SLC7A10_S298	0.0013094	0.330667
CCAGATCTCACTAAGTAGA	chr16	ITFG1	TIP_HUMAN	TCT	S	ITFG1_S295	0.0013095	0.330667
CGCCCATAGCCTGAGGCCAT	chr19	AKAP8L	AKP8L_HUMAN	TAT	Y	AKAP8L_Y197	0.0013095	0.330667
GGTATTTCTGTGAACCTGA	chr17	SLFN14	SLN14_HUMAN	TAC	Y	SLFN14_Y95	0.0013098	0.330667
GGTGATCCTTTGTCTCCTT	chr6	COL21A1	COLA1_HUMAN	TCA	S	COL21A1_S543	0.0013098	0.330667
TATACACTGAGAGAGGCCT	chr3	SRGAP3	SRGP3_HUMAN	TAT	Y	SRGAP3_Y499	0.0013127	0.330667
AGAGTGGAGTGGGTACCGGC	chr10	DLG5	DLG5_HUMAN	TCC	S	DLG5_S1451	0.0013148	0.330667
GAGAAGGGCTCAGGGACAT	chr7	KEL	KELL_HUMAN	TCT	S	KEL_S332	0.0013148	0.330667
CCTTTAGAGTCCTTTATCTG	chr5	BDP1	BDP1_HUMAN	TCT	S	BDP1_S2236	0.001315	0.330667
CACGGAGCCGTTGTAGACC	chr20	CDH4	CADH4_HUMAN	TCC	S	CDH4_S285	0.0013178	0.330667
GCATACATCTCCATGTGCC	chr17	ACACA	ACACA_HUMAN	TAT	Y	ACACA_Y2108	0.0013207	0.330667
CAGAGGACGGGGTCGGGGCT	chr16	MAPK8IP3	JIP3_HUMAN	TCT	S	MAPK8IP3_S933	0.0013213	0.330667
GTGGAGACCAATCTGAGTG	chr19	CEACAM20	CEA20_HUMAN	TCC	S	CEACAM20_S568	0.0013213	0.330667
GTGGAGACCAATCTGAGTG	chr19	CEACAM20	CEA20_HUMAN	TCC	S	CEACAM20_S463	0.0013213	0.330667
GGGTCAGAAAGTGTGCCGTT	chr1	LINGO4	LIGO4_HUMAN	TCT	S	LINGO4_S512	0.0013238	0.330667
AGGTAGGCCAAAGTGCCGC	chr18	TGIF1	TGIF1_HUMAN	TAC	Y	TGIF1_Y59	0.0013249	0.330667
GAGAATCTGGTGTCTGGTGT	chrX	TBC1D8B	TBC8B_HUMAN	TCT	S	TBC1D8B_S72	0.0013249	0.330667
TACCTGTACACTGTGGTTGG	chr5	SLIT3	SLIT3_HUMAN	TAC	Y	SLIT3_Y1228	0.0013291	0.330667
GGTGTAACCAGCATAGATC	chr1	RCC2	RCC2_HUMAN	TAC	Y	RCC2_Y393	0.0013301	0.330667
TATAATAAATGAAGATGAG	chr3	NDUFB4	NDUB4_HUMAN	TAT	Y	NDUFB4_Y103	0.0013301	0.330667
GAAGATCTTCTCTCTTCTA	chr14	FAM181A	F181A_HUMAN	TCT	S	FAM181A_S8	0.0013315	0.330667
ATGTCAGAACGCAGTTCATC	chr3	KCNH8	KCNH8_HUMAN	TCT	S	KCNH8_S536	0.0013331	0.330667
TCGATGGAGACCGCCTCGCA	chrX	NYX	NYX_HUMAN	TCC	S	NYX_S66	0.0013347	0.330667
AAGATAAACCATTGGCTGC	chr6	NUP153	NU153_HUMAN	TCT	S	NUP153_S439	0.0013352	0.330667
CTGAGCTCTTTATCCACTGG	chr4	2021-03-01	MARH1_HUMAN	TCA	S	MARCH1_S118	0.0013352	0.330667
TGTAAAGGCAGCAGCAGGAGC	chr3	SHISA5	SHSA5_HUMAN	TAC	Y	SHISA5_Y136	0.0013352	0.330667
TGTACTCGGGCACTGACGCTG	chr19	CAMSAP3	CAMP3_HUMAN	TAC	Y	CAMSAP3_Y1107	0.0013352	0.330667
CTGACTGCAGACACAGGACA	chr20	CPXM1	CPXM1_HUMAN	TCA	S	CPXM1_S151	0.0013368	0.330667
GCCAGAGGAGGAGGGGAGG	chr11	PHLDB1	PHLB1_HUMAN	TCT	S	PHLDB1_S985	0.0013375	0.330667
GCCTCCGACGGCCGGTGCTT	chr19	AP3D1	AP3D1_HUMAN	TCG	S	AP3D1_S658	0.0013375	0.330667
GGTAGAACGCAGACTGGGG	chr12	NOP2	NOP2_HUMAN	TCT	S	NOP2_S565	0.0013375	0.330667
CCCACGGAGCTCCCTCCTGG	chr22	DESI1	DESI1_HUMAN	TCC	S	DESI1_S160	0.0013376	0.330667
GGCACCGACTGTACCACCAC	chr13	KLF12	KLF12_HUMAN	TCG	S	KLF12_S192	0.0013401	0.330667
TGGTACACCATATCCAGGA	chr16	CLEC16A	CL16A_HUMAN	TAC	Y	CLEC16A_Y486	0.0013401	0.330667
TTCTGAATATTTCTGGAGT	chr3	DGKG	DGKG_HUMAN	TCA	S	DGKG_S21	0.0013401	0.330667
CATAACACTGGCCAGAGATGA	chr1	SLC25A44	S2544_HUMAN	TAT	Y	SLC25A44_Y90	0.0013404	0.330667
AGTACAACTTTACTTGACTC	chr4	SLC30A9	ZNT9_HUMAN	TAC	Y	SLC30A9_Y67	0.0013413	0.330667
AGTAGGGGAAAGTCATCTGGC	chr2	HOXD11	HXD11_HUMAN	TAC	Y	HOXD11_Y47	0.0013413	0.330667
GAGATGTATAGGTAACCTGC	chr17	ERBB2	ERBB2_HUMAN	TAC	Y	ERBB2_Y411	0.0013413	0.330667
GGGGGAGAGTGCAGAGGAT	chr3	MYRIP	MYRIP_HUMAN	TCC	S	MYRIP_S445	0.0013413	0.330667
GTCATAGGCCATCACAGAG	chr11	OR4D6	OR4D6_HUMAN	TAT	Y	OR4D6_Y120	0.0013413	0.330667
TTGAAATCAGTAATTCTGCC	chr11	NLRP10	NAL10_HUMAN	TCA	S	NLRP10_S63	0.0013413	0.330667
TTGTAGGTCGTTGGGGTCA	chr5	FLT4	VGFR3_HUMAN	TAC	Y	FLT4_Y1265	0.0013432	0.330704
CAGAGTCGGCGCTGGGCCTCC	chr11	ARHGEF17	ARHGH_HUMAN	TCT	S	ARHGEF17_S145	0.001346	0.330704
CCGATTCATCACCATAGAGCC	chr10	WDR11	WDR11_HUMAN	TCG	S	WDR11_S924	0.0013466	0.330704
CCTATAAGAGTCCAGCAGC	chr6	ARFGEF3	BIG3_HUMAN	TAT	Y	ARFGEF3_Y1778	0.0013466	0.330704
GCGAGGTCAGCGAACTGGGAG	chr16	CORO7	CORO7_HUMAN	TCG	S	CORO7_S437	0.0013466	0.330704
GGAGGAAGATGGTTGTCTC	chr15	MGA	MGAP_HUMAN	TCC	S	MGA_S1256	0.0013468	0.330704
GGCGGCGAAGTTCCGGCCTG	chr1	FAM110D	F110D_HUMAN	TCG	S	FAM110D_S200	0.0013488	0.33084
AAGACTCCTCCACCACCCGC	chr12	PITPNM2	PITM2_HUMAN	TCT	S	PITPNM2_S88	0.0013508	0.33084
GAGACCCTGCTTGGGGCGCCG	chr5	NKD2	NKD2_HUMAN	TCT	S	NKD2_S264	0.0013517	0.33084
GTGGTACTGGCTCATGGCC	chr11	RAPSN	RAPSN_HUMAN	TAC	Y	RAPSN_Y210	0.0013517	0.33084
GATACTCGGGGCTCCCTGGT	chr2	ALPP	PPB1_HUMAN	TAT	Y	ALPP_Y441	0.0013531	0.33084
GGAGAGAAGGTCTCGAGCT	chr10	CPXM2	CPXM2_HUMAN	TCT	S	CPXM2_S58	0.0013531	0.33084
CAGGTACATGTCTTTCCCC	chr4	APBB2	APBB2_HUMAN	TAC	Y	APBB2_Y471	0.0013536	0.33084
TTTAGAGAGAGGGGTCTTG	chr9	PPP1R26	PPR26_HUMAN	TCT	S	PPP1R26_S583	0.0013559	0.331183
GGGGTAGTCGCAGAGGCCC	chr22	TTLL12	TTL12_HUMAN	TAC	Y	TTLL12_Y574	0.0013587	0.331295
GGTACAGGGCCTTGGGGGGCG	chr6	PRRC2A	PRC2A_HUMAN	TAC	Y	PRRC2A_Y704	0.0013587	0.331295
CTCCGGGACACGGGGTCAAC	chr9	NOTCH1	NOTC1_HUMAN	TCC	S	NOTCH1_S1233	0.0013604	0.331295
ATTTGATTCAGATGCTGTG	chr3	PHLDB2	PHLB2_HUMAN	TCA	S	PHLDB2_S982	0.0013629	0.331295
GGGAATATGGAGACATGCAT	chr1	ALX3	ALX3_HUMAN	TCC	S	ALX3_S275	0.0013637	0.331295
TGGAGCAAACCCAGGTGTC	chr22	MORC2	MORC2_HUMAN	TCC	S	MORC2_S526	0.0013637	0.331295
AGTAGCGGGATGAGGAGCC	chr6	ITPR3	ITPR3_HUMAN	TAC	Y	ITPR3_Y1842	0.0013644	0.331295
GCGTGGTATCCATTCACTGC	chr17	GAS7	GAS7_HUMAN	TAC	Y	GAS7_Y132	0.0013644	0.331295
GCGTGGTATCCATTCACTGC	chr17	GAS7	A0A0A0MS68_HUMAN	TAC	Y	GAS7_Y68	0.0013644	0.331295
GGGAGATGAACCGCTCCAGGA	chr11	RASGRP2	GRP2_HUMAN	TCC	S	RASGRP2_S198	0.0013657	0.331394
CATCGAACGACTCCAGAGA	chr16	CA5A	CAH5A_HUMAN	TCG	S	CA5A_S27	0.0013686	0.331664
GGCTGGGACTGGCGGAAGGC	chr3	CRTAP	CRTAP_HUMAN	TCC	S	CRTAP_S132	0.0013686	0.331664
GTTGAGATTTCCCCCAGGT	chr5	PCDHGA5	PCDG5_HUMAN	TCA	S	PCDHGA5_S302	0.0013699	0.331762
GGGACTTAGATGGTGCAGGAG	chr5	GLRA1	GLRA1_HUMAN	TCC	S	GLRA1_S408	0.0013714	0.331765
GATACATCTGAGGTGCCTG	chr16	ATXN2L	ATX2L_HUMAN	TAT	Y	ATXN2L_Y729	0.0013756	0.331765
GGGAGCTGGCGAAGCTCTC	chr19	MED26	MED26_HUMAN	TCC	S	MED26_S195	0.0013756	0.331765
ACGGACAGCACCTGCACGC	chr12	IQSEC3	IQEC3_HUMAN	TCC	S	IQSEC3_S864	0.0013795	0.331765
TAGAGACTTGCTTTGGATGAC	chr17	MTMR4	MTMR4_HUMAN	TCT	S	MTMR4_S991	0.0013795	0.331765
TATAAAAGGTTTCAATGTCGA	chr12	PITPNM2	PITM2_HUMAN	TAT	Y	PITPNM2_Y115	0.0013798	0.331765
GGAATTGAAAAGTTCTTTGT	chr20	KIZ	KIZ_HUMAN	TCA	S	KIZ_S187	0.0013807	0.331765
GGAGTGTAGGCCAGGTGGGT	chr19	ERF	ERF_HUMAN	TAC	Y	ERF_Y277	0.0013807	0.331765
GGGTGATGTAGTTATTGGA	chr4	FAM184B	F184B_HUMAN	TCA	S	FAM184B_S1004	0.0013807	0.331765
CAGAGGACTCGGCGCCATA	chr7	USP42	UBP42_HUMAN	TCT	S	USP42_S612	0.0013814	0.331765
GGGACAGCAGCGCGAAAAG	chrX	HS6ST2	H6ST2_HUMAN	TCC	S	HS6ST2_S91	0.0013826	0.331765
CTGTGAGGTGGATTGGAGG	chr17	RNF43	RNF43_HUMAN	TCA	S	RNF43_S425	0.0013839	0.331765
GATAGAGGTAGGCGGCCAGCG	chr19	P2RY11	P2Y11_HUMAN	TAT	Y	P2RY11_Y90	0.0013839	0.331765
TGTAGCCACTGTAATGCTCC	chrX	CCNB3	CCNB3_HUMAN	TAC	Y	CCNB3_Y1330	0.0013839	0.331765
TGTATTCTAAATAGGCTCCA	chr17	TADA2A	TAD2A_HUMAN	TAC	Y	TADA2A_Y397	0.0013839	0.331765
TTGATGAAGAATGCATCAGCA	chr12	LRRK2	LRRK2_HUMAN	TCA	S	LRRK2_S411	0.0013855	0.331765
ATATACCCTCCTCCGACCC	chr2	SLC5A7	SC5A7_HUMAN	TAT	Y	SLC5A7_Y67	0.0013898	0.331765
TATAGTTTCGATAGCAGAC	chr7	KMT2C	KMT2C_HUMAN	TAT	Y	KMT2C_Y1094	0.0013898	0.331765
CGGAAAAGACAGTTGACTC	chr10	TBATA	TBATA_HUMAN	TCC	S	TBATA_S116	0.0013931	0.331765
TGAGTAGAAAAAGTCTCTGA	chrX	MXRA5	MXRA5_HUMAN	TCT	S	MXRA5_S1181	0.0013931	0.331765
CTCTGACAGGGGAATGTCC	chr15	DUOXA1	DOXA1_HUMAN	TCA	S	DUOXA1_S322	0.0013953	0.331765
GAAGGAGACGCTGGCCCGC	chr3	CDCP1	CDCP1_HUMAN	TCC	S	CDCP1_S265	0.0013953	0.331765
GAGACAGAAGAACTTTGAAG	chrX	HUWE1	HUWE1_HUMAN	TCT	S	HUWE1_S636	0.0013953	0.331765
GGGAGGCGTACTGGACAACCA	chr21	MCM3AP	GANP_HUMAN	TCC	S	MCM3AP_S1694	0.0013953	0.331765
TACAGAAGGCGGATGAGAC	chr12	ZFC3H1	ZC3H1_HUMAN	TCT	S	ZFC3H1_S116	0.0013953	0.331765
TCATACAGCTGGGGTGTGG	chr2	GREB1	GREB1_HUMAN	TAT	Y	GREB1_Y1485	0.0013963	0.331765
ACGGGACAGGGGAGCTGCT	chr19	CIC	CIC_HUMAN	TCC	S	CIC_S665	0.0013974	0.331765
TTGATGTAGATACTACAGA	chr2	RBM44	RBM44_HUMAN	TCA	S	RBM44_S495	0.0013996	0.331765
TCGACCAGATCACGTTGAAGA	chr19	ANO8	ANO8_HUMAN	TCG	S	ANO8_S295	0.0013997	0.331765
CTGAAGCATAGCTGGAACT	chr11	OR5T3	OR5T3_HUMAN	TCA	S	OR5T3_S298	0.0014016	0.331765
GAAGGAGGCGTTGGCACTG	chr6	PTK7	PTK7_HUMAN	TCC	S	PTK7_S118	0.0014044	0.331765
ACATATTTCCAGAACTGGG	chr12	DNAH10	DYH10_HUMAN	TAT	Y	DNAH10_Y534	0.0014048	0.331765
CCCGAGTGAAGCAGGTGAT	chr19	NWD1	NWD1_HUMAN	TCG	S	NWD1_S739	0.0014048	0.331765
GTGGGAGGGCAGGCCTGGT	chr19	MYO9B	MYO9B_HUMAN	TCC	S	MYO9B_S2078	0.0014048	0.331765
GTGGTGTAGGTCTCAGGAGG	chr1	C1orf52	CA052_HUMAN	TAC	Y	C1orf52_Y111	0.0014052	0.331765
CAGATTCTCCAAAACTTGG	chr6	MDN1	MDN1_HUMAN	TCT	S	MDN1_S5431	0.001408	0.331765
AAGGAGTACGAACCACCGCC	chr8	ARHGAP39	RHG39_HUMAN	TAC	Y	ARHGAP39_Y427	0.0014095	0.331765
TGGAGCTGCCACTGCTGCAC	chr10	GOLGA7B	GOG7B_HUMAN	TCC	S	GOLGA7B_S146	0.0014095	0.331765
TTTGGAGTAGCCATTGAAT	chrX	MXRA5	MXRA5_HUMAN	TCC	S	MXRA5_S1699	0.0014095	0.331765
GAGATGTGGCAAGTGTCTGT	chr11	DYNC2H1	DYHC2_HUMAN	TCT	S	DYNC2H1_S3447	0.0014136	0.331765
CTGAGCCCAGAGCCGCTGCCC	chr1	TMCO4	TMCO4_HUMAN	TCA	S	TMCO4_S233	0.0014138	0.331765
GTGAATCTTCCATAGAACTTT	chr10	BTAF1	BTAF1_HUMAN	TCA	S	BTAF1_S95	0.0014162	0.331765
ATCGGAACTCCTGCGCGGC	chr11	UVRAG	UVRAG_HUMAN	TCC	S	UVRAG_S697	0.0014166	0.331765
AGTGTACCCTTCTTCACAA	chr7	THSD7A	THS7A_HUMAN	TAC	Y	THSD7A_Y1540	0.0014193	0.331765
CCGGAGCTGCAAAGGACCT	chr10	CH25H	CH25H_HUMAN	TCC	S	CH25H_S15	0.0014194	0.331765
CTGACTGATTTCCCTTAAGAA	chr4	NOA1	NOA1_HUMAN	TCA	S	NOA1_S553	0.00142	0.331765
AGTACCGTGTCACCACGTA	chr5	MAPK9	MK09_HUMAN	TAC	Y	MAPK9_Y190	0.0014207	0.331765
CGTACACCTTATCATTCGAC	chr8	PTK2	FAK1_HUMAN	TAC	Y	PTK2_Y925	0.0014221	0.331765
CCCGATCCTCGCCCGTTAA	chrX	L1CAM	L1CAM_HUMAN	TCG	S	L1CAM_S903	0.0014236	0.331765
GCGGTAGTTCTTCTGGTAG	chr1	ANGPTL7	ANGL7_HUMAN	TAC	Y	ANGPTL7_Y139	0.0014246	0.331765
GGTAGTAGATTCCATTGAGAT	chr4	FGA	FIBA_HUMAN	TAC	Y	FGA_Y822	0.0014246	0.331765
GTGACTCCTCCTCCTTTCTC	chr17	AOC2	AOC2_HUMAN	TCA	S	AOC2_S638	0.0014246	0.331765
GTGATGGCGCATTGGAGTTGG	chr6	FNDC1	FNDC1_HUMAN	TCA	S	FNDC1_S759	0.0014246	0.331765
CGTACTTCTTCTTGTACCGG	chr12	PRKAB1	AAKB1_HUMAN	TAC	Y	PRKAB1_Y261	0.0014249	0.331765
GGTAGCAAATGTGTGAATTG	chr2	PLA2R1	PLA2R_HUMAN	TAC	Y	PLA2R1_Y243	0.0014277	0.331765
CTCATATTCGTTCCTGACT	chr19	NPHS1	NPHN_HUMAN	TAT	Y	NPHS1_Y1114	0.0014287	0.331765
CTGTAGTCTTTGATCTCAC	chr17	KRT16	K1C16_HUMAN	TAC	Y	KRT16_Y164	0.0014287	0.331765
GGAGTACTGCAGGAAGGAG	chr1	DCST1	DCST1_HUMAN	TAC	Y	DCST1_Y495	0.0014287	0.331765
GGGAAGCCAGGTACCTGGTCC	chr17	NLE1	NLE1_HUMAN	TCC	S	NLE1_S409	0.0014287	0.331765
GGGCTGTAGCTGCTGCCAGG	chr7	ZAN	ZAN_HUMAN	TAC	Y	ZAN_Y1818	0.0014287	0.331765
ACCAGGGACCTGCGTTTGGA	chr10	DIP2C	DIP2C_HUMAN	TCC	S	DIP2C_S118	0.0014305	0.331765
ACTGAAGTGACAATATTCA	chr4	TBC1D9	TBCD9_HUMAN	TCA	S	TBC1D9_S608	0.0014313	0.331765
GATGTGTAAGGCATTCCATA	chr18	SETBP1	SETBP_HUMAN	TAC	Y	SETBP1_Y1055	0.0014313	0.331765
GTGAAGGGAAGGAGAAATTT	chr12	CCNT1	CCNT1_HUMAN	TCA	S	CCNT1_S606	0.0014313	0.331765
GTGTAGTTACTCAGGCTGT	chr5	PCDHB7	PCDB7_HUMAN	TAC	Y	PCDHB7_Y170	0.0014313	0.331765
GTGTCATAGCGCGGCTGGTG	chr15	KBTBD13	KBTBD_HUMAN	TAT	Y	KBTBD13_Y249	0.0014313	0.331765
TCTGACAGGGATTCCAGTG	chr12	NUAK1	NUAK1_HUMAN	TCA	S	NUAK1_S552	0.0014313	0.331765
GAAATAGGAGTCCTCAGTG	chr1	CYB5RL	NB5R5_HUMAN	TAT	Y	CYB5RL_Y312	0.0014375	0.331765
GGTAAGGGGGGGTCTGGGC	chr19	PRR12	PRR12_HUMAN	TAC	Y	PRR12_Y227	0.0014375	0.331765
CCAGTACTGGTAGAGCCAT	chr2	TMEM177	TM177_HUMAN	TAC	Y	TMEM177_Y48	0.0014379	0.331765
TATAAGGTATAGATAGATT	chr8	SLC7A13	S7A13_HUMAN	TAT	Y	SLC7A13_Y392	0.0014379	0.331765
TCGACGAAAAACTGGAGAGCC	chr8	ASAP1	ASAP1_HUMAN	TCG	S	ASAP1_S13	0.001439	0.331765
AGTAGAAAGGATCTGAAAGGC	chr6	MOG	MOG_HUMAN	TAC	Y	MOG_Y149	0.0014418	0.331765
TGTAGTATGCAATGAGGTGTA	chr7	BAZ1B	BAZ1B_HUMAN	TAC	Y	BAZ1B_Y482	0.0014438	0.331765
AAGTAGCTGACGCCAGTTT	chrX	ARHGAP36	RHG36_HUMAN	TAC	Y	ARHGAP36_Y544	0.0014446	0.331765
CTGGTAGTCGAGGCTGGAC	chr3	PLXNB1	PLXB1_HUMAN	TAC	Y	PLXNB1_Y893	0.0014474	0.331765
ACGATAGATTTCTGGATCC	chrX	ALG13	ALG13_HUMAN	TAT	Y	ALG13_Y465	0.0014482	0.331765
CTGATGAAAGGTCGGCTACC	chr1	L1TD1	LITD1_HUMAN	TCA	S	L1TD1_S251	0.0014482	0.331765
GGGGAAGATCGTCTTCTAG	chr1	SRRM1	SRRM1_HUMAN	TCC	S	SRRM1_S187	0.0014482	0.331765
GGTGAGTGGCCCAGGGCTT	chr19	IRF2BP1	I2BP1_HUMAN	TCA	S	IRF2BP1_S436	0.0014482	0.331765
AGTGTAACCCGGAGCGCAG	chr1	PEAR1	PEAR1_HUMAN	TAC	Y	PEAR1_Y297	0.0014501	0.331765
GGGAGGACATCCTGGCCCTC	chr11	NXPE1	NXPE1_HUMAN	TCC	S	NXPE1_S3	0.0014501	0.331765
TAGAAGTAAGAGTATGGGT	chr7	MGAM2	MGAL_HUMAN	TCT	S	MGAM2_S2306	0.0014501	0.331765
TGGGAGGTGGTCGCCATTA	chr11	ACP2	PPAL_HUMAN	TCC	S	ACP2_S275	0.0014501	0.331765
GGTATGCAGGTGGTGTTGG	chr1	TMEM61	TMM61_HUMAN	TAC	Y	TMEM61_Y150	0.0014503	0.331765
CAGCTAGAGACAGGCCGGGG	chr11	MADD	MADD_HUMAN	TCT	S	MADD_S1646	0.0014524	0.331765
GGGACCCCATGGTCCTCCT	chr6	TREML2	TRML2_HUMAN	TCC	S	TREML2_S208	0.0014531	0.331765
CCTGAGTACATCATGGACCT	chr7	IMPDH1	IMDH1_HUMAN	TAC	Y	IMPDH1_Y484	0.001456	0.331765
CCTGAGTACATCATGGACCT	chr7	IMPDH1	IMDH1_HUMAN	TAC	Y	IMPDH1_Y459	0.001456	0.331765
GACAAAGAATAAAGTCCATG	chr21	BACH1	BACH1_HUMAN	TCT	S	BACH1_S322	0.0014567	0.331765
GGTATGTACACAAATCAACA	chr21	BRWD1	BRWD1_HUMAN	TAC	Y	BRWD1_Y1194	0.0014567	0.331765
AGGAGAGGTCAAGGAGGGCC	chr8	TONSL	TONSL_HUMAN	TCC	S	TONSL_S1106	0.0014573	0.331765
CTGATGGTAGCTGATGCTC	chr3	MORC1	MORC1_HUMAN	TCA	S	MORC1_S840	0.0014605	0.331765
TGTAGGGCTCTCGCAACGCC	chr12	ALG10	AG10A_HUMAN	TAC	Y	ALG10_Y35	0.0014615	0.331765
CAGACACTGCAGAGAGTTCT	chr22	MEI1	MEI1_HUMAN	TCT	S	MEI1_S656	0.0014618	0.331765
CGTAGATGTGGGGCACAGAGG	chr22	TXNRD2	TRXR2_HUMAN	TAC	Y	TXNRD2_Y355	0.0014624	0.331765
AGGCAGGAGCCGATGCAGAC	chr17	ARHGAP23	RHG23_HUMAN	TCC	S	ARHGAP23_S760	0.0014644	0.331765
CATATACCACTTGTCCTAATA	chr2	TDRD15	TDR15_HUMAN	TAT	Y	TDRD15_Y384	0.0014651	0.331765
GTGATTGAAGAAGTGAAGTT	chr7	MUC3A	MUC3A_HUMAN	TCA	S	MUC3A_S2147	0.0014651	0.331765
AGGAACCTGTCCTCACGTC	chr15	STARD9	STAR9_HUMAN	TCC	S	STARD9_S3069	0.0014658	0.331765
GATAAACCTCCTCAAACCCAG	chr9	RANBP6	RNBP6_HUMAN	TAT	Y	RANBP6_Y86	0.0014658	0.331765
TGGGGATACTACTGCTTCA	chr22	RTCB	RTCB_HUMAN	TCC	S	RTCB_S112	0.0014658	0.331765
GGGAACAGGGGTCTGGGCCAA	chr3	COL7A1	CO7A1_HUMAN	TCC	S	COL7A1_S2877	0.0014672	0.331765
CTGATTGAACATAAGCTTCC	chr7	COG5	COG5_HUMAN	TCA	S	COG5_S811	0.0014685	0.331765
GGGAGCCGCCCTCAAAGCT	chr1	PLCH2	PLCH2_HUMAN	TCC	S	PLCH2_S1273	0.00147	0.331765
CAGGAAACCAGGCTGGGGA	chr16	NLRC5	NLRC5_HUMAN	TCC	S	NLRC5_S1749	0.0014719	0.331765
CGCAGACTTGGGGTCATCC	chr19	DPP9	DPP9_HUMAN	TCT	S	DPP9_S267	0.0014728	0.331765
CTGGCAGAAGCTAAGAGCTG	chr2	CIAO1	CIAO1_HUMAN	TCT	S	CIAO1_S167	0.001477	0.331765
GGGAGGCCTGGGAAGGGGT	chr14	MYH6	MYH6_HUMAN	TCC	S	MYH6_S1552	0.001477	0.331765
GGGAGGCCTGGGAAGGGGT	chr14	MYH7	MYH7_HUMAN	TCC	S	MYH7_S1550	0.001477	0.331765
CCATATCCCCCTGCCTGGA	chr7	BRAF	BRAF_HUMAN	TAT	Y	BRAF_Y760	0.0014773	0.331765
CATACAGTGCATTGGACTT	chr1	TMCC2	TMCC2_HUMAN	TAT	Y	TMCC2_Y510	0.0014784	0.331765
CTTGATGTTGGGTAGGATG	chr5	PPARGC1B	PRGC2_HUMAN	TCA	S	PPARGC1B_S168	0.001481	0.331765
GGGAGCAGTTCTTCCTTCT	chr19	SIGLEC6	SIGL6_HUMAN	TCC	S	SIGLEC6_S105	0.001481	0.331765
GAGAGCGGGCAGGTGGGAGG	chr17	CASKIN2	CSKI2_HUMAN	TCT	S	CASKIN2_S695	0.0014813	0.331765
AAAGAACAGGCCACAGGGT	chr11	C2CD3	C2CD3_HUMAN	TCT	S	C2CD3_S1256	0.0014839	0.331765
AGAAGAGGAGGTGGTGACT	chr22	INPP5J	PI5PA_HUMAN	TCT	S	INPP5J_S401	0.0014839	0.331765
AGAAGAGGAGGTGGTGACT	chr22	INPP5J	PI5PA_HUMAN	TCT	S	INPP5J_S34	0.0014839	0.331765
AGGGGACAGCATGTGCTGC	chr6	SYNGAP1	SYGP1_HUMAN	TCC	S	SYNGAP1_S1033	0.0014839	0.331765
GGGAGCAGTATACGAGGATGG	chr11	SLC22A25	S22AP_HUMAN	TCC	S	SLC22A25_S201	0.0014839	0.331765
CCATACAGGGCTTTGGACA	chr2	MYO3B	MYO3B_HUMAN	TAT	Y	MYO3B_Y688	0.0014869	0.331765
CAGACAGATGCCTCTACATGG	chr8	DMTN	DEMA_HUMAN	TCT	S	DMTN_S372	0.0014872	0.331765
GACGAGTTGAAGACGCACC	chr9	SPATA31C2	S31C2_HUMAN	TCG	S	SPATA31C2_S301	0.0014872	0.331765
GAGTATTGGGTGTTGATCT	chr2	CNGA3	CNGA3_HUMAN	TAC	Y	CNGA3_Y8	0.0014872	0.331765
GGAGGACACTGGAGCCCCC	chr5	PCDHGA7	PCDG7_HUMAN	TCC	S	PCDHGA7_S502	0.0014872	0.331765
GGGGGAGGTGTTGGCGCTC	chr19	BCL3	BCL3_HUMAN	TCC	S	BCL3_S382	0.0014872	0.331765
GGTATATGTGCTGGTTGCCG	chr3	TRIM42	TRI42_HUMAN	TAC	Y	TRIM42_Y533	0.0014872	0.331765
GGCAGAGTAGGCCCCGTAC	chr15	ADAMTS7	ATS7_HUMAN	TCT	S	ADAMTS7_S482	0.0014883	0.331765
GGCAGGGAACCTGGGCAGCG	chr3	HGD	HGD_HUMAN	TCC	S	HGD_S24	0.0014883	0.331765
GGTGTGTATCGAAAATCACC	chr1	DCLRE1B	DCR1B_HUMAN	TAC	Y	DCLRE1B_Y123	0.0014883	0.331765
CATAGGTGACAAAGCTGGCGG	chr2	ABCA12	ABCAC_HUMAN	TAT	Y	ABCA12_Y2007	0.0014897	0.331765
AATACTCCCCATGGGAGAAG	chr8	PRKDC	PRKDC_HUMAN	TAT	Y	PRKDC_Y1558	0.0014918	0.331765
TCCTCAGAGAGGCAGTTGGT	chr1	ATXN7L2	AT7L2_HUMAN	TCT	S	ATXN7L2_S664	0.0014918	0.331765
TGAGAGTACTGAAGAAGAAC	chr7	RELN	RELN_HUMAN	TAC	Y	RELN_Y1323	0.0014918	0.331765
TGGTAGTGCAGGGCCAAAG	chr19	LYL1	LYL1_HUMAN	TAC	Y	LYL1_Y104	0.0014918	0.331765
GGAAGAATGTGGAGGGCTG	chr20	ZMYND8	PKCB1_HUMAN	TCT	S	ZMYND8_S28	0.0014925	0.331765
GGAAGAATGTGGAGGGCTG	chr20	ZMYND8	PKCB1_HUMAN	TCT	S	ZMYND8_S53	0.0014925	0.331765
GGGACTGCGCCTGCGAAGGC	chr12	LHX5	LHX5_HUMAN	TCC	S	LHX5_S306	0.0014953	0.332182
GTATAAACCAAAAAGTTCT	chr8	ADAM18	ADA18_HUMAN	TAT	Y	ADAM18_Y73	0.0014979	0.332182
AGGAGGGGGACGTGAGCCGAT	chr7	PKD1L1	PK1L1_HUMAN	TCC	S	PKD1L1_S600	0.0014982	0.332182
GATAGAACTGGATGCCCTTCC	chr5	SLC6A7	SC6A7_HUMAN	TAT	Y	SLC6A7_Y274	0.001501	0.332182
CGGGAATAGCGCCGGGAGC	chr19	CLASRP	CLASR_HUMAN	TCC	S	CLASRP_S433	0.0015014	0.332182
GGTAGCGTGGGCCCAGGAACC	chr19	UQCR11	QCR10_HUMAN	TAC	Y	UQCR11_Y10	0.0015014	0.332182
TGATGAAGAGATGGAGCTG	chr1	UBAP2L	UBP2L_HUMAN	TCA	S	UBAP2L_S608	0.0015017	0.332182
GCGTAGTCAATGTCACTGG	chr7	TAF6	TAF6_HUMAN	TAC	Y	TAF6_Y73	0.0015038	0.332182
CGTAGCAGATGCCGGCCACT	chr2	FZD5	FZD5_HUMAN	TAC	Y	FZD5_Y391	0.001504	0.332182
CCAGAAACCGTGGCCAGGA	chr12	TBX3	TBX3_HUMAN	TCT	S	TBX3_S547	0.0015046	0.332182
CATAATAACTGCGGGAGAC	chr3	ATP13A5	AT135_HUMAN	TAT	Y	ATP13A5_Y844	0.0015066	0.332182
GGGACATCTCCCCGGGCAGCG	chr7	ZNF777	ZN777_HUMAN	TCC	S	ZNF777_S496	0.0015067	0.332182
CGGAGTGCATAGACAGATTC	chr1	PRAMEF7	PRAM7_HUMAN	TCC	S	PRAMEF7_S275	0.0015094	0.332182
CGGAGTGCATAGACAGATTC	chr1	PRAMEF8	PRAM8_HUMAN	TCC	S	PRAMEF8_S275	0.0015094	0.332182
GATAGTTGTGAACATCCTTCA	chrX	PFKFB1	F261_HUMAN	TAT	Y	PFKFB1_Y119	0.0015098	0.332182
GGGGAGCCAATACTCTTCA	chr1	NAV1	NAV1_HUMAN	TCC	S	NAV1_S760	0.0015098	0.332182
GTATACTCTGGGGGATAGT	chr1	FAM189B	F189B_HUMAN	TAT	Y	FAM189B_Y255	0.0015098	0.332182
GTCTGAGCAAGTGATATAG	chr2	BIRC6	BIRC6_HUMAN	TCA	S	BIRC6_S2874	0.0015105	0.332182
GGCATACTTGTTGTCTGTG	chr2	KLHL29	KLH29_HUMAN	TAT	Y	KLHL29_Y770	0.0015122	0.332359
GCGACAGCGCGGACAGGAACA	chr22	SLC16A8	MOT3_HUMAN	TCG	S	SLC16A8_S161	0.0015135	0.332447
GGTACATAAATGCAGCATTT	chr2	PRKD3	KPCD3_HUMAN	TAC	Y	PRKD3_Y793	0.0015151	0.332451
AGTACATTGGGGTATGAAG	chr1	OR2G3	OR2G3_HUMAN	TAC	Y	OR2G3_Y60	0.0015173	0.332451
GGGACAGGGGCATCCTGGGAG	chr1	FDPS	FPPS_HUMAN	TCC	S	FDPS_S4	0.0015173	0.332451
TATATGTGATGGGGTCCTCC	chr1	MOV10	MOV10_HUMAN	TAT	Y	MOV10_Y413	0.0015179	0.332451
TGGAGCTGCTGCGGCTGTAGC	chr17	MRC2	MRC2_HUMAN	TCC	S	MRC2_S1457	0.001518	0.332451
TAGATTTAGGCCTTCCTCTTT	chr1	ASH1L	ASH1L_HUMAN	TCT	S	ASH1L_S833	0.0015207	0.33257
AATAGTGGAGAAGGTCTCCT	chr1	TAS1R1	TS1R1_HUMAN	TAT	Y	TAS1R1_Y136	0.0015235	0.33257
CGGGGACTGGTTGGCTGAC	chr2	LPIN1	LPIN1_HUMAN	TCC	S	LPIN1_S438	0.001524	0.33257
CGGGGACTGGTTGGCTGAC	chr2	LPIN1	LPIN1_HUMAN	TCC	S	LPIN1_S444	0.001524	0.33257
GGGGACAAGCCAAGCGGGT	chr17	DLX4	DLX4_HUMAN	TCC	S	DLX4_S36	0.001524	0.33257
GTGGACGGGTTCATGGAGT	chr1	AHDC1	AHDC1_HUMAN	TCC	S	AHDC1_S1352	0.001524	0.33257
ACAGGAGGCAGCTGCCATC	chr6	ARFGEF3	BIG3_HUMAN	TCC	S	ARFGEF3_S945	0.0015256	0.33257
CATAATCCCAAACTGTCTT	chr20	DIDO1	DIDO1_HUMAN	TAT	Y	DIDO1_Y1105	0.0015263	0.33257
AAGACAGTGTGGAGCCTGGTG	chr9	NR6A1	NR6A1_HUMAN	TCT	S	NR6A1_S197	0.001528	0.33257
CGTGGACAGCAGGGCCGGA	chr9	KCNV2	KCNV2_HUMAN	TCC	S	KCNV2_S97	0.0015292	0.33257
CTGAAGTGCACTGGGAATCC	chr3	GPR156	GP156_HUMAN	TCA	S	GPR156_S443	0.0015295	0.33257
CTGAAGTGCACTGGGAATCC	chr3	GPR156	GP156_HUMAN	TCA	S	GPR156_S447	0.0015295	0.33257
ACAGAATGCTTGCAGTTGC	chr8	LY6D	LY6D_HUMAN	TCT	S	LY6D_S35	0.0015305	0.33257
GGGGGAGCTGAACTCTCCC	chr22	BAIAP2L2	BI2L2_HUMAN	TCC	S	BAIAP2L2_S265	0.0015312	0.33257
TGTAGCAGTCTCGACGGTCAC	chr19	MEGF8	MEGF8_HUMAN	TAC	Y	MEGF8_Y2420	0.001532	0.33257
TCCAGTGAATCATGATCCAC	chr17	NCOR1	NCOR1_HUMAN	TCA	S	NCOR1_S103	0.0015347	0.33259
TGGAAAAAACAACCACGACGG	chr1	TAS1R1	TS1R1_HUMAN	TCC	S	TAS1R1_S275	0.0015348	0.33259
TACATGGAATAAGAGGCTGG	chr3	BCL6	BCL6_HUMAN	TCC	S	BCL6_S196	0.0015373	0.33259
CAGAAAAAGATGAGGCCAT	chr19	ZNF544	ZN544_HUMAN	TCT	S	ZNF544_S342	0.0015376	0.33259
CTTCGGGAAAAGTCTACCTG	chr2	KLF11	KLF11_HUMAN	TCC	S	KLF11_S389	0.001541	0.33259
GTGACTGGGAGTGGTACCAC	chr22	SUN2	SUN2_HUMAN	TCA	S	SUN2_S587	0.0015432	0.33259
CCGAGGCTGGTGGCCTGGT	chr2	C2orf50	CB050_HUMAN	TCG	S	C2orf50_S27	0.0015434	0.33259
GGTAGCGGAGCCGGGGAGGC	chr11	SSH3	SSH3_HUMAN	TAC	Y	SSH3_Y127	0.0015434	0.33259
GAGAGAGACTGTCTTGGGTT	chr6	NOX3	NOX3_HUMAN	TCT	S	NOX3_S235	0.0015461	0.33259
CAGAGATCTGCCCTCGGAAG	chr10	HK1	HXK1_HUMAN	TCT	S	HK1_S773	0.0015478	0.33259
CCGGACAGCTTCTGGTGCT	chr1	MIIP	MIIP_HUMAN	TCC	S	MIIP_S352	0.0015489	0.33259
CCGAGGCTGGCGCCAAGGT	chr13	RFXAP	RFXAP_HUMAN	TCG	S	RFXAP_S36	0.0015507	0.33259
GGACGAGAGCACGTTGGAC	chr16	IRX3	IRX3_HUMAN	TCG	S	IRX3_S54	0.0015507	0.33259
CATATTGTTTGCTGCAGCC	chrX	ZXDB	ZXDB_HUMAN	TAT	Y	ZXDB_Y435	0.0015517	0.33259
GATGTAAACGCCACTGCCG	chr16	SEZ6L2	SE6L2_HUMAN	TAC	Y	SEZ6L2_Y864	0.0015518	0.33259
GGGACCTCGGGGAGAGTGAC	chr10	RBM20	RBM20_HUMAN	TCC	S	RBM20_S647	0.0015518	0.33259
TGGTAGAACATCTGCCGAT	chr9	GTF3C5	TF3C5_HUMAN	TAC	Y	GTF3C5_Y408	0.001555	0.33259
TGAGGAGAGCTAGAGGATAA	chr17	TNK1	TNK1_HUMAN	TCT	S	TNK1_S546	0.0015554	0.33259
GCCGAAATAACAGGCTGTG	chr8	WRN	WRN_HUMAN	TCG	S	WRN_S1146	0.0015559	0.33259
GGAGTAGTAGTGCTGGTCC	chr3	PLXNB1	PLXB1_HUMAN	TAC	Y	PLXNB1_Y259	0.0015559	0.33259
CCTGGATGGGCATCTGGAG	chr1	ARHGEF2	ARHG2_HUMAN	TCC	S	ARHGEF2_S575	0.0015589	0.33259
CTGGAGGGCTTCTCAGTGG	chr16	CASKIN1	CSKI1_HUMAN	TCC	S	CASKIN1_S679	0.0015589	0.33259
CTTGAGATGGAGTGAAGTT	chr19	LDLR	LDLR_HUMAN	TCA	S	LDLR_S586	0.0015589	0.33259
AGGCGGGAGGTGACCCCAGA	chr19	ZFP36	TTP_HUMAN	TCC	S	ZFP36_S58	0.0015599	0.33259
AGTAAATAATTCCTGGGTA	chr4	DCHS2	PCD23_HUMAN	TAC	Y	DCHS2_Y330	0.0015599	0.33259
TCTGAAACGGGTCTGATAG	chr9	MRRF	RRFM_HUMAN	TCA	S	MRRF_S27	0.0015601	0.33259
GTGAAGCGGCATCACTGTCTG	chr21	DSCR4	DSCR4_HUMAN	TCA	S	DSCR4_S23	0.001563	0.33259
ATGACAGCGGTGGGCATGGT	chr4	FRAS1	FRAS1_HUMAN	TCA	S	FRAS1_S134	0.0015645	0.33259
CACAGACAGCACTTCTACC	chr16	DNAH3	DYH3_HUMAN	TCT	S	DNAH3_S1492	0.0015645	0.33259
TTATAGGACCCGGTCATGA	chr10	PPP2R2D	2ABD_HUMAN	TAT	Y	PPP2R2D_Y368	0.0015645	0.33259
CTAGACAGGATCTGTCTAA	chr17	NLRP1	NLRP1_HUMAN	TCT	S	NLRP1_S400	0.0015654	0.33259
CTGATATGGCTGGTAGGAG	chr20	RALGAPA2	RGPA2_HUMAN	TCA	S	RALGAPA2_S199	0.0015654	0.33259
GGTAGTGGAAGTTCCTAGGAA	chr11	CTNND1	CTND1_HUMAN	TAC	Y	CTNND1_Y208	0.0015654	0.33259
TGGTACCGCACTTCCCCTG	chrX	RENBP	RENBP_HUMAN	TAC	Y	RENBP_Y153	0.0015654	0.33259
CGTACTGAGCCTGGCCCCCAC	chr2	TP53I3	QORX_HUMAN	TAC	Y	TP53I3_Y98	0.0015658	0.33259
GCAGGACTGCGCGTAGCCG	chr8	MAFA	MAFA_HUMAN	TCC	S	MAFA_S270	0.0015686	0.33259
CATACTCATCATAGTTGGTG	chr9	AMBP	AMBP_HUMAN	TAT	Y	AMBP_Y130	0.0015714	0.33259
CGGAGCCTGTGCTGTCCAG	chr16	UBFD1	UBFD1_HUMAN	TCC	S	UBFD1_S108	0.0015715	0.33259
TAGTAATGAGCATCCACAT	chr10	ADK	ADK_HUMAN	TAC	Y	ADK_Y129	0.0015742	0.33259
CTGAGCCTCGGCCCAGGCGG	chr19	ERF	ERF_HUMAN	TCA	S	ERF_S185	0.0015755	0.33259
GAGTGGGAAGACCAGGGCTC	chr17	LRRC37A3	L37A3_HUMAN	TCC	S	LRRC37A3_S62	0.0015755	0.33259
GGGAGTCAGCACGGCTCTGGT	chr22	MORC2	MORC2_HUMAN	TCC	S	MORC2_S971	0.0015755	0.33259
GGTACTCGGGGTGCAAAATG	chr10	ZNF503	ZN503_HUMAN	TAC	Y	ZNF503_Y92	0.0015755	0.33259
CAGAAACAACATCCCATACTG	chr2	TTN	TITIN_HUMAN	TCT	S	TTN_S25942	0.0015756	0.33259
CAGAAACAACATCCCATACTG	chr2	TTN	TITIN_HUMAN	TCT	S	TTN_S24301	0.0015756	0.33259
GCACGAGCTGTCGCGGCTG	chr19	HCN2	HCN2_HUMAN	TCG	S	HCN2_S81	0.0015756	0.33259
TTGTACAGAATGGGGTTGA	chr3	GHSR	GHSR_HUMAN	TAC	Y	GHSR_Y323	0.0015769	0.33259
CAAAGACTCAACCTTGCGA	chr7	GIMAP8	GIMA8_HUMAN	TCT	S	GIMAP8_S191	0.001579	0.33259
CTGAGGAGACCACAATGACAC	chr16	WWOX	WWOX_HUMAN	TCA	S	WWOX_S260	0.0015794	0.33259
GGGATGTGGACTCCGGAAGC	chr7	PRRT4	PRRT4_HUMAN	TCC	S	PRRT4_S133	0.0015799	0.33259
CAGAGAGCCGTATCCGCTGCA	chr2	GTF3C2	TF3C2_HUMAN	TCT	S	GTF3C2_S597	0.0015807	0.33259
CAGAAAACACTCTGTTTAA	chr7	ARPC1A	ARC1A_HUMAN	TCT	S	ARPC1A_S170	0.0015827	0.33259
TGGAGCCAGTGTTGCTATC	chr12	HECTD4	HECD4_HUMAN	TCC	S	HECTD4_S156	0.0015835	0.33259
GTTGGAGATTTCTGTGCTGA	chrX	SMARCA1	SMCA1_HUMAN	TCT	S	SMARCA1_S116	0.001584	0.33259
CGGATGATGACCTGCCGGATG	chr11	TMPRSS13	TMPSD_HUMAN	TCC	S	TMPRSS13_S106	0.0015862	0.33259
ATCCAGGACCCTCCATGAAC	chr12	ATP2A2	AT2A2_HUMAN	TCC	S	ATP2A2_S287	0.0015875	0.33259
GGAGAGGCTGCAGGCGGGG	chr16	CDT1	CDT1_HUMAN	TCT	S	CDT1_S411	0.0015883	0.33259
GGGAGTCACTGGTCCTCCTTG	chr3	ILDR1	ILDR1_HUMAN	TCC	S	ILDR1_S348	0.0015883	0.33259
GTTGGTGATAGAGATGCTAC	chr8	PKHD1L1	PKHL1_HUMAN	TCA	S	PKHD1L1_S1837	0.0015883	0.33259
CATAGCGGTCCCGGGCTGAT	chr19	NCAN	NCAN_HUMAN	TAT	Y	NCAN_Y171	0.0015931	0.33259
CTGGTACACTGTTGGCATC	chr11	TOLLIP	TOLIP_HUMAN	TAC	Y	TOLLIP_Y193	0.0015931	0.33259
GATATGGCTTCTCACCAGTAT	chrX	ZNF711	ZN711_HUMAN	TAT	Y	ZNF711_Y533	0.0015931	0.33259
GGGAGAAGGCCAGGCCAAAA	chr20	HM13	HM13_HUMAN	TCC	S	HM13_S193	0.0015931	0.33259
GGGAGCCCTCCTCACGGCC	chr11	SLC3A2	4F2_HUMAN	TCC	S	SLC3A2_S545	0.0015931	0.33259
GGGAGCCCTCCTCACGGCC	chr11	SLC3A2	4F2_HUMAN	TCC	S	SLC3A2_S607	0.0015931	0.33259
GACAGAGCTCCCATTCACG	chr1	VCAM1	VCAM1_HUMAN	TCT	S	VCAM1_S420	0.0015939	0.33259
ATCCAAGAATTTAAAAACAC	chr16	ERI2	ERI2_HUMAN	TCT	S	ERI2_S178	0.0015949	0.33259
GGGAGGGCTCCGTTGCAAGC	chr1	ACTRT2	ACTT2_HUMAN	TCC	S	ACTRT2_S113	0.0015949	0.33259
ATGGAATGTATCCGGGCCA	chr15	PDE8A	PDE8A_HUMAN	TCC	S	PDE8A_S386	0.0015968	0.33259
CAGATCCAAAATGAGCCACAC	chr6	ZNF451	ZN451_HUMAN	TCT	S	ZNF451_S825	0.0015976	0.33259
TGGAGCAGCCCACGCGGGC	chr16	RPL3L	RL3L_HUMAN	TCC	S	RPL3L_S265	0.0015996	0.33259
ACTTGGTAGTCTAGTCCATT	chr4	CDKL2	CDKL2_HUMAN	TAC	Y	CDKL2_Y100	0.0016008	0.33259
TACAGAGTGTTGGCCAGGT	chr6	SCUBE3	SCUB3_HUMAN	TCT	S	SCUBE3_S699	0.0016008	0.33259
TCCCCCGATTCTTCCTCCGG	chr9	TBC1D2	TBD2A_HUMAN	TCG	S	TBC1D2_S34	0.0016008	0.33259
TCATAGCATTTGGACTGCC	chr11	RAG1	RAG1_HUMAN	TAT	Y	RAG1_Y985	0.001602	0.33259
TCCTCATACCTGGTGGTGAA	chr12	KRT5	K2C5_HUMAN	TAT	Y	KRT5_Y258	0.001602	0.33259
GGCGAACTAGGGGAGGAGA	chr9	GRIN3A	NMD3A_HUMAN	TCG	S	GRIN3A_S171	0.0016038	0.33259
TCGTAGCTGCAGACACAGG	chr16	IGFALS	ALS_HUMAN	TAC	Y	IGFALS_Y49	0.001606	0.33259
ACCAGGTAGACCTTGATGTC	chr5	RGS14	RGS14_HUMAN	TAC	Y	RGS14_Y345	0.001608	0.33259
AGTTCTGACTTCTTATCATT	chr20	PSMF1	PSMF1_HUMAN	TCA	S	PSMF1_S51	0.0016095	0.33259
GAGAAAGACATGTGGTAAT	chr6	ERMARD	EMARD_HUMAN	TCT	S	ERMARD_S14	0.0016095	0.33259
GAGATATTTCTTAGAAATG	chr19	ZNF347	ZN347_HUMAN	TAT	Y	ZNF347_Y238	0.0016095	0.33259
GCTTCTGACAAGCAAGTGAT	chr22	ENTHD1	ENTD1_HUMAN	TCA	S	ENTHD1_S266	0.0016095	0.33259
GGTGGAGAAGGCCCGGCGG	chr11	OR10Q1	O10Q1_HUMAN	TCC	S	OR10Q1_S244	0.0016095	0.33259
GTGGAGGACTGCCAGGGCC	chr9	SPATA31C1	S31C1_HUMAN	TCC	S	SPATA31C1_S498	0.0016109	0.33259
GTGGAGGACTGCCAGGGCC	chr9	SPATA31C2	S31C2_HUMAN	TCC	S	SPATA31C2_S492	0.0016109	0.33259
CACGGAGTCGCACTTCTGC	chr1	SH3BP5L	3BP5L_HUMAN	TCC	S	SH3BP5L_S350	0.0016117	0.33259
TGGATACACTCAGGAAAACC	chr7	TAS2R39	T2R39_HUMAN	TCC	S	TAS2R39_S82	0.0016137	0.33259
GTGGAACATTTCTCATCAC	chr12	MYBPC1	MYPC1_HUMAN	TCC	S	MYBPC1_S320	0.0016151	0.33259
GTGGAACATTTCTCATCAC	chr12	MYBPC1	MYPC1_HUMAN	TCC	S	MYBPC1_S332	0.0016151	0.33259
GGTATGTGAAGAAAAACCTG	chr2	PKDCC	PKDCC_HUMAN	TAC	Y	PKDCC_Y350	0.0016165	0.33259
CAGCGACAGCCTGTCCGGA	chr1	ARHGEF10L	ARGAL_HUMAN	TCG	S	ARHGEF10L_S485	0.001619	0.33259
AGGATGAAAACTGGTGCAGC	chr14	PLEKHH1	PKHH1_HUMAN	TCC	S	PLEKHH1_S420	0.0016191	0.33259
ATATGAGAGTTACCGAGTTT	chr8	EYA1	EYA1_HUMAN	TCT	S	EYA1_S28	0.0016191	0.33259
CACGATGAGTCCACTGAGA	chr5	ATP10B	AT10B_HUMAN	TCG	S	ATP10B_S8	0.0016191	0.33259
CTGAAACTGAATGAGATGGGT	chr17	PIK3R6	PI3R6_HUMAN	TCA	S	PIK3R6_S628	0.0016191	0.33259
CTGTACCTGGGAGGCAGAG	chr1	KCNT2	KCNT2_HUMAN	TAC	Y	KCNT2_Y15	0.0016191	0.33259
CGGACCTGAGGAAGGTAGG	chr19	MUC16	MUC16_HUMAN	TCC	S	MUC16_S12603	0.0016221	0.332642
CGGACCTGAGGAAGGTAGG	chr19	MUC16	MUC16_HUMAN	TCC	S	MUC16_S12758	0.0016221	0.332642
AGTGAGAAGAAGATCTGGG	chr3	SLC6A20	S6A20_HUMAN	TCA	S	SLC6A20_S251	0.0016266	0.332642
GGTACTGAGGGTGGCACGGGG	chr22	CARD10	CAR10_HUMAN	TAC	Y	CARD10_Y356	0.0016266	0.332642
AGGTCATAGGTAATGACCCC	chr6	VARS	SYVC_HUMAN	TAT	Y	VARS_Y280	0.0016278	0.332642
GGAAGAGGAGGAAGAGGAC	chr13	KLHL1	KLHL1_HUMAN	TCT	S	KLHL1_S87	0.001632	0.332642
GTGAGGCTGCCAGACCCAG	chr1	PTCH2	PTC2_HUMAN	TCA	S	PTCH2_S874	0.001632	0.332642
CAGACTGGTGCTCTTGGTCAC	chr6	SMOC2	SMOC2_HUMAN	TCT	S	SMOC2_S222	0.0016321	0.332642
GGGCGAGTGATGGCTCACC	chr1	ZNF362	ZN362_HUMAN	TCG	S	ZNF362_S404	0.0016326	0.332642
TATAGTTTGGTCCCACCCC	chr20	SALL4	SALL4_HUMAN	TAT	Y	SALL4_Y528	0.0016326	0.332642
AAGATTCCTACAGATGAGAA	chr6	PRRC2A	PRC2A_HUMAN	TCT	S	PRRC2A_S1575	0.0016349	0.332642
ATGAGGTCTCTGGAGCACT	chrX	FRMPD3	FRPD3_HUMAN	TCA	S	FRMPD3_S1052	0.0016362	0.332642
CAGAGGCAAGATCAAAGCTA	chr18	PIGN	PIGN_HUMAN	TCT	S	PIGN_S814	0.0016367	0.332642
GAAGTAGTAGTAGGGGTCG	chr3	SCN5A	SCN5A_HUMAN	TAC	Y	SCN5A_Y776	0.0016394	0.332642
GACGGAGCCGAAGCAGGAC	chr16	SLC7A5	LAT1_HUMAN	TCC	S	SLC7A5_S338	0.0016394	0.332642
GAGAGAGGTCTCATCCGGT	chr15	CAPN3	CAN3_HUMAN	TCT	S	CAPN3_S86	0.0016394	0.332642
GGACGAGGTGGACACCAGC	chr16	WDR90	WDR90_HUMAN	TCG	S	WDR90_S905	0.0016404	0.332642
GGGGACACTCTGACCTGCA	chr9	ENG	EGLN_HUMAN	TCC	S	ENG_S480	0.0016404	0.332642
GATAGATGTAAGATCTGGAG	chr11	ARAP1	ARAP1_HUMAN	TAT	Y	ARAP1_Y345	0.0016406	0.332642
TGTACAGGTAGCCATCGGAGC	chr11	TMEM151A	T151A_HUMAN	TAC	Y	TMEM151A_Y100	0.0016406	0.332642
ACTGAGAGGAAGAAGACCA	chr17	OR4D2	OR4D2_HUMAN	TCA	S	OR4D2_S116	0.0016442	0.332642
AGAGAATCAAACAGAAAAG	chr19	MUC16	MUC16_HUMAN	TCT	S	MUC16_S3732	0.0016442	0.332642
GTTGGAGAAGATCCCGTTC	chr9	ADAMTSL1	ATL1_HUMAN	TCC	S	ADAMTSL1_S1003	0.0016442	0.332642
TGAATTGACAGTTGTACCAT	chr12	ESYT1	ESYT1_HUMAN	TCA	S	ESYT1_S506	0.0016442	0.332642
CTTGAGTTGCACTGCACTT	chr13	AKAP11	AKA11_HUMAN	TCA	S	AKAP11_S1393	0.0016447	0.332642
CAGATTCTTGAGTGGCCAGG	chr9	AKAP2	AKAP2_HUMAN	TCT	S	AKAP2_S702	0.0016462	0.332642
CAGAGGAGACCAGCACGGG	chr5	TRIO	TRIO_HUMAN	TCT	S	TRIO_S2355	0.0016475	0.332642
GCAGAGGCAGAAAGGGCCG	chr11	GAL	GALA_HUMAN	TCT	S	GAL_S21	0.0016485	0.332642
CAGGGACTTTGTTTCCAAC	chr17	ALKBH5	ALKB5_HUMAN	TCC	S	ALKBH5_S296	0.0016489	0.332642
GAACCGGAGAGGCGAGGGGC	chr16	HS3ST2	HS3S2_HUMAN	TCC	S	HS3ST2_S99	0.0016489	0.332642
GGGAGGCCTTGATCACCTCAC	chr12	NCOR2	NCOR2_HUMAN	TCC	S	NCOR2_S1066	0.0016489	0.332642
TATAGGCCTGTGTGTACACG	chr15	HERC2	HERC2_HUMAN	TAT	Y	HERC2_Y477	0.0016503	0.332642
AGAGAGAGCGCAATTCTGA	chr3	PEX5L	PEX5R_HUMAN	TCT	S	PEX5L_S599	0.0016518	0.332642
AGAGAGAGCGCAATTCTGA	chr3	PEX5L	PEX5R_HUMAN	TCT	S	PEX5L_S575	0.0016518	0.332642
GGTAACGGCGCTGGAGTTCT	chr8	CCAR2	CCAR2_HUMAN	TAC	Y	CCAR2_Y247	0.0016519	0.332642
CGTACTCAAACTGCGTGCTCT	chr7	FIS1	FIS1_HUMAN	TAC	Y	FIS1_Y38	0.0016541	0.332642
TGGGGATACGGTGGTGATC	chr10	SLIT1	SLIT1_HUMAN	TCC	S	SLIT1_S653	0.0016559	0.332642
TCATACCTGAAATGAAAAG	chr5	WWC1	KIBRA_HUMAN	TAT	Y	WWC1_Y668	0.0016563	0.332642
AATAGCTATCAGGATTAATG	chrX	JADE3	JADE3_HUMAN	TAT	Y	JADE3_Y65	0.0016568	0.332642
GGCCGACTGAAGTGTGGTG	chr1	DNASE2B	DNS2B_HUMAN	TCG	S	DNASE2B_S231	0.0016568	0.332642
GTTGGAGATGCGGGTGACG	chr19	MARK4	MARK4_HUMAN	TCC	S	MARK4_S747	0.0016568	0.332642
GGGACATTGTGCCTTGGCTT	chr19	ZBTB32	ZBT32_HUMAN	TCC	S	ZBTB32_S2	0.0016587	0.332642
CACAGATCCCTCATCATTA	chr3	FILIP1L	FIL1L_HUMAN	TCT	S	FILIP1L_S843	0.0016593	0.332642
AAGTGGTAGCTTCTCATCTC	chr7	TCAF2	TCAF2_HUMAN	TAC	Y	TCAF2_Y412	0.0016616	0.332642
ATCAAAGACATGAAGAGAAG	chr18	PIEZO2	PIEZ2_HUMAN	TCT	S	PIEZO2_S2424	0.0016619	0.332642
CTGTGAGGCTCCATGGGAC	chr12	KMT2D	KMT2D_HUMAN	TCA	S	KMT2D_S2633	0.0016619	0.332642
AGATGACGTCTTGATAATG	chr2	XPO1	XPO1_HUMAN	TCA	S	XPO1_S114	0.0016635	0.332642
GCATGACAGCTCTCGGGCC	chr15	PLA2G4D	PA24D_HUMAN	TCA	S	PLA2G4D_S162	0.0016635	0.332642
AGGAGCCCCCCTTCTGCAG	chr5	TRIO	TRIO_HUMAN	TCC	S	TRIO_S2484	0.0016642	0.332642
TAGAGCAAGAAAACAAAAT	chr1	ABCB10	ABCBA_HUMAN	TCT	S	ABCB10_S583	0.0016644	0.332642
GAAGAACCACCTCTATCTC	chr16	SMG1	SMG1_HUMAN	TCT	S	SMG1_S53	0.0016672	0.332642
CCGAGTTGGTGTAGGCCTT	chr8	CLDN23	CLD23_HUMAN	TCG	S	CLDN23_S260	0.0016673	0.332642
TGTATCTCGAAGTGGGCCG	chr17	FXR2	FXR2_HUMAN	TAC	Y	FXR2_Y502	0.0016673	0.332642
CCATAGAACAACTCTACCA	chr21	USP25	UBP25_HUMAN	TAT	Y	USP25_Y300	0.0016678	0.332642
TATAGTCAGGACAATACAA	chr16	UQCRC2	QCR2_HUMAN	TAT	Y	UQCRC2_Y195	0.00167	0.332766
GAAAATGAGTATTCAAGTCC	chr4	KIAA0232	K0232_HUMAN	TCA	S	KIAA0232_S1038	0.0016728	0.332766
CTGACCTCCAAAGCCTCAGAG	chr8	DLC1	RHG07_HUMAN	TCA	S	DLC1_S1370	0.0016747	0.332766
CTGACCTCCAAAGCCTCAGAG	chr8	DLC1	RHG07_HUMAN	TCA	S	DLC1_S933	0.0016747	0.332766
CTGACCTCCAAAGCCTCAGAG	chr8	DLC1	RHG07_HUMAN	TCA	S	DLC1_S859	0.0016747	0.332766
TGGGATGAGTAGGAGGAAC	chr11	PITPNM1	PITM1_HUMAN	TCC	S	PITPNM1_S319	0.0016756	0.332766
AGGATTGGAAGTGATGACAG	chr9	C9orf131	CI131_HUMAN	TCC	S	C9orf131_S868	0.0016765	0.332766
ATGAAGTAAAGGATCTGCTTT	chr12	PDE3A	PDE3A_HUMAN	TCA	S	PDE3A_S495	0.0016765	0.332766
TCACCTGAGATCAGGGCGGG	chr7	GPC2	GPC2_HUMAN	TCA	S	GPC2_S55	0.0016765	0.332766
CCGATGCCAGAAGAGTCTGC	chr15	REC114	RE114_HUMAN	TCG	S	REC114_S217	0.0016785	0.332801
CGGGGATCTGGCCGCCGCT	chr1	HLX	HLX_HUMAN	TCC	S	HLX_S91	0.0016809	0.332801
ACTGTACACTCGAAGAGCC	chr17	SMG8	SMG8_HUMAN	TAC	Y	SMG8_Y535	0.0016813	0.332801
GATAGGTGAAGCTGCAGGTGG	chr9	KLF4	KLF4_HUMAN	TAT	Y	KLF4_Y152	0.0016841	0.332801
CCTTCTGAATAATTGGACCC	chr6	HLA-DMB	DMB_HUMAN	TCA	S	HLA-DMB_S257	0.0016863	0.332801
GGTAGTCAGCATCACCCATG	chrX	HDAC6	HDAC6_HUMAN	TAC	Y	HDAC6_Y715	0.0016863	0.332801
AAATAGTACGGAACACCTT	chr2	TTN	TITIN_HUMAN	TAT	Y	TTN_Y29446	0.0016869	0.332801
AGAACCGACGGAGGGCGTAG	chr12	KMT2D	KMT2D_HUMAN	TCG	S	KMT2D_S2614	0.001687	0.332801
CATAAGTCCCATCTCGGTTC	chr2	C2orf42	CB042_HUMAN	TAT	Y	C2orf42_Y468	0.0016897	0.332801
CTGACTGGGACGTGTGGCCA	chr22	TUBGCP6	GCP6_HUMAN	TCA	S	TUBGCP6_S1304	0.0016897	0.332801
GATAGCACTCAGTCGCTCCA	chr1	OR6N1	OR6N1_HUMAN	TAT	Y	OR6N1_Y113	0.0016897	0.332801
TCATACAAATTCTGCAAGG	chr7	CYTH3	CYH3_HUMAN	TAT	Y	CYTH3_Y240	0.0016914	0.332801
TAGAACCTAAGTCTTTGTCTC	chr11	FAT3	FAT3_HUMAN	TCT	S	FAT3_S862	0.0016925	0.332801
CATAAGGCCTTTCCTCTGTG	chr19	ZNF17	ZNF17_HUMAN	TAT	Y	ZNF17_Y218	0.0016944	0.332801
TTCGTGGAAAACGAGAGCCT	chr1	KCNK2	KCNK2_HUMAN	TCC	S	KCNK2_S38	0.0016944	0.332801
CAGAGATGGGAACTTCTGG	chr6	STK38	STK38_HUMAN	TCT	S	STK38_S350	0.0016954	0.332801
TGGATACGACAACTTCCTT	chr4	N4BP2	N4BP2_HUMAN	TCC	S	N4BP2_S25	0.0016982	0.332801
CACATAGAGGAGCTGGAAT	chr19	DNAAF3	DAAF3_HUMAN	TAT	Y	DNAAF3_Y384	0.0016983	0.332801
CGGAGAAGGCCATGCTGGAC	chr3	GHSR	GHSR_HUMAN	TCC	S	GHSR_S88	0.0016983	0.332801
CGGAGCCTGGCTGGTAGTA	chr2	TMEM198	TM198_HUMAN	TCC	S	TMEM198_S145	0.0017002	0.332801
ACTATAAACGCCAGGCCCC	chr4	CORIN	CORIN_HUMAN	TAT	Y	CORIN_Y1020	0.001701	0.332801
CTGAGGCTAGAGACACCGAGT	chr2	OTOF	OTOF_HUMAN	TCA	S	OTOF_S225	0.0017025	0.332801
GTAGGAGGTGGAGGGAAAG	chr6	TNXB	TENX_HUMAN	TCC	S	TNXB_S3994	0.0017038	0.332801
TGGATGTAGCACCCCTTGA	chr5	CAMK4	KCC4_HUMAN	TCC	S	CAMK4_S58	0.0017066	0.332801
AAGCTGTATGGATTGCTGTC	chr3	FXR1	FXR1_HUMAN	TAC	Y	FXR1_Y477	0.0017073	0.332801
ATTGGAGAGGATCACACTG	chrX	ITIH6	ITIH6_HUMAN	TCC	S	ITIH6_S412	0.0017073	0.332801
CAGAGAAGGCAGTGGGGTCC	chr2	CYP27A1	CP27A_HUMAN	TCT	S	CYP27A1_S439	0.0017073	0.332801
CATAGTAGAGGTTCATCTCG	chr5	FOXI1	FOXI1_HUMAN	TAT	Y	FOXI1_Y32	0.0017073	0.332801
CGGAGCGGCGGTCGATGATCA	chr8	PLEC	PLEC_HUMAN	TCC	S	PLEC_S4336	0.0017073	0.332801
TGGTAGTCTGTGGCGGGCG	chr19	COX6B2	CX6B2_HUMAN	TAC	Y	COX6B2_Y39	0.0017073	0.332801
TTGGACACCGTCAGGTCCC	chrX	PORCN	PORCN_HUMAN	TCC	S	PORCN_S287	0.0017073	0.332801
CTGGTAGAACTTCTTGTTA	chr2	HADHA	ECHA_HUMAN	TAC	Y	HADHA_Y762	0.0017086	0.332801
GGGAGATGTGCAGTGAGACC	chr1	ELOVL1	ELOV1_HUMAN	TCC	S	ELOVL1_S217	0.0017094	0.332801
GGGAGCCGGGGGTGGGGAT	chr16	GSE1	GSE1_HUMAN	TCC	S	GSE1_S288	0.0017123	0.332801
AGTAATTCTACTTGGAGGCA	chr1	PIAS3	PIAS3_HUMAN	TAC	Y	PIAS3_Y270	0.0017136	0.332801
ACTGGTGAGTACGGGCTTCC	chr21	PKNOX1	PKNX1_HUMAN	TCA	S	PKNOX1_S169	0.001715	0.332801
GGTAATCTGTAAGACAACAT	chr5	PAIP1	PAIP1_HUMAN	TAC	Y	PAIP1_Y419	0.001715	0.332801
GGTAGGAGACTGGCAGCGCA	chr19	LENG8	LENG8_HUMAN	TAC	Y	LENG8_Y756	0.001715	0.332801
TGAGAGGTCATCTGGCTGG	chr1	CASZ1	CASZ1_HUMAN	TCT	S	CASZ1_S687	0.001715	0.332801
TTGGATTCAAACAGAATGC	chr3	DTX3L	DTX3L_HUMAN	TCC	S	DTX3L_S422	0.001715	0.332801
CTAGAGCAGAGGCCAGAGA	chr3	ECE2	ECE2_HUMAN	TCT	S	ECE2_S85	0.0017151	0.332801
CGTAGGTGGCATTGCCATT	chrX	RAI2	RAI2_HUMAN	TAC	Y	RAI2_Y112	0.0017179	0.332801
AATACCGGATAGGAGAGTG	chr4	FRAS1	FRAS1_HUMAN	TAT	Y	FRAS1_Y1528	0.0017196	0.332801
ATGTAGAATTCATCTAGAA	chr9	IFNA8	IFNA8_HUMAN	TAC	Y	IFNA8_Y109	0.0017196	0.332801
CAAAGACTGGAGCTGGGGC	chr6	SYNE1	SYNE1_HUMAN	TCT	S	SYNE1_S154	0.0017196	0.332801
CAAAGACTGGAGCTGGGGC	chr6	SYNE1	SYNE1_HUMAN	TCT	S	SYNE1_S147	0.0017196	0.332801
CTGCGATGGTCTCCTCCAC	chr3	ELP6	ELP6_HUMAN	TCG	S	ELP6_S233	0.0017203	0.332801
GTGAGCCCAGCAGAACCACGC	chr20	BCL2L1	B2CL1_HUMAN	TCA	S	BCL2L1_S228	0.0017203	0.332801
TCGGAGGGGTATTGGTACG	chr6	PPP1R18	PPR18_HUMAN	TCC	S	PPP1R18_S555	0.0017207	0.332801
GAGACATGGTCCTGGGTCC	chr17	BAIAP2	BAIP2_HUMAN	TCT	S	BAIAP2_S2	0.0017235	0.332801
AAGGTGGAAGATTCTGTTTC	chr14	NID2	NID2_HUMAN	TCC	S	NID2_S359	0.0017257	0.332801
GGTAGCGGCAGCAGCATCCGG	chr1	KCNQ4	KCNQ4_HUMAN	TAC	Y	KCNQ4_Y160	0.0017257	0.332801
TTGGGGGAGCTGAGAATGAT	chr5	PDZD2	PDZD2_HUMAN	TCC	S	PDZD2_S1727	0.0017263	0.332801
GAGAGGCCATGGCGGAGACCC	chr9	SURF6	SURF6_HUMAN	TCT	S	SURF6_S3	0.0017292	0.332801
GAGATTGATTGTGACCAAA	chr2	TLK1	TLK1_HUMAN	TCT	S	TLK1_S679	0.0017312	0.332801
GCCGTACCTCTGGTTGTTC	chr10	GRK5	GRK5_HUMAN	TAC	Y	GRK5_Y362	0.0017312	0.332801
GTGAAGGCGGTCTTGCCAC	chr1	STIL	STIL_HUMAN	TCA	S	STIL_S690	0.0017312	0.332801
GTGAGGTGCGCATGTCCAC	chr19	GATAD2A	P66A_HUMAN	TCA	S	GATAD2A_S88	0.0017312	0.332801
GAGACCAGCACACAAAGCT	chr2	AUP1	AUP1_HUMAN	TCT	S	AUP1_S126	0.0017334	0.332801
TTCAGATACATTCTGTGGT	chr10	IFIT3	IFIT3_HUMAN	TCT	S	IFIT3_S406	0.0017334	0.332801
AAAGATGAACATTCTGGGG	chr15	CCPG1	CCPG1_HUMAN	TCT	S	CCPG1_S44	0.0017355	0.332801
AGCGTAAGTTGGAGTTAGA	chr10	ABLIM1	ABLM1_HUMAN	TAC	Y	ABLIM1_Y505	0.0017355	0.332801
CGGGACCGGGGTGTTGACA	chr16	SLX4	SLX4_HUMAN	TCC	S	SLX4_S1061	0.0017355	0.332801
TCCGGGGACTGGTGGCCGTG	chr7	SMURF1	SMUF1_HUMAN	TCC	S	SMURF1_S233	0.0017376	0.332801
AGGACAAGTGTTGGTAGGAA	chr11	COLCA2	COLC2_HUMAN	TCC	S	COLCA2_S88	0.0017387	0.332801
CATTGAGCCCTCGTGGGGG	chr5	CD14	CD14_HUMAN	TCA	S	CD14_S343	0.0017387	0.332801
GCGAAACTGAGGTGAGGCTCT	chr11	CCDC86	CCD86_HUMAN	TCG	S	CCDC86_S26	0.0017387	0.332801
TTCTCTGACTGTTCTGATGC	chr6	JARID2	JARD2_HUMAN	TCA	S	JARID2_S78	0.0017387	0.332801
CCGACTCCGTGAGTCGCGGC	chr19	ZNF653	ZN653_HUMAN	TCG	S	ZNF653_S42	0.0017399	0.332801
TATACGCCACATAACCCCC	chr3	TFRC	TFR1_HUMAN	TAT	Y	TFRC_Y222	0.0017399	0.332801
CTGATTCAGCTTCTGTTGACC	chr15	PEAK1	PEAK1_HUMAN	TCA	S	PEAK1_S907	0.0017404	0.332801
TGGAGGAACAGTGGAGATCG	chr3	FRG2C	FRG2C_HUMAN	TCC	S	FRG2C_S14	0.0017432	0.333037
TGTACTGCACTCGCACAGCA	chr19	DOCK6	DOCK6_HUMAN	TAC	Y	DOCK6_Y576	0.0017447	0.333037
GGCGAGTTCACCCCAATGG	chr3	C3orf20	CC020_HUMAN	TCG	S	C3orf20_S221	0.0017475	0.333037
TGGTAGCAGCCCCGGAGGC	chr8	SOX7	SOX7_HUMAN	TAC	Y	SOX7_Y178	0.0017475	0.333037
CCTGGATCTCAGGACTCCA	chr8	TTPA	TTPA_HUMAN	TCC	S	TTPA_S106	0.0017479	0.333037
CAGAAGCTTCGCCCTTGTAGT	chr2	TTN	TITIN_HUMAN	TCT	S	TTN_S33383	0.0017496	0.333037
TATATGTCATTATGCAATCCA	chr12	UTP20	UTP20_HUMAN	TAT	Y	UTP20_Y963	0.0017517	0.333037
AGATACTCTGGAAGCACAG	chr7	NCAPG2	CNDG2_HUMAN	TAT	Y	NCAPG2_Y658	0.0017526	0.333037
GCAGACGTCACCGAGTCGA	chr19	INSR	INSR_HUMAN	TCT	S	INSR_S353	0.0017526	0.333037
TCCTGAGACAGTGGCCGCTG	chr15	CGNL1	CGNL1_HUMAN	TCT	S	CGNL1_S431	0.0017526	0.333037
CCAAGACAGGAAGGCTGAC	chr12	BAZ2A	BAZ2A_HUMAN	TCT	S	BAZ2A_S1271	0.0017539	0.333037
GGGGAACTCTGAAGCTTCT	chr12	CCDC60	CCD60_HUMAN	TCC	S	CCDC60_S13	0.0017539	0.333037
TCTGAGTCTGACTCTTCTG	chr1	MRTO4	MRT4_HUMAN	TCA	S	MRTO4_S235	0.0017539	0.333037
GAGTGCGATGCGATGGCGGG	chrX	SOX3	SOX3_HUMAN	TCG	S	SOX3_S387	0.0017545	0.333037
TCGAGTGCTTGGCTGTCGA	chr14	SIPA1L1	SI1L1_HUMAN	TCG	S	SIPA1L1_S563	0.0017579	0.333037
CAGAGGCATGAATCACAAAG	chr5	FAT2	FAT2_HUMAN	TCT	S	FAT2_S1790	0.0017586	0.333037
CAGGACCCAGACAGCAGCT	chr17	CDK5RAP3	CK5P3_HUMAN	TCC	S	CDK5RAP3_S61	0.0017586	0.333037
ACTTTGGACATCTTCTTGGT	chr2	COPS7B	CSN7B_HUMAN	TCC	S	COPS7B_S254	0.0017587	0.333037
GGAGTAGCAGCCGCAGCTG	chr11	TECTA	TECTA_HUMAN	TAC	Y	TECTA_Y1428	0.0017587	0.333037
AACATATTTGTTACCTGCA	chr6	TUBB2B	TBB2B_HUMAN	TAT	Y	TUBB2B_Y59	0.0017627	0.33317
TGTAAGTGCCTTTGTCCTCC	chr2	TTN	TITIN_HUMAN	TAC	Y	TTN_Y16402	0.0017627	0.33317
TGTAGGTGTTGGGGAGGTCG	chr9	NOTCH1	NOTC1_HUMAN	TAC	Y	NOTCH1_Y1205	0.0017627	0.33317
GGAGGAGAGGCTCCCTGCAG	chr7	KRBA1	KRBA1_HUMAN	TCT	S	KRBA1_S975	0.001763	0.33317
CAGAGCTCGTGCTTCTCTG	chr4	TBC1D9	TBCD9_HUMAN	TCT	S	TBC1D9_S441	0.0017658	0.333304
TACTCCGACGTCATGAAGCG	chr11	PPP1R32	PPR32_HUMAN	TCG	S	PPP1R32_S177	0.0017686	0.333304
AGGGGAGAGGACCACCTCC	chr3	MASP1	MASP1_HUMAN	TCC	S	MASP1_S109	0.0017697	0.333304
CAGTATGGGGTTCCTACCA	chr11	PAK1	PAK1_HUMAN	TAC	Y	PAK1_Y429	0.0017697	0.333304
GTGTAGACCTCCTTCCTGC	chr11	TH	TY3H_HUMAN	TAC	Y	TH_Y267	0.00177	0.333304
TGTAAGTTATCTTCTCATCA	chr7	RBAK	RBAK_HUMAN	TAC	Y	RBAK_Y33	0.00177	0.333304
TGTAGACCCGCGTGATGCCG	chr10	CPN1	CBPN_HUMAN	TAC	Y	CPN1_Y49	0.00177	0.333304
CAGAGTGGAGCAGACTGAGG	chr3	NEK10	NEK10_HUMAN	TCT	S	NEK10_S302	0.0017726	0.333383
AATAAGTCTGCCGGTACCCAT	chr11	ZC3H12C	ZC12C_HUMAN	TAT	Y	ZC3H12C_Y793	0.0017742	0.333383
GATAATGCCGGGCGTGTGC	chr12	PDZRN4	PZRN4_HUMAN	TAT	Y	PDZRN4_Y850	0.0017756	0.333383
GCAGCCGAGGCAGAGGCGGC	chr12	PAWR	PAWR_HUMAN	TCG	S	PAWR_S118	0.0017771	0.333383
GGAGCAGAGGCTTCACAATC	chr11	MRVI1	MRVI1_HUMAN	TCT	S	MRVI1_S751	0.0017789	0.333383
GGGAACTAGAGAGTACTGT	chr2	ALMS1	ALMS1_HUMAN	TCC	S	ALMS1_S574	0.0017789	0.333383
GGGACAGTGATCCGAAAGTGG	chr9	NUP214	NU214_HUMAN	TCC	S	NUP214_S2050	0.0017789	0.333383
GGTGTACAGGTGCCGCAGG	chr11	FGF19	FGF19_HUMAN	TAC	Y	FGF19_Y48	0.0017789	0.333383
GGTATAGAGTCTTAGTGCC	chr3	IQCF6	IQCF6_HUMAN	TAT	Y	IQCF6_Y39	0.0017791	0.333383
CAGAGAAGCCAGAGGAGTGTG	chr15	BUB1B	BUB1B_HUMAN	TCT	S	BUB1B_S686	0.0017799	0.333383
AGGAAGATGAGGTGGCCACG	chr20	FOXS1	FOXS1_HUMAN	TCC	S	FOXS1_S213	0.0017838	0.333383
TTGGGACATAGTGAGGGAC	chr14	CHD8	CHD8_HUMAN	TCC	S	CHD8_S2126	0.0017838	0.333383
ATGGCAGAATCCAGAACCCA	chr18	VPS4B	VPS4B_HUMAN	TCT	S	VPS4B_S286	0.0017841	0.333383
CAGAGAGAAACTCTGCCCAGG	chr17	CAMTA2	CMTA2_HUMAN	TCT	S	CAMTA2_S1026	0.0017841	0.333383
CAGAGAGAAACTCTGCCCAGG	chr17	CAMTA2	CMTA2_HUMAN	TCT	S	CAMTA2_S1024	0.0017841	0.333383
CATAGTAGATGGCATTGCT	chr19	PPP5C	PPP5_HUMAN	TAT	Y	PPP5C_Y65	0.0017879	0.333383
CCATACCGGGAGACAACCA	chr7	GPR141	GP141_HUMAN	TAT	Y	GPR141_Y155	0.0017879	0.333383
CTGTAGAGGATGTCCCTTG	chr16	ZFPM1	FOG1_HUMAN	TAC	Y	ZFPM1_Y364	0.0017879	0.333383
CAGACCCCCCTACAGGGTCT	chr15	RYR3	RYR3_HUMAN	TCT	S	RYR3_S1717	0.0017903	0.333383
GGGACCAGCCAAGGAGTCCCT	chr11	TNKS1BP1	TB182_HUMAN	TCC	S	TNKS1BP1_S724	0.0017903	0.333383
ACGGAGCAGCGGGAGTTCA	chr22	MCM5	MCM5_HUMAN	TCC	S	MCM5_S483	0.0017911	0.333383
TCTTCTGAGGCACCCTCTGT	chr16	CES1	EST1_HUMAN	TCA	S	CES1_S486	0.0017911	0.333383
TGGTACTGCAAAGGGGGAG	chr22	HPS4	HPS4_HUMAN	TAC	Y	HPS4_Y572	0.0017911	0.333383
CAGACACATGCTGCCGCATCA	chr11	UBQLN3	UBQL3_HUMAN	TCT	S	UBQLN3_S163	0.0017935	0.333662
TAGAAGGAAAATTAAAGCAA	chr1	VN1R5	VN1R5_HUMAN	TCT	S	VN1R5_S34	0.0017969	0.333699
ACAGTGTAGACTTGATTGAC	chr1	F3	TF_HUMAN	TAC	Y	F3_Y66	0.0017977	0.333699
CATACTTGAAATCATTTGA	chr8	ZBTB10	ZBT10_HUMAN	TAT	Y	ZBTB10_Y673	0.0017977	0.333699
CTCTGAACGATCAGCAGCC	chr2	TMEM237	TM237_HUMAN	TCA	S	TMEM237_S193	0.0017982	0.333699
GATACGCGCCGTGGTGGTCT	chr11	CATSPER1	CTSR1_HUMAN	TAT	Y	CATSPER1_Y309	0.0017982	0.333699
CCGAAGTTTCCAAACTGTACT	chr17	HOXB9	HXB9_HUMAN	TCG	S	HOXB9_S141	0.0018024	0.334119
[truncated: 368,778+ more rows]
