# Supplementary material for: Massively parallel interrogation of human functional variants modulating cancer immunosurveillance
Source: Signal Transduct Target Ther. 2025 Mar 19;10:88. doi: 10.1038/s41392-025-02171-5 (PMC11920242; doi:10.1038/s41392-025-02171-5)
Supplement: Supplementary file 5 — Table S3 [file 41392_2025_2171_MOESM5_ESM.xlsx]

## Sheet: PD-L1_high_sense （+IFNγ）
sg_seq	chr	gene_name	pro_id	aa_genome_seq	target_aa	gene_aa_id	lo_value	lo_value_BH_adjust
TCCACCAATGGCAGTCTGG	chr2	STAT1	STAT1_HUMAN	ACC	T	STAT1_T396	3.2116e-16	1.55367e-10
TCCCTAGACCCGGAACCCGC	chr16	STUB1	CHIP_HUMAN	ACC	T	STUB1_T54	6.9709e-15	1.28537e-09
TGGTACAACATGCTGGTGG	chr2	STAT1	STAT1_HUMAN	TAC	Y	STAT1_Y474	8.6713e-15	1.28537e-09
TCTATCCTGCACCAGGACTAA	chrX	MED14	MED14_HUMAN	TAT	Y	MED14_Y954	1.0628e-14	1.28537e-09
ACAGCAGAGCGCCTGTATTG	chr2	STAT1	STAT1_HUMAN	AGC	S	STAT1_S245	4.8242e-14	4.62491e-09
AACACAAAAGTGATGAACA	chr17	STAT3	STAT3_HUMAN	ACA	T	STAT3_T391	5.7361e-14	4.62491e-09
GCGCTACAGCCTGGCCGACG	chr12	SH2B3	SH2B3_HUMAN	AGC	S	SH2B3_S204	1.0052e-13	6.94692e-09
AGCAGAGCGCCTGTATTGG	chr2	STAT1	STAT1_HUMAN	AGC	S	STAT1_S245	1.4874e-13	8.99448e-09
CGCTACAGCCTGGCCGACG	chr12	SH2B3	SH2B3_HUMAN	TAC	Y	SH2B3_Y203	2.0278e-13	1.08999e-08
CACACAAAAGTGATGAACA	chr2	STAT1	STAT1_HUMAN	ACA	T	STAT1_T387	2.4244e-13	1.17285e-08
TAACACATGCTGCCATTTC	chr18	PTPN2	PTN2_HUMAN	ACA	T	PTPN2_T93	7.0559e-13	3.10311e-08
GGTAGACACTTGTCTTGTTT	chr18	PTPN2	PTN2_HUMAN	ACT	T	PTPN2_T231	9.1142e-13	3.67431e-08
AGTTAGAAGTCGGGTCGTGG	chr20	PTPN1	PTN1_HUMAN	AGT	S	PTPN1_S372	1.9564e-12	7.28035e-08
GCAGAGCGCCTGTATTGGG	chr2	STAT1	STAT1_HUMAN	AGC	S	STAT1_S245	2.391e-12	8.26208e-08
GCTCACTTTCAACTTTCAG	chr12	SH2B3	SH2B3_HUMAN	ACT	T	SH2B3_T404	3.4939e-12	1.12683e-07
ACTATCAGTTCCAGAGATAT	chr3	SETD2	SETD2_HUMAN	TAT	Y	SETD2_Y1666	1.3279e-11	4.01498e-07
TTAGAAGTCGGGTCGTGGG	chr20	PTPN1	PTN1_HUMAN	AGT	S	PTPN1_S372	4.2602e-11	1.21233e-06
TTTCTACCTGGGCCAGTGG	chr15	TM2D3	TM2D3_HUMAN	TAC	Y	TM2D3_Y205	6.596e-11	1.77274e-06
GCAAAACCTTGCAGAACAG	chr2	STAT1	STAT1_HUMAN	ACC	T	STAT1_T176	1.4621e-09	3.70083e-05
GGACACAGCTGGACAGGAG	chr17	RAB5C	RAB5C_HUMAN	ACA	T	RAB5C_T77	1.53e-09	3.70083e-05
TTCTACCTGGGCCAGTGGC	chr15	TM2D3	TM2D3_HUMAN	TAC	Y	TM2D3_Y205	3.4173e-09	7.8723e-05
CTGTACTCGTCTGGGTCAG	chr11	CBL	CBL_HUMAN	ACT	T	CBL_T298	1.5834e-08	0.000348182
ACTATGTGGCAGATATCGAGG	chr3	RHOA	RHOA_HUMAN	TAT	Y	RHOA_Y42	2.9471e-08	0.000619876
TTTACCATGAGATCCTTAT	chr16	CREBBP	CBP_HUMAN	TAC	Y	CREBBP_Y1450	1.3025e-07	0.00262545
ATCACAGGCCTTTCCCGGC	chr1	TRIM33	TRI33_HUMAN	ACA	T	TRIM33_T403	1.4668e-07	0.00283837
GACAGCGAAGAGGAGGAGG	chr3	CLSTN2	CSTN2_HUMAN	AGC	S	CLSTN2_S922	1.6816e-07	0.00305455
GCTACAGAGAAGTCAATCC	chr12	ATP6V0A2	VPP2_HUMAN	TAC	Y	ATP6V0A2_Y391	1.7048e-07	0.00305455
ATTATGTTGATTGTGTGCGA	chr11	EED	EED_HUMAN	TAT	Y	EED_Y308	1.8214e-07	0.00314692
CGTATGACGAAGTGAAAGCT	chr11	CBL	CBL_HUMAN	TAT	Y	CBL_Y274	1.9477e-07	0.00324909
AGGAGACAGCGCAGCTGGT	chr12	PIWIL1	PIWL1_HUMAN	ACA	T	PIWIL1_T18	2.2629e-07	0.00364907
CCACCACTGCCCTGGCGGC	chr11	AP5B1	AP5B1_HUMAN	ACT	T	AP5B1_T102	4.0936e-07	0.00638825
CCACAGCCCTACTTTGTGC	chr16	CIITA	C2TA_HUMAN	AGC	S	CIITA_S610	5.5672e-07	0.00841637
GGACACAGCTGGGCAGGAG	chr1	RAB3B	RAB3B_HUMAN	ACA	T	RAB3B_T78	5.981e-07	0.00876795
CCTACGACCGCAAGGACATCG	chr16	STUB1	CHIP_HUMAN	TAC	Y	STUB1_Y252	6.6963e-07	0.00952783
CATACATGGCTATAATAGA	chr18	PTPN2	PTN2_HUMAN	TAC	Y	PTPN2_Y269	9.8102e-07	0.0135596
CTCAGCCGTCTCATCTGCCAG	chr20	COL20A1	COKA1_HUMAN	AGC	S	COL20A1_S352	1.0813e-06	0.0145305
CATATTGCTTCAATGCTTC	chr11	CD44	CD44_HUMAN	TAT	Y	CD44_Y117	1.306e-06	0.0170757
GGGGTACTTGATATCAGGT	chr12	CAND1	CAND1_HUMAN	TAC	Y	CAND1_Y973	1.5195e-06	0.0189923
AAACACAGCAGCACAACCC	chr16	TNRC6A	TNR6A_HUMAN	ACA	T	TNRC6A_T1340	1.5311e-06	0.0189923
ATTATGATGGGAAAGTACA	chr7	EZH2	EZH2_HUMAN	TAT	Y	EZH2_Y153	1.6467e-06	0.0199156
TGTACTCGTCTGGGTCAGT	chr11	CBL	CBL_HUMAN	ACT	T	CBL_T298	1.8399e-06	0.0217094
CCCTACCGCACCTTCCGAG	chr20	ZNF335	ZN335_HUMAN	TAC	Y	ZNF335_Y656	2.0409e-06	0.0235077
CCCACAGCTGGGGATGGGG	chr12	MBD6	MBD6_HUMAN	ACA	T	MBD6_T634	2.5374e-06	0.0285469
GAGTATGAGGTTTCCAGCC	chr7	SNX8	SNX8_HUMAN	TAT	Y	SNX8_Y95	3.1082e-06	0.0341739
GAGCACAATTGGAGGTGAG	chr17	RAB5C	RAB5C_HUMAN	ACA	T	RAB5C_T53	3.4887e-06	0.037505
CTAACCAATGTGGCCGTGGTA	chr7	SBDS	SBDS_HUMAN	ACC	T	SBDS_T13	3.8299e-06	0.0402475
GCAACAAGTATTGTAGAAG	chr14	DICER1	DICER_HUMAN	ACA	T	DICER1_T519	3.9102e-06	0.0402475
TGGCTACCAGTGAGCGGTC	chr19	KMT2B	KMT2B_HUMAN	TAC	Y	KMT2B_Y1758	4.0402e-06	0.0407192
AGTACTCACCCCAGCTGACG	chr7	MAD1L1	MD1L1_HUMAN	TAC	Y	MAD1L1_Y427	5.0521e-06	0.0495588
AGGAGTTACATTCTTACCC	chr20	PTPN1	PTN1_HUMAN	AGT	S	PTPN1_S80	5.1677e-06	0.0495588
CCCTACCGACGCTAGCCCG	chr19	DAZAP1	DAZP1_HUMAN	TAC	Y	DAZAP1_Y405	5.2246e-06	0.0495588
GGCAGCGACTCCCGGCTACA	chr2	ADGRF3	AGRF3_HUMAN	ACT	T	ADGRF3_T13	5.9995e-06	0.0558148
GTCCACTCGAGATCGAGAC	chr16	DHX38	PRP16_HUMAN	ACT	T	DHX38_T250	6.4877e-06	0.0568981
TATATGGCAGTCTCCCACC	chr10	SUPV3L1	SUV3_HUMAN	TAT	Y	SUPV3L1_Y396	6.4877e-06	0.0568981
AGCACAATTGGAGGTGAGT	chr17	RAB5C	RAB5C_HUMAN	ACA	T	RAB5C_T53	6.542e-06	0.0568981
GGAGGGGAGCTGTGGGGCCC	chr22	ZNRF3	ZNRF3_HUMAN	AGC	S	ZNRF3_S278	6.5864e-06	0.0568981
CGGACAACCGAGGTTGCCCAC	chr11	TMPRSS13	TMPSD_HUMAN	ACA	T	TMPRSS13_T274	8.3593e-06	0.0709468
GGCAGCAACTCGCTGCCCA	chr7	TRIM50	TRI50_HUMAN	AGC	S	TRIM50_S463	8.8647e-06	0.0739391
ATTGGCTACCAGTGAGCGGT	chr19	KMT2B	KMT2B_HUMAN	TAC	Y	KMT2B_Y1758	9.1931e-06	0.0749979
TGGTAAGCAAGGAGGGAGG	chr2	MOGAT1	MOGT1_HUMAN	AGC	S	MOGAT1_S174	9.3017e-06	0.0749979
CAATGGCACCTGGGTCCTGA	chr22	APOBEC3B	ABC3B_HUMAN	ACC	T	APOBEC3B_T227	9.7316e-06	0.0771778
GGCCAGCAAGAAGAAGCGG	chr9	NOTCH1	NOTC1_HUMAN	AGC	S	NOTCH1_S1779	1.0318e-05	0.0805085
GTCACAGAGGTGCTGACCG	chr19	CCER2	CCER2_HUMAN	ACA	T	CCER2_T44	1.057e-05	0.0811657
GCCGCACAGCTTGGGAGGTG	chr1	MYOM3	MYOM3_HUMAN	AGC	S	MYOM3_S6	1.0786e-05	0.0815302
AGTATGAACTAGTGCACACGC	chr1	DSTYK	DUSTY_HUMAN	TAT	Y	DSTYK_Y171	1.2464e-05	0.0920994
CCTATAAGGTCCAAGGCTC	chr6	VARS	SYVC_HUMAN	TAT	Y	VARS_Y520	1.2565e-05	0.0920994
GTGACTGAGTTCATTCTCCT	chr11	OR5M8	OR5M8_HUMAN	ACT	T	OR5M8_T9	1.3433e-05	0.0969921
CCCAGCATCCCTGCCTGGAC	chr19	LTBP4	LTBP4_HUMAN	AGC	S	LTBP4_S530	1.4258e-05	0.0999613
CATGCCCACCACCATCGAGC	chr18	PTPN2	PTN2_HUMAN	ACC	T	PTPN2_T3	1.4359e-05	0.0999613
CAGTACACGTTGATGGCTC	chr16	CDH11	CAD11_HUMAN	TAC	Y	CDH11_Y124	1.4591e-05	0.0999613
CAGACAGGTAAAGAGGACC	chr9	EHMT1	EHMT1_HUMAN	ACA	T	EHMT1_T274	1.5065e-05	0.0999613
GGCACCGCCTGGGCAGAGGTG	chr16	CLEC18A	CL18A_HUMAN	ACC	T	CLEC18A_T23	1.5084e-05	0.0999613
GGCACCGCCTGGGCAGAGGTG	chr16	CLEC18C	CL18C_HUMAN	ACC	T	CLEC18C_T23	1.5084e-05	0.0999613
GTTATGCTGTTATTGCCTA	chr1	RNF19B	RN19B_HUMAN	TAT	Y	RNF19B_Y213	1.621e-05	0.103305
CCGTATGCGCCGGGCACCG	chr3	ZBTB11	ZBT11_HUMAN	TAT	Y	ZBTB11_Y21	1.6219e-05	0.103305
GGCAGCGGGAAGCTGGACCC	chr19	TIMM13	TIM13_HUMAN	AGC	S	TIMM13_S14	1.6592e-05	0.103305
AGAGAAAACAACTGAAAGCC	chr7	CALD1	CALD1_HUMAN	ACA	T	CALD1_T216	1.6735e-05	0.103305
GAACAGCATGGAGTGCCAC	chr1	CDCP2	CDCP2_HUMAN	AGC	S	CDCP2_S168	1.6876e-05	0.103305
AGTATTCTGAGTACATGAC	chr4	ZFP42	ZFP42_HUMAN	TAT	Y	ZFP42_Y143	1.7225e-05	0.103305
AGCTACGGCGTGGTTTATG	chr20	STK35	STK35_HUMAN	TAC	Y	STK35_Y213	1.7363e-05	0.103305
AGCAGCGGGGGCAACGCCAC	chr2	SNED1	SNED1_HUMAN	AGC	S	SNED1_S201	1.8151e-05	0.103305
GGAAGACCACGTACTGCCT	chr1	GPN2	GPN2_HUMAN	ACC	T	GPN2_T23	1.8151e-05	0.103305
TATACCAACCTTCACGGAGC	chrX	ATP1B4	AT1B4_HUMAN	ACC	T	ATP1B4_T144	1.8151e-05	0.103305
TCTCCACACTGCCCTCCAT	chr12	GPR162	GP162_HUMAN	ACA	T	GPR162_T150	1.8151e-05	0.103305
TGCTTACTTCATCAGAGAC	chr5	SLC22A4	S22A4_HUMAN	TAC	Y	SLC22A4_Y251	1.8151e-05	0.103305
GGCTGGCACCGCGGAGGACC	chr19	PTPRS	PTPRS_HUMAN	ACC	T	PTPRS_T858	1.8382e-05	0.103403
AGCAGCACCCGGACGTGGA	chr22	CLTCL1	CLH2_HUMAN	AGC	S	CLTCL1_S1249	1.8682e-05	0.103882
TTCCCACCATAGGTGAGGT	chr1	ARF1	ARF1_HUMAN	ACC	T	ARF1_T48	1.9354e-05	0.106396
AGGCAGCCATGGAGTCTCT	chr12	ERGIC2	ERGI2_HUMAN	AGC	S	ERGIC2_S285	2.0543e-05	0.111664
TGGGAGTGTGGAGATGTGC	chr9	JAK2	JAK2_HUMAN	AGT	S	JAK2_S862	2.1485e-05	0.114982
TCTATGGTGCAGATGTGAA	chr1	KDM4A	KDM4A_HUMAN	TAT	Y	KDM4A_Y132	2.1836e-05	0.114982
CCTGGCCACACACCCCAGTC	chr19	EML2	EMAL2_HUMAN	ACA	T	EML2_T385	2.2647e-05	0.114982
GGGCCAGACCAAAGAGAAGA	chr17	CDK5RAP3	CK5P3_HUMAN	ACC	T	CDK5RAP3_T394	2.268e-05	0.114982
TCTACCAACCAACCCCGTGGG	chr6	MRPL18	RM18_HUMAN	TAC	Y	MRPL18_Y146	2.2707e-05	0.114982
AATACTCCACAACTTTCTTCA	chr1	XPR1	XPR1_HUMAN	TAC	Y	XPR1_Y483	2.2867e-05	0.114982
AATCACAGTGAATGAGGTA	chr11	PSMD13	PSD13_HUMAN	ACA	T	PSMD13_T303	2.2891e-05	0.114982
TGACTATTGTGTCCGGAGC	chr10	PPRC1	PPRC1_HUMAN	TAT	Y	PPRC1_Y1298	2.3055e-05	0.114982
ACTATCAGTTCCAGAGATA	chr3	SETD2	SETD2_HUMAN	TAT	Y	SETD2_Y1666	2.4564e-05	0.118974
TAGGATTATAGTGTCACCTA	chr17	CPD	CBPD_HUMAN	TAT	Y	CPD_Y1168	2.4663e-05	0.118974
AGATCAGTGAGCTGGGGGC	chr15	MAP2K1	MP2K1_HUMAN	AGT	S	MAP2K1_S72	2.4808e-05	0.118974
AAAACTTGAGACTGGGGTTC	chrX	IL3RA	IL3RA_HUMAN	ACT	T	IL3RA_T378	2.4839e-05	0.118974
ACTAACCTGGATATACATG	chr9	TMEM246	TM246_HUMAN	ACC	T	TMEM246_T277	2.5376e-05	0.120354
GGAAAACCTTCATCCAAAT	chr19	ZFP28	ZFP28_HUMAN	ACC	T	ZFP28_T793	2.583e-05	0.120798
AGGGGCCACGGAGGAGGAGG	chr19	ZNF579	ZN579_HUMAN	ACG	T	ZNF579_T162	2.5969e-05	0.120798
CCTATGAGGTAATATGACTT	chr16	DNAJA3	DNJA3_HUMAN	TAT	Y	DNAJA3_Y142	2.6666e-05	0.12177
CCCTACCTGAGTGCCGTGC	chr3	ARPC4	ARPC4_HUMAN	TAC	Y	ARPC4_Y8	2.6685e-05	0.12177
GCTGGTGAGCCTCATCACAC	chr22	PPP6R2	PP6R2_HUMAN	AGC	S	PPP6R2_S59	2.6933e-05	0.12177
GGGACCATGAAAATCTGGC	chr11	PAAF1	PAAF1_HUMAN	ACC	T	PAAF1_T115	2.8425e-05	0.124991
GATACGATGTTCAACGGAAC	chr6	SHPRH	SHPRH_HUMAN	TAC	Y	SHPRH_Y474	2.8555e-05	0.124991
ATTATGAACAGTGTGCATCG	chr2	EIF2AK2	E2AK2_HUMAN	TAT	Y	EIF2AK2_Y118	2.8678e-05	0.124991
ACTACGAGACGGACGGCGA	chr19	TJP3	ZO3_HUMAN	TAC	Y	TJP3_Y816	2.9195e-05	0.124991
ACTACGAGACGGACGGCGA	chr19	TJP3	ZO3_HUMAN	TAC	Y	TJP3_Y807	2.9195e-05	0.124991
ACTACTTTGTGGCTAAACC	chr11	PDGFD	PDGFD_HUMAN	TAC	Y	PDGFD_Y156	2.9261e-05	0.124991
ATAACATCATGCAAAGCACC	chr7	TRRAP	TRRAP_HUMAN	ACA	T	TRRAP_T565	2.9454e-05	0.124991
TCAGAGCGAAGAGACGGCC	chr16	WWOX	WWOX_HUMAN	AGC	S	WWOX_S390	3.1357e-05	0.131909
GTCGCGGACAAACAGGAGAG	chr2	TANC1	TANC1_HUMAN	ACA	T	TANC1_T1108	3.204e-05	0.13362
GGTGACAACAGCCAGTGTAA	chr12	GCN1	GCN1_HUMAN	ACA	T	GCN1_T20	3.2462e-05	0.133766
GGCACCACGGTCAGTGGGCC	chr1	POMGNT1	PMGT1_HUMAN	ACC	T	POMGNT1_T117	3.2628e-05	0.133766
GTGTACCTTGGCACCTCCC	chr22	LIF	LIF_HUMAN	TAC	Y	LIF_Y111	3.4094e-05	0.138602
CTGAAACCCTCTATCTCTC	chr2	SLC9A4	SL9A4_HUMAN	ACC	T	SLC9A4_T319	3.5351e-05	0.139707
TCAAGTAAAAGGTGCTTGGAA	chr4	DCUN1D4	DCNL4_HUMAN	AGT	S	DCUN1D4_S103	3.5775e-05	0.139707
GTTACGTGAGGGAAGAGGC	chr6	IGF2R	MPRI_HUMAN	TAC	Y	IGF2R_Y264	3.6208e-05	0.139707
GCCAGTGATGTATGGAGCTA	chr6	EPHA7	EPHA7_HUMAN	AGT	S	EPHA7_S817	3.6267e-05	0.139707
CCCTACGGTCAGCCCAAGC	chr6	NEU1	NEUR1_HUMAN	TAC	Y	NEU1_Y251	3.6331e-05	0.139707
GGTAGTGATGGAACCCCCCG	chrX	ARAF	ARAF_HUMAN	AGT	S	ARAF_S250	3.6735e-05	0.139707
CCCTATAAGAAGCCCTACA	chr12	TBX5	TBX5_HUMAN	TAT	Y	TBX5_Y338	3.7113e-05	0.139707
TGGGGAGACAATCCGAGTCC	chr15	BAHD1	BAHD1_HUMAN	ACA	T	BAHD1_T625	3.722e-05	0.139707
AAATAGTGGGTTCCTTAGA	chr17	UTP6	UTP6_HUMAN	AGT	S	UTP6_S343	3.7845e-05	0.139707
GAGACGCAGAACCGCGCGT	chr10	INA	AINX_HUMAN	ACG	T	INA_T117	3.7845e-05	0.139707
GAGACGGGCATTGTGGATC	chr4	POLR2B	RPB2_HUMAN	ACG	T	POLR2B_T901	3.7845e-05	0.139707
GAGACGGGCATTGTGGATC	chr4	POLR2B	RPB2_HUMAN	ACG	T	POLR2B_T894	3.7845e-05	0.139707
CTGTATATGTTCTATGCCT	chr14	SLC24A4	NCKX4_HUMAN	TAT	Y	SLC24A4_Y109	3.812e-05	0.139707
CATCCCCACCGTGTGAGTGT	chr17	RAC3	RAC3_HUMAN	ACC	T	RAC3_T35	3.9782e-05	0.144116
GACTACACTAAACCATATT	chr2	HNRNPLL	HNRLL_HUMAN	TAC	Y	HNRNPLL_Y259	3.9919e-05	0.144116
ACTACCTGAGTGGGACACA	chr6	UNC5CL	UN5CL_HUMAN	TAC	Y	UNC5CL_Y490	4.0587e-05	0.145442
TCCACGGAGCACGCCCTGTGC	chr7	FAM20C	FA20C_HUMAN	ACG	T	FAM20C_T373	4.2428e-05	0.150922
TGCTCACTTTCAACTTTCA	chr12	SH2B3	SH2B3_HUMAN	ACT	T	SH2B3_T404	4.3303e-05	0.151295
ACCACATACTTCAATTGCAC	chr11	TECTA	TECTA_HUMAN	TAC	Y	TECTA_Y841	4.3595e-05	0.151295
ACCACATACTTCAATTGCAC	chr11	TECTA	TECTA_HUMAN	ACA	T	TECTA_T840	4.3595e-05	0.151295
GAGGACTACTTCCAGAAGGG	chr12	FAM186B	F186B_HUMAN	TAC	Y	FAM186B_Y447	4.4091e-05	0.151295
TCTCAGCGTAATTGCTGTC	chr6	SLC17A1	NPT1_HUMAN	AGC	S	SLC17A1_S332	4.4332e-05	0.151295
GGCCAGCAGCCTGAGCAGCC	chr22	TBX1	TBX1_HUMAN	AGC	S	TBX1_S17	4.455e-05	0.151295
CTTGACTGAGCTCCCCGCT	chr17	GP1BA	GP1BA_HUMAN	ACT	T	GP1BA_T177	4.4722e-05	0.151295
GCCTACAAGACGCAGGCCC	chr12	NCOR2	NCOR2_HUMAN	TAC	Y	NCOR2_Y1397	4.6318e-05	0.155606
GGCTATGGCGTGTGCTCGG	chr11	UNC93B1	UN93B_HUMAN	TAT	Y	UNC93B1_Y365	4.6845e-05	0.156291
CATATACTAAAAACATGAGAC	chr6	ENPP1	ENPP1_HUMAN	TAT	Y	ENPP1_Y244	5.082e-05	0.165001
CTGATACCAAAATTACACA	chr2	ETAA1	ETAA1_HUMAN	ACC	T	ETAA1_T847	5.082e-05	0.165001
GAGCACTACAAGGTGAGACG	chr3	NT5DC2	NT5D2_HUMAN	TAC	Y	NT5DC2_Y101	5.082e-05	0.165001
GAGCACTACAAGGTGAGACG	chr3	NT5DC2	NT5D2_HUMAN	TAC	Y	NT5DC2_Y138	5.082e-05	0.165001
GAGACAGAGAACCAAAGAC	chr8	ADCY8	ADCY8_HUMAN	ACA	T	ADCY8_T365	5.3146e-05	0.170761
GGGACCAATGTACAGGACC	chr4	ENAM	ENAM_HUMAN	ACC	T	ENAM_T1128	5.33e-05	0.170761
AGTATGGTACCTTTGTTAATG	chr8	NBN	NBN_HUMAN	TAT	Y	NBN_Y74	5.4268e-05	0.172718
GTAACCACAGAGCAAAGTCCC	chr5	NSD1	NSD1_HUMAN	ACC	T	NSD1_T2619	5.6589e-05	0.176647
TGTATGACCTGAAGCCCCT	chr6	IGF2R	MPRI_HUMAN	TAT	Y	IGF2R_Y1238	5.6661e-05	0.176647
TGGGACTGAAGGGGCATCT	chr11	PTPRJ	PTPRJ_HUMAN	ACT	T	PTPRJ_T527	5.6823e-05	0.176647
GAAGAACTCTAACCTCCCC	chr2	CCDC138	CC138_HUMAN	ACT	T	CCDC138_T46	5.7026e-05	0.176647
GCTGGGCACCGTGGAGCGGC	chr17	PLEKHM1	PKHM1_HUMAN	ACC	T	PLEKHM1_T540	5.7328e-05	0.176647
CACACAAAGGATCTTCCATTT	chrX	ZFX	ZFX_HUMAN	ACA	T	ZFX_T714	5.8477e-05	0.177463
CACACAAAGGATCTTCCATTT	chrY	ZFY	ZFY_HUMAN	ACA	T	ZFY_T710	5.8477e-05	0.177463
GCTGCAGCCGCGTGGAGGG	chr14	ANKRD9	ANKR9_HUMAN	AGC	S	ANKRD9_S154	5.8874e-05	0.177463
CGGCGGTAGCTGCGACCCCC	chr2	WDR43	WDR43_HUMAN	AGC	S	WDR43_S8	5.9371e-05	0.177463
GACAGCTGGCCAGGACAATGG	chr19	NLRP13	NAL13_HUMAN	AGC	S	NLRP13_S475	5.9554e-05	0.177463
AAAGTACACCAGCCAGCTGC	chr14	CEP170B	C170B_HUMAN	ACC	T	CEP170B_T116	5.9794e-05	0.177463
TCTATACTGCCAAAGGTAA	chr12	ENO2	ENOG_HUMAN	TAT	Y	ENO2_Y25	6.1171e-05	0.179151
TCTATACTGCCAAAGGTAA	chr12	ENO2	ENOG_HUMAN	ACT	T	ENO2_T26	6.1171e-05	0.179151
AGTGTATCGAGGGACCCTG	chr7	EPHA1	EPHA1_HUMAN	TAT	Y	EPHA1_Y639	6.1626e-05	0.179151
GCCAGCGACACAGAAGGTG	chr17	PIK3R6	PI3R6_HUMAN	AGC	S	PIK3R6_S623	6.1844e-05	0.179151
GAGACTGGGGAGCAGAGGG	chr2	NEU2	NEUR2_HUMAN	ACT	T	NEU2_T226	6.2215e-05	0.179153
CCCGACTCGGGAAGGGCGG	chr7	CADPS2	CAPS2_HUMAN	ACT	T	CADPS2_T37	6.3141e-05	0.180744
TCCATATTCCCACCCCCAT	chr1	ALX3	ALX3_HUMAN	TAT	Y	ALX3_Y274	6.3925e-05	0.181911
AGCAGTCAGCCCCCTGGAA	chr1	ITPKB	IP3KB_HUMAN	AGT	S	ITPKB_S184	6.5139e-05	0.184282
GACAGCCCTGGGGTCATGTGC	chr7	PMS2	PMS2_HUMAN	AGC	S	PMS2_S793	6.6539e-05	0.187148
GGAGAAAACCTTCTGGAAAG	chr13	CCDC70	CCD70_HUMAN	ACC	T	CCDC70_T99	7.0282e-05	0.195415
GTGACTGGAGGTGCTAACCT	chrX	RPS4X	RS4X_HUMAN	ACT	T	RPS4X_T184	7.0286e-05	0.195415
AACAGCCGCTGGCGAGAGCGC	chr4	AFAP1	AFAP1_HUMAN	AGC	S	AFAP1_S360	7.1313e-05	0.197137
AGTGTATACAGAGGAGGAGG	chr7	LMOD2	LMOD2_HUMAN	ACA	T	LMOD2_T118	7.2876e-05	0.199668
GACTATGGCGACCGCTTCT	chr6	EHMT2	EHMT2_HUMAN	TAT	Y	EHMT2_Y1154	7.361e-05	0.199668
TGATTAGTGTAAAAACGTC	chr19	SAFB	SAFB1_HUMAN	AGT	S	SAFB_S507	7.4081e-05	0.199668
TGATTAGTGTAAAAACGTC	chr19	SAFB	SAFB1_HUMAN	AGT	S	SAFB_S576	7.4081e-05	0.199668
ACCTACTACCGCATCTTCA	chr5	HRH2	HRH2_HUMAN	TAC	Y	HRH2_Y202	7.4607e-05	0.199668
AAGACTTTCAGGCAGCAACA	chr12	CS	CISY_HUMAN	ACT	T	CS_T50	7.4705e-05	0.199668
CACAGCCCTGGCCGTGCAG	chr22	TRIOBP	TARA_HUMAN	AGC	S	TRIOBP_S1301	7.6608e-05	0.202976
GATACAAAGGTCAATACAA	chrX	MAGED2	MAGD2_HUMAN	ACA	T	MAGED2_T132	7.6787e-05	0.202976
GGCTGACCTTCGCGCAGGC	chr3	GPR27	GPR27_HUMAN	ACC	T	GPR27_T327	7.723e-05	0.202976
GAAGTATGAAAGAATATCT	chr6	RPP40	RPP40_HUMAN	TAT	Y	RPP40_Y162	7.7621e-05	0.202976
CTCGCAGCCCTCTGCACCC	chr10	ADAMTS14	ATS14_HUMAN	AGC	S	ADAMTS14_S88	7.842e-05	0.203832
TCACACATACTGTGAGCAC	chr11	OR52E4	O52E4_HUMAN	ACA	T	OR52E4_T179	7.9176e-05	0.203832
ACCCCTTATACGATTATGTT	chr5	CANX	CALX_HUMAN	TAT	Y	CANX_Y185	8.0013e-05	0.203832
GGCTCCTACAGCGGGGAGAC	chr1	SYPL2	SYPL2_HUMAN	TAC	Y	SYPL2_Y56	8.0013e-05	0.203832
AAGACTGCCAATGTGGACC	chr2	FER1L5	FR1L5_HUMAN	ACT	T	FER1L5_T1730	8.0055e-05	0.203832
GTGTATGTGATCAAATCAG	chr15	SIN3A	SIN3A_HUMAN	TAT	Y	SIN3A_Y1178	8.0915e-05	0.2041
CATTACCAGCAAGTTTCAG	chrX	WNK3	WNK3_HUMAN	TAC	Y	WNK3_Y624	8.1004e-05	0.2041
CACACAGACAACATTGGCCG	chr17	TRIM65	TRI65_HUMAN	ACA	T	TRIM65_T413	8.2139e-05	0.205888
GCGGGCTACACCAAACTGGT	chr8	LPL	LIPL_HUMAN	TAC	Y	LPL_Y127	8.3257e-05	0.207614
CGCTCACGGGACTCTATGT	chr16	CIITA	C2TA_HUMAN	ACG	T	CIITA_T638	8.4732e-05	0.20879
AGACAGCACCAAGGTGGCG	chr16	FLYWCH2	FWCH2_HUMAN	AGC	S	FLYWCH2_S51	8.4879e-05	0.20879
AATATGAAAATAAGAGCCCTG	chrX	PDK3	PDK3_HUMAN	TAT	Y	PDK3_Y94	8.5707e-05	0.20879
GAATATGACCCCGATGGCA	chr1	RYR2	RYR2_HUMAN	TAT	Y	RYR2_Y4035	8.5856e-05	0.20879
GCTACCGCACAGTCTCAGGCA	chr5	ESM1	ESM1_HUMAN	TAC	Y	ESM1_Y66	8.6181e-05	0.20879
GTAACAGGATTGAGAAATT	chr12	USP44	UBP44_HUMAN	ACA	T	USP44_T273	8.6318e-05	0.20879
TAGAAAGTGGCAGTTCAGT	chr5	MATR3	MATR3_HUMAN	AGT	S	MATR3_S671	8.8418e-05	0.211555
GCCACGGGCCGGCTAGACGC	chr7	NOD1	NOD1_HUMAN	ACG	T	NOD1_T221	8.8598e-05	0.211555
AGCTATTCTTCAGATGCTC	chr7	SUN1	SUN1_HUMAN	TAT	Y	SUN1_Y29	8.9022e-05	0.211555
GGGAGTGGGTGAGTGAGGG	chr10	PYROXD2	PYRD2_HUMAN	AGT	S	PYROXD2_S261	8.9744e-05	0.211555
GGTGACGTGCCGGGCCATT	chr17	ACACA	ACACA_HUMAN	ACG	T	ACACA_T1821	9.1145e-05	0.211555
CCCACTGCAGCCCCAGCCCG	chr2	ZNF142	ZN142_HUMAN	ACT	T	ZNF142_T1160	9.2445e-05	0.211555
CATACCAAACAATGCTGGTGT	chr9	SNAPC3	SNPC3_HUMAN	TAC	Y	SNAPC3_Y201	9.2733e-05	0.211555
GCTTCTTACAGGGGGACTCC	chr17	PLEKHM1	PKHM1_HUMAN	TAC	Y	PLEKHM1_Y467	9.2768e-05	0.211555
ACATATGAAGTGTTTGAAA	chr14	PRMT5	ANM5_HUMAN	TAT	Y	PRMT5_Y280	9.2988e-05	0.211555
ACATATGAAGTGTTTGAAA	chr14	PRMT5	ANM5_HUMAN	TAT	Y	PRMT5_Y307	9.2988e-05	0.211555
ACATATGAAGTGTTTGAAA	chr14	PRMT5	ANM5_HUMAN	TAT	Y	PRMT5_Y324	9.2988e-05	0.211555
GTATGAGACGGCACTCAAGG	chr1	WNT9A	WNT9A_HUMAN	ACG	T	WNT9A_T249	9.2988e-05	0.211555
GTACACCACAATGTGCATCA	chr1	CYP4X1	CP4X1_HUMAN	ACA	T	CYP4X1_T368	9.3146e-05	0.211555
ACAACCCTGGATAACACAA	chr9	VPS13A	VP13A_HUMAN	ACC	T	VPS13A_T953	9.3801e-05	0.212047
TCTATAGTGGCATCCTGCTAC	chr2	CXCR2	CXCR2_HUMAN	TAT	Y	CXCR2_Y131	9.6976e-05	0.214604
CATAGTCTTGGTAGAGCCAG	chr1	ZBED6	ZBED6_HUMAN	AGT	S	ZBED6_S668	9.7008e-05	0.214604
ACGATTAACTAAGATCCTTC	chr3	ITPR1	ITPR1_HUMAN	ACT	T	ITPR1_T889	9.7313e-05	0.214604
CGGATCCACCCGTCTCCTGG	chr4	SCFD2	SCFD2_HUMAN	ACC	T	SCFD2_T43	9.7313e-05	0.214604
GGGACAATGGTGGCCGTAGA	chr19	MAG	MAG_HUMAN	ACA	T	MAG_T334	9.7401e-05	0.214604
AACACTATTCAGCCCTCCC	chr1	PRPF3	PRPF3_HUMAN	ACT	T	PRPF3_T186	9.7594e-05	0.214604
AATACGGACGGGTAAAGCG	chr12	FGF6	FGF6_HUMAN	TAC	Y	FGF6_Y186	9.8237e-05	0.215041
TGTCTACAACAAGTCAGCC	chr17	PDK2	PDK2_HUMAN	TAC	Y	PDK2_Y374	9.8864e-05	0.215438
GCCAGCCTGATCGGCGTGG	chr16	DPEP1	DPEP1_HUMAN	AGC	S	DPEP1_S136	9.9896e-05	0.216466
GAGACGATGGAGAACCTGACT	chr14	ADCY4	ADCY4_HUMAN	ACG	T	ADCY4_T833	0.00010056	0.216466
GCCTACGTGGGCTACTGGG	chr19	HAS1	HYAS1_HUMAN	TAC	Y	HAS1_Y548	0.00010138	0.216466
GGGAGTGGCAAGAGCAACG	chr2	POTEE	POTEE_HUMAN	AGT	S	POTEE_S75	0.00010272	0.216466
GGGAGTGGCAAGAGCAACG	chr2	POTEI	POTEI_HUMAN	AGT	S	POTEI_S75	0.00010272	0.216466
GGGAGTGGCAAGAGCAACG	chr2	POTEF	POTEF_HUMAN	AGT	S	POTEF_S75	0.00010272	0.216466
TTTAAGTGCGAGGTCGACG	chr18	ZNF516	ZN516_HUMAN	AGT	S	ZNF516_S736	0.00010332	0.216466
CATGTACCTGAGTGACAGC	chr16	UMOD	UROM_HUMAN	TAC	Y	UMOD_Y360	0.00010419	0.216466
GAGTATACCTTAAACTACA	chrX	EFHC2	EFHC2_HUMAN	TAT	Y	EFHC2_Y529	0.00010443	0.216466
GGTATGATGAGTTCAAATT	chr6	REV3L	REV3L_HUMAN	TAT	Y	REV3L_Y2643	0.00010488	0.216466
TTCAGAGTGGTGTAAGCCC	chr16	NFAT5	NFAT5_HUMAN	AGT	S	NFAT5_S839	0.00010501	0.216466
GAGCTCTACGTGCTCCTCAG	chr8	FGFR1	FGFR1_HUMAN	ACG	T	FGFR1_T787	0.00010556	0.216466
GGCACAGTCCTAGACTCTG	chr4	GRID2	GRID2_HUMAN	ACA	T	GRID2_T681	0.0001056	0.216466
CCTATCAGTGTGATAAATG	chr2	ZEB2	ZEB2_HUMAN	TAT	Y	ZEB2_Y1055	0.00010592	0.216466
TGGGAAAAGCACCATCTCCA	chr16	NUBP2	NUBP2_HUMAN	AGC	S	NUBP2_S29	0.00010617	0.216466
CGCACCAGCGGCATCAGCAT	chr14	AJUBA	AJUBA_HUMAN	ACC	T	AJUBA_T162	0.00010671	0.216466
GATATCACAGAAATCCTAC	chr19	ZNF836	ZN836_HUMAN	TAT	Y	ZNF836_Y712	0.00010739	0.216466
GGCTATGACCCCAGCACCC	chr6	ZNF76	ZNF76_HUMAN	TAT	Y	ZNF76_Y80	0.00010739	0.216466
GCTGCACCAAGAATAGCTG	chr2	MARCO	MARCO_HUMAN	ACC	T	MARCO_T499	0.00010925	0.217348
TGTATATACATGCAAGATAG	chr11	KMT2A	KMT2A_HUMAN	ACA	T	KMT2A_T2068	0.00010941	0.217348
TGCACCCACCACGGGGAGC	chr7	RELN	RELN_HUMAN	ACC	T	RELN_T41	0.0001107	0.217348
CATACCAAGGACAAGGTAC	chr7	LRRC4	LRRC4_HUMAN	ACC	T	LRRC4_T644	0.00011137	0.217348
GGCAGCGGGAGCGGGAGCCT	chr1	ZDHHC18	ZDH18_HUMAN	AGC	S	ZDHHC18_S57	0.00011173	0.217348
CAAATACCAGGACTGGGGC	chr9	MAN1B1	MA1B1_HUMAN	TAC	Y	MAN1B1_Y616	0.0001125	0.217348
GACACCATCTCCCAGGTCA	chr22	PLXNB2	PLXB2_HUMAN	ACC	T	PLXNB2_T1486	0.0001127	0.217348
AACTATGTGGCAGATATCG	chr3	RHOA	RHOA_HUMAN	TAT	Y	RHOA_Y42	0.00011353	0.217348
GATACAGATCTCTTAGACTTC	chr1	NPL	NPL_HUMAN	ACA	T	NPL_T177	0.00011389	0.217348
GGCACTCAAACTAAGAAGTC	chr6	ANKRD6	ANKR6_HUMAN	ACT	T	ANKRD6_T618	0.00011523	0.217348
GGGACTTACCATGTGAGGAGC	chr14	PLEKHH1	PKHH1_HUMAN	ACT	T	PLEKHH1_T1007	0.0001154	0.217348
TCTATAGTGGTGTTATCCT	chr8	INTS8	INT8_HUMAN	AGT	S	INTS8_S555	0.00011584	0.217348
TCTATAGTGGTGTTATCCT	chr8	INTS8	INT8_HUMAN	TAT	Y	INTS8_Y554	0.00011584	0.217348
GTCAGTGAGCGGTGAGGAC	chr2	NGEF	NGEF_HUMAN	AGT	S	NGEF_S328	0.00011592	0.217348
GAGTACAACCCCAACCTCC	chr20	CABLES2	CABL2_HUMAN	TAC	Y	CABLES2_Y303	0.00011644	0.217348
AGCACCCACAACCACCAGAAT	chr11	CAPRIN1	CAPR1_HUMAN	ACC	T	CAPRIN1_T249	0.00011722	0.217348
CAGCAGCCCCAGCTCTGAC	chr22	OSBP2	OSBP2_HUMAN	AGC	S	OSBP2_S765	0.0001173	0.217348
CAGCAGCCCCAGCTCTGAC	chr22	OSBP2	OSBP2_HUMAN	AGC	S	OSBP2_S310	0.0001173	0.217348
CAGCAGCCCCAGCTCTGAC	chr22	OSBP2	OSBP2_HUMAN	AGC	S	OSBP2_S766	0.0001173	0.217348
CTGCTACACACCACTGAAA	chr17	COX10	COX10_HUMAN	TAC	Y	COX10_Y274	0.00011776	0.217348
AGGACAATCCAGACGGCTG	chr3	PFKFB4	F264_HUMAN	ACA	T	PFKFB4_T307	0.0001178	0.217348
CTGTGAGACGAGTGAGTATG	chr15	MFGE8	MFGM_HUMAN	ACG	T	MFGE8_T68	0.00011786	0.217348
GAATACAATTACCCGGGCG	chr22	MN1	MN1_HUMAN	TAC	Y	MN1_Y233	0.00011839	0.217348
CTGGTACTTCCGGCGCACG	chr2	ADRA2B	ADA2B_HUMAN	TAC	Y	ADRA2B_Y79	0.00011861	0.217348
AAGAGTGGAGACAAGAAGT	chr19	ARHGEF1	ARHG1_HUMAN	AGT	S	ARHGEF1_S235	0.00011971	0.218536
TTTACCTAAACAGGTACAAGC	chr9	ANGPTL2	ANGL2_HUMAN	TAC	Y	ANGPTL2_Y40	0.00012312	0.223916
CTCTAACGAATATTGCCTC	chr1	KPNA6	IMA7_HUMAN	ACG	T	KPNA6_T150	0.00012407	0.224799
AGCTACATGGCCCAGGTGC	chr5	SPATA24	SPA24_HUMAN	TAC	Y	SPATA24_Y178	0.0001259	0.225502
CACTCTTACAGAGTATATTC	chr1	RYR2	RYR2_HUMAN	ACA	T	RYR2_T3921	0.00012791	0.225502
AAAAGCAAAATTGAGAATGGT	chr1	CDC14A	CC14A_HUMAN	AGC	S	CDC14A_S198	0.00012842	0.225502
CCTACCAGATCCGGTATGA	chr12	DHX37	DHX37_HUMAN	TAC	Y	DHX37_Y331	0.00012867	0.225502
AGTGACGTCCCCAGACTGT	chr15	BNC1	BNC1_HUMAN	ACG	T	BNC1_T446	0.00012955	0.225502
CGCACATGGTGGCAGTCTG	chr12	NTN4	NET4_HUMAN	ACA	T	NTN4_T104	0.00012955	0.225502
TCCACCTATGAGAAGATGT	chr21	GRIK1	GRIK1_HUMAN	ACC	T	GRIK1_T716	0.00012986	0.225502
GTGTACGGGGGGTAAGCGG	chr10	PPP2R2D	2ABD_HUMAN	ACG	T	PPP2R2D_T405	0.00012994	0.225502
TATCATCACCGTGAATTACC	chr10	CDH23	CAD23_HUMAN	ACC	T	CDH23_T1267	0.00012994	0.225502
GAAGCACTGGCACTGAGAC	chr4	PDS5A	PDS5A_HUMAN	ACT	T	PDS5A_T1160	0.00013083	0.225502
GGTTATGTAGCAAAACAAT	chr5	RICTOR	RICTR_HUMAN	TAT	Y	RICTOR_Y823	0.00013089	0.225502
CAATGACACTCTGGCGGCTG	chr2	MARCO	MARCO_HUMAN	ACT	T	MARCO_T85	0.00013094	0.225502
GCCAGCACCCTAGTGCCTG	chr16	SRCAP	SRCAP_HUMAN	AGC	S	SRCAP_S2775	0.00013115	0.225502
GGCACTGTGTCGAAAGTCAC	chr4	AFAP1	AFAP1_HUMAN	ACT	T	AFAP1_T315	0.00013156	0.225502
CCCACCCCTGTGAGTAGACGC	chr16	NPIPB15	NPB15_HUMAN	ACC	T	NPIPB15_T21	0.00013163	0.225502
AGTGTACCCTAACTAGCCG	chr14	HIF1A	HIF1A_HUMAN	ACC	T	HIF1A_T174	0.00013266	0.225502
GGCACCGGGCATGTGTCGTC	chr14	PPP4R3A	P4R3A_HUMAN	ACC	T	PPP4R3A_T24	0.0001328	0.225502
GGCATACAACCTGCTTCTG	chr1	LAMC1	LAMC1_HUMAN	TAC	Y	LAMC1_Y1212	0.00013299	0.225502
TCGCTATAGCCCCCACGAC	chr16	TEKT5	TEKT5_HUMAN	TAT	Y	TEKT5_Y89	0.0001351	0.225502
GATACGAGACCTACAGGTGCT	chr2	PROM2	PROM2_HUMAN	TAC	Y	PROM2_Y421	0.00013657	0.225502
GCCACGATCCTAGAGGTTGGA	chr19	COL5A3	CO5A3_HUMAN	ACG	T	COL5A3_T318	0.00013717	0.225502
GACTATAGTGGGAGAGATT	chr2	DYNC1I2	DC1I2_HUMAN	TAT	Y	DYNC1I2_Y247	0.00013732	0.225502
GACGGATATCGGGGGCCTCC	chr13	COL4A1	CO4A1_HUMAN	TAT	Y	COL4A1_Y475	0.00013822	0.225502
CCACACAGAGGGCTTCTCT	chr17	ETV4	ETV4_HUMAN	ACA	T	ETV4_T282	0.00013904	0.225502
GGCTACACGCAGTCCCCGG	chr1	RPA2	RFA2_HUMAN	TAC	Y	RPA2_Y20	0.00013923	0.225502
GAACAGTCACACCATTGGC	chr20	TGM3	TGM3_HUMAN	AGT	S	TGM3_S416	0.00013974	0.225502
CCGCTACAGTTCAAAAGAAG	chr16	TNRC6A	TNR6A_HUMAN	AGT	S	TNRC6A_S1824	0.00013992	0.225502
GAGTACGCCTGGGTCCCCC	chr12	PRICKLE1	PRIC1_HUMAN	TAC	Y	PRICKLE1_Y33	0.00014006	0.225502
AGCAGCAAATTAAACCCCA	chr19	PSG8	PSG8_HUMAN	AGC	S	PSG8_S154	0.00014113	0.225502
GGCTGACAGCAGTGGCAGAG	chr11	SCYL1	SCYL1_HUMAN	AGC	S	SCYL1_S192	0.00014164	0.225502
AATACAACAAAATCAAGAGTA	chr9	OGN	MIME_HUMAN	TAC	Y	OGN_Y196	0.0001417	0.225502
AACAAACAGAAATTGCCTA	chr11	GRIA4	GRIA4_HUMAN	ACA	T	GRIA4_T665	0.00014195	0.225502
TTTACAGAGAATTGGGTGGC	chr6	PKHD1	PKHD1_HUMAN	ACA	T	PKHD1_T2117	0.00014228	0.225502
TGAAGACAGCGACCAAGGC	chr2	CAPN13	CAN13_HUMAN	ACA	T	CAPN13_T218	0.00014272	0.225502
AACTGACTGAAGCCACCCC	chr6	PKHD1	PKHD1_HUMAN	ACT	T	PKHD1_T344	0.00014278	0.225502
ATCACTATTGAGTGCAGCG	chr20	KIF3B	KIF3B_HUMAN	ACT	T	KIF3B_T222	0.00014305	0.225502
GGCATATGCAGTGGACAAG	chr1	CELSR2	CELR2_HUMAN	TAT	Y	CELSR2_Y892	0.00014375	0.225502
TGGAGCAACTGGTAACCAA	chr1	SLC30A7	ZNT7_HUMAN	AGC	S	SLC30A7_S59	0.0001438	0.225502
GGCACTTGCGTGAACCAGT	chr1	CELSR2	CELR2_HUMAN	ACT	T	CELSR2_T1588	0.0001439	0.225502
AGGACGCTGGAGATGGTCC	chr10	VWA2	VWA2_HUMAN	ACG	T	VWA2_T246	0.00014475	0.225502
CTGACCACAAGGAAGCTGG	chr1	PTCH2	PTC2_HUMAN	ACC	T	PTCH2_T840	0.00014561	0.225502
GCATACTATATCATGTTTCT	chr10	MSS51	MSS51_HUMAN	TAT	Y	MSS51_Y437	0.00014597	0.225502
GTGACCCTAGACAACCGCTCT	chr13	PCDH20	PCD20_HUMAN	ACC	T	PCDH20_T132	0.0001471	0.225502
GCTGGGGACCCAGGAGACAG	chr11	EHBP1L1	EH1L1_HUMAN	ACC	T	EHBP1L1_T701	0.00014726	0.225502
CCTTGACCAAGGTGAGGGC	chr19	HSD17B14	DHB14_HUMAN	ACC	T	HSD17B14_T122	0.00014733	0.225502
TCAAGACTCTCCTCAGCCA	chr9	DAPK1	DAPK1_HUMAN	ACT	T	DAPK1_T562	0.00014744	0.225502
TTTCATGACCACTCACACGT	chr20	PCSK2	NEC2_HUMAN	ACC	T	PCSK2_T556	0.00014779	0.225502
CAGAGCGTGAGTGGGCAGGG	chr16	BRICD5	BRID5_HUMAN	AGC	S	BRICD5_S112	0.00014835	0.225502
ATCAGTGAGCTCTTCACCC	chr12	POLE	DPOE1_HUMAN	AGT	S	POLE_S1184	0.00014921	0.225502
GTGGCAGCACCCCCGGCAG	chr11	KCNQ1	KCNQ1_HUMAN	AGC	S	KCNQ1_S623	0.00014929	0.225502
GATGGCCACGGAGCAGCCCC	chr12	POLE	DPOE1_HUMAN	ACG	T	POLE_T449	0.0001495	0.225502
GGGCGACACTCACTGGCGAG	chr7	TRPV6	TRPV6_HUMAN	ACT	T	TRPV6_T621	0.00015014	0.225502
GCGAGCGGTGCGGAGGGAGG	chr7	EN2	HME2_HUMAN	AGC	S	EN2_S107	0.00015048	0.225502
ATGTACTATCGGGGGGCCC	chr17	RAB5C	RAB5C_HUMAN	TAC	Y	RAB5C_Y90	0.00015055	0.225502
AACAGCAACGTCAGCAGCC	chr2	UXS1	UXS1_HUMAN	AGC	S	UXS1_S315	0.00015084	0.225502
AGTTATGGAATAGAACCCC	chr8	ADAM2	ADAM2_HUMAN	TAT	Y	ADAM2_Y125	0.00015088	0.225502
ATAACACAAGAGATGCTCT	chr17	CCDC144A	C144A_HUMAN	ACA	T	CCDC144A_T989	0.00015116	0.225502
GGGACTGTGACAATGGGCTC	chr8	PARP10	PAR10_HUMAN	ACT	T	PARP10_T292	0.00015174	0.225502
CTCTACTTCCGTGGACACA	chr6	NR2E1	NR2E1_HUMAN	TAC	Y	NR2E1_Y106	0.00015196	0.225502
GTGTATGATGGCCAGGCCT	chr15	EPB42	EPB42_HUMAN	TAT	Y	EPB42_Y264	0.00015245	0.225537
CGGGGCTACGACTTCAACCG	chr19	DHPS	DHYS_HUMAN	TAC	Y	DHPS_Y34	0.00015462	0.227651
GGCTGGTACCAGTTCACTAC	chr8	FSBP	FSBP_HUMAN	ACC	T	FSBP_T136	0.00015482	0.227651
TCTCTGTATCCTGATGGTGA	chr6	COL12A1	COCA1_HUMAN	TAT	Y	COL12A1_Y1827	0.00015678	0.228469
GATACGGCTGCGCTGCAGACC	chr22	BCR	BCR_HUMAN	TAC	Y	BCR_Y436	0.00015682	0.228469
TTCACTCCTGATGAGACCC	chr22	MAPK12	MK12_HUMAN	ACT	T	MAPK12_T94	0.00015765	0.228469
ACCACCATGGCTAAGGTGGA	chr6	CCHCR1	CCHCR_HUMAN	ACC	T	CCHCR1_T446	0.00015786	0.228469
ACCACCATGGCTAAGGTGGA	chr6	CCHCR1	CCHCR_HUMAN	ACC	T	CCHCR1_T499	0.00015786	0.228469
AGGTAAGTACAAGGCCTTC	chr3	LMOD3	LMOD3_HUMAN	AGT	S	LMOD3_S231	0.00015821	0.228469
GGAAGCTACAGTGAGTCTG	chr6	GABRR2	GBRR2_HUMAN	AGC	S	GABRR2_S380	0.00015869	0.22848
ATTACGAACCCTCGATACC	chr2	POLR1A	RPA1_HUMAN	ACG	T	POLR1A_T34	0.00016092	0.229662
GACAGCATTCATAGACGGC	chr12	DYRK2	DYRK2_HUMAN	AGC	S	DYRK2_S129	0.0001612	0.229662
AGCAGCAGCAGCAGCAGCG	chr5	EGR1	EGR1_HUMAN	AGC	S	EGR1_S63	0.00016141	0.229662
AGCAGCAGCAGCAGCAGCG	chr9	SNAPC4	SNPC4_HUMAN	AGC	S	SNAPC4_S538	0.00016141	0.229662
GTGACCCAGGAAGTCCTTC	chr14	AREL1	AREL1_HUMAN	ACC	T	AREL1_T114	0.00016348	0.231281
GTAGGAGCCACTATGAGGA	chr5	COX7C	COX7C_HUMAN	AGC	S	COX7C_S17	0.00016394	0.231281
GCATTACCTCAGGTAAGAT	chr1	RNF19B	RN19B_HUMAN	TAC	Y	RNF19B_Y327	0.00016416	0.231281
GGACTACAGTGACCAGGTT	chr9	DENND1A	DEN1A_HUMAN	TAC	Y	DENND1A_Y41	0.00016446	0.231281
CAACTACTACTATGAACTC	chr10	WBP1L	WBP1L_HUMAN	TAC	Y	WBP1L_Y38	0.00016543	0.231971
GACATTTATTCAGAGACCTC	chr4	ANXA10	ANX10_HUMAN	TAT	Y	ANXA10_Y144	0.00016732	0.233464
CGCACCGACACCATCCGCT	chr9	CRAT	CACP_HUMAN	ACC	T	CRAT_T465	0.00016746	0.233464
GTCATATATCTCATCCTTGC	chr19	TM6SF2	TM6S2_HUMAN	TAT	Y	TM6SF2_Y224	0.00016796	0.233488
AGCAGCTGGGACTCCCAGC	chr8	ARHGAP39	RHG39_HUMAN	AGC	S	ARHGAP39_S575	0.00016975	0.234904
GAGACGGCACAGCAGCTGG	chr20	LAMA5	LAMA5_HUMAN	ACG	T	LAMA5_T2229	0.00017192	0.234904
ATTGCACAGTCTTGCCAGG	chr11	RAG2	RAG2_HUMAN	ACA	T	RAG2_T250	0.00017275	0.234904
GGACAAAAGCTACAACAATA	chr11	SLC5A12	SC5AC_HUMAN	AGC	S	SLC5A12_S607	0.00017314	0.234904
ATTCACCAAGATGCGGATC	chr18	LOXHD1	LOXH1_HUMAN	ACC	T	LOXHD1_T613	0.00017342	0.234904
ATTCACCAAGATGCGGATC	chr18	LOXHD1	LOXH1_HUMAN	ACC	T	LOXHD1_T59	0.00017342	0.234904
GGCGCAGTGGTAGGGTCGT	chr3	TMPPE	TMPPE_HUMAN	AGT	S	TMPPE_S149	0.00017342	0.234904
CATGAGTGGCCCCCTAGAA	chr17	PER1	PER1_HUMAN	AGT	S	PER1_S2	0.00017369	0.234904
CATGAGTGGCCCCCTAGAA	chr17	PER1	J3KRL7_HUMAN	AGT	S	PER1_S2	0.00017369	0.234904
CAAGCAGTAGCTGCCCCCC	chr18	NFATC1	NFAC1_HUMAN	AGT	S	NFATC1_S832	0.00017386	0.234904
ATTAGCAGAGATGTGATGC	chr3	PARP14	PAR14_HUMAN	AGC	S	PARP14_S1501	0.00017432	0.234904
GTTATCATGATGACTCAGATG	chr1	SORT1	SORT_HUMAN	TAT	Y	SORT1_Y821	0.00017672	0.237477
TGTATGCTGAAAATATTGT	chr2	TTN	TITIN_HUMAN	TAT	Y	TTN_Y24425	0.00017745	0.237797
TGCTACTCCTTCTGGCAGG	chr14	FNTB	FNTB_HUMAN	TAC	Y	FNTB_Y300	0.0001784	0.23841
GATCCGGAGTTACCTGAGGG	chr1	DFFB	DFFB_HUMAN	AGT	S	DFFB_S166	0.00017942	0.239112
AGTACATCATGTGAGTCTC	chr16	WWP2	WWP2_HUMAN	TAC	Y	WWP2_Y704	0.00018056	0.239971
AGTACGCGGCTGCCACAGG	chr7	GLI3	GLI3_HUMAN	TAC	Y	GLI3_Y933	0.00018193	0.241129
ATAACTGGACTATCAGCTG	chr12	MUC19	MUC19_HUMAN	ACT	T	MUC19_T3826	0.00018273	0.241201
GGCCGAGACCTTTGTCTTCC	chrX	TREX2	TREX2_HUMAN	ACC	T	TREX2_T9	0.00018308	0.241201
AATGACTATTCTTTCCAGC	chr17	BRIP1	FANCJ_HUMAN	ACT	T	BRIP1_T274	0.00018348	0.241201
ATTACCCAACTTCTGCTGG	chr5	PPIP5K2	VIP2_HUMAN	TAC	Y	PPIP5K2_Y200	0.00018421	0.241504
GCCATATAGCCCTGCAGTG	chr17	GRIN2C	NMDE3_HUMAN	TAT	Y	GRIN2C_Y551	0.00018489	0.241741
TCTACAGGTAAGTCTGTCAAT	chr5	ARSB	ARSB_HUMAN	ACA	T	ARSB_T299	0.00018605	0.242018
GACGAACCTTCAATGGGTC	chr7	GPNMB	GPNMB_HUMAN	ACC	T	GPNMB_T457	0.00018619	0.242018
CCTTACTGCCACTGCCAGC	chr2	LRP1B	LRP1B_HUMAN	TAC	Y	LRP1B_Y4308	0.00018857	0.242018
GGAGAGTGAGAGGCTTCTG	chr7	ASNS	ASNS_HUMAN	AGT	S	ASNS_S390	0.00018921	0.242018
TATACGAGGCACTGGTGAG	chr6	XPO5	XPO5_HUMAN	TAC	Y	XPO5_Y1101	0.00018942	0.242018
ACTACTTCGGGGCCGAACTGG	chr1	PTPRU	PTPRU_HUMAN	TAC	Y	PTPRU_Y664	0.00019021	0.242018
AATGCCTACGGAGGCGGCGG	chr5	HNRNPA0	ROA0_HUMAN	TAC	Y	HNRNPA0_Y234	0.00019138	0.242018
AATATGAAGTTGCCGATGATG	chr4	GRK4	GRK4_HUMAN	TAT	Y	GRK4_Y90	0.00019174	0.242018
GGGCAGCAGGTGATGGGGC	chr17	KANSL1	KANL1_HUMAN	AGC	S	KANSL1_S945	0.00019174	0.242018
CCTTCACCAGCTACAACTT	chr16	HYDIN	HYDIN_HUMAN	ACC	T	HYDIN_T4316	0.0001919	0.242018
AAGTCTTATGAAAATAAATC	chr17	NUFIP2	NUFP2_HUMAN	TAT	Y	NUFIP2_Y168	0.00019201	0.242018
ATGTACCCCAAGACGTGGT	chr19	KCNC3	KCNC3_HUMAN	TAC	Y	KCNC3_Y510	0.00019334	0.242018
TGCACAGCATCCCTGCTCT	chr2	DOCK10	DOC10_HUMAN	ACA	T	DOCK10_T1747	0.00019354	0.242018
GAAAACCATAAAACTGACC	chrX	AMMECR1	AMMR1_HUMAN	ACC	T	AMMECR1_T254	0.00019458	0.242018
GAAAACCATAAAACTGACC	chrX	AMMECR1	AMMR1_HUMAN	ACC	T	AMMECR1_T291	0.00019458	0.242018
GAATACAAAAGTCTTTGGT	chr17	SEC14L1	S14L1_HUMAN	ACA	T	SEC14L1_T382	0.00019542	0.242018
GATACGGTAGGCAGGGGCC	chr16	CTU2	CTU2_HUMAN	ACG	T	CTU2_T291	0.0001957	0.242018
GTGTATGGGGCACGGCTGA	chr14	DHRS1	DHRS1_HUMAN	TAT	Y	DHRS1_Y133	0.00019645	0.242018
GACACAAGCCTCATAGAGA	chr12	OR2AP1	O2AP1_HUMAN	ACA	T	OR2AP1_T190	0.00019812	0.242018
GAAAGTGAAGCACCTCCCC	chr6	BAG6	BAG6_HUMAN	AGT	S	BAG6_S226	0.00019941	0.242018
TGCACCCTCACGACAAGCT	chr11	IZUMO1R	JUNO_HUMAN	ACC	T	IZUMO1R_T57	0.00019984	0.242018
TCTCAGCGAATATGTGGCC	chr3	GALNT15	GLT15_HUMAN	AGC	S	GALNT15_S243	0.00020003	0.242018
GAGCTACAGCGAGGACTCG	chr1	ARHGEF10L	ARGAL_HUMAN	TAC	Y	ARHGEF10L_Y177	0.00020118	0.242018
AATATGATGATGATGAAAT	chr6	LTV1	LTV1_HUMAN	TAT	Y	LTV1_Y270	0.00020219	0.242018
GATTATTTGATAGAAAACG	chr6	SLC35D3	S35D3_HUMAN	TAT	Y	SLC35D3_Y406	0.00020242	0.242018
ATGTACCTGACCACGGTGC	chr9	OR1J1	OR1J1_HUMAN	TAC	Y	OR1J1_Y35	0.0002028	0.242018
ATGTACCTGACCACGGTGC	chr9	OR1J2	OR1J2_HUMAN	TAC	Y	OR1J2_Y35	0.0002028	0.242018
GCGTGGTATCAGACCTGGCC	chr8	SORBS3	VINEX_HUMAN	TAT	Y	SORBS3_Y78	0.00020294	0.242018
ATTACCTGGAGAAGGCGCTCC	chr9	CRAT	CACP_HUMAN	TAC	Y	CRAT_Y606	0.00020312	0.242018
GCCATTGAGCTTCAAGGACG	chr19	ZNF229	ZN229_HUMAN	AGC	S	ZNF229_S35	0.0002037	0.242018
GTAACCAAGCGTGTGGAGCTG	chr17	SYNRG	SYNRG_HUMAN	ACC	T	SYNRG_T1181	0.00020435	0.242018
GTTATAATGACAGCAGCTGTG	chr17	USP6	UBP6_HUMAN	TAT	Y	USP6_Y1343	0.00020476	0.242018
TTTGGGGACAACTAAAGCTG	chr5	C5orf24	CE024_HUMAN	ACA	T	C5orf24_T128	0.0002052	0.242018
CCTATGTATGTGATGAGTG	chr16	ZNF19	ZNF19_HUMAN	TAT	Y	ZNF19_Y385	0.00020545	0.242018
GACAAGAAGCTGCTTATTAG	chr12	POP5	POP5_HUMAN	AGC	S	POP5_S145	0.00020556	0.242018
ACAAGCACAGAATGGGACCT	chr22	RFPL1	RFPL1_HUMAN	AGC	S	RFPL1_S189	0.00020689	0.242018
ACAAGCACAGAATGGGACCT	chr22	RFPL3	RFPL3_HUMAN	AGC	S	RFPL3_S189	0.00020689	0.242018
ACAAGCACAGAATGGGACCT	chr22	RFPL2	RFPL2_HUMAN	AGC	S	RFPL2_S250	0.00020689	0.242018
GCGACGGTGGAGGCCGAGG	chr9	NXNL2	NXNL2_HUMAN	ACG	T	NXNL2_T17	0.0002077	0.242018
AGGCCTCAGCCGCCTGGAAG	chr14	SLC39A9	S39A9_HUMAN	AGC	S	SLC39A9_S284	0.00020778	0.242018
TGCAGCATGGGTCCTCTGAC	chr10	TLX1	TLX1_HUMAN	AGC	S	TLX1_S93	0.00020845	0.242018
AGAACCACCGGCCCCCCTAG	chr17	CYB5D2	NEUFC_HUMAN	ACC	T	CYB5D2_T222	0.00020858	0.242018
AATTATGCTCTTGGAGCAG	chr2	PSMD1	PSMD1_HUMAN	TAT	Y	PSMD1_Y80	0.00020867	0.242018
GCCTACGCCGCCTTCTCCG	chr16	C1QTNF8	C1QT8_HUMAN	TAC	Y	C1QTNF8_Y116	0.00020889	0.242018
GGTATGGGGAAGGGAGTGG	chr7	ZNF398	ZN398_HUMAN	TAT	Y	ZNF398_Y633	0.0002095	0.242018
AACAGCCAAGCCTGTGCCC	chr11	TPP1	TPP1_HUMAN	AGC	S	TPP1_S224	0.00020957	0.242018
GACACTGAGGTGAGAGACT	chr17	CNTNAP1	CNTP1_HUMAN	ACT	T	CNTNAP1_T299	0.00021065	0.242018
CTGTACTTGGTGGTGGCGG	chr5	PCDHGA11	PCDGB_HUMAN	TAC	Y	PCDHGA11_Y693	0.0002107	0.242018
GATACTGGAAGAGCCACCC	chr11	KDM4E	KDM4E_HUMAN	TAC	Y	KDM4E_Y122	0.00021084	0.242018
ATTATGGTATGAACGCTTG	chr15	AGBL1	CBPC4_HUMAN	TAT	Y	AGBL1_Y616	0.00021086	0.242018
CGTCACCCTGGGCATTCCA	chr2	POLR1A	RPA1_HUMAN	ACC	T	POLR1A_T1242	0.000213	0.242018
AGAAGTCACCACAGTGCTGC	chr3	DCBLD2	DCBD2_HUMAN	ACC	T	DCBLD2_T611	0.00021401	0.242018
ACTTTACTACTGTCCGACA	chr17	TLK2	TLK2_HUMAN	ACT	T	TLK2_T300	0.00021421	0.242018
ACTTTACTACTGTCCGACA	chr17	TLK2	TLK2_HUMAN	ACT	T	TLK2_T268	0.00021421	0.242018
GGCACCAGTGTCCTGACCACC	chr5	CKMT2	KCRS_HUMAN	ACC	T	CKMT2_T23	0.00021442	0.242018
AGTTTATGGCTTCCAGTGG	chr18	TYMS	TYSY_HUMAN	TAT	Y	TYMS_Y135	0.00021516	0.242018
CAGTCCTACCAAATCCTCAG	chr16	ZFHX3	ZFHX3_HUMAN	ACC	T	ZFHX3_T428	0.00021568	0.242018
GGCGTCTACACCTGCTCAGC	chr9	ADAMTSL1	ATL1_HUMAN	TAC	Y	ADAMTSL1_Y945	0.00021576	0.242018
CAGACTGGTGCCTTAGTGGT	chr2	PUM2	PUM2_HUMAN	ACT	T	PUM2_T444	0.00021643	0.242018
ACCAGTGTAATAAATGTCAC	chr3	MSL2	MSL2_HUMAN	AGT	S	MSL2_S544	0.00021669	0.242018
CCTATTACATCTACTCCGG	chr17	SOCS3	SOCS3_HUMAN	TAT	Y	SOCS3_Y165	0.00021669	0.242018
CGTACTGTCCACGCCGGGG	chr20	ADA	ADA_HUMAN	ACT	T	ADA_T212	0.00021687	0.242018
GGCACATTTCAGTACACCC	chr8	GRHL2	GRHL2_HUMAN	ACA	T	GRHL2_T247	0.00021691	0.242018
GAGACCAGGTGAGGGGGTTC	chr6	PPIL1	PPIL1_HUMAN	ACC	T	PPIL1_T18	0.00021732	0.242018
CCACTACAGTCTCTATCAC	chr6	MUC22	MUC22_HUMAN	ACA	T	MUC22_T358	0.00021762	0.242018
ACTATCCCATCCACCCACCTC	chr17	UBE2Z	UBE2Z_HUMAN	TAT	Y	UBE2Z_Y158	0.0002192	0.242713
GCCACGGTCCGGGGAGCCA	chr12	SETD1B	SET1B_HUMAN	ACG	T	SETD1B_T153	0.00021949	0.242713
GCTACTTTACAGCATTTCA	chr2	FASTKD1	FAKD1_HUMAN	ACT	T	FASTKD1_T523	0.00021975	0.242713
ATTACCAGGTATCGGCGGC	chr10	SKIDA1	SKDA1_HUMAN	TAC	Y	SKIDA1_Y246	0.00022058	0.242951
GACGCCCAGCATCAGGAACC	chr3	SIAH2	SIAH2_HUMAN	AGC	S	SIAH2_S121	0.00022097	0.242951
GCTGACCCAGCCGCACGCC	chr20	KCNS1	KCNS1_HUMAN	ACC	T	KCNS1_T162	0.00022195	0.243475
GAGTATCTCGTCACATTAC	chr8	ATP6V1C1	VATC1_HUMAN	TAT	Y	ATP6V1C1_Y181	0.00022296	0.243857
AGGAGTTCTGATATAACCTC	chr10	ACBD5	ACBD5_HUMAN	AGT	S	ACBD5_S156	0.00022334	0.243857
GCTACAGTGCCCCCCTACC	chr12	ATN1	ATN1_HUMAN	ACA	T	ATN1_T871	0.00022381	0.243857
TTTACTTCTTGACGGTCCAA	chr7	MET	MET_HUMAN	TAC	Y	MET_Y260	0.00022597	0.244198
CCGGGAGACATACAACTCAC	chr19	RAB4B	RAB4B_HUMAN	ACA	T	RAB4B_T95	0.00022684	0.244198
CCTACAGCGTGCAGGCTGTC	chr16	MON1B	MON1B_HUMAN	TAC	Y	MON1B_Y400	0.00022747	0.244198
CGCACTCGGCCCCACACCC	chr12	ABCB9	ABCB9_HUMAN	ACT	T	ABCB9_T515	0.00022771	0.244198
CCTGCTAACTGAGGCAGCAG	chr5	TMCO6	TMCO6_HUMAN	ACT	T	TMCO6_T320	0.00022791	0.244198
CCTGCTAACTGAGGCAGCAG	chr5	TMCO6	TMCO6_HUMAN	ACT	T	TMCO6_T326	0.00022791	0.244198
GCTCTACGAGATCGGGGGT	chr17	TMC8	TMC8_HUMAN	TAC	Y	TMC8_Y96	0.00022813	0.244198
CTGTATAAAGTCATTGATG	chr3	BFSP2	BFSP2_HUMAN	TAT	Y	BFSP2_Y210	0.00022858	0.244198
CGTGGTGAGCAAGCTAATCC	chr3	DNAH1	DYH1_HUMAN	AGC	S	DNAH1_S1504	0.0002303	0.244198
CATAGTGGGTTCTTCGTGGAC	chrX	BMX	BMX_HUMAN	AGT	S	BMX_S122	0.00023093	0.244198
GCCAGCAGTGCTGGGAGTGG	chr1	HLX	HLX_HUMAN	AGC	S	HLX_S419	0.00023105	0.244198
AGTACTCAGTTTAATCCAGG	chr2	LRP1B	LRP1B_HUMAN	ACT	T	LRP1B_T3939	0.00023119	0.244198
GACAGACAAGTATCAGGTA	chr12	ARL1	ARL1_HUMAN	ACA	T	ARL1_T72	0.00023119	0.244198
GGCACACATGCAGGTGAGT	chr10	ZNF485	ZN485_HUMAN	ACA	T	ZNF485_T80	0.00023119	0.244198
CCCACCAACAGCCCAGAGC	chr3	KNG1	KNG1_HUMAN	ACC	T	KNG1_T273	0.00023245	0.244472
AGATCACAGACCTCCCCCG	chr10	SLIT1	SLIT1_HUMAN	ACA	T	SLIT1_T370	0.00023246	0.244472
CAGAGCGTCTGTGAGACGA	chr14	DYNC1H1	DYHC1_HUMAN	AGC	S	DYNC1H1_S2140	0.00023462	0.244612
AATGCGAACAGACAGACTTG	chr3	MBNL1	MBNL1_HUMAN	ACA	T	MBNL1_T179	0.00023553	0.244612
GAAACAGCTTGCTTCCTAC	chr7	KBTBD2	KBTB2_HUMAN	ACA	T	KBTBD2_T107	0.00023575	0.244612
CAGTAGCTGCTCTACTCCT	chrX	P2RY4	P2RY4_HUMAN	AGC	S	P2RY4_S356	0.000236	0.244612
CAGAGCAGTCGACTCTGCG	chr21	PCNT	PCNT_HUMAN	AGC	S	PCNT_S2701	0.00023678	0.244612
AAATGAGTGAGCCCCACTA	chrX	KLHL13	KLH13_HUMAN	AGT	S	KLHL13_S475	0.000237	0.244612
GGAAGCCAGCCAGACCCTCC	chr6	TNFRSF21	TNR21_HUMAN	AGC	S	TNFRSF21_S640	0.00023731	0.244612
TGCTCACCAAGGTGAGCTG	chr17	PIK3R6	PI3R6_HUMAN	ACC	T	PIK3R6_T85	0.00023754	0.244612
AGTACCTTTGAGTTGGTGCTG	chr1	PADI6	PADI6_HUMAN	ACC	T	PADI6_T232	0.00023895	0.244612
GCCCACTCCTAAGACGGCC	chr6	PRRC2A	PRC2A_HUMAN	ACT	T	PRRC2A_T387	0.00023992	0.244612
GTGCCACCGTTGTGACAGG	chr6	ALDH5A1	SSDH_HUMAN	ACC	T	ALDH5A1_T405	0.0002404	0.244612
GAGTGAGTCTCAGGGTCAC	chr1	FCRL3	FCRL3_HUMAN	AGT	S	FCRL3_S466	0.00024073	0.244612
GATACTACTCAGAAAAGGCGC	chr1	CYP4Z1	CP4Z1_HUMAN	ACT	T	CYP4Z1_T276	0.00024111	0.244612
ACTACTATGGGATGGGATG	chr12	ADGRD1	AGRD1_HUMAN	TAC	Y	ADGRD1_Y675	0.00024123	0.244612
AAGACAGTGCTGATCAAGGCA	chr10	ZSWIM8	ZSWM8_HUMAN	ACA	T	ZSWIM8_T1247	0.00024154	0.244612
TAATGGGACCACTGAGCATC	chr3	PLCH1	PLCH1_HUMAN	ACC	T	PLCH1_T482	0.00024154	0.244612
CTCAGACATGCCAGAAAGC	chr2	DNAJC10	DJC10_HUMAN	ACA	T	DNAJC10_T734	0.00024331	0.244612
CTTCCACCGACAAGCCGTC	chr9	ANGPTL2	ANGL2_HUMAN	ACC	T	ANGPTL2_T268	0.00024405	0.244612
AGTACCTGGTTGAGTGGGG	chr6	PHF1	PHF1_HUMAN	TAC	Y	PHF1_Y557	0.00024494	0.244612
GGAAGCTATGATTACTGGG	chr12	CLEC9A	CLC9A_HUMAN	AGC	S	CLEC9A_S170	0.00024529	0.244612
GGACACTTCCAGTGCTGAC	chr1	KIF2C	KIF2C_HUMAN	ACT	T	KIF2C_T502	0.00024529	0.244612
GGACACTTCCAGTGCTGAC	chr1	KIF2C	KIF2C_HUMAN	ACT	T	KIF2C_T461	0.00024529	0.244612
AGGACTTTCCTGAAGCAGG	chr16	AXIN1	AXIN1_HUMAN	ACT	T	AXIN1_T104	0.00024543	0.244612
TACACGCTACCCACCAAGG	chr15	CILP	CILP1_HUMAN	ACG	T	CILP_T471	0.00024543	0.244612
GATTCAGACTTTCCACCTGC	chr20	SPAG4	SPAG4_HUMAN	ACT	T	SPAG4_T385	0.00024557	0.244612
ATTTACCCAAGCGGACGTG	chr6	POU3F2	PO3F2_HUMAN	ACC	T	POU3F2_T287	0.00024574	0.244612
TAGACTCTGCAGGAGCTGGAG	chr15	GOLGA6L4	GG6L4_HUMAN	ACT	T	GOLGA6L4_T435	0.00024759	0.245083
CATTCAGCACCAAAGTCTC	chr2	ABCA12	ABCAC_HUMAN	AGC	S	ABCA12_S1624	0.0002481	0.245083
GGAACTACTGGGAAGGGAT	chr17	GPR179	GP179_HUMAN	ACT	T	GPR179_T1826	0.00024832	0.245083
GGATGACCATGTACCTCTT	chr16	GPRC5B	GPC5B_HUMAN	ACC	T	GPRC5B_T252	0.00024916	0.245083
GTGACCGGGGAGGCAGATGA	chr14	DCAF5	DCAF5_HUMAN	ACC	T	DCAF5_T686	0.00024933	0.245083
ATTCACCACTTACAGCCTTG	chr6	GPR63	GPR63_HUMAN	ACT	T	GPR63_T332	0.00024951	0.245083
AATAACTAGGAGGAAAAAG	chr9	TTF1	TTF1_HUMAN	ACT	T	TTF1_T50	0.00024976	0.245083
CCTACCGCCGTGCAAAAGG	chrX	ITM2A	ITM2A_HUMAN	ACC	T	ITM2A_T10	0.00025123	0.246027
CTCACCCTCAATGTGGCCT	chr12	OGFOD2	OGFD2_HUMAN	ACC	T	OGFOD2_T242	0.00025192	0.246204
GAGACCCCTGGTGCCCTTTCT	chr12	AKAP3	AKAP3_HUMAN	ACC	T	AKAP3_T646	0.000254	0.247165
AAATACGGATCACAAGTTG	chr15	IGF1R	IGF1R_HUMAN	TAC	Y	IGF1R_Y869	0.00025408	0.247165
GGTGACAGTGTACCCAGAG	chr6	HLA-DOB	DOB_HUMAN	ACA	T	HLA-DOB_T126	0.00025445	0.247165
GGATAACTGGATCATCACC	chr12	MUC19	MUC19_HUMAN	ACT	T	MUC19_T3248	0.00025507	0.247165
TGAAGAGCTTAGGGGAGCG	chr19	NLRP4	NALP4_HUMAN	AGC	S	NLRP4_S537	0.00025582	0.247165
TCAGTATGTCCTGTCCCGG	chr20	STK35	STK35_HUMAN	TAT	Y	STK35_Y326	0.00025643	0.247165
CACACCATGCTGTTGAAAC	chr9	NAA35	NAA35_HUMAN	ACC	T	NAA35_T473	0.00025648	0.247165
CAGTCACTCGGGCGCTCTC	chr19	ICAM5	ICAM5_HUMAN	ACT	T	ICAM5_T461	0.00025736	0.24752
GACGTTTATGCAATTAAACC	chr9	HSDL2	HSDL2_HUMAN	TAT	Y	HSDL2_Y260	0.00025827	0.247546
CAGTAACCAAGGAAGACAT	chr7	HEPACAM2	HECA2_HUMAN	ACC	T	HEPACAM2_T210	0.00025841	0.247546
AATGGAGACTGCAGAGAAAC	chr19	SUGP2	SUGP2_HUMAN	ACT	T	SUGP2_T787	0.00025905	0.247669
GGCGACGTGTCCTCTGTGC	chr6	RNF39	RNF39_HUMAN	ACG	T	RNF39_T87	0.00025957	0.247676
CATCAAGACGCACCCGCTCA	chr5	SEMA6A	SEM6A_HUMAN	ACG	T	SEMA6A_T394	0.00026139	0.248316
CTCGACCGCGGTGAGGCGG	chr20	PSMA7	PSA7_HUMAN	ACC	T	PSMA7_T31	0.00026151	0.248316
CTGGAACTGCAGGAGACAT	chr2	COL4A3	CO4A3_HUMAN	ACT	T	COL4A3_T1284	0.00026178	0.248316
GGTGATCACGGTGGATGCCA	chr7	FLNC	FLNC_HUMAN	ACG	T	FLNC_T1667	0.00026273	0.248729
GGCCCACTAAAAAACACAA	chr3	ROBO2	ROBO2_HUMAN	ACT	T	ROBO2_T1288	0.00026382	0.249273
ACCAGTGTGTTTATTACCA	chr7	TRRAP	TRRAP_HUMAN	AGT	S	TRRAP_S1809	0.00026472	0.24931
TCTCACCACCATCTGCCAGC	chr12	POLE	DPOE1_HUMAN	ACC	T	POLE_T745	0.00026489	0.24931
GCTACAGATCCTGTAACCTTG	chr21	ADAMTS1	ATS1_HUMAN	TAC	Y	ADAMTS1_Y605	0.00026576	0.249644
GGCAGTCTGGCGGCTGAATTT	chr2	STAT1	STAT1_HUMAN	AGT	S	STAT1_S399	0.00026666	0.250004
CCTCTACGATGTTAAAGAA	chr9	DOCK8	DOCK8_HUMAN	TAC	Y	DOCK8_Y291	0.00026817	0.250503
CCTCTACTTCAGCCGACTC	chr19	DMKN	DMKN_HUMAN	TAC	Y	DMKN_Y391	0.00026845	0.250503
GGGCAGTGCAGCAGACGTG	chr1	PPFIA4	LIPA4_HUMAN	AGT	S	PPFIA4_S509	0.00026888	0.250503
GGAGGATAGCCTGCTGTACG	chr17	BAHCC1	BAHC1_HUMAN	AGC	S	BAHCC1_S1923	0.0002699	0.250503
AGGAGTGCCAGCTTCTCTC	chr11	GAB2	GAB2_HUMAN	AGT	S	GAB2_S208	0.0002703	0.250503
GGTGAGTGAGCGTCTCTCC	chr1	MFN2	MFN2_HUMAN	AGT	S	MFN2_S245	0.0002703	0.250503
GCTACCTGGAAGAATATTTC	chr2	ACVR2A	AVR2A_HUMAN	ACC	T	ACVR2A_T63	0.00027354	0.253021
ACTAGCTTCGAGGAAGCCA	chr4	PPP3CA	PP2BA_HUMAN	AGC	S	PPP3CA_S417	0.00027529	0.253374
ACTAGCTTCGAGGAAGCCA	chr4	PPP3CA	PP2BA_HUMAN	AGC	S	PPP3CA_S469	0.00027529	0.253374
CCCACGTTTATTGGGACCC	chr1	MTR	METH_HUMAN	ACG	T	MTR_T954	0.0002757	0.253374
GCCCCAGCAAGCTGGAGGC	chr1	GRHL3	GRHL3_HUMAN	AGC	S	GRHL3_S153	0.00027677	0.253374
AGCGTCCAGCGTGGGGGCAG	chr19	SLC1A5	AAAT_HUMAN	AGC	S	SLC1A5_S425	0.00027743	0.253374
GCTATGAAACTCAGGTACAC	chr15	EIF2AK4	E2AK4_HUMAN	TAT	Y	EIF2AK4_Y1550	0.00027752	0.253374
ACAAGAGACGATCATTGAGG	chr20	CHD6	CHD6_HUMAN	ACG	T	CHD6_T697	0.00027787	0.253374
ATCAGCAAACCGCTAGCAA	chr6	CDKAL1	CDKAL_HUMAN	AGC	S	CDKAL1_S503	0.00027882	0.253374
CCAAGCTTAGATGTACACA	chr11	AHNAK	AHNK_HUMAN	AGC	S	AHNAK_S4953	0.00027992	0.253374
TTCACCCGGAAGGAAGACC	chr7	GIMAP6	GIMA6_HUMAN	ACC	T	GIMAP6_T163	0.00028003	0.253374
GGTACAGTCCCACCGAGTTTG	chr11	DEAF1	DEAF1_HUMAN	TAC	Y	DEAF1_Y235	0.00028033	0.253374
TATATGGACCGGCATACAG	chr19	PSG11	PSG11_HUMAN	TAT	Y	PSG11_Y91	0.00028033	0.253374
GGAGGCTAGCAGCAGAGGCA	chr1	FCRL3	FCRL3_HUMAN	AGC	S	FCRL3_S708	0.00028073	0.253374
ATTGGGTATAAGGTTGACAC	chrX	ZBTB33	KAISO_HUMAN	TAT	Y	ZBTB33_Y617	0.00028219	0.253716
AGACCACGGCTGGCAGGCA	chr12	KRT3	K2C3_HUMAN	ACG	T	KRT3_T403	0.00028239	0.253716
GCTACAGAGTCTTCGAGAGC	chr2	PPP1R7	PP1R7_HUMAN	AGT	S	PPP1R7_S121	0.00028287	0.253716
CAAAGTAACGTGTGTAGAAA	chr6	PTPRK	PTPRK_HUMAN	ACG	T	PTPRK_T1012	0.00028402	0.253716
TTTACCAGCTCATTAAAGAG	chr6	ICK	ICK_HUMAN	TAC	Y	ICK_Y87	0.00028402	0.253716
AGCTATCACCCTGAGTGCC	chr11	KMT2A	KMT2A_HUMAN	TAT	Y	KMT2A_Y1505	0.00028435	0.253716
TGGTGAGCGCCTCCCGGGC	chr10	TYSND1	TYSD1_HUMAN	AGC	S	TYSND1_S20	0.00028478	0.253716
GAGAGTGGATCAGGGAAGAC	chr12	MYO1A	MYO1A_HUMAN	AGT	S	MYO1A_S103	0.00028536	0.253765
GTGCTACAGCAGCTCAGCA	chr6	KLC4	KLC4_HUMAN	ACA	T	KLC4_T198	0.00028651	0.253855
ACCACCCACTAAGAAGCCAG	chr1	KIAA1522	K1522_HUMAN	ACT	T	KIAA1522_T685	0.00028703	0.253855
CCCGAGGACGTCCCCCCAGC	chr12	RILPL1	RIPL1_HUMAN	ACG	T	RILPL1_T345	0.00028756	0.253855
GATTAGCAGAGGTGCTAAA	chr6	HMGN3	HMGN3_HUMAN	AGC	S	HMGN3_S57	0.00028756	0.253855
CACACCCAGATGGGCCAGC	chr19	HSH2D	HSH2D_HUMAN	ACC	T	HSH2D_T21	0.00028845	0.253917
GAAAGTCTGAGAAATTGTCC	chr1	FMO5	FMO5_HUMAN	AGT	S	FMO5_S451	0.00028868	0.253917
GGTGACAGGTGAGGCGCGC	chr16	RGS11	RGS11_HUMAN	ACA	T	RGS11_T53	0.0002893	0.254001
AATAGTATTTGGTAAGCTA	chr13	TM9SF2	TM9S2_HUMAN	AGT	S	TM9SF2_S545	0.00029041	0.254513
AGGAAAGCTGCAGTGACAG	chr13	PCDH9	PCDH9_HUMAN	AGC	S	PCDH9_S1062	0.00029147	0.254887
TGTACCCGCGCGGCAACCAC	chr18	GRP	GRP_HUMAN	TAC	Y	GRP_Y38	0.00029189	0.254887
GAAGCAAAGTGTGGAAGAAA	chr20	MACROD2	MACD2_HUMAN	AGT	S	MACROD2_S268	0.000293	0.255395
CACAGCAGGTATCTTCCAT	chr5	TXNDC15	TXD15_HUMAN	AGC	S	TXNDC15_S251	0.00029418	0.255963
GAAGTTCACCTTCCACAGCA	chr11	DGKZ	DGKZ_HUMAN	ACC	T	DGKZ_T385	0.00029516	0.256354
GAGAGCTCTTCAAAACTGG	chr5	RAI14	RAI14_HUMAN	AGC	S	RAI14_S872	0.00029759	0.25754
GTTACCCGCTGGCCCTGGTC	chr19	SLC25A23	SCMC3_HUMAN	TAC	Y	SLC25A23_Y395	0.00029759	0.25754
GGAGGCAAGTGGTCAACAGC	chr2	RBMS1	RBMS1_HUMAN	AGT	S	RBMS1_S384	0.00029899	0.257777
GAGACTAGCCACACCCTCCAG	chr20	TMEM74B	TM74B_HUMAN	ACT	T	TMEM74B_T249	0.00029949	0.257777
TTAACTGATGAAAAAAGTAA	chr12	CCDC91	CCD91_HUMAN	ACT	T	CCDC91_T108	0.00030116	0.257777
GGTTACTACCTGGCTACAG	chr11	PRPF19	PRP19_HUMAN	TAC	Y	PRPF19_Y405	0.00030129	0.257777
AGCAGCACTGAGGGACACCC	chr16	PDXDC1	PDXD1_HUMAN	AGC	S	PDXDC1_S721	0.00030146	0.257777
AGCAGCACTGAGGGACACCC	chr16	PDXDC1	PDXD1_HUMAN	AGC	S	PDXDC1_S748	0.00030146	0.257777
GCTGAGCAAAGGCTCCCAG	chr17	EVPL	EVPL_HUMAN	AGC	S	EVPL_S6	0.00030165	0.257777
CCCTTCTACTTACGCCACCA	chr7	PUS7	PUS7_HUMAN	ACT	T	PUS7_T633	0.00030309	0.257777
TTCAGTTCTGAGTGGTCTG	chr15	DUOXA1	DOXA1_HUMAN	AGT	S	DUOXA1_S73	0.00030334	0.257777
CCAGGATAGCGTGCAAGGTC	chr22	HIC2	HIC2_HUMAN	AGC	S	HIC2_S210	0.00030395	0.257777
GGTACCCCTTCCTGATGATCC	chr2	TCF7L1	TF7L1_HUMAN	TAC	Y	TCF7L1_Y122	0.00030417	0.257777
GGGACGGTTGATGGTATCG	chr1	SHCBP1L	SHP1L_HUMAN	ACG	T	SHCBP1L_T484	0.00030597	0.257777
CCAACACAGAGGCCTATTCC	chr7	GLI3	GLI3_HUMAN	ACA	T	GLI3_T389	0.00030598	0.257777
GCGAGCGCCTTCTCATACTA	chr10	CNNM2	CNNM2_HUMAN	AGC	S	CNNM2_S708	0.00030601	0.257777
GGACCACATGCATCAACAC	chr2	FBLN7	FBLN7_HUMAN	ACA	T	FBLN7_T286	0.00030601	0.257777
CTCAGAGCCATTCTCCGGG	chr1	GLIS1	GLIS1_HUMAN	AGC	S	GLIS1_S480	0.00030639	0.257777
GGAAGGTACATCAAGCACAA	chrX	FAM47C	FA47C_HUMAN	ACA	T	FAM47C_T832	0.00030744	0.258212
CAATCACCATGGACCTTAC	chr12	ARHGDIB	GDIR2_HUMAN	ACC	T	ARHGDIB_T84	0.00030814	0.258351
GGCCAGCAGCCCCATCCCGG	chrX	FLNA	FLNA_HUMAN	AGC	S	FLNA_S2033	0.00030965	0.258816
GGGACGCTGATGAAAGTAACA	chr3	FGD5	FGD5_HUMAN	ACG	T	FGD5_T1119	0.00031006	0.258816
GTCTATGGAGCCAAGTTTG	chr1	KDM4A	KDM4A_HUMAN	TAT	Y	KDM4A_Y973	0.0003103	0.258816
CCTGAGCACCAAGCTCAAGC	chr22	MYH9	MYH9_HUMAN	ACC	T	MYH9_T1329	0.00031246	0.259781
ACTACTTCCAGAACACCCA	chr12	ARF3	ARF3_HUMAN	TAC	Y	ARF3_Y81	0.00031257	0.259781
TACTATTCTGGAGAAGGTA	chr15	AQR	AQR_HUMAN	TAT	Y	AQR_Y444	0.00031419	0.259781
CCGCAAAAGCGTAGTCAGCC	chr6	ARMC12	ARM12_HUMAN	AGC	S	ARMC12_S17	0.00031462	0.259781
GAAACTGACCATCAGTACC	chr20	E2F1	E2F1_HUMAN	ACT	T	E2F1_T96	0.00031471	0.259781
GAATTACGACAAGCTCAGC	chrX	ELK1	ELK1_HUMAN	TAC	Y	ELK1_Y57	0.0003162	0.259781
TTGCTACAGTTGTGATTGG	chr14	IFI27	IFI27_HUMAN	ACA	T	IFI27_T35	0.00031678	0.259781
CCGCAGCCTGACTGACACG	chr11	FAT3	FAT3_HUMAN	AGC	S	FAT3_S3969	0.00031772	0.259781
CGTGCGCACCGTCAGGGTCG	chr19	LSR	LSR_HUMAN	ACC	T	LSR_T172	0.0003182	0.259781
TGTACTATCTACTATCCTTGC	chr11	OR51M1	O51M1_HUMAN	TAC	Y	OR51M1_Y72	0.00031865	0.259781
AATACTGGGAAAGGCTATG	chr12	FAM186A	F186A_HUMAN	ACT	T	FAM186A_T2181	0.00031895	0.259781
GCCACGCTGGTGAGCCCCC	chr19	U2AF2	U2AF2_HUMAN	ACG	T	U2AF2_T343	0.00031919	0.259781
GTGACGGTGTCTCGGAGCAG	chr12	KRT79	K2C79_HUMAN	ACG	T	KRT79_T37	0.00031951	0.259781
GCTCAGCACCAGCTGGACC	chr17	GAA	LYAG_HUMAN	AGC	S	GAA_S270	0.00032111	0.259781
CGGGCAGCGAGCTGCAGCG	chr13	URAD	URAD_HUMAN	AGC	S	URAD_S73	0.0003214	0.259781
TATATGGTGGTGAGACCAAAA	chr4	JCHAIN	IGJ_HUMAN	TAT	Y	JCHAIN_Y140	0.00032218	0.259781
GGTACAAACTCCAGATGATCG	chr10	HPS1	HPS1_HUMAN	TAC	Y	HPS1_Y621	0.00032255	0.259781
ATCAGCAGAAGCTCGTATAA	chr1	CHML	RAE2_HUMAN	AGC	S	CHML_S563	0.00032266	0.259781
ATGTACTACGTCTGGGGCAG	chr12	ABCB9	ABCB9_HUMAN	TAC	Y	ABCB9_Y412	0.00032266	0.259781
GCTAGTTGTGAGAGACATTC	chr2	PTPN4	PTN4_HUMAN	AGT	S	PTPN4_S589	0.00032287	0.259781
CTATTACGACTCCATGGGT	chr12	SENP1	SENP1_HUMAN	TAC	Y	SENP1_Y549	0.00032289	0.259781
ACTATGTACTTTGTGACTT	chr4	BMP2K	BMP2K_HUMAN	TAT	Y	BMP2K_Y194	0.00032327	0.259781
GAAACATTGCCCATCTTCC	chr1	KCNA2	KCNA2_HUMAN	ACA	T	KCNA2_T184	0.00032456	0.260022
GGCTAGCCAGGGAGAGAGA	chr1	CEP170	CE170_HUMAN	AGC	S	CEP170_S636	0.00032543	0.260022
ACGCAGCGGGTCCAAGGAC	chr10	DLG5	DLG5_HUMAN	AGC	S	DLG5_S1698	0.00032555	0.260022
CTCACCCGTGACCCCTTTCC	chr19	MAST1	MAST1_HUMAN	ACC	T	MAST1_T331	0.00032572	0.260022
CCTACTGCCCCACAGAGCC	chrX	FLNA	FLNA_HUMAN	TAC	Y	FLNA_Y2106	0.00032739	0.260536
CCTAAGCCCCGCCGAGCTG	chr6	PRDM13	PRD13_HUMAN	AGC	S	PRDM13_S508	0.00032759	0.260536
CATCTTCACCAGCGAGCACG	chr2	NCK2	NCK2_HUMAN	ACC	T	NCK2_T366	0.00032798	0.260536
AGTGTACGTTCCTGATGAG	chr15	IGF1R	IGF1R_HUMAN	TAC	Y	IGF1R_Y987	0.00032976	0.261521
GCTACCTTCCTACACCACAT	chr12	KCNA6	KCNA6_HUMAN	TAC	Y	KCNA6_Y512	0.00033068	0.261821
AAGACGGTGATAGGAGACCA	chr16	CES1	EST1_HUMAN	ACG	T	CES1_T463	0.00033192	0.262374
GAGACCAGGGTGTGTGCAGG	chr17	MYH3	MYH3_HUMAN	ACC	T	MYH3_T1818	0.00033338	0.262783
CATTTACAGCCTGAGAAACA	chr19	OR7G3	OR7G3_HUMAN	AGC	S	OR7G3_S291	0.00033389	0.262783
GCGTATGCCTCCGAGGACG	chr1	ATAD3A	ATD3A_HUMAN	TAT	Y	ATAD3A_Y590	0.00033483	0.262783
GGAACAGCGGAGGACGAAGAG	chr13	GPALPP1	GPAM1_HUMAN	ACA	T	GPALPP1_T19	0.00033536	0.262783
ATCTACTATGTGGTGGACCC	chr17	DHX8	DHX8_HUMAN	TAT	Y	DHX8_Y853	0.00033583	0.262783
ATCTACTATGTGGTGGACCC	chr17	DHX8	F5H658_HUMAN	TAT	Y	DHX8_Y853	0.00033583	0.262783
AGTTACCAGAGCCCTGGAA	chr10	RPP38	RPP38_HUMAN	ACC	T	RPP38_T121	0.00033624	0.262783
GGCGCTCAGCGGGCTCCAGA	chr17	SRCIN1	SRCN1_HUMAN	AGC	S	SRCIN1_S69	0.00033698	0.262936
TGCTGACCCTGGGCCAGCT	chr1	AVPR1B	V1BR_HUMAN	ACC	T	AVPR1B_T58	0.00033841	0.263627
GCTACAGAGACCCCTACTC	chr8	PLEC	PLEC_HUMAN	TAC	Y	PLEC_Y3573	0.00033941	0.263981
CTGTGACCAGCTTCACAAA	chr19	SYT3	SYT3_HUMAN	ACC	T	SYT3_T574	0.00034057	0.264458
CCTATAGTTGTAATGAATG	chr12	ZNF268	ZN268_HUMAN	TAT	Y	ZNF268_Y640	0.00034273	0.265283
CCTATAGTTGTAATGAATG	chr12	ZNF268	ZN268_HUMAN	AGT	S	ZNF268_S641	0.00034273	0.265283
TCAACATTAAGGACACATA	chr3	WDR48	WDR48_HUMAN	ACA	T	WDR48_T112	0.00034489	0.266529
GAGACAGAGGGCCTGAGGC	chr11	APOA1	APOA1_HUMAN	ACA	T	APOA1_T103	0.00034582	0.266785
GCTACGTGAAAATCCGCAGC	chr18	DOK6	DOK6_HUMAN	TAC	Y	DOK6_Y13	0.00034705	0.266785
TACTACGTGTTAGAGGGCC	chr19	NLRP5	NALP5_HUMAN	TAC	Y	NLRP5_Y596	0.00034715	0.266785
TGAAGACAGCGGGAAAGCCC	chr5	MTRR	MTRR_HUMAN	AGC	S	MTRR_S512	0.00034922	0.266785
GCTTCAGACTACCAAACTGG	chr2	TXNDC9	TXND9_HUMAN	ACT	T	TXNDC9_T21	0.00034983	0.266785
GTGGACTATAGGTACCAGGC	chr11	ATG2A	ATG2A_HUMAN	TAT	Y	ATG2A_Y1123	0.00035066	0.266785
ACCACTGACAAGATCACAC	chr4	RUFY3	RUFY3_HUMAN	ACT	T	RUFY3_T15	0.00035138	0.266785
GACAGACACCCCAGGCAGCG	chr20	RBBP8NL	RB8NL_HUMAN	ACC	T	RBBP8NL_T578	0.00035146	0.266785
GCAAGTGTGCTACAGTGCT	chr1	SELP	LYAM3_HUMAN	AGT	S	SELP_S488	0.00035212	0.266785
CCTGACCACAGAGGAGAGGC	chr1	GJA4	CXA4_HUMAN	ACA	T	GJA4_T296	0.00035238	0.266785
TGGTACTCGCGCAAGGACC	chr16	ZNF598	ZN598_HUMAN	TAC	Y	ZNF598_Y164	0.00035238	0.266785
AGCAGTCCCCCACATGGAG	chrX	SHROOM4	SHRM4_HUMAN	AGT	S	SHROOM4_S494	0.00035286	0.266785
GAACATCAGTGAAGTCCTGG	chr17	ZZEF1	ZZEF1_HUMAN	AGT	S	ZZEF1_S927	0.00035354	0.266785
GAAGTACGCCTGTGGGCTC	chr11	SF1	SF01_HUMAN	ACG	T	SF1_T454	0.0003542	0.266785
CACAGCCCTGAGAAGGTCC	chr11	ODF3	ODF3A_HUMAN	AGC	S	ODF3_S222	0.00035485	0.266785
AAAAACAGAGGATAGGGAG	chr7	PUS7	PUS7_HUMAN	ACA	T	PUS7_T222	0.00035528	0.266785
GGAGTACTTGCGCCTGTCC	chr16	ORC6	ORC6_HUMAN	TAC	Y	ORC6_Y27	0.00035546	0.266785
TCCCACCATAGGTGAGGTG	chr1	ARF1	ARF1_HUMAN	ACC	T	ARF1_T48	0.00035546	0.266785
TCTCACAGCAGGTCCCATG	chr10	RBM20	RBM20_HUMAN	ACA	T	RBM20_T334	0.0003557	0.266785
GAAAGCTACATGGGCATTC	chr19	GIPC3	GIPC3_HUMAN	AGC	S	GIPC3_S253	0.00035729	0.267411
CACCAGCACGGCCGCGCAGA	chr14	NPAS3	NPAS3_HUMAN	ACG	T	NPAS3_T818	0.00035786	0.267411
GACAGTACAGGTGGTGACC	chr8	PARP10	PAR10_HUMAN	AGT	S	PARP10_S582	0.00035878	0.267411
GACACCTGCCACTGCGAGCC	chr15	MEGF11	MEG11_HUMAN	ACC	T	MEGF11_T117	0.0003596	0.267411
ATCACTCTTCGGGAAGCCC	chr20	CEP250	CP250_HUMAN	ACT	T	CEP250_T544	0.00036074	0.267411
GAGTACCAGCTAGAATCAT	chr12	A2ML1	A2ML1_HUMAN	TAC	Y	A2ML1_Y832	0.00036074	0.267411
CTTATCATCAGGAATTGAAAA	chr5	OSMR	OSMR_HUMAN	TAT	Y	OSMR_Y59	0.00036097	0.267411
ACAATACAGGGGCCCAGAC	chr5	PCDHAC2	PCDC2_HUMAN	ACA	T	PCDHAC2_T811	0.00036208	0.267411
GGCCACCGGGTACGCGGGT	chr20	ADAM33	ADA33_HUMAN	ACC	T	ADAM33_T377	0.00036219	0.267411
ACCAAATATACACTCTTACT	chr17	NOL11	NOL11_HUMAN	TAT	Y	NOL11_Y192	0.00036303	0.267411
ATTATGTGTTGCAAGTCAG	chr3	PIK3CB	PK3CB_HUMAN	TAT	Y	PIK3CB_Y246	0.00036352	0.267411
TGTTTCCACAGATGACTCAG	chr9	PRPF4	PRP4_HUMAN	ACA	T	PRPF4_T103	0.00036435	0.267411
GTGACAGAAGGCAGGAGCC	chr15	THSD4	THSD4_HUMAN	ACA	T	THSD4_T553	0.00036463	0.267411
CAGACCAGTAACTACAGCC	chr11	TMEM138	TM138_HUMAN	ACC	T	TMEM138_T4	0.00036578	0.267411
CCCAGCGCAGTGACAGCCGC	chr6	FBXO5	FBX5_HUMAN	AGC	S	FBXO5_S22	0.00036627	0.267411
ATGTACGTAACTGGAAGCA	chr20	CSTF1	CSTF1_HUMAN	TAC	Y	CSTF1_Y277	0.00036651	0.267411
TCCACTGGAGACCTGCAAC	chr9	SLC35D2	S35D2_HUMAN	ACT	T	SLC35D2_T223	0.00036663	0.267411
GATCACCGACGAGAATGGC	chr22	SHANK3	SHAN3_HUMAN	ACC	T	SHANK3_T246	0.00036709	0.267411
CATACATGGTTGAGGGTGG	chr1	UROD	DCUP_HUMAN	TAC	Y	UROD_Y164	0.00036736	0.267411
ACTTCACGTGCGATCGCTG	chr19	ZNF653	ZN653_HUMAN	ACG	T	ZNF653_T587	0.00036759	0.267411
CGTTTATACGCAATGCAGAC	chr6	VTA1	VTA1_HUMAN	TAC	Y	VTA1_Y41	0.00036867	0.267794
CGTCAGCTGCTTCTTTATT	chr21	NCAM2	NCAM2_HUMAN	AGC	S	NCAM2_S722	0.00036936	0.267893
CTGGTTGACTTCTCCCAACC	chr12	OAS2	OAS2_HUMAN	ACT	T	OAS2_T320	0.00037008	0.267979
AGTTCTTACGGAAACACCCC	chr17	CDC27	CDC27_HUMAN	ACG	T	CDC27_T203	0.00037084	0.267979
CTCTACCCTCTGTACAACC	chr9	IPPK	IPPK_HUMAN	TAC	Y	IPPK_Y339	0.00037114	0.267979
TATGACCACTGCGCCCCGCC	chr12	CCDC184	CC184_HUMAN	ACT	T	CCDC184_T95	0.00037215	0.268308
TGTACGTGAAGTCCCTGTACT	chr7	KLRG2	KLRG2_HUMAN	TAC	Y	KLRG2_Y257	0.000373	0.268521
TGCTATGCCACTGGCCTTC	chr20	PTPRT	PTPRT_HUMAN	TAT	Y	PTPRT_Y1058	0.00037379	0.268585
GGCAGCATCACAGCCAAGTCC	chr11	OSBPL5	OSBL5_HUMAN	AGC	S	OSBPL5_S499	0.0003742	0.268585
GCTAAGCGGTGAGAGGGCC	chr3	LAMB2	LAMB2_HUMAN	AGC	S	LAMB2_S25	0.00037732	0.26866
GAATATCGAGGGCTAGAGC	chr10	IDE	IDE_HUMAN	TAT	Y	IDE_Y64	0.00037817	0.26866
GGTGACCCTCAGGTACTTC	chr2	PXDN	PXDN_HUMAN	ACC	T	PXDN_T332	0.00037817	0.26866
AAGTCACCATCGCGCAGGG	chr6	HIST1H2AH	H2A1H_HUMAN	ACC	T	HIST1H2AH_T102	0.00037871	0.26866
TCTATTACTGCACCTATGA	chr3	NBEAL2	NBEL2_HUMAN	TAT	Y	NBEAL2_Y2301	0.00037948	0.26866
GGCACAGAGAAAACAGATA	chr9	DENND4C	DEN4C_HUMAN	ACA	T	DENND4C_T658	0.00038044	0.26866
ACATCACTGTGCGCAGTGA	chr1	HMCN1	HMCN1_HUMAN	ACT	T	HMCN1_T938	0.00038134	0.26866
AAGACTGAGCTGATCCAGA	chr2	YWHAQ	1433T_HUMAN	ACT	T	YWHAQ_T4	0.00038165	0.26866
GTGCCGGAGCCTCTCTGCTG	chr10	KNDC1	KNDC1_HUMAN	AGC	S	KNDC1_S190	0.00038256	0.26866
CTGGCTCACCAACCAGCCGC	chr19	NCLN	NCLN_HUMAN	ACC	T	NCLN_T460	0.00038381	0.26866
GCTGACCAGCATCATGTTCT	chr16	PKD1L2	PK1L2_HUMAN	AGC	S	PKD1L2_S1567	0.00038439	0.26866
GGAGACCAAATCTGTGCGT	chr1	CFAP74	CFA74_HUMAN	ACC	T	CFAP74_T1127	0.00038439	0.26866
TTCTAAGTAGAATTGAAGC	chr16	TIGD7	TIGD7_HUMAN	AGT	S	TIGD7_S20	0.0003847	0.26866
CTGGAAAAGCTTCCAGTCCC	chr2	CFAP221	PCDP1_HUMAN	AGC	S	CFAP221_S722	0.00038534	0.26866
GCAGTATATTTCTTTACCTC	chr18	DSG3	DSG3_HUMAN	TAT	Y	DSG3_Y305	0.00038565	0.26866
GAAGAACAGAAGAGGAAAA	chr16	PDXDC1	PDXD1_HUMAN	ACA	T	PDXDC1_T34	0.00038573	0.26866
TTTACATTTCCTCGACTCCC	chr1	SNX27	SNX27_HUMAN	ACA	T	SNX27_T215	0.00038597	0.26866
GATTGGTACAGGTAAGGACC	chr16	HS3ST2	HS3S2_HUMAN	TAC	Y	HS3ST2_Y161	0.00038612	0.26866
AGCAGACCCAACTGAACCG	chrX	RBM10	RBM10_HUMAN	ACC	T	RBM10_T339	0.00038642	0.26866
ATTATGTGAAAAATAAGATG	chr2	SCN3A	SCN3A_HUMAN	TAT	Y	SCN3A_Y1017	0.0003885	0.26866
CATATCTACAAAACTGTGAG	chr9	CDK5RAP2	CK5P2_HUMAN	TAC	Y	CDK5RAP2_Y100	0.00038854	0.26866
CAGCCACTGTCCTGAAGCA	chr22	SLC25A1	TXTP_HUMAN	ACT	T	SLC25A1_T187	0.00038946	0.26866
AGCGAGCTCAGATCTGACC	chr6	TRERF1	TREF1_HUMAN	AGC	S	TRERF1_S438	0.00038964	0.26866
GACAGTGGGATCGGACAGG	chr13	AKAP11	AKA11_HUMAN	AGT	S	AKAP11_S1675	0.00038964	0.26866
GACGCCCACCTGCCTGGACA	chr22	BAIAP2L2	BI2L2_HUMAN	ACC	T	BAIAP2L2_T251	0.00039	0.26866
GTGGAACTAACCGCTGTAT	chr12	CD163L1	C163B_HUMAN	ACT	T	CD163L1_T268	0.00039022	0.26866
TTCAGTCCTAATGTCCTGAAC	chr1	CRP	CRP_HUMAN	AGT	S	CRP_S199	0.00039029	0.26866
AAATAAGACCTATGAATGTA	chr17	ZNF594	ZN594_HUMAN	ACC	T	ZNF594_T126	0.00039041	0.26866
ACTACTGACTATCACACAC	chrX	GPRASP1	GASP1_HUMAN	ACT	T	GPRASP1_T1268	0.00039041	0.26866
CTGGGACACCAACCCCACGA	chr15	THBS1	TSP1_HUMAN	ACC	T	THBS1_T1050	0.00039246	0.269334
AGAAGAGACTGATTTAGAAG	chr6	AHI1	AHI1_HUMAN	ACT	T	AHI1_T180	0.00039366	0.269334
AACACGTCCACGCAGCAGACG	chr16	ANKRD11	ANR11_HUMAN	ACG	T	ANKRD11_T2402	0.00039449	0.269334
CACGGACAGCCGGCTCTGGG	chr10	TLL2	TLL2_HUMAN	AGC	S	TLL2_S439	0.00039462	0.269334
GCGTACGCGGGGACCAGCG	chr15	LTK	LTK_HUMAN	TAC	Y	LTK_Y90	0.00039473	0.269334
TTTAGCATTGATGGGAAGA	chr3	RBM6	RBM6_HUMAN	AGC	S	RBM6_S727	0.00039473	0.269334
GCCACCATGGCCGAGTGGA	chr19	SPTBN4	SPTN4_HUMAN	ACC	T	SPTBN4_T1804	0.00039539	0.269405
CTTCAACAGCGTCTCACAGT	chr11	RASGRP2	GRP2_HUMAN	AGC	S	RASGRP2_S202	0.00039786	0.27013
GAATGGGACGCTGACTGCAG	chr12	SLC39A5	S39A5_HUMAN	ACG	T	SLC39A5_T52	0.00039786	0.27013
TCAAGTGTAGCCGACAGTG	chr1	CEP85	CEP85_HUMAN	AGT	S	CEP85_S51	0.00039813	0.27013
ATCTACCTACTCTGATGGG	chr2	NRP2	NRP2_HUMAN	ACC	T	NRP2_T298	0.00039893	0.270229
GAGACTGTCCTTCAGCTCTTC	chr19	KANK2	KANK2_HUMAN	ACT	T	KANK2_T721	0.00039996	0.270229
TCCAGCCCCGCCTTGCAGC	chr6	MAN1A1	MA1A1_HUMAN	AGC	S	MAN1A1_S77	0.00039996	0.270229
AAAAGTGTGGATGCATGTA	chr7	ZNF92	ZNF92_HUMAN	AGT	S	ZNF92_S119	0.00040051	0.270229
AGCAGACAGTGTGTCAGATG	chr11	CNTN5	CNTN5_HUMAN	AGT	S	CNTN5_S658	0.00040133	0.270405
ACCTCACTGTGGGTGAGTC	chr7	TMEM120A	T120A_HUMAN	ACT	T	TMEM120A_T260	0.00040241	0.270756
AGCACAGCCCCCAAAGAAG	chr21	ZBTB21	ZBT21_HUMAN	ACA	T	ZBTB21_T895	0.00040327	0.270958
CATTGGCACTGATGTGCTCC	chr2	ASPRV1	APRV1_HUMAN	ACT	T	ASPRV1_T286	0.00040543	0.271893
TGATGAGACTTCCTTATTGC	chr4	PTPN13	PTN13_HUMAN	ACT	T	PTPN13_T698	0.00040616	0.271893
CCCGCAGTGGAGGAGGAGG	chr17	KRT10	K1C10_HUMAN	AGT	S	KRT10_S16	0.00040654	0.271893
GACAGTGATAGCGGCTTCC	chr1	DLGAP3	DLGP3_HUMAN	AGT	S	DLGAP3_S269	0.00040691	0.271893
TGCACACAGTGGAGCTTCG	chr12	LRRC23	LRC23_HUMAN	ACA	T	LRRC23_T183	0.00040835	0.271942
AATACCTTTCCAAATTGAGAC	chr10	PDZD8	PDZD8_HUMAN	TAC	Y	PDZD8_Y751	0.00040867	0.271942
GAGACGCCTCGGGCAGAGC	chr16	SPIRE2	SPIR2_HUMAN	ACG	T	SPIRE2_T229	0.00040867	0.271942
GGGCACCCCCTCGGATGGA	chr19	TRIP10	CIP4_HUMAN	ACC	T	TRIP10_T302	0.0004095	0.272012
TTGAGAGCAAAGGTGAGGC	chr7	NOS3	NOS3_HUMAN	AGC	S	NOS3_S1034	0.0004099	0.272012
ATGTACGTCTTCATTGTCC	chr12	OR10P1	O10P1_HUMAN	TAC	Y	OR10P1_Y103	0.00041086	0.272226
ACTATGTGGAGGACAGCAGTG	chr3	BSN	BSN_HUMAN	TAT	Y	BSN_Y814	0.00041135	0.272226
CTCAGTGAAAATGGCCTTGG	chr5	PTGER4	PE2R4_HUMAN	AGT	S	PTGER4_S405	0.00041191	0.272226
TATCCAAAGTTCAAGTCTTG	chr19	ZNF677	ZN677_HUMAN	AGT	S	ZNF677_S443	0.00041381	0.272453
GGCTACAAGCCCTGGTACC	chr15	PCSK6	PCSK6_HUMAN	TAC	Y	PCSK6_Y377	0.00041408	0.272453
TTTACTCAGTCCAACTTTGA	chr10	RNLS	RNLS_HUMAN	ACT	T	RNLS_T320	0.00041416	0.272453
GAAACCTGCTATAACCCCAA	chr17	WDR45B	WIPI3_HUMAN	ACC	T	WDR45B_T137	0.0004157	0.272453
GTGACCAACTGCGCGGACGG	chr20	MOCS3	MOCS3_HUMAN	ACC	T	MOCS3_T237	0.00041609	0.272453
GAGAGTGAAGTGAGTGTGT	chr5	RAI14	RAI14_HUMAN	AGT	S	RAI14_S801	0.00041624	0.272453
GAGAGTGAAGTGAGTGTGT	chr5	RAI14	RAI14_HUMAN	AGT	S	RAI14_S798	0.00041624	0.272453
GACCTGCAGCTGCTCGTCTA	chr1	ABCA4	ABCA4_HUMAN	AGC	S	ABCA4_S1178	0.00041676	0.272453
TGTGGGAACTGGCAATTTAG	chr7	ABCA13	ABCAD_HUMAN	ACT	T	ABCA13_T1701	0.00041899	0.27345
CCCTCACCAACTTCTCACT	chr8	GPAA1	GPAA1_HUMAN	ACC	T	GPAA1_T516	0.00041965	0.27345
TGCCAGCCAGTGGGGGAGC	chr19	DAZAP1	DAZP1_HUMAN	AGC	S	DAZAP1_S204	0.00041998	0.27345
GAGTATGAAAAAACAGATC	chr2	NXPH2	NXPH2_HUMAN	TAT	Y	NXPH2_Y191	0.00042056	0.27346
TTCCAAAACAGCATCACCGC	chr20	DIDO1	DIDO1_HUMAN	ACA	T	DIDO1_T1310	0.00042161	0.273711
CTGACGGAGCCCGTCCTGCA	chr19	SBK2	SBK2_HUMAN	ACG	T	SBK2_T137	0.00042489	0.273711
GTTCTATAGTAGCAATCCAG	chr15	HERC1	HERC1_HUMAN	AGT	S	HERC1_S2177	0.000425	0.273711
GACCATCAGTCCCTACACCA	chr5	ARHGAP26	RHG26_HUMAN	AGT	S	ARHGAP26_S264	0.0004252	0.273711
GAAAGTCAGCCAAAGGAAC	chr1	GORAB	GORAB_HUMAN	AGT	S	GORAB_S130	0.00042536	0.273711
GTCTACTTTGAGAAGGGCC	chr17	AOC2	AOC2_HUMAN	TAC	Y	AOC2_Y720	0.00042536	0.273711
CTCCGGGAGTGAGGCGGCCG	chr11	CAPRIN1	CAPR1_HUMAN	AGT	S	CAPRIN1_S26	0.00042661	0.273711
GGCAGTGATTCAGGCACCA	chr2	IFIH1	IFIH1_HUMAN	AGT	S	IFIH1_S282	0.00042705	0.273711
ATTCAGCTCGGAAAATTTA	chr1	RGS7	RGS7_HUMAN	AGC	S	RGS7_S356	0.00042922	0.273711
ATTCAGCTCGGAAAATTTA	chr1	RGS7	RGS7_HUMAN	AGC	S	RGS7_S303	0.00042922	0.273711
CATCACTGAGGTCCGCGCC	chr12	KRT78	K2C78_HUMAN	ACT	T	KRT78_T283	0.00042922	0.273711
CGATATAACCGTCCTCCCA	chr1	ADAMTSL4	ATL4_HUMAN	TAT	Y	ADAMTSL4_Y557	0.00042997	0.273711
TACTGTCACTAATAACCTTG	chr6	PKHD1	PKHD1_HUMAN	ACT	T	PKHD1_T3061	0.00043057	0.273711
TATACAAAGTATACAAAGA	chrX	CYLC1	CYLC1_HUMAN	ACA	T	CYLC1_T281	0.00043105	0.273711
CACCGTCACCATTCCCCCAG	chr17	ENGASE	ENASE_HUMAN	ACC	T	ENGASE_T170	0.00043137	0.273711
CCCAGGCAGCCTCCGCCAGC	chr20	BCAS4	BCAS4_HUMAN	AGC	S	BCAS4_S20	0.00043205	0.273711
AGGAGGCACCCGGGGAGGCC	chr9	HABP4	HABP4_HUMAN	ACC	T	HABP4_T375	0.0004322	0.273711
CCTATGGGCCCATGAAGAG	chr5	HNRNPA0	ROA0_HUMAN	TAT	Y	HNRNPA0_Y265	0.00043256	0.273711
AAAGACCAAGAGTTATAGG	chr19	ZNF541	ZN541_HUMAN	ACC	T	ZNF541_T1256	0.00043317	0.273711
CGCGGACCTACGACCGCGA	chr12	NUDT4	NUDT4_HUMAN	ACC	T	NUDT4_T11	0.00043353	0.273711
GAGAGCACCACCCAGGCCA	chr19	SPTBN4	SPTN4_HUMAN	AGC	S	SPTBN4_S73	0.00043374	0.273711
GAGAGCACCACCCAGGCCA	chr19	SPTBN4	SPTN4_HUMAN	AGC	S	SPTBN4_S1397	0.00043374	0.273711
GTCGTCCACCCACATCAGAC	chrX	MED14	MED14_HUMAN	ACC	T	MED14_T912	0.00043396	0.273711
GCCCTACACGGATGGGCCC	chr11	PITPNM1	PITM1_HUMAN	TAC	Y	PITPNM1_Y48	0.00043535	0.273794
CGCAGCAACATCCGCCGCG	chr9	CCDC183	CC183_HUMAN	AGC	S	CCDC183_S50	0.0004357	0.273794
TGCAGCTACCTGCCCCGATGG	chr19	RYR1	RYR1_HUMAN	AGC	S	RYR1_S3279	0.00043579	0.273794
CGGACCAATGTTAAGGATC	chr17	NF1	NF1_HUMAN	ACC	T	NF1_T915	0.00043723	0.274343
AGGACCGAGCTGAGACGCAG	chr1	PLEKHN1	PKHN1_HUMAN	ACC	T	PLEKHN1_T399	0.00043894	0.274346
GAGAAAGTGAGGCTGGTGT	chr22	APOL6	APOL6_HUMAN	AGT	S	APOL6_S9	0.00043926	0.274346
GAGACTCCAGGGAAGGTGACT	chr10	OPN4	OPN4_HUMAN	ACT	T	OPN4_T463	0.00043928	0.274346
GCCAGCTTCCGCCAGTGCC	chr19	PLVAP	PLVAP_HUMAN	AGC	S	PLVAP_S115	0.00043981	0.274346
AATATGAAGACTCTCGAGGT	chr17	SMG8	SMG8_HUMAN	TAT	Y	SMG8_Y851	0.00044007	0.274346
CGAGGAGAGCTACATGGTCC	chr1	ARHGEF16	ARHGG_HUMAN	AGC	S	ARHGEF16_S545	0.00044069	0.274379
GAAACCATGGTGCCGGTGGC	chr2	LRP2	LRP2_HUMAN	ACC	T	LRP2_T2086	0.00044144	0.274492
GCAGAGTGGCCTGGGTGCC	chr3	EDEM1	EDEM1_HUMAN	AGT	S	EDEM1_S363	0.00044218	0.274531
TTCACCAGTGTGCCCAGCCG	chr3	CSRNP1	CSRN1_HUMAN	ACC	T	CSRNP1_T101	0.00044337	0.274531
GTGACAAGTGTGATCACTT	chr3	CCR5	CCR5_HUMAN	ACA	T	CCR5_T148	0.00044361	0.274531
CACCTACAGCCCAGGTGGT	chr1	CAPZA1	CAZA1_HUMAN	ACA	T	CAPZA1_T185	0.00044408	0.274531
TCCTGGTACAGAGAGGCCAC	chr1	FCRL2	FCRL2_HUMAN	TAC	Y	FCRL2_Y240	0.00044434	0.274531
TGAGACGGTGAGAAGTTTG	chr16	SETD1A	SET1A_HUMAN	ACG	T	SETD1A_T213	0.00044651	0.275514
GAAACTTTCACCCAGGTTC	chr19	ZNF491	ZN491_HUMAN	ACT	T	ZNF491_T17	0.00044707	0.275514
AGTGAGTAGCATAGAAGAAC	chr1	TOR1AIP2	TOIP2_HUMAN	AGC	S	TOR1AIP2_S462	0.00044973	0.275852
CATCAGCGCCGACCTGGAC	chr16	FA2H	FA2H_HUMAN	AGC	S	FA2H_S59	0.00044973	0.275852
GCCAGCGTCGCTGGTGAGCGC	chr19	NDUFA11	NDUAB_HUMAN	AGC	S	NDUFA11_S30	0.00045083	0.275852
CTCAGCCTCCTCTTCCTCC	chr11	OR56A5	O56A5_HUMAN	AGC	S	OR56A5_S35	0.00045149	0.275852
GCCAGCAGTGAACACCCCT	chr13	ATP7B	ATP7B_HUMAN	AGC	S	ATP7B_S1066	0.00045149	0.275852
ATGAGCAGTAAGTTGGAACT	chr3	TRANK1	TRNK1_HUMAN	AGC	S	TRANK1_S100	0.0004519	0.275852
CTGAAGTATTATACGGTGAG	chr7	ABCF2	ABCF2_HUMAN	TAT	Y	ABCF2_Y305	0.00045299	0.275852
GCTATGTGTTTAGCCGCCGGC	chr1	ATXN7L2	AT7L2_HUMAN	TAT	Y	ATXN7L2_Y426	0.00045312	0.275852
AGCACTCAGATGAATGAAA	chr10	CUL2	CUL2_HUMAN	ACT	T	CUL2_T603	0.00045394	0.275852
AAAACCAGGCTGGTGCCCG	chr1	MMP23B	MMP23_HUMAN	ACC	T	MMP23B_T308	0.00045408	0.275852
GGCAGCCAAGGTCAGTGAGA	chr6	MED20	MED20_HUMAN	AGC	S	MED20_S55	0.0004554	0.275852
CAATACAGGACATTCGCCA	chr19	HAUS8	HAUS8_HUMAN	TAC	Y	HAUS8_Y233	0.00045732	0.275852
GACACTGTGAGGAGGGGTC	chr15	DUOX1	DUOX1_HUMAN	ACT	T	DUOX1_T463	0.00045916	0.275852
CAGGAGTGGTTCCAAGATG	chr11	SORL1	SORL_HUMAN	AGT	S	SORL1_S1693	0.00045937	0.275852
CAAGACCCACCGCCTGCCG	chr19	NWD1	NWD1_HUMAN	ACC	T	NWD1_T241	0.00045948	0.275852
GTCACCACCAGTGTCGACGC	chr11	MPEG1	MPEG1_HUMAN	ACC	T	MPEG1_T206	0.00046064	0.275852
GCCCAGCAAGATGCGGACC	chr19	ZSCAN1	ZSCA1_HUMAN	AGC	S	ZSCAN1_S92	0.00046164	0.275852
CAGACCGGGAGTGCCCAGG	chr19	ZNF536	ZN536_HUMAN	ACC	T	ZNF536_T707	0.00046327	0.275852
AGTACTTGCTGCTGTTCCGAG	chr15	IGF1R	IGF1R_HUMAN	TAC	Y	IGF1R_Y84	0.0004638	0.275852
GAAACCAAATCCTGGATTC	chr2	SPTBN1	SPTB2_HUMAN	ACC	T	SPTBN1_T967	0.00046399	0.275852
GAAACATGGATCAGAGAGA	chr1	SPTA1	SPTA1_HUMAN	ACA	T	SPTA1_T913	0.00046488	0.275852
ATTGTACCGGGGCAAGGAT	chr6	ANKRD6	ANKR6_HUMAN	TAC	Y	ANKRD6_Y397	0.00046512	0.275852
CCCAGTGACTTCCAGGTCCTC	chr1	H6PD	G6PE_HUMAN	AGT	S	H6PD_S541	0.00046512	0.275852
GGGCCAGTTCCTCAGACAT	chr17	TOP3A	TOP3A_HUMAN	AGT	S	TOP3A_S970	0.00046512	0.275852
CAGCACGCGCAGCTGCCCC	chr6	TNXB	TENX_HUMAN	ACG	T	TNXB_T556	0.00046596	0.275852
AGAGTGTACTGGATCACATA	chr16	KCTD19	KCD19_HUMAN	TAC	Y	KCTD19_Y428	0.00046752	0.275852
TGTACATTGGGAGAGATCGT	chr12	CPNE8	CPNE8_HUMAN	ACA	T	CPNE8_T119	0.00046813	0.275852
GCCAGTCCTAACCCAGTGCCT	chr1	TOE1	TOE1_HUMAN	AGT	S	TOE1_S428	0.00046862	0.275852
CTCCCAGTGGATACCTGGC	chr6	SLC17A3	NPT4_HUMAN	AGT	S	SLC17A3_S130	0.00046938	0.275852
TTTATTACGGCACCAAGTAT	chr7	STEAP2	STEA2_HUMAN	TAT	Y	STEAP2_Y283	0.00046938	0.275852
GGAGGTGACAGGACAGCGAG	chr7	MGAM2	MGAL_HUMAN	ACA	T	MGAM2_T1455	0.00047029	0.275852
GAAGTACTGCAAACCCTCC	chr17	TNS4	TENS4_HUMAN	TAC	Y	TNS4_Y664	0.0004723	0.275852
TCAAGTCTTCGAATGAGGT	chr3	PBRM1	PB1_HUMAN	AGT	S	PBRM1_S296	0.00047243	0.275852
ACTACCAACCCTTTGGACC	chr12	BAZ2A	BAZ2A_HUMAN	ACC	T	BAZ2A_T1580	0.00047416	0.275852
TGCAGCAAGGACCGATTTG	chr1	TRIM17	TRI17_HUMAN	AGC	S	TRIM17_S330	0.00047451	0.275852
AACAAGTACTATGACCAGGT	chr3	PLXNB1	PLXB1_HUMAN	TAC	Y	PLXNB1_Y2098	0.00047605	0.275852
GCTGACAGGGATGGAGTCT	chr11	OR52N2	O52N2_HUMAN	ACA	T	OR52N2_T110	0.00047605	0.275852
AGCAGCATGTTCCGCTTCC	chr15	HERC2	HERC2_HUMAN	AGC	S	HERC2_S4531	0.00047624	0.275852
GCTACACATGTCACCAGCT	chr6	BTBD9	BTBD9_HUMAN	TAC	Y	BTBD9_Y461	0.00047677	0.275852
GCTACACATGTCACCAGCT	chr6	BTBD9	BTBD9_HUMAN	ACA	T	BTBD9_T462	0.00047677	0.275852
GCCACTGGATTGTGTTTCTTT	chrX	PLP1	MYPR_HUMAN	ACT	T	PLP1_T22	0.00047709	0.275852
GGAGTTGACAATGGAACTGG	chr1	MACF1	MACF1_HUMAN	ACA	T	MACF1_T726	0.00047732	0.275852
CGCGGACAGCACCCAGACCC	chr19	AXL	UFO_HUMAN	AGC	S	AXL_S81	0.00047799	0.275852
GCTAGCCCCAGAGGATCTG	chr4	FAT4	FAT4_HUMAN	AGC	S	FAT4_S1655	0.00047893	0.275852
AAGACAGTCGTGGTGGAAGC	chr14	TOX4	TOX4_HUMAN	ACA	T	TOX4_T200	0.00047951	0.275852
GACAGCCTGCTGGAGAAGG	chr22	CRYBB3	CRBB3_HUMAN	AGC	S	CRYBB3_S51	0.00048013	0.275852
AAAGACTGATAAACTTCTA	chr21	POTED	POTED_HUMAN	ACT	T	POTED_T565	0.0004811	0.275852
CCGGCTGAGCTGTACTCGTC	chr11	CBL	CBL_HUMAN	AGC	S	CBL_S296	0.00048149	0.275852
CATAGTGATATCCATAAGGGT	chrX	ZNF711	ZN711_HUMAN	AGT	S	ZNF711_S638	0.00048292	0.275852
TGTGAGTGAATTAGCCCCC	chr11	FAT3	FAT3_HUMAN	AGT	S	FAT3_S2404	0.00048326	0.275852
AGGAGAGTACAATTGAGAG	chrX	KLF8	KLF8_HUMAN	AGT	S	KLF8_S235	0.00048375	0.275852
GGCACAGCTGCCGCTCCCGG	chr14	GPR135	GP135_HUMAN	ACA	T	GPR135_T63	0.00048375	0.275852
GGACTCGAGCACCAGCCCCG	chr17	CRK	CRK_HUMAN	AGC	S	CRK_S41	0.00048468	0.275852
AGCAGTAGTGACAGTGACG	chr19	LRP3	LRP3_HUMAN	AGT	S	LRP3_S378	0.00048513	0.275852
ATTACTTTATTGATCGAGA	chr3	KCTD6	KCTD6_HUMAN	TAC	Y	KCTD6_Y56	0.00048542	0.275852
TCCACACGGCACCCCCCAC	chr9	WNK2	WNK2_HUMAN	ACG	T	WNK2_T1976	0.00048601	0.275852
GTCACCAAGTGAGTGGGGAG	chr22	BCR	BCR_HUMAN	ACC	T	BCR_T1060	0.00048685	0.275852
GAGTACCTCAGCAGCCACC	chr12	NCKAP1L	NCKPL_HUMAN	TAC	Y	NCKAP1L_Y708	0.00048743	0.275852
TGCACTGATGTGATGGCCCG	chr12	DDX55	DDX55_HUMAN	ACT	T	DDX55_T325	0.00048758	0.275852
AAGACAGCAACTCAAAGAAAA	chr19	ZNF234	ZN234_HUMAN	ACA	T	ZNF234_T70	0.00049012	0.275852
GCCTACGTGATGGCCAGCG	chr7	EGFR	EGFR_HUMAN	TAC	Y	EGFR_Y764	0.0004908	0.275852
AGATGTGAGCTGTGATGAAT	chr15	VPS33B	VP33B_HUMAN	AGC	S	VPS33B_S137	0.00049082	0.275852
GCCTACTGCCAGCATATTG	chr7	OGDH	ODO1_HUMAN	TAC	Y	OGDH_Y214	0.00049082	0.275852
ATGACCTTCGGGCGCAGCG	chr2	KCNG3	KCNG3_HUMAN	ACC	T	KCNG3_T2	0.00049092	0.275852
AAAGAACAACTAACTTTGA	chr17	VPS53	VPS53_HUMAN	ACA	T	VPS53_T351	0.00049264	0.275852
TCTAAGCAGCTCTGGACAG	chr5	UTP15	UTP15_HUMAN	AGC	S	UTP15_S257	0.00049338	0.275852
CGGAGACTCTGCCCGGGTC	chr19	SAFB2	SAFB2_HUMAN	ACT	T	SAFB2_T4	0.00049384	0.275852
GAAGACACTTTCAGACGGT	chr1	UBR4	UBR4_HUMAN	ACA	T	UBR4_T166	0.00049407	0.275852
GGCCACCATCACCCCTGTC	chr14	CCDC88C	DAPLE_HUMAN	ACC	T	CCDC88C_T1952	0.0004942	0.275852
CCTACATCCAGGTGAGTTGGG	chr5	CDHR2	CDHR2_HUMAN	TAC	Y	CDHR2_Y103	0.00049472	0.275852
TGGGGACTAAGAGAGGCCC	chr12	DDN	DEND_HUMAN	ACT	T	DDN_T242	0.00049568	0.275852
GGGTACCTTTAGGCCAGAA	chr15	RAD51	RAD51_HUMAN	ACC	T	RAD51_T165	0.00049623	0.275852
ACTACCCATCCCTGGTCGAG	chr19	EPHX3	EPHX3_HUMAN	TAC	Y	EPHX3_Y186	0.00049682	0.275852
CTTCACCTCCATGAAGCTG	chr10	ITIH5	ITIH5_HUMAN	ACC	T	ITIH5_T619	0.00049826	0.275852
CTTCACCTCCATGAAGCTG	chr10	ITIH5	ITIH5_HUMAN	ACC	T	ITIH5_T405	0.00049826	0.275852
CAGACCGACATCCCATTCACG	chr19	TNFSF14	TNF14_HUMAN	ACC	T	TNFSF14_T17	0.00049858	0.275852
AATACCAAGAAAGCCCCACT	chr14	PARP2	PARP2_HUMAN	ACC	T	PARP2_T262	0.00049887	0.275852
ACCACCCCTCCCCCGCTTGTT	chr19	GATAD2A	P66A_HUMAN	ACC	T	GATAD2A_T189	0.00049975	0.275852
GGCTGGGAGTGCCGCCGCTG	chr11	SLC25A22	GHC1_HUMAN	AGT	S	SLC25A22_S237	0.00050055	0.275852
GGTACAGACGCCAAGAATCC	chr3	PLXNB1	PLXB1_HUMAN	ACG	T	PLXNB1_T1282	0.00050141	0.275852
GCACACCACGCACAGCGTCC	chr17	KIF18B	KI18B_HUMAN	ACG	T	KIF18B_T90	0.00050163	0.275852
CACAGGCACCTGTAGCCTCC	chr17	ITGAE	ITAE_HUMAN	ACC	T	ITGAE_T125	0.00050181	0.275852
GGCAGCGTGAAGGAGGAGGC	chr19	KDM4B	KDM4B_HUMAN	AGC	S	KDM4B_S407	0.00050266	0.275852
CCCACCACTCGTCTCTGGG	chr3	RBM15B	RB15B_HUMAN	ACC	T	RBM15B_T417	0.00050272	0.275852
GAGTATCAGGAATATGGAC	chr19	ZNF844	ZN844_HUMAN	TAT	Y	ZNF844_Y133	0.00050322	0.275852
TGGGCACAGCATCGCCCTCT	chr7	TECPR1	TCPR1_HUMAN	AGC	S	TECPR1_S952	0.00050446	0.275852
AAGAAACGAAGGATACCAA	chr18	SKA1	SKA1_HUMAN	ACG	T	SKA1_T202	0.00050488	0.275852
AGGGGTCACCCTCTACGCCC	chr17	NOG	NOGG_HUMAN	ACC	T	NOG_T10	0.00050522	0.275852
GAGTCACAGGGGGCCGGGG	chr17	ZNF385C	Z385C_HUMAN	ACA	T	ZNF385C_T279	0.00050636	0.275852
AACTATGTCTCTGTCAATG	chr1	RPE65	RPE65_HUMAN	TAT	Y	RPE65_Y171	0.0005074	0.275852
AAAAGTGCCATGGCTGATG	chr19	SPTBN4	SPTN4_HUMAN	AGT	S	SPTBN4_S2013	0.0005092	0.275852
ACTACAAATGTGCCAATATCC	chr3	KAT2B	KAT2B_HUMAN	TAC	Y	KAT2B_Y810	0.0005098	0.275852
GTGGTATAAATGGTGAGCA	chr11	KDM2A	KDM2A_HUMAN	TAT	Y	KDM2A_Y921	0.0005098	0.275852
GCCAGCTTCTACAACACCG	chr8	GRINA	LFG1_HUMAN	AGC	S	GRINA_S247	0.00051046	0.275852
GGAACTGAGATTGTGCCTGTT	chr1	PDIK1L	PDK1L_HUMAN	ACT	T	PDIK1L_T274	0.00051049	0.275852
GGAGACAATGGGGTCATAC	chr11	FAT3	FAT3_HUMAN	ACA	T	FAT3_T1110	0.00051136	0.275852
CCGTATGGGCTGGGCATGG	chr16	RHBDF1	RHDF1_HUMAN	TAT	Y	RHBDF1_Y371	0.0005129	0.275852
CCCAGCCAGATGGAAAAGCTG	chr6	C6orf132	CF132_HUMAN	AGC	S	C6orf132_S465	0.00051344	0.275852
CTCTATGAGAAGTTCTTCC	chr16	DECR2	DECR2_HUMAN	TAT	Y	DECR2_Y149	0.00051441	0.275852
GGACCAGACCCACTTCTACC	chr19	PLD3	PLD3_HUMAN	ACC	T	PLD3_T210	0.00051548	0.275852
TGACCAGAGTGGTACCTACC	chr11	PRPF19	PRP19_HUMAN	AGT	S	PRPF19_S446	0.00051548	0.275852
GAGAGCAGCCTGCCCACCG	chr21	SPATC1L	SPC1L_HUMAN	AGC	S	SPATC1L_S166	0.00051569	0.275852
AGCTGAGTGGAGAGCTGTC	chr20	NINL	NINL_HUMAN	AGT	S	NINL_S742	0.00051577	0.275852
GGTTACTATAATCTGGATG	chr1	LAMC2	LAMC2_HUMAN	TAC	Y	LAMC2_Y173	0.00051601	0.275852
GGGACAGTTCCCTGGAGCC	chr15	ADAMTS7	ATS7_HUMAN	AGT	S	ADAMTS7_S1308	0.00051629	0.275852
GACCAATACAGCACGGAGCC	chr2	SLC3A1	SLC31_HUMAN	TAC	Y	SLC3A1_Y371	0.0005168	0.275852
GGAGAGTGATCCCAGGACA	chr11	STIP1	STIP1_HUMAN	AGT	S	STIP1_S139	0.0005168	0.275852
TGAGTTAAGCAGTAGTGTTT	chr10	PDZD8	PDZD8_HUMAN	AGC	S	PDZD8_S352	0.00051716	0.275852
GTCTCAGTTATGAAATAAA	chr13	FNDC3A	FND3A_HUMAN	AGT	S	FNDC3A_S813	0.00051785	0.275852
AAAAAACGGTGAGAAAATG	chr6	ABCF1	ABCF1_HUMAN	ACG	T	ABCF1_T40	0.00051836	0.275852
CGGCAGCCCTAAAGTAAGT	chr12	BICD1	BICD1_HUMAN	AGC	S	BICD1_S818	0.00051849	0.275852
CTGACTCAGGACATTCGCG	chr7	TFR2	TFR2_HUMAN	ACT	T	TFR2_T176	0.00051916	0.275852
GACACCCAGGACCGGTGCTT	chr19	ALDH16A1	A16A1_HUMAN	ACC	T	ALDH16A1_T35	0.00051916	0.275852
TACAGACAAGCAGTGCAAA	chr14	WARS	SYWC_HUMAN	ACA	T	WARS_T92	0.00052001	0.275852
GCCAGTGAGGACACCCTCC	chr17	MYO18A	MY18A_HUMAN	AGT	S	MYO18A_S893	0.00052196	0.275852
GGCACTGCCAAAAAGCATAA	chr21	C2CD2	C2CD2_HUMAN	ACT	T	C2CD2_T618	0.00052217	0.275852
GAAACCATTGAGAAGATGC	chr17	RPL26	RL26_HUMAN	ACC	T	RPL26_T139	0.00052232	0.275852
CCGCTATGCTGCTGTCTGC	chr1	OR2G6	OR2G6_HUMAN	TAT	Y	OR2G6_Y123	0.00052279	0.275852
AGTATAAGAAGAGGGTGCCCA	chr1	ICMT	ICMT_HUMAN	TAT	Y	ICMT_Y266	0.00052309	0.275852
CCCACTGTGGGTTTCAACG	chr14	ARF6	ARF6_HUMAN	ACT	T	ARF6_T44	0.00052309	0.275852
CTTACATATGTGCTGAATG	chr5	ZNF300	ZN300_HUMAN	TAC	Y	ZNF300_Y549	0.00052342	0.275852
TTATGATACTCTGGGAGAGG	chr15	MGA	MGAP_HUMAN	ACT	T	MGA_T1113	0.00052433	0.275852
CTTCACGCTCAGCTGACCC	chr12	NOC4L	NOC4L_HUMAN	ACG	T	NOC4L_T514	0.00052473	0.275852
TGACAGCACAGAGACCCCC	chr19	MUC16	MUC16_HUMAN	AGC	S	MUC16_S175	0.00052473	0.275852
TGCTGACCGTGGCATCCTG	chr20	BPIFB3	BPIB3_HUMAN	ACC	T	BPIFB3_T473	0.00052581	0.275852
CATCAGCTGGTTCCTGGTG	chr1	TMEM240	TM240_HUMAN	AGC	S	TMEM240_S101	0.00052666	0.275852
GGGCTCCACAGAGGTGAGTG	chr15	JMJD7	JMJD7_HUMAN	ACA	T	JMJD7_T79	0.00052673	0.275852
CCTAGCCAGAGGCAGCCAG	chrX	FRMPD3	FRPD3_HUMAN	AGC	S	FRMPD3_S1364	0.00052728	0.275852
AAGAGTGAGGACATGGCAG	chr21	MCM3AP	GANP_HUMAN	AGT	S	MCM3AP_S1466	0.00052758	0.275852
AGCAGCCAGGAGGGAGGCC	chr22	TRIOBP	TARA_HUMAN	AGC	S	TRIOBP_S1449	0.00052758	0.275852
AGTACTGAGAACACTCCAACA	chr7	MUC3A	MUC3A_HUMAN	ACT	T	MUC3A_T1645	0.00052786	0.275852
AGTACTGAGAACACTCCAACA	chr7	MUC3A	MUC3A_HUMAN	ACT	T	MUC3A_T892	0.00052786	0.275852
GGATACGTATTATTTGGAG	chr1	GPR137B	G137B_HUMAN	TAC	Y	GPR137B_Y291	0.00052848	0.275852
GGTACCTGAAGCGGCTGCAGC	chr16	CIITA	C2TA_HUMAN	TAC	Y	CIITA_Y792	0.00052947	0.275852
CTGAGTCCAGTATCGGGTGT	chr15	AP3B2	AP3B2_HUMAN	AGT	S	AP3B2_S852	0.00053018	0.275852
GAGAGCAAGTGGGCCGTGC	chr7	ZNF282	ZN282_HUMAN	AGC	S	ZNF282_S149	0.00053058	0.275852
CTCGGGTAGCGTCAGCATCG	chr19	LMNB2	LMNB2_HUMAN	AGC	S	LMNB2_S473	0.00053082	0.275852
GGCAACGAGGAAGAGGAGG	chr6	ATXN1	ATX1_HUMAN	ACG	T	ATXN1_T769	0.00053105	0.275852
GCACCCTATGATCCTGGGTG	chr1	CCDC17	CCD17_HUMAN	TAT	Y	CCDC17_Y392	0.00053253	0.275852
CAGAGTGATCGAGATCGGAG	chr2	USP37	UBP37_HUMAN	AGT	S	USP37_S937	0.00053298	0.275852
GTGAGCTGGGAGTCCTCATC	chr1	APCS	SAMP_HUMAN	AGC	S	APCS_S116	0.00053473	0.275852
GATCTACACAGACATGGTA	chr19	NAPA	SNAA_HUMAN	TAC	Y	NAPA_Y111	0.00053514	0.275852
ACAGACATCAGCTAGAAAG	chr22	INPP5J	PI5PA_HUMAN	ACA	T	INPP5J_T233	0.0005357	0.275852
GGAGTATCTGCTGCGTCAA	chr3	KCNH8	KCNH8_HUMAN	TAT	Y	KCNH8_Y577	0.0005373	0.275852
TCTACTCAGTTGTATTAACCT	chr7	MACC1	MACC1_HUMAN	TAC	Y	MACC1_Y650	0.000538	0.275852
ATGACGGGGAAAAAGTCCTCC	chr9	CAAP1	CAAP1_HUMAN	ACG	T	CAAP1_T2	0.00053864	0.275852
TTCACACTCTCCTACCCTGA	chr12	PAN2	PAN2_HUMAN	ACA	T	PAN2_T683	0.00053877	0.275852
CATGGGCAGCTGTCGGATGA	chr4	CCDC96	CCD96_HUMAN	AGC	S	CCDC96_S344	0.00053947	0.275852
GCCTACAGCACAGGCTACG	chr10	HNRNPF	HNRPF_HUMAN	TAC	Y	HNRNPF_Y236	0.00053949	0.275852
AGAGCAAAGTTCTAACTGCG	chr5	ICE1	ICE1_HUMAN	AGT	S	ICE1_S1385	0.00053963	0.275852
CAGAGTGAGCAGGGGTCCC	chr10	CFAP46	CFA46_HUMAN	AGT	S	CFAP46_S1897	0.00053963	0.275852
GGACTATGATGTCTCCTTT	chr9	FXN	FRDA_HUMAN	TAT	Y	FXN_Y123	0.00054044	0.275852
GCTACATCCCTGAACCCAGG	chr20	PXMP4	PXMP4_HUMAN	TAC	Y	PXMP4_Y147	0.0005408	0.275852
TTGGGACTAAGAGGGACAT	chr20	DZANK1	DZAN1_HUMAN	ACT	T	DZANK1_T427	0.0005408	0.275852
CCATCAGTATTAATCAGAT	chr11	BCL9L	BCL9L_HUMAN	AGT	S	BCL9L_S920	0.00054163	0.275852
ACCAGTATGACTGTCCTAC	chr3	CEP63	CEP63_HUMAN	AGT	S	CEP63_S241	0.00054176	0.275852
GGGCTGCAGCGCCGTCACCG	chr11	ARL2	ARL2_HUMAN	AGC	S	ARL2_S158	0.00054218	0.275852
AATATGACAGCCACCTCCCT	chr11	TRAF6	TRAF6_HUMAN	TAT	Y	TRAF6_Y418	0.00054286	0.275852
ACATACTTTCGATTTCAGG	chr3	TNFSF10	TNF10_HUMAN	TAC	Y	TNFSF10_Y189	0.00054378	0.275852
GACAACAAGACCCTAGTCC	chr16	CBFB	PEBB_HUMAN	ACA	T	CBFB_T180	0.00054379	0.275852
TTCTAAGACTCTGCAGGCTG	chr5	CREBRF	CRERF_HUMAN	ACT	T	CREBRF_T190	0.00054484	0.275852
ACACAACAATCAGGCAGCT	chr6	ICK	ICK_HUMAN	ACA	T	ICK_T6	0.00054646	0.275852
GTCCAGTACGTAGATGAGGT	chr19	PEPD	PEPD_HUMAN	TAC	Y	PEPD_Y128	0.00054702	0.275852
CATGCACACCCGGCAGGTAG	chr17	MRPL45	RM45_HUMAN	ACC	T	MRPL45_T218	0.00054703	0.275852
CTTATGGTTGTCTGTCAAT	chr3	PIK3CA	PK3CA_HUMAN	TAT	Y	PIK3CA_Y836	0.00054703	0.275852
CATGCACACCCTGTGGTTCC	chr8	PXDNL	PXDNL_HUMAN	ACC	T	PXDNL_T972	0.0005473	0.275852
AATACACCCTGCAGACCCT	chr10	A1CF	A1CF_HUMAN	ACC	T	A1CF_T518	0.00054965	0.275852
AATACACCCTGCAGACCCT	chr10	A1CF	A1CF_HUMAN	ACC	T	A1CF_T526	0.00054965	0.275852
AATACACCCTGCAGACCCT	chr10	A1CF	A1CF_HUMAN	TAC	Y	A1CF_Y517	0.00054965	0.275852
AAGGAAGCCCATTTCCCTC	chr15	ARNT2	ARNT2_HUMAN	AGC	S	ARNT2_S526	0.00055028	0.275852
TGCCCAGCCCTACCTCAAC	chr14	RIPK3	RIPK3_HUMAN	AGC	S	RIPK3_S410	0.00055052	0.275852
GGAACAGCAGTGACCAGGA	chr19	CBLC	CBLC_HUMAN	AGC	S	CBLC_S416	0.00055206	0.275852
AACAGGCAGTGGTAAAACCC	chr2	DDX18	DDX18_HUMAN	AGT	S	DDX18_S227	0.00055244	0.275852
ACCACCAATGGCATCAACC	chr6	MOCS1	MOCS1_HUMAN	ACC	T	MOCS1_T155	0.00055326	0.275852
TGCCCAGTGCCCAGCTGGC	chr17	MLLT6	AF17_HUMAN	AGT	S	MLLT6_S500	0.00055326	0.275852
GGATCCCACCTCCACACCCG	chr19	HOOK2	HOOK2_HUMAN	ACC	T	HOOK2_T441	0.00055363	0.275852
TCTACGACCGAAAGTTCCTGC	chr5	EIF4EBP3	4EBP3_HUMAN	TAC	Y	EIF4EBP3_Y40	0.00055368	0.275852
ACCCAAGTCAGGAAGATGC	chr12	CRACR2A	EFC4B_HUMAN	AGT	S	CRACR2A_S124	0.00055407	0.275852
ACCTACAGTCGCCCAGGTT	chr3	ROBO1	ROBO1_HUMAN	TAC	Y	ROBO1_Y1009	0.00055407	0.275852
AGCAGCATCCCTGAGAACG	chr14	BMP4	BMP4_HUMAN	AGC	S	BMP4_S146	0.00055433	0.275852
GCCTACTGCGAGACCTGCT	chr19	APC2	APCL_HUMAN	TAC	Y	APC2_Y380	0.00055433	0.275852
CCTACTGTGAGAGAAGCAGCG	chr13	PROZ	PROZ_HUMAN	TAC	Y	PROZ_Y340	0.0005546	0.275852
GGCCATGACGGGCAATGCCG	chr1	UCHL5	UCHL5_HUMAN	ACG	T	UCHL5_T2	0.00055475	0.275852
GGACTACAAATCCAAAGAC	chr12	STK38L	ST38L_HUMAN	TAC	Y	STK38L_Y431	0.00055607	0.275852
CATACAGGAGATAAATACTA	chr12	ZNF605	ZN605_HUMAN	ACA	T	ZNF605_T612	0.00055643	0.275852
TAAAAGCCAGTGGCAGACT	chr5	SIMC1	SIMC1_HUMAN	AGC	S	SIMC1_S761	0.00055643	0.275852
TAAAAGCCAGTGGCAGACT	chr5	SIMC1	SIMC1_HUMAN	AGC	S	SIMC1_S222	0.00055643	0.275852
TTCCCGGAGCAAATCAGGGG	chr12	C1R	C1R_HUMAN	AGC	S	C1R_S150	0.00055676	0.275852
AATATAAGAGCGAAGCTCT	chr7	TES	TES_HUMAN	TAT	Y	TES_Y182	0.00055687	0.275852
CCTATAACATAAGTCTAAAGG	chr3	EIF2B5	EI2BE_HUMAN	TAT	Y	EIF2B5_Y585	0.00055736	0.275852
CATCTACACCTACAATGGGG	chr16	CDH3	CADH3_HUMAN	ACC	T	CDH3_T248	0.00055892	0.275852
TTGTATGTGGTGGGAGCGC	chr12	DIP2B	DIP2B_HUMAN	TAT	Y	DIP2B_Y1458	0.00055927	0.275852
AAGTACAGTCCGCAGCGGG	chr17	DRG2	DRG2_HUMAN	TAC	Y	DRG2_Y342	0.00056017	0.275852
AAGTACCACCCAGATGAGG	chr7	SRRT	SRRT_HUMAN	TAC	Y	SRRT_Y201	0.00056026	0.275852
GTTATACCCACATTCTCAATC	chr11	PUS3	PUS3_HUMAN	TAT	Y	PUS3_Y160	0.00056026	0.275852
GCCACATCCCGAACTGACC	chr12	CDK4	CDK4_HUMAN	ACA	T	CDK4_T80	0.00056097	0.275852
ACTAAATACACATATACCCC	chr7	KRIT1	KRIT1_HUMAN	TAC	Y	KRIT1_Y123	0.00056098	0.275852
GGGAGTCGGACAAGGAGCC	chrY	KDM5D	KDM5D_HUMAN	AGT	S	KDM5D_S1432	0.00056108	0.275852
CTGAGCCAGCAGCAGCTCC	chr15	CSPG4	CSPG4_HUMAN	AGC	S	CSPG4_S1962	0.00056227	0.275852
TGTATAACAGTGGTGACACC	chr12	NELL2	NELL2_HUMAN	TAT	Y	NELL2_Y709	0.00056272	0.275852
GATACTCTTCTGAATCATCC	chr3	ARL6	ARL6_HUMAN	ACT	T	ARL6_T111	0.00056361	0.275852
GGGAGTTCAGGGCTGTCTGAA	chr5	ECSCR	ECSCR_HUMAN	AGT	S	ECSCR_S165	0.00056402	0.275852
CCTATCTGCGAGAACAGAGAA	chr7	EXOC4	EXOC4_HUMAN	TAT	Y	EXOC4_Y456	0.00056485	0.275852
ATGACCCGGTGAGTGAGACT	chr12	PIWIL1	PIWL1_HUMAN	ACC	T	PIWIL1_T656	0.00056541	0.275852
GTTACTTGGCTTAACCCTTC	chr7	CUL1	CUL1_HUMAN	TAC	Y	CUL1_Y774	0.00056681	0.275852
ACCAGCAGGCAGAAGACATC	chr10	C10orf62	CJ062_HUMAN	AGC	S	C10orf62_S96	0.00056746	0.275852
GATAGACACGGCATCAGCG	chr8	GTF2E2	T2EB_HUMAN	ACA	T	GTF2E2_T87	0.00056757	0.275852
GGAGACCACTCTGAGTGAGC	chr3	PLCXD2	PLCX2_HUMAN	ACT	T	PLCXD2_T250	0.00056973	0.275852
AGCAGCAGTGGCCGCAGCA	chr7	CDK13	CDK13_HUMAN	AGC	S	CDK13_S205	0.00057056	0.275852
GATTCTGAGCGATGGTGAGC	chr19	A1BG	A1BG_HUMAN	AGC	S	A1BG_S302	0.00057064	0.275852
GGCCAGTTCCAAGATCCAG	chr9	FRMD3	FRMD3_HUMAN	AGT	S	FRMD3_S345	0.00057169	0.275852
TTTACCTTCATCCTTCATT	chr1	TLR5	TLR5_HUMAN	TAC	Y	TLR5_Y161	0.00057189	0.275852
GAAAAATACGCGTGCAAGTG	chr1	MST1L	MST1L_HUMAN	ACG	T	MST1L_T292	0.00057215	0.275852
GGCACCTACAAGTTTATTC	chrX	GPR173	GP173_HUMAN	ACC	T	GPR173_T164	0.00057215	0.275852
GCACTGGAGCCAGCCACAGC	chr17	NLRP1	NLRP1_HUMAN	AGC	S	NLRP1_S431	0.00057292	0.275852
GCAACAACATCTTGTATTAA	chr7	KIAA1324L	K132L_HUMAN	ACA	T	KIAA1324L_T824	0.00057405	0.275852
GCCACCAGGTAGGGCAGGCTT	chr9	FAM102A	F102A_HUMAN	ACC	T	FAM102A_T369	0.00057443	0.275852
GCCGACAAAACACCCAAAC	chr20	JAG1	JAG1_HUMAN	ACA	T	JAG1_T1191	0.00057458	0.275852
GGGTTACCATGGTGACGTG	chr12	PTPRO	PTPRO_HUMAN	ACC	T	PTPRO_T609	0.00057571	0.275852
CCTAGCCGCCTGAGAGAGG	chr20	MYT1	MYT1_HUMAN	AGC	S	MYT1_S738	0.00057622	0.275852
GGAACCCCCCAGCCTGCCCTT	chr3	PHLDB2	PHLB2_HUMAN	ACC	T	PHLDB2_T404	0.00057654	0.275852
GACACCATGTCCTGCCGGGAT	chr11	STX5	STX5_HUMAN	ACC	T	STX5_T54	0.00057717	0.275852
AACCACGAAGGCGGAGGAC	chr19	SMARCA4	SMCA4_HUMAN	ACG	T	SMARCA4_T1130	0.00057756	0.275852
CTTTGAGACATTACACAACC	chr6	CNPY3	CNPY3_HUMAN	ACA	T	CNPY3_T132	0.00057758	0.275852
TCAGCACGTCGCTGGAGGC	chr16	PKD1	PKD1_HUMAN	ACG	T	PKD1_T1570	0.00057803	0.275852
TGGTGGCAGTCCGGCGGCCG	chr19	USF2	USF2_HUMAN	AGT	S	USF2_S155	0.00057838	0.275852
GGTACTGGATCTTCAGGACCT	chr6	COL12A1	COCA1_HUMAN	ACT	T	COL12A1_T2991	0.00057898	0.275852
ATGACATACATGGTTGAGGG	chr1	UROD	DCUP_HUMAN	TAC	Y	UROD_Y164	0.00057923	0.275852
ATGACATACATGGTTGAGGG	chr1	UROD	DCUP_HUMAN	ACA	T	UROD_T163	0.00057923	0.275852
GCCCACTCATAAGGAGGCC	chr1	ORC1	ORC1_HUMAN	ACT	T	ORC1_T641	0.00058054	0.275852
CCGCAGCCGCTTCTTCAGC	chr10	RRP12	RRP12_HUMAN	AGC	S	RRP12_S39	0.00058108	0.275852
GTGACGCTGCTCAATTTCC	chr19	FFAR2	FFAR2_HUMAN	ACG	T	FFAR2_T227	0.00058127	0.275852
GTCTATAACTCTGATTCTGG	chr12	OTOGL	OTOGL_HUMAN	ACT	T	OTOGL_T531	0.0005827	0.275852
GGACACACCTGATAATGCT	chr3	NPHP3	NPHP3_HUMAN	ACA	T	NPHP3_T1089	0.00058284	0.275852
AGTACATCATCCAACTCAGCA	chr14	TNFAIP2	TNAP2_HUMAN	TAC	Y	TNFAIP2_Y529	0.00058327	0.275852
GGAAGTAAGCTGATTGGAAC	chrX	DMD	DMD_HUMAN	AGT	S	DMD_S404	0.0005836	0.275852
GGAAGTAAGCTGATTGGAAC	chrX	DMD	DMD_HUMAN	AGT	S	DMD_S281	0.0005836	0.275852
GCTCAGCAGGAAGGTAGCG	chr7	VPS37D	VP37D_HUMAN	AGC	S	VPS37D_S44	0.00058402	0.275852
GGCAGCCAAGGAAGTGGCT	chr4	FGF5	FGF5_HUMAN	AGC	S	FGF5_S69	0.00058427	0.275852
GGGCCTGAGCATGGAGCGCA	chr19	HNRNPM	HNRPM_HUMAN	AGC	S	HNRNPM_S528	0.00058486	0.275852
AAGAGTGTCAAGTGTGCAA	chr5	ZSWIM6	ZSWM6_HUMAN	AGT	S	ZSWIM6_S1097	0.00058504	0.275852
GCTATGGACCTCTTCTTCAT	chr12	ACSS3	ACSS3_HUMAN	TAT	Y	ACSS3_Y353	0.00058656	0.276157
GAATGGCAGTGAAGAGCTTG	chr2	ILKAP	ILKAP_HUMAN	AGT	S	ILKAP_S89	0.00058703	0.276157
TCAGACCACAACGATGAGT	chr6	RING1	RING1_HUMAN	ACC	T	RING1_T166	0.0005878	0.276157
TACTGTTAGCATAGGTGTAC	chr1	FRRS1	FRRS1_HUMAN	AGC	S	FRRS1_S386	0.00058797	0.276157
GCGCACCTATCAGTACGCC	chr2	FIGN	FIGN_HUMAN	ACC	T	FIGN_T49	0.00058919	0.276462
AAGCACCACGTTCGGGTGCA	chr21	DIP2A	DIP2A_HUMAN	ACG	T	DIP2A_T1311	0.00059036	0.27667
AGGAGCCATGCGCTGGTGTAC	chr12	HOXC8	HXC8_HUMAN	AGC	S	HOXC8_S35	0.000591	0.27667
GACAGCACACCGTACCGACAG	chr1	RPS8	RS8_HUMAN	AGC	S	RPS8_S106	0.00059135	0.27667
TATACTTACCCACTGAGGCC	chr2	CEP68	CEP68_HUMAN	TAC	Y	CEP68_Y307	0.00059351	0.277145
TATACTTACCCACTGAGGCC	chr2	CEP68	CEP68_HUMAN	ACT	T	CEP68_T306	0.00059351	0.277145
GAACGAGACCTCCTTTGGGC	chr15	ITGA11	ITA11_HUMAN	ACC	T	ITGA11_T360	0.00059449	0.277334
GGGGTACCGGTTGTCAGTT	chr2	ALS2	ALS2_HUMAN	ACC	T	ALS2_T176	0.00059567	0.277391
GGCACAGGAGGAGGGCCGGG	chr7	SLC12A9	S12A9_HUMAN	ACA	T	SLC12A9_T849	0.00059783	0.277391
GGCAGCCCCGAGTACCGGCAG	chr8	CEBPD	CEBPD_HUMAN	AGC	S	CEBPD_S191	0.0005987	0.277391
ATGACCCTCCTGAACGACC	chr18	LAMA3	LAMA3_HUMAN	ACC	T	LAMA3_T1828	0.00059885	0.277391
AATACCATAGCTGGAAGGTA	chr13	NDFIP2	NFIP2_HUMAN	ACC	T	NDFIP2_T257	0.00059933	0.277391
AGGTGTTAGTAAAGAAGTGA	chr18	PIGN	PIGN_HUMAN	AGT	S	PIGN_S474	0.0005994	0.277391
GGGAGCCAAGTGCTAGTCCAC	chr11	FANCF	FANCF_HUMAN	AGC	S	FANCF_S234	0.00059997	0.277391
GGCTACGCCCTCAGCCAGC	chr11	PPP1R32	PPR32_HUMAN	TAC	Y	PPP1R32_Y375	0.0006	0.277391
GCTTATAATGTGAGGGGCC	chr12	ITGB7	ITB7_HUMAN	TAT	Y	ITGB7_Y386	0.00060139	0.277391
CCTGGCTACTCTGGCCCCGC	chr17	SMG6	EST1A_HUMAN	ACT	T	SMG6_T21	0.00060187	0.277391
TTCACCCTCAGTGCCAATG	chr20	VPS16	VPS16_HUMAN	ACC	T	VPS16_T154	0.00060216	0.277391
CAGCGAAAGTATCCAGGCCC	chr1	CAP1	CAP1_HUMAN	AGT	S	CAP1_S137	0.000604	0.277391
GGCTACCGGGAGCCCTGCG	chr12	TNS2	TNS2_HUMAN	TAC	Y	TNS2_Y598	0.00060432	0.277391
GGCCATCACAAGGATTGAGC	chr7	OGDH	ODO1_HUMAN	ACA	T	OGDH_T928	0.00060476	0.277391
TCTTATTATGCTTCTTCTT	chr7	DPY19L1	D19L1_HUMAN	TAT	Y	DPY19L1_Y311	0.00060543	0.277391
GATACCACTGGCCCTATCAC	chr10	GBF1	GBF1_HUMAN	ACC	T	GBF1_T77	0.00060648	0.277391
GGGAGCCAGAAGGGCTTCCT	chr22	ZBED4	ZBED4_HUMAN	AGC	S	ZBED4_S511	0.00060719	0.277391
GAGAAAGTGAAACATTAAA	chr8	LYN	LYN_HUMAN	AGT	S	LYN_S158	0.00060775	0.277391
TATTATGAAAGGTGTGCTG	chr4	SEL1L3	SE1L3_HUMAN	TAT	Y	SEL1L3_Y295	0.00060819	0.277391
TATTATGAAAGGTGTGCTG	chr4	SEL1L3	SE1L3_HUMAN	TAT	Y	SEL1L3_Y448	0.00060819	0.277391
CAGAGTGTGATGCTGGACC	chr22	C1QTNF6	C1QT6_HUMAN	AGT	S	C1QTNF6_S233	0.0006083	0.277391
GTGACCTTCGTGGGGCACC	chr1	NID1	NID1_HUMAN	ACC	T	NID1_T523	0.00060845	0.277391
TGGCCACCCTGGTCCAGCG	chrX	CD99L2	C99L2_HUMAN	ACC	T	CD99L2_T18	0.00060864	0.277391
ATCACATATGAGCAAGGAGTT	chr14	NOVA1	NOVA1_HUMAN	ACA	T	NOVA1_T493	0.00060933	0.277391
CTTACCGCTGCGGGAATCACG	chr1	FCRL3	FCRL3_HUMAN	ACC	T	FCRL3_T573	0.0006094	0.277391
CACCAGTATCTCTGAAATG	chr2	QPCT	QPCT_HUMAN	AGT	S	QPCT_S61	0.00060952	0.277391
CAAAGCAACTATAAGCCTGA	chr9	C9orf131	CI131_HUMAN	AGC	S	C9orf131_S665	0.0006108	0.277713
CTCTACTCCGGGGTCTTCG	chr1	ATP6V0B	VATO_HUMAN	TAC	Y	ATP6V0B_Y8	0.00061138	0.277715
CTCACCAGGTGGGTTGTTGAT	chr14	SNW1	SNW1_HUMAN	ACC	T	SNW1_T4	0.00061297	0.277809
GGGAGCCAAAAGAAAACTC	chr12	SCAF11	SCAFB_HUMAN	AGC	S	SCAF11_S1447	0.00061366	0.277809
TACAGCCACTGAAGAAAGTG	chr3	SCN11A	SCNBA_HUMAN	ACT	T	SCN11A_T1611	0.00061502	0.277809
TGTACCACCTCCTGGAACC	chr19	ETV2	ETV2_HUMAN	ACC	T	ETV2_T191	0.00061513	0.277809
GACACGGTGAGGACCTGGC	chr11	MUC5B	MUC5B_HUMAN	ACG	T	MUC5B_T490	0.00061598	0.277809
TGAATTTAGCAGGTGAGCCC	chr9	FANCG	FANCG_HUMAN	AGC	S	FANCG_S477	0.00061729	0.277809
GGCTACCAGTGAGCGGTCG	chr19	KMT2B	KMT2B_HUMAN	TAC	Y	KMT2B_Y1758	0.00061742	0.277809
GGAGAGTAAGAAAGCTGCT	chr12	SARNP	SARNP_HUMAN	AGT	S	SARNP_S118	0.00061831	0.277809
GTCAGCCGCCGCTCCTCCC	chr12	GLI1	GLI1_HUMAN	AGC	S	GLI1_S556	0.00061831	0.277809
TTCACCGTCGTCTTTGACAC	chr11	PGA5	PEPA5_HUMAN	ACC	T	PGA5_T90	0.00061945	0.277809
TTCACCGTCGTCTTTGACAC	chr11	PGA4	PEPA4_HUMAN	ACC	T	PGA4_T90	0.00061945	0.277809
TTCACCGTCGTCTTTGACAC	chr11	PGA3	PEPA3_HUMAN	ACC	T	PGA3_T90	0.00061945	0.277809
ATGAGCCAGGTCGGGGGGC	chr20	SLC4A11	S4A11_HUMAN	AGC	S	SLC4A11_S2	0.00061972	0.277809
AGCAACTGTGTGTGGAAGC	chr13	FRY	FRY_HUMAN	ACT	T	FRY_T1244	0.00062075	0.277809
GACCCAGACCCAGGCCACAG	chr19	HIF3A	HIF3A_HUMAN	ACC	T	HIF3A_T316	0.00062161	0.277809
GACCCAGACCCAGGCCACAG	chr19	HIF3A	HIF3A_HUMAN	ACC	T	HIF3A_T318	0.00062161	0.277809
GGGCTACGGCGGAGGTTCT	chr19	ILF3	ILF3_HUMAN	TAC	Y	ILF3_Y836	0.00062231	0.277809
CTGTGAGTGGTGAAAACGA	chr20	ASXL1	ASXL1_HUMAN	AGT	S	ASXL1_S120	0.00062315	0.277809
GGCAGCGAACTCAGCTACTT	chr14	BTBD6	BTBD6_HUMAN	AGC	S	BTBD6_S439	0.00062369	0.277809
GGTCCACACAGGTGTGGGG	chr19	PPP1R12C	PP12C_HUMAN	ACA	T	PPP1R12C_T560	0.00062369	0.277809
CTACTACAGCTATCAGAAT	chr16	CREBBP	CBP_HUMAN	TAC	Y	CREBBP_Y1228	0.00062377	0.277809
TTTCAGCGCCGCCGTGTCC	chr6	HLA-G	HLAG_HUMAN	AGC	S	HLA-G_S33	0.00062422	0.277809
TGCTCATAGTAGTAGAGAAA	chr4	RASGEF1B	RGF1B_HUMAN	AGT	S	RASGEF1B_S364	0.00062593	0.278063
GGGCAGCACCAGCTCCTCCC	chr8	ARHGAP39	RHG39_HUMAN	ACC	T	ARHGAP39_T136	0.00062594	0.278063
CCAACACCTATACAGCGTC	chr12	DDX23	DDX23_HUMAN	ACA	T	DDX23_T415	0.00062696	0.27826
GGTACTTTCACATTCCCAT	chr12	POLE	DPOE1_HUMAN	TAC	Y	POLE_Y1652	0.0006281	0.278511
ACAAGTGTCAGCTGCTTCCG	chr1	MST1L	MST1L_HUMAN	AGT	S	MST1L_S250	0.00062911	0.278703
GCGCTTCAGCGACCGGACGG	chr13	URAD	URAD_HUMAN	AGC	S	URAD_S126	0.00063026	0.27883
GATTACTCGAGTGGATGGA	chr2	PSME4	PSME4_HUMAN	ACT	T	PSME4_T684	0.00063055	0.27883
GCTATGGCTACTCACGGTCT	chr12	SRSF9	SRSF9_HUMAN	TAT	Y	SRSF9_Y190	0.00063316	0.279729
GCTGTATGGGTAAGCCGTT	chr1	ABCA4	ABCA4_HUMAN	TAT	Y	ABCA4_Y1770	0.00063458	0.280092
TCCACACTCTGGTGCCACTGC	chr21	LSS	ERG7_HUMAN	ACA	T	LSS_T228	0.00063514	0.280092
CCTTACCGAGCTCCCAGAC	chr14	MRPL52	RM52_HUMAN	ACC	T	MRPL52_T44	0.00063674	0.28016
CTGAGACAGAGCGCCTGGC	chr12	KIF5A	KIF5A_HUMAN	ACA	T	KIF5A_T379	0.00063846	0.28016
GCCACTCAAATGAATGTATGT	chr1	USH2A	USH2A_HUMAN	ACT	T	USH2A_T4370	0.00063891	0.28016
CCCGCGCACGGACCCCTACG	chrX	ZIC3	ZIC3_HUMAN	ACG	T	ZIC3_T207	0.00063902	0.28016
GACTACGGGCAGCGGCTCA	chr8	RECQL4	RECQ4_HUMAN	TAC	Y	RECQL4_Y105	0.00063905	0.28016
CATATGCTAAGACAGAGCTG	chr12	KANSL2	KANL2_HUMAN	TAT	Y	KANSL2_Y122	0.00063975	0.28016
GGAAACAGCAGAACTGGAT	chr18	ATP8B1	AT8B1_HUMAN	ACA	T	ATP8B1_T228	0.00063975	0.28016
GGAAGTGGGGGGGCCGGGAG	chr17	KAT2A	KAT2A_HUMAN	AGT	S	KAT2A_S67	0.00064105	0.28016
AGGTACCATCAAGGATGGA	chr5	KIF20A	KI20A_HUMAN	ACC	T	KIF20A_T173	0.00064107	0.28016
GACAGTGTCAAAAGTCAGA	chr12	REP15	REP15_HUMAN	AGT	S	REP15_S182	0.00064206	0.28016
CTGTCACCTCCCTGGGGCC	chr12	GDF11	GDF11_HUMAN	ACC	T	GDF11_T272	0.00064323	0.28016
GAAAAGTGTGATTCCGGAT	chr7	MAGI2	MAGI2_HUMAN	AGT	S	MAGI2_S454	0.00064358	0.28016
TCAGGACGAAGATCATGAT	chr10	FAM24A	FA24A_HUMAN	ACG	T	FAM24A_T9	0.00064387	0.28016
CGCACCTATGCCTCCCGCTA	chr1	PIK3C2B	P3C2B_HUMAN	TAT	Y	PIK3C2B_Y289	0.00064398	0.28016
CGCACCTATGCCTCCCGCTA	chr1	PIK3C2B	P3C2B_HUMAN	ACC	T	PIK3C2B_T288	0.00064398	0.28016
GAATCAGACTTACCAAGCCC	chr1	RAD54L	RAD54_HUMAN	ACT	T	RAD54L_T308	0.00064539	0.280257
GAAACCCAGGTTCTAAAATGT	chr2	LDAH	LDAH_HUMAN	ACC	T	LDAH_T23	0.00064638	0.280257
CGCTACGCCCTGCTGCGCG	chr5	SLC12A7	S12A7_HUMAN	TAC	Y	SLC12A7_Y675	0.00064755	0.280257
GCTGCTTACCGAGTAAGCCG	chr1	TPRG1L	TPRGL_HUMAN	ACC	T	TPRG1L_T97	0.0006476	0.280257
GAGAGTGGGAAGGTGCTGG	chr2	UGT1A5	UD15_HUMAN	AGT	S	UGT1A5_S28	0.0006483	0.280257
CAGAGCATCAGGCGTCATTAC	chr9	ZNF462	ZN462_HUMAN	AGC	S	ZNF462_S2205	0.00064971	0.280257
AGACTACAGCAGGTGAGGC	chr3	GNL3	GNL3_HUMAN	ACA	T	GNL3_T521	0.00065038	0.280257
AGGCCACAGCTGGGAACCC	chr2	CAD	PYR1_HUMAN	ACA	T	CAD_T361	0.00065079	0.280257
GCTATTCAAAGCCCAGGAAAA	chr20	TSHZ2	TSH2_HUMAN	TAT	Y	TSHZ2_Y255	0.0006514	0.280257
TTGTATCAAGACACTGCGC	chr5	FAT2	FAT2_HUMAN	TAT	Y	FAT2_Y1948	0.00065268	0.280257
GGGCCACGGTCATGTTCAA	chr1	NCF2	NCF2_HUMAN	ACG	T	NCF2_T279	0.00065291	0.280257
ATTATGCAGTTCTTGGACT	chr7	DNAJC2	DNJC2_HUMAN	TAT	Y	DNAJC2_Y90	0.00065328	0.280257
CCAGCACTGGTAATGAGGC	chr14	TRIP11	TRIPB_HUMAN	ACT	T	TRIP11_T1192	0.00065404	0.280257
TGGACAGCAAGCCTGAGGG	chr4	DMP1	DMP1_HUMAN	AGC	S	DMP1_S176	0.00065581	0.280257
GGCACCAGCTCCCCACAAGAC	chr16	NUP93	NUP93_HUMAN	ACC	T	NUP93_T428	0.0006562	0.280257
ATTATATCTGTAAGAATGGAA	chr5	PRKAA1	AAPK1_HUMAN	TAT	Y	PRKAA1_Y115	0.00065748	0.280257
ACCAGTGGGGGACCTGGAGGT	chr14	ZFHX2	ZFHX2_HUMAN	AGT	S	ZFHX2_S2050	0.00065794	0.280257
GGAGCAGCCCCAGCCTCCC	chr2	LCT	LPH_HUMAN	AGC	S	LCT_S468	0.00065836	0.280257
GCTCTACCAGCTTGGGTTG	chr1	SPTA1	SPTA1_HUMAN	TAC	Y	SPTA1_Y2246	0.00065911	0.280257
GCCAGCGAGGCCCTCAAGG	chr2	KIF3C	KIF3C_HUMAN	AGC	S	KIF3C_S8	0.00065971	0.280257
GAAAGTGGACAACATTATT	chr9	FSD1L	FSD1L_HUMAN	AGT	S	FSD1L_S382	0.00065975	0.280257
GCCAGCTACCTGCGGGTCC	chr3	GPR27	GPR27_HUMAN	AGC	S	GPR27_S304	0.00065975	0.280257
CAGCAGCCCCTCCGAGGGC	chr9	PKN3	PKN3_HUMAN	AGC	S	PKN3_S307	0.00066037	0.280257
GCCCACGGTGATGCCGGGT	chr10	TUBAL3	TBAL3_HUMAN	ACG	T	TUBAL3_T368	0.00066037	0.280257
CCTACTTCTTTGACCGGGC	chr11	GPR137	G137A_HUMAN	TAC	Y	GPR137_Y320	0.00066044	0.280257
GGAAACCTGGTTCTGGTCG	chr10	LOXL4	LOXL4_HUMAN	ACC	T	LOXL4_T478	0.00066052	0.280257
TGGGAAGTTCTCAGCTGCG	chr16	CAPNS2	CPNS2_HUMAN	AGT	S	CAPNS2_S171	0.00066129	0.280257
GACTATGTGGATGCCGATA	chr10	AFAP1L2	AF1L2_HUMAN	TAT	Y	AFAP1L2_Y459	0.00066198	0.280257
TACCCACGCAGAGCCGGGC	chr9	PTGES2	PGES2_HUMAN	ACG	T	PTGES2_T32	0.00066213	0.280257
GACGGCTACTTTGGCTCCCG	chr20	PCIF1	CAPAM_HUMAN	TAC	Y	PCIF1_Y533	0.00066299	0.280257
GCCACCCTTACCTCAGTGAT	chrX	MBTPS2	MBTP2_HUMAN	ACC	T	MBTPS2_T479	0.00066331	0.280257
GCCAGTGGAGCCATGTATGA	chr7	RSPH10B2	R10B2_HUMAN	AGT	S	RSPH10B2_S303	0.00066485	0.280257
GCCAGTGGAGCCATGTATGA	chr7	RSPH10B	R10B1_HUMAN	AGT	S	RSPH10B_S303	0.00066485	0.280257
GCCAGTGGAGCCATGTATGA	chr7	RSPH10B	R10B1_HUMAN	AGT	S	RSPH10B_S303	0.00066485	0.280257
GCCAGTGGAGCCATGTATGA	chr7	RSPH10B2	R10B2_HUMAN	AGT	S	RSPH10B2_S303	0.00066485	0.280257
ACTACCCCAGCGCCGGCTTCG	chr19	PRR12	PRR12_HUMAN	TAC	Y	PRR12_Y5	0.00066506	0.280257
CCGAGCAAGCCTGCCCCGCC	chr2	ASAP2	ASAP2_HUMAN	AGC	S	ASAP2_S864	0.00066701	0.280599
CTGTGGTACGTGTCTGTGAA	chr11	FGF3	FGF3_HUMAN	TAC	Y	FGF3_Y154	0.00066703	0.280599
GCTATCTGGAGGCGCAGGC	chr17	CAMKK1	KKCC1_HUMAN	TAT	Y	CAMKK1_Y83	0.00066902	0.280699
GAGACCTCGGTGCTGACCC	chr22	TYMP	TYPH_HUMAN	ACC	T	TYMP_T88	0.00066917	0.280699
TACACTCGAGGCGTGCTGC	chr6	KIF13A	KI13A_HUMAN	ACT	T	KIF13A_T1347	0.00067064	0.280699
TCCACCTTCTGCTTCCTGCG	chr19	ADGRL1	AGRL1_HUMAN	ACC	T	ADGRL1_T881	0.00067064	0.280699
ACTTACTCTCTCTTCCCAC	chr12	ST8SIA1	SIA8A_HUMAN	TAC	Y	ST8SIA1_Y122	0.00067081	0.280699
CAGAGTATGATAAGGATTCT	chr6	ASCC3	ASCC3_HUMAN	AGT	S	ASCC3_S640	0.00067081	0.280699
GTGACAGTGACCAGGGGCT	chr3	CELSR3	CELR3_HUMAN	ACA	T	CELSR3_T1825	0.00067133	0.280699
CAGACAGACCCAGAACACC	chr4	TKTL2	TKTL2_HUMAN	ACA	T	TKTL2_T62	0.00067342	0.281116
GGCTAAGTGCTATTTATGG	chr10	GDI2	GDIB_HUMAN	AGT	S	GDI2_S242	0.00067349	0.281116
CTGTACTGAGGAGAGGCTG	chr19	PRR19	PRR19_HUMAN	TAC	Y	PRR19_Y356	0.00067565	0.281487
ACCCAGCCTGCGGATGCTC	chr17	ARHGAP23	RHG23_HUMAN	AGC	S	ARHGAP23_S647	0.00067668	0.281487
GCCAGTGGAGGGTCTAGGC	chrX	ARMCX4	ARMX4_HUMAN	AGT	S	ARMCX4_S1361	0.00067732	0.281487
TTCACTGAATATCCTGAAT	chr11	OR9Q1	OR9Q1_HUMAN	ACT	T	OR9Q1_T18	0.00067772	0.281487
CTAACGTTAAAGCAGGTAC	chr6	LYRM2	LYRM2_HUMAN	ACG	T	LYRM2_T12	0.00067782	0.281487
CCATATTACATCTAGAAGCC	chr19	ZNF507	ZN507_HUMAN	ACA	T	ZNF507_T163	0.00067787	0.281487
CTGAGTGAGAACAAGATCG	chr16	CIITA	C2TA_HUMAN	AGT	S	CIITA_S995	0.00067998	0.281969
GGTTACCCCACCAGCTCCA	chr7	KIAA1549	K1549_HUMAN	TAC	Y	KIAA1549_Y1910	0.00068087	0.281969
AGCACCAGCGCCTTTGGCC	chr1	PLEKHG5	PKHG5_HUMAN	ACC	T	PLEKHG5_T316	0.00068148	0.281969
TATACCATGTCTCGCAGCT	chr18	EPB41L3	E41L3_HUMAN	ACC	T	EPB41L3_T439	0.00068148	0.281969
ATTACCCATGTCAAAAACT	chr1	LRRC8D	LRC8D_HUMAN	ACC	T	LRRC8D_T703	0.00068262	0.281969
TCCTGAGCCGCCCAGCCCG	chr19	PKN1	PKN1_HUMAN	AGC	S	PKN1_S362	0.00068267	0.281969
GAAAGCCTGTCGGGAACCC	chr22	TBC1D10A	TB10A_HUMAN	AGC	S	TBC1D10A_S18	0.0006843	0.281969
AGCCCAGAGCCGGGCCCTCG	chr12	GPR162	GP162_HUMAN	AGC	S	GPR162_S446	0.00068463	0.281969
ATCAGCAGCCCGAAAGGTG	chr17	USP32	UBP32_HUMAN	AGC	S	USP32_S1371	0.00068527	0.281969
GACACCAACATGCTGTTCC	chr17	SLC13A5	S13A5_HUMAN	ACC	T	SLC13A5_T86	0.00068545	0.281969
AATACTTGAAGGACGAAAG	chr13	CDC16	CDC16_HUMAN	TAC	Y	CDC16_Y107	0.00068646	0.281969
GGTGACCTATACTTTGCTC	chr4	SLC4A4	S4A4_HUMAN	ACC	T	SLC4A4_T205	0.00068678	0.281969
GTGTATTACCGGTTCCACC	chr17	P3H4	SC65_HUMAN	TAT	Y	P3H4_Y335	0.00068678	0.281969
GAGAGCCAAAGAGCAAGTC	chr16	SMG1	SMG1_HUMAN	AGC	S	SMG1_S3293	0.00068719	0.281969
GTCACGGGGTCTGGGGCCT	chr17	MLLT6	AF17_HUMAN	ACG	T	MLLT6_T433	0.00068862	0.282188
GCGGCAGCTTGGTCACGGC	chr5	PCDHGA12	PCDGC_HUMAN	AGC	S	PCDHGA12_S83	0.00068889	0.282188
AGTACATTGACCGAGATGGCA	chr17	EPN2	EPN2_HUMAN	TAC	Y	EPN2_Y111	0.00069055	0.282245
TTCACTGCCAGTGACTTGAC	chr5	MIER3	MIER3_HUMAN	ACT	T	MIER3_T398	0.00069078	0.282245
TTCACTGCCAGTGACTTGAC	chr5	MIER3	MIER3_HUMAN	ACT	T	MIER3_T393	0.00069078	0.282245
TGTGGAGTTGTGCTGTGAC	chr14	BAZ1A	BAZ1A_HUMAN	AGT	S	BAZ1A_S53	0.00069295	0.282797
CCACGTTAGCCTTGTCCCAC	chrX	CTPS2	PYRG2_HUMAN	AGC	S	CTPS2_S181	0.00069379	0.282797
CAGACCTGCCAGATTACTCC	chr3	KNG1	KNG1_HUMAN	ACC	T	KNG1_T125	0.0006948	0.282797
GTCCTGCAGCCTCAATAGCC	chr1	LRRC71	LRC71_HUMAN	AGC	S	LRRC71_S113	0.00069511	0.282797
AAAACTCCAGGACCTCCGTT	chr1	SPAG17	SPG17_HUMAN	ACT	T	SPAG17_T1729	0.00069651	0.282797
GGCCAGCACTGTGCTGTCCC	chr5	JAKMIP2	JKIP2_HUMAN	ACT	T	JAKMIP2_T658	0.00069727	0.282797
GAAAGTGAGTGTTTACCCGC	chr14	NRDE2	NRDE2_HUMAN	AGT	S	NRDE2_S976	0.00069741	0.282797
AACTACACCACCGTCCGCC	chr16	SULT1A2	ST1A2_HUMAN	TAC	Y	SULT1A2_Y240	0.00069833	0.282797
GACACCGGGGAGGAGGAGGA	chr9	EHMT1	EHMT1_HUMAN	ACC	T	EHMT1_T404	0.00069943	0.282797
GACACTTTAATGGTAACTGC	chr19	CLPTM1	CLPT1_HUMAN	ACT	T	CLPTM1_T101	0.00070159	0.282797
AGTGGATACAAAGCCTTTAG	chr14	NID2	NID2_HUMAN	ACA	T	NID2_T352	0.00070261	0.282797
GTCAGCCATGTGAGCACTGG	chrX	PGK1	PGK1_HUMAN	AGC	S	PGK1_S390	0.00070338	0.282797
TCCACCTTCAGTGGGCAGC	chr6	PNPLA1	PLPL1_HUMAN	ACC	T	PNPLA1_T192	0.00070375	0.282797
CTCACCGCCCACTGGGTAAGG	chr18	NDUFV2	NDUV2_HUMAN	ACC	T	NDUFV2_T15	0.00070544	0.282797
GACTATTACCAGTGAAGACG	chr10	PIP4K2A	PI42A_HUMAN	ACC	T	PIP4K2A_T148	0.00070563	0.282797
ACCACGGGCAAACCACATG	chr1	YARS	SYYC_HUMAN	ACG	T	YARS_T45	0.00070592	0.282797
GCCCACCAAAGAGCTCCAC	chr11	KDM2A	KDM2A_HUMAN	ACC	T	KDM2A_T807	0.00070625	0.282797
GGGTCACAGGTGAGTGGTG	chr1	OBSCN	OBSCN_HUMAN	ACA	T	OBSCN_T4155	0.00070653	0.282797
CCACTTTACATCCCACAGTG	chr4	ADH5	ADHX_HUMAN	TAC	Y	ADH5_Y93	0.00070716	0.282797
CATACCCGACTATCCCTCC	chr2	CHST10	CHSTA_HUMAN	TAC	Y	CHST10_Y305	0.00070733	0.282797
ACCAGCAATACAACTTTCT	chr4	TLR3	TLR3_HUMAN	AGC	S	TLR3_S264	0.00070804	0.282797
ACAAACCACATTGATGAATA	chr2	GCC2	GCC2_HUMAN	ACA	T	GCC2_T1156	0.00070808	0.282797
ATGTCGCAGCTTCATTGACC	chr16	GSG1L	GSG1L_HUMAN	AGC	S	GSG1L_S122	0.00070832	0.282797
GACACGGAGGTGGAGATGA	chr6	ITPR3	ITPR3_HUMAN	ACG	T	ITPR3_T1424	0.00071002	0.282797
GATACCGAATTAGAGTTGA	chr12	MYBPC1	MYPC1_HUMAN	TAC	Y	MYBPC1_Y389	0.00071002	0.282797
AAACACGGTGAATGACTTT	chr12	PTPN11	PTN11_HUMAN	ACG	T	PTPN11_T337	0.00071013	0.282797
AGGCCACCTATTCCAACGT	chr20	LIME1	LIME1_HUMAN	ACC	T	LIME1_T144	0.0007107	0.282797
GGCAGCTTTGGAGGGGGCTT	chr17	KRT24	K1C24_HUMAN	AGC	S	KRT24_S63	0.00071118	0.282797
TACAGCAACCTGGTGGCAGT	chr19	ZNF350	ZN350_HUMAN	AGC	S	ZNF350_S42	0.00071204	0.282797
TACAGCAACCTGGTGGCAGT	chr19	ZNF615	ZN615_HUMAN	AGC	S	ZNF615_S42	0.00071204	0.282797
GCCGGGCAGCCGTGAGTGCG	chr9	GRIN1	NMDZ1_HUMAN	AGC	S	GRIN1_S446	0.00071237	0.282797
TTTAGTCCCTTTCCAGTAC	chr16	SRRM2	SRRM2_HUMAN	AGT	S	SRRM2_S1188	0.00071404	0.282797
GGAGACTCAGAAGTGCGTA	chr14	RABGGTA	PGTA_HUMAN	ACT	T	RABGGTA_T78	0.00071456	0.282797
GATATGCCCTGGAGCCCCC	chr16	SEZ6L2	SE6L2_HUMAN	TAT	Y	SEZ6L2_Y495	0.00071496	0.282797
TGGTCATAGTGTGGATAAAG	chr8	ELP3	ELP3_HUMAN	AGT	S	ELP3_S161	0.00071528	0.282797
AGATAGTCCAGAGAGTGGC	chr3	MLH1	MLH1_HUMAN	AGT	S	MLH1_S592	0.00071657	0.282797
CCCAGCGAGCGAGCCGGACG	chr19	MED16	MED16_HUMAN	AGC	S	MED16_S707	0.00071657	0.282797
TCCACCATGTAAGTTCTCC	chr5	SLIT3	SLIT3_HUMAN	ACC	T	SLIT3_T657	0.00071672	0.282797
AGTTCGGACAGAGTGGACCC	chr6	TNXB	TENX_HUMAN	ACA	T	TNXB_T767	0.00071789	0.282797
GGCAGTGGTCAGCAAGGCG	chr1	LCE3D	LCE3D_HUMAN	AGT	S	LCE3D_S75	0.00071789	0.282797
GGCAGTGGTCAGCAAGGCG	chr1	LCE3E	LCE3E_HUMAN	AGT	S	LCE3E_S75	0.00071789	0.282797
GGCAGTGGTCAGCAAGGCG	chr1	LCE3C	LCE3C_HUMAN	AGT	S	LCE3C_S77	0.00071789	0.282797
GAGACCAGGGAGCCCCCCG	chr19	APC2	APCL_HUMAN	ACC	T	APC2_T2211	0.00071888	0.282797
ACAAGACCCTGATGGAAAG	chr12	TCP11L2	T11L2_HUMAN	ACC	T	TCP11L2_T403	0.00071891	0.282797
GTGGATCACTGCAAAACTCA	chr10	PFKP	PFKAP_HUMAN	ACT	T	PFKP_T698	0.00072021	0.282797
GCAACTGCGAAGAGTTTGGGC	chr7	FSCN3	FSCN3_HUMAN	ACT	T	FSCN3_T40	0.00072102	0.282797
CGGAGTAAACCTTCTTCCC	chr22	CSF2RB	IL3RB_HUMAN	AGT	S	CSF2RB_S837	0.00072105	0.282797
GGAAACTTTGACTGCCTCC	chr13	PABPC3	PABP3_HUMAN	ACT	T	PABPC3_T539	0.00072153	0.282797
GGACCTCACACAGGACTTTG	chr15	MAP1A	MAP1A_HUMAN	ACA	T	MAP1A_T532	0.00072153	0.282797
ACCACGTGTGCAGGTGCCAG	chr6	SCUBE3	SCUB3_HUMAN	ACG	T	SCUBE3_T688	0.00072321	0.282797
ACCACGTGTGCAGGTGCCAG	chr6	SCUBE3	SCUB3_HUMAN	ACG	T	SCUBE3_T687	0.00072321	0.282797
CATATGAACCAATGATAGTGA	chr13	MYCBP2	MYCB2_HUMAN	TAT	Y	MYCBP2_Y2360	0.00072339	0.282797
GAAAGCCACCTCCTGAGCCA	chr6	C6orf132	CF132_HUMAN	ACC	T	C6orf132_T1187	0.00072441	0.282797
AAGGACTCGGTTGGCTGCT	chrX	MAGED2	MAGD2_HUMAN	ACT	T	MAGED2_T232	0.00072537	0.282797
TGAAGAGCGGCGGCGGCGG	chr5	HNRNPA0	ROA0_HUMAN	AGC	S	HNRNPA0_S270	0.00072556	0.282797
AGTATTCCCATGCCCTGTTCA	chr1	HCN3	HCN3_HUMAN	TAT	Y	HCN3_Y298	0.00072561	0.282797
TCAAGCCTTTATGAACAGAT	chr2	GTF3C3	TF3C3_HUMAN	AGC	S	GTF3C3_S259	0.00072561	0.282797
TCTATCCTTGCATGATTTGT	chrY	ZFY	ZFY_HUMAN	TAT	Y	ZFY_Y421	0.00072662	0.282797
TCTATCCTTGCATGATTTGT	chrX	ZFX	ZFX_HUMAN	TAT	Y	ZFX_Y425	0.00072662	0.282797
TCTCAAGTTCCGCATCCTC	chr9	UBAP2	UBAP2_HUMAN	AGT	S	UBAP2_S750	0.00072753	0.282923
GAGGACTACGGCCGAAGGGG	chr4	GRIA2	GRIA2_HUMAN	ACG	T	GRIA2_T707	0.00072925	0.282943
GCCACTGGGGTGGTAAAACT	chr1	NEK7	NEK7_HUMAN	ACT	T	NEK7_T172	0.00072925	0.282943
GAATCATAGCCCACATGTCC	chr21	SETD4	SETD4_HUMAN	AGC	S	SETD4_S238	0.00072969	0.282943
ATGACCTATGGATCATTTGG	chr7	BBS9	PTHB1_HUMAN	TAT	Y	BBS9_Y140	0.00073099	0.282943
ATGACCTATGGATCATTTGG	chr7	BBS9	PTHB1_HUMAN	ACC	T	BBS9_T139	0.00073099	0.282943
GTCTGGGACTCCTGCTGAAG	chr11	INSC	INSC_HUMAN	ACT	T	INSC_T476	0.00073162	0.282943
AGGTATGATAATCATAGAG	chr5	DNAJC21	DJC21_HUMAN	TAT	Y	DNAJC21_Y65	0.00073185	0.282943
GCCCGACACTCCAGGTCCG	chrX	CDKL5	CDKL5_HUMAN	ACA	T	CDKL5_T977	0.00073226	0.282943
CCTACTTGTGGGACAACAACC	chr12	ACACB	ACACB_HUMAN	TAC	Y	ACACB_Y2373	0.00073371	0.283171
AATATCCACTGAAAGAGACC	chr2	APOB	APOB_HUMAN	ACT	T	APOB_T205	0.00073402	0.283171
GGCAGTACCAGTGGTGGCA	chr14	INSM2	INSM2_HUMAN	AGT	S	INSM2_S416	0.00073618	0.283242
AGAGAACAGCGTGCTGGCCC	chr15	PLCB2	PLCB2_HUMAN	AGC	S	PLCB2_S301	0.00073678	0.283242
CGCACCTGCCGGGGTGACC	chr15	RGMA	RGMA_HUMAN	ACC	T	RGMA_T92	0.00073678	0.283242
GGTATATATGTATACTTAGC	chr7	SLC26A5	S26A5_HUMAN	TAT	Y	SLC26A5_Y673	0.00073772	0.283242
CTCAGGCAGCGAGGGAGAGA	chr6	TCTE1	DRC5_HUMAN	AGC	S	TCTE1_S216	0.00073834	0.283242
GGAACTTGTAACCAGGTAC	chr19	MEGF8	MEGF8_HUMAN	ACT	T	MEGF8_T1461	0.0007391	0.283242
GGGTACACCCATTTGCAGA	chr7	ASL	ARLY_HUMAN	TAC	Y	ASL_Y158	0.00073949	0.283242
GATACCGAACTCTGGCTGA	chr2	FBLN7	FBLN7_HUMAN	TAC	Y	FBLN7_Y259	0.00074021	0.283242
GAGACCAAACCGCCACCCTC	chr16	AP1G1	AP1G1_HUMAN	ACC	T	AP1G1_T612	0.0007405	0.283242
TGAGTGGACGCTCACCCCAT	chr17	PLEKHM1	PKHM1_HUMAN	ACG	T	PLEKHM1_T189	0.00074255	0.283242
TGTAGCCGGGGCTCCCACAA	chr11	KDM2A	KDM2A_HUMAN	AGC	S	KDM2A_S430	0.00074255	0.283242
GCTTCTCAGCGACCTGCAGC	chr11	HEPACAM	HECAM_HUMAN	AGC	S	HEPACAM_S110	0.00074266	0.283242
GGGCAGCACTGGGCCCTTCC	chr10	AIFM2	AIFM2_HUMAN	ACT	T	AIFM2_T112	0.00074286	0.283242
GCTACTGAAGCCGCTCCCG	chr1	LYST	LYST_HUMAN	ACT	T	LYST_T1081	0.00074333	0.283242
GTGTATACAGAGGAGGAGG	chr7	LMOD2	LMOD2_HUMAN	TAT	Y	LMOD2_Y117	0.00074333	0.283242
AGCACCAGCAAGAGCCCTC	chr17	MLLT6	AF17_HUMAN	ACC	T	MLLT6_T793	0.00074377	0.283242
GCATACACCCACTCCCATT	chr7	MIOS	MIO_HUMAN	ACA	T	MIOS_T301	0.0007442	0.283242
CCAGCACCTACTGAGGGAA	chr8	BNIP3L	BNI3L_HUMAN	ACC	T	BNIP3L_T218	0.00074482	0.283242
GGATCACCACCATCACCCC	chr5	SLIT3	SLIT3_HUMAN	ACC	T	SLIT3_T642	0.00074533	0.283242
GCTCTGTACCGGGGCGTCCC	chr19	RYR1	RYR1_HUMAN	TAC	Y	RYR1_Y3576	0.00074681	0.283424
AATACTGGCCCAAGGAGCC	chr3	FLNB	FLNB_HUMAN	TAC	Y	FLNB_Y608	0.00074698	0.283424
TGACAAAACAGAAAATCTTG	chrX	VAMP7	VAMP7_HUMAN	ACA	T	VAMP7_T161	0.00074965	0.284214
GTCCTACAAAGACCGGCGG	chr17	MLX	MLX_HUMAN	TAC	Y	MLX_Y126	0.00075127	0.284221
AGAGCACTTTGAACACAGC	chr5	DDX4	DDX4_HUMAN	ACT	T	DDX4_T703	0.00075131	0.284221
GCCAGCCGAACCCGGCACC	chr5	MCIDAS	MCIN_HUMAN	AGC	S	MCIDAS_S229	0.00075273	0.284221
TGCACTTACGCTACCCGCC	chr6	TJAP1	TJAP1_HUMAN	ACT	T	TJAP1_T351	0.00075273	0.284221
CTGCTATTACTATCCCAAC	chr17	DNAH2	DYH2_HUMAN	TAT	Y	DNAH2_Y4384	0.0007534	0.284221
GCCACCTGGCCCTATCTGAAC	chr22	ACR	ACRO_HUMAN	ACC	T	ACR_T278	0.00075347	0.284221
CCCAGAGACTGAGCTGCTGG	chr9	ROR2	ROR2_HUMAN	ACT	T	ROR2_T923	0.00075378	0.284221
GGCACAGTGGTTCTGGTGGC	chr1	TMEM61	TMM61_HUMAN	ACA	T	TMEM61_T25	0.00075527	0.284475
AACTACATGCTGTCCCGGG	chr8	USP17L7	U17L7_HUMAN	TAC	Y	USP17L7_Y107	0.00075563	0.284475
GGGCTACCTGCTGAAAATG	chr14	PLEKHH1	PKHH1_HUMAN	TAC	Y	PLEKHH1_Y584	0.00075745	0.284546
GTGAGAGTGGACGGGAGTC	chr5	AP3B1	AP3B1_HUMAN	AGT	S	AP3B1_S728	0.00075779	0.284546
GTGAGAGTGGACGGGAGTC	chr5	AP3B1	AP3B1_HUMAN	AGT	S	AP3B1_S679	0.00075779	0.284546
GAATATTCAGAAGAGCAGT	chr16	ABCC11	ABCCB_HUMAN	TAT	Y	ABCC11_Y191	0.00075819	0.284546
GAGACTGCTGACGCCCCAGCT	chrX	IRS4	IRS4_HUMAN	ACT	T	IRS4_T102	0.00075876	0.284546
TGGAGACCAGCATCTCCAC	chr11	PHLDB1	PHLB1_HUMAN	ACC	T	PHLDB1_T1122	0.00075995	0.284772
ATTATCCACCTTATTTCCC	chr3	SI	SUIS_HUMAN	TAT	Y	SI_Y1417	0.00076212	0.285188
GGTAGCTGAGCGGCTGCCCTT	chr3	NR1I2	NR1I2_HUMAN	AGC	S	NR1I2_S434	0.00076224	0.285188
GCTGGTTACATCCGGCAAGC	chr7	CPVL	CPVL_HUMAN	TAC	Y	CPVL_Y431	0.00076644	0.286019
AGAGCTGACCACCCTGGAGG	chr19	TTYH1	TTYH1_HUMAN	ACC	T	TTYH1_T156	0.00076674	0.286019
CATTAACAGCTGTTTGCATT	chr12	ADAMTS20	ATS20_HUMAN	AGC	S	ADAMTS20_S1651	0.00076689	0.286019
TGTACCAGAGCAAGGTGAG	chr12	KRT1	K2C1_HUMAN	TAC	Y	KRT1_Y373	0.00076748	0.286019
GACAGTGGTATGAAAGAAAAT	chr12	ERP27	ERP27_HUMAN	AGT	S	ERP27_S200	0.00076853	0.286019
GGCAGCACTGGAGGAGGCGG	chr5	KCNN2	KCNN2_HUMAN	AGC	S	KCNN2_S89	0.00076853	0.286019
CAGAGCAAGGCCACGAGCC	chr6	SYNE1	SYNE1_HUMAN	AGC	S	SYNE1_S5423	0.0007686	0.286019
ACTACATTGGGAAATGTTT	chr4	EXOC1	EXOC1_HUMAN	ACA	T	EXOC1_T635	0.00077042	0.28617
GACAGCTGGGAAATTATAGAA	chr2	OSBPL6	OSBL6_HUMAN	AGC	S	OSBPL6_S69	0.00077076	0.28617
CCAACACGTGCAAGTGAGC	chr19	DDX49	DDX49_HUMAN	ACG	T	DDX49_T257	0.00077249	0.28617
GTGAGACTAAAGGATACGG	chr8	ADAM9	ADAM9_HUMAN	ACT	T	ADAM9_T675	0.00077249	0.28617
ACCTCAGTGACAATTCTCT	chr1	NLRP3	NLRP3_HUMAN	AGT	S	NLRP3_S749	0.00077292	0.28617
GCCACCTGCCAGCTGGGTA	chr14	JAG2	JAG2_HUMAN	ACC	T	JAG2_T419	0.00077373	0.28617
CCTTACCTCTTACAGCCTC	chr1	MTF1	MTF1_HUMAN	ACC	T	MTF1_T183	0.00077446	0.28617
GCTCCACAGGTGAGGCTGG	chr19	C3	CO3_HUMAN	ACA	T	C3_T144	0.00077508	0.28617
GCGCTACTGCACCGACACC	chr19	PEPD	PEPD_HUMAN	TAC	Y	PEPD_Y57	0.00077639	0.28617
AAAACGGAAGGAGTGACAGTA	chr15	GATM	GATM_HUMAN	ACG	T	GATM_T136	0.00077674	0.28617
ATTACTACACCGGGAAGTGAG	chr18	MIB1	MIB1_HUMAN	ACT	T	MIB1_T128	0.00077725	0.28617
ACAATATGTCAAAAGGACA	chr3	ABI3BP	TARSH_HUMAN	TAT	Y	ABI3BP_Y967	0.00077787	0.28617
CCGGGGCACAGAGAACAGAG	chr1	RFX5	RFX5_HUMAN	ACA	T	RFX5_T412	0.00077885	0.28617
GGTACCAGTGTTCTTCCTTTC	chr11	FDXACB1	FDXA1_HUMAN	ACC	T	FDXACB1_T274	0.00077908	0.28617
AGGCAACACAGCAGACGCAC	chr11	CAPN5	CAN5_HUMAN	ACA	T	CAPN5_T182	0.00077941	0.28617
AAAAACTTGTCAAGAGTCC	chr9	CCDC180	CC180_HUMAN	ACT	T	CCDC180_T1156	0.00078043	0.28617
ATTATGACTACACCATATGTG	chr14	TSHR	TSHR_HUMAN	TAT	Y	TSHR_Y385	0.00078113	0.28617
CGCGACGGGGGACACTCCC	chr11	MAPK8IP1	JIP1_HUMAN	ACG	T	MAPK8IP1_T100	0.00078157	0.28617
GTGACGCTGTCATCCATCC	chr9	TAF1L	TAF1L_HUMAN	ACG	T	TAF1L_T1403	0.00078208	0.28617
TTCAGTCCCCCAGGTCCTCC	chr2	TTN	TITIN_HUMAN	AGT	S	TTN_S26512	0.00078373	0.28617
AAATGTCACACTCCTAGTCT	chr4	NWD2	NWD2_HUMAN	ACA	T	NWD2_T728	0.00078391	0.28617
AATACTGGAAGAAAAATGG	chr11	PRCP	PCP_HUMAN	TAC	Y	PRCP_Y78	0.00078391	0.28617
ACTACTCTTCTGGCTATGGAC	chr8	ASH2L	ASH2L_HUMAN	TAC	Y	ASH2L_Y476	0.00078391	0.28617
CATTACTGACAGCGGCTCA	chr9	COL15A1	COFA1_HUMAN	ACT	T	COL15A1_T339	0.0007843	0.28617
GGCAAGCGCCCGGCCTCTG	chr2	DCTN1	DCTN1_HUMAN	AGC	S	DCTN1_S23	0.00078457	0.28617
GCTACTTACGTAATCTTACC	chr17	KPNA2	IMA1_HUMAN	TAC	Y	KPNA2_Y225	0.00078589	0.28617
GTCAGTGAGCCAGAGGAGC	chr3	EIF4G1	IF4G1_HUMAN	AGT	S	EIF4G1_S255	0.00078616	0.28617
GTCAGTGAGCCAGAGGAGC	chr3	EIF4G1	IF4G1_HUMAN	AGT	S	EIF4G1_S419	0.00078616	0.28617
GTCAGTGAGCCAGAGGAGC	chr3	EIF4G1	IF4G1_HUMAN	AGT	S	EIF4G1_S332	0.00078616	0.28617
GCCACCATCGTGCTGGTCTC	chr19	SYT5	SYT5_HUMAN	ACC	T	SYT5_T34	0.00078805	0.286594
GCAACACTCACTCGGGAGC	chr11	DNHD1	DNHD1_HUMAN	ACA	T	DNHD1_T3356	0.00078851	0.286594
TCCTGACATCCTTAGTAGA	chr20	TFAP2C	AP2C_HUMAN	ACA	T	TFAP2C_T303	0.00079157	0.286694
TGGGGAGCGCCATCGCTCG	chr7	PRRT4	PRRT4_HUMAN	AGC	S	PRRT4_S665	0.00079224	0.286694
TGTATGCAAAATATGCAAC	chr1	OSBPL9	OSBL9_HUMAN	TAT	Y	OSBPL9_Y630	0.00079238	0.286694
TTCTCGTAGCCCTGTAACCT	chr11	CDON	CDON_HUMAN	AGC	S	CDON_S237	0.00079331	0.286694
TGTGACCAAAGGTAGGTCC	chr22	KDELR3	ERD23_HUMAN	ACC	T	KDELR3_T200	0.00079387	0.286694
TGGACCGCAGCAGCGCCCG	chr5	FGFR4	FGFR4_HUMAN	ACC	T	FGFR4_T359	0.00079453	0.286694
GTCTACATACAAACAGATG	chr11	ACAD8	ACAD8_HUMAN	TAC	Y	ACAD8_Y90	0.00079454	0.286694
GCTGACCACCATTGGCTAC	chr20	KCNQ2	KCNQ2_HUMAN	ACC	T	KCNQ2_T276	0.0007946	0.286694
CTTAGTAAGCGCCGGGCCA	chr19	PAF1	PAF1_HUMAN	AGT	S	PAF1_S333	0.00079542	0.286694
GTTAGCCGGTACCAGAGGG	chr2	HECW2	HECW2_HUMAN	AGC	S	HECW2_S800	0.00079542	0.286694
GTTAGCCGGTACCAGAGGG	chr2	HECW2	HECW2_HUMAN	AGC	S	HECW2_S444	0.00079542	0.286694
CTTCCTGAGCAGCGAGGTGT	chr22	ATF4	ATF4_HUMAN	AGC	S	ATF4_S8	0.0007967	0.286694
GCCTCAGCGTCAAGTTCTT	chr2	CYP26B1	CP26B_HUMAN	AGC	S	CYP26B1_S487	0.00079695	0.286694
CCGCACCAGCTACAGGGAGG	chr22	GTPBP1	GTPB1_HUMAN	AGC	S	GTPBP1_S388	0.00079728	0.286694
TTTAGCCACAGGGGCTTCA	chr20	UBOX5	RNF37_HUMAN	AGC	S	UBOX5_S132	0.00079776	0.286694
ACGGAGTAAACGCAACAGG	chr2	CCDC140	CC140_HUMAN	AGT	S	CCDC140_S56	0.00079833	0.286694
TCTATTTGGTGAGTACCTT	chr1	ILF2	ILF2_HUMAN	TAT	Y	ILF2_Y35	0.00079886	0.286694
AGAAAAGACTCAGCCTGGAG	chr8	ERICH5	ERIC5_HUMAN	ACT	T	ERICH5_T104	0.00080043	0.287043
ACCCCACCGAGCTGCGGCT	chr11	ANKK1	ANKK1_HUMAN	ACC	T	ANKK1_T6	0.00080102	0.287043
GGCACCCAGGCACCAGGGC	chr20	CHRNA4	ACHA4_HUMAN	ACC	T	CHRNA4_T455	0.00080318	0.287315
CACGGCTACTGGGACGGCGG	chr1	OPN3	OPN3_HUMAN	TAC	Y	OPN3_Y12	0.0008041	0.287315
GGCAGCAGGTATATTGTGAT	chr17	C17orf58	CQ058_HUMAN	AGC	S	C17orf58_S36	0.00080438	0.287315
GTGGTAGCAGGTATGTTGT	chrX	NKAP	NKAP_HUMAN	AGC	S	NKAP_S357	0.00080481	0.287315
TAGCAGCCTTCCAGGGGTT	chr19	NCAN	NCAN_HUMAN	AGC	S	NCAN_S233	0.00080481	0.287315
TGTACAATGACACTGCTGTGC	chr15	PDE8A	PDE8A_HUMAN	TAC	Y	PDE8A_Y619	0.00080534	0.287315
AGCACCAAGAGGGTAGAGA	chr7	KMT2C	KMT2C_HUMAN	ACC	T	KMT2C_T4228	0.0008062	0.287409
ACTACACCGCTATGAATGAT	chr8	BLK	BLK_HUMAN	TAC	Y	BLK_Y69	0.00080697	0.287435
CAGTACATGAAGGAGCTGC	chr19	HMG20B	HM20B_HUMAN	TAC	Y	HMG20B_Y130	0.00080746	0.287435
CCAACAGTTACCATGATGC	chr7	PSMC2	PRS7_HUMAN	ACA	T	PSMC2_T160	0.00080872	0.287604
GCGACATTCAAGCTGTGCGC	chr8	STAR	STAR_HUMAN	ACA	T	STAR_T5	0.00081066	0.287604
TATGACAGTCATCAAAGAA	chr4	PRDM5	PRDM5_HUMAN	ACA	T	PRDM5_T139	0.0008115	0.287604
GCAACTTCGTATACTATCAC	chr2	TTN	TITIN_HUMAN	ACT	T	TTN_T22741	0.00081196	0.287604
AAAACCTTCCTCCTCAAAGT	chr17	CBX8	CBX8_HUMAN	ACC	T	CBX8_T78	0.00081208	0.287604
CAGCAGCCCCTCCACGTCA	chr7	EGFR	EGFR_HUMAN	AGC	S	EGFR_S1026	0.00081384	0.287604
CTGGTACGGATGGTGCAGC	chr1	COL16A1	COGA1_HUMAN	ACG	T	COL16A1_T1345	0.00081435	0.287604
GGCACTTCAGATTCTGATGA	chr12	SLC2A13	MYCT_HUMAN	ACT	T	SLC2A13_T618	0.00081435	0.287604
AGCAGCCAGAAGTACAAAGA	chr16	YPEL3	YPEL3_HUMAN	AGC	S	YPEL3_S97	0.00081507	0.287604
GACTATGATGATGATGAGG	chr14	GTF2A1	TF2AA_HUMAN	TAT	Y	GTF2A1_Y291	0.00081507	0.287604
GCTCGAGACGCGCCTCAACT	chr20	TCFL5	TCFL5_HUMAN	ACG	T	TCFL5_T75	0.00081507	0.287604
TGAGACGCAGAAAGAGCTG	chr9	TRUB2	TRUB2_HUMAN	ACG	T	TRUB2_T231	0.00081507	0.287604
GCTCAGCATGGTGGGGCCT	chr7	NYAP1	NYAP1_HUMAN	AGC	S	NYAP1_S127	0.00081604	0.287737
TCTTATTTACCTACATCAC	chr12	HSD17B6	H17B6_HUMAN	TAT	Y	HSD17B6_Y296	0.00081689	0.287827
GTTATGAAAATGTTGATAGT	chr6	LATS1	LATS1_HUMAN	TAT	Y	LATS1_Y597	0.00081859	0.288216
TTACAGCCGCCTGGGCTGG	chr7	SSPO	SSPO_HUMAN	AGC	S	SSPO_S49	0.00082014	0.288269
CAGACTATCCATCTGCCTTC	chr9	ACO1	ACOC_HUMAN	ACT	T	ACO1_T741	0.00082047	0.288269
AGTTACCAAATTCCTGAAT	chr10	HABP2	HABP2_HUMAN	ACC	T	HABP2_T544	0.00082053	0.288269
GCTGGACACATCGCGGAGGG	chr19	ZSWIM4	ZSWM4_HUMAN	ACA	T	ZSWIM4_T745	0.00082225	0.28841
GCCTACCGCAGGAATGGGA	chr6	SUPT3H	SUPT3_HUMAN	TAC	Y	SUPT3H_Y307	0.00082264	0.28841
AGGTGAGCGCGCGGGATGC	chr5	PCDHA2	PCDA2_HUMAN	AGC	S	PCDHA2_S536	0.00082484	0.28841
AGGTGAGCGCGCGGGATGC	chr5	PCDHA1	PCDA1_HUMAN	AGC	S	PCDHA1_S536	0.00082484	0.28841
ATTACAGAAGAGTTCCTAA	chr1	RPAP2	RPAP2_HUMAN	ACA	T	RPAP2_T71	0.00082591	0.28841
GAAAGTATCACAAAGAGAG	chr4	SPARCL1	SPRL1_HUMAN	AGT	S	SPARCL1_S156	0.00082635	0.28841
GCATGACCTTCCCGGCCCG	chr16	WFIKKN1	WFKN1_HUMAN	ACC	T	WFIKKN1_T328	0.00082635	0.28841
CGCAGCTCCGGTGGGGGCTA	chr3	DHX36	DHX36_HUMAN	AGC	S	DHX36_S17	0.00082652	0.28841
GAAACACTATGGAGTGTTC	chr3	ULK4	ULK4_HUMAN	ACT	T	ULK4_T302	0.00082696	0.28841
TGAACACCCCCATGGGCCC	chr1	LGALS8	LEG8_HUMAN	ACC	T	LGALS8_T193	0.00082769	0.28841
CACACAGTTCAGCACTTAG	chr20	BCAS1	BCAS1_HUMAN	ACA	T	BCAS1_T41	0.00082906	0.28841
ACACTACTTCTCTCCTTTC	chr12	SRSF9	SRSF9_HUMAN	TAC	Y	SRSF9_Y214	0.00082912	0.28841
GACGTATATCGAGCCACTTT	chr2	PREPL	PPCEL_HUMAN	TAT	Y	PREPL_Y142	0.00083029	0.28841
GACGTATATCGAGCCACTTT	chr2	PREPL	PPCEL_HUMAN	TAT	Y	PREPL_Y231	0.00083029	0.28841
CTAGAAGAGCATCCGGCCCC	chr8	CPSF1	CPSF1_HUMAN	AGC	S	CPSF1_S518	0.00083064	0.28841
GAGTATCTGGACATCGTGC	chr17	DUS1L	DUS1L_HUMAN	TAT	Y	DUS1L_Y256	0.00083128	0.28841
GCCACACCAGCCACTCTTC	chr21	KRTAP12-4	KR124_HUMAN	ACC	T	KRTAP12-4_T4	0.00083139	0.28841
CAACAGCAGTACGCAAACAC	chr7	AKAP9	AKAP9_HUMAN	AGT	S	AKAP9_S1682	0.00083235	0.28841
AACAGCGACGAGGGCTACT	chr13	AMER2	AMER2_HUMAN	AGC	S	AMER2_S520	0.00083296	0.28841
CCCGAAGTCTGAGGTGTGT	chr5	MAST4	MAST4_HUMAN	AGT	S	MAST4_S166	0.00083345	0.28841
CCCGAAGTCTGAGGTGTGT	chr5	MAST4	MAST4_HUMAN	AGT	S	MAST4_S355	0.00083345	0.28841
CCTATCGCGGGGTAAGCTG	chr16	KIAA0556	K0556_HUMAN	TAT	Y	KIAA0556_Y1323	0.00083522	0.288816
TGATACTCGAAATGTCGTC	chr15	TUBGCP5	GCP5_HUMAN	ACT	T	TUBGCP5_T427	0.00083661	0.289078
CCCCTCTAGTATGTTCCGCC	chr17	LPO	PERL_HUMAN	AGT	S	LPO_S474	0.00083759	0.289078
GCCCTGCACCCTGCAGCTCC	chr18	LDLRAD4	LRAD4_HUMAN	ACC	T	LDLRAD4_T188	0.00083777	0.289078
AAGTACCATGGCATCCTCC	chr17	SLC25A19	TPC_HUMAN	TAC	Y	SLC25A19_Y59	0.00083993	0.28943
GGTATTACAGTTGCAGAGTGA	chr9	KDM4C	KDM4C_HUMAN	TAT	Y	KDM4C_Y894	0.00084038	0.28943
ACCTGGCAGTCCTTCTGATC	chr18	SYT4	SYT4_HUMAN	AGT	S	SYT4_S114	0.00084128	0.28943
TTTGAGTATGGAATGCGGCT	chr11	NUP160	NU160_HUMAN	TAT	Y	NUP160_Y1104	0.00084209	0.28943
CGGACCTGCAGTGAGTGCC	chr19	MEGF8	MEGF8_HUMAN	ACC	T	MEGF8_T1930	0.00084221	0.28943
ATTAGTGAAGAAGATTTCA	chrX	TLR8	TLR8_HUMAN	AGT	S	TLR8_S238	0.00084238	0.28943
CCAGACATTTAGATTCATC	chr12	ACSM4	ACSM4_HUMAN	ACA	T	ACSM4_T9	0.00084335	0.289446
AGCCAGCCGCCCATTCACG	chr18	SALL3	SALL3_HUMAN	AGC	S	SALL3_S1284	0.00084425	0.289446
CTGACACTCCAGGTTCCGCA	chrX	SUPT20HL2	SP202_HUMAN	ACA	T	SUPT20HL2_T650	0.00084565	0.289446
CTCTATCAGCAGCATGAGCG	chrX	PCYT1B	PCY1B_HUMAN	AGC	S	PCYT1B_S359	0.00084637	0.289446
AACTACTGTGTAACATTGC	chr4	ADGRA3	AGRA3_HUMAN	ACT	T	ADGRA3_T1320	0.00084641	0.289446
AAGACCAACCCAGGGCCTG	chr12	KANSL2	KANL2_HUMAN	ACC	T	KANSL2_T106	0.00084817	0.289446
AAAGTACACCTGGCTCTGC	chr15	SHC4	SHC4_HUMAN	ACA	T	SHC4_T474	0.00084845	0.289446
GATACTATCTCAAAGACGA	chr1	FMN2	FMN2_HUMAN	ACT	T	FMN2_T1347	0.00084845	0.289446
GATACTATCTCAAAGACGA	chr1	FMN2	FMN2_HUMAN	ACT	T	FMN2_T1351	0.00084845	0.289446
GCCACCCACCCCACCACCGG	chr12	NCOR2	NCOR2_HUMAN	ACC	T	NCOR2_T784	0.00084857	0.289446
TGTGAGAAGTCGTAGCAAGT	chr4	ARAP2	ARAP2_HUMAN	AGT	S	ARAP2_S270	0.00085047	0.289446
CGCCACTGAAATCCTGGCC	chr10	CALHM2	CAHM2_HUMAN	ACT	T	CALHM2_T154	0.00085073	0.289446
CCTGACTATTCCATCTTCCG	chr12	STAB2	STAB2_HUMAN	TAT	Y	STAB2_Y1150	0.00085077	0.289446
CCTACACAGAAGCCACCATCA	chr4	CYP2U1	CP2U1_HUMAN	TAC	Y	CYP2U1_Y402	0.00085129	0.289446
AATATGAACTTCAGTCATT	chr2	CARF	CARTF_HUMAN	TAT	Y	CARF_Y90	0.00085187	0.289446
GCGAGTGACGTGTGGGCCTT	chr6	DDR1	DDR1_HUMAN	AGT	S	DDR1_S824	0.000852	0.289446
AATATGTTTGTCCAATGGAAT	chr12	PPFIBP1	LIPB1_HUMAN	TAT	Y	PPFIBP1_Y924	0.00085289	0.289545
ACGTACGCCCAGCACCAGG	chr19	RHPN2	RHPN2_HUMAN	TAC	Y	RHPN2_Y454	0.00085506	0.290078
CCCACCCCACAGCAGCTCC	chr1	LMX1A	LMX1A_HUMAN	ACC	T	LMX1A_T295	0.00085584	0.290139
CTCTATGACACGGCCGGAC	chr2	RHOQ	RHOQ_HUMAN	TAT	Y	RHOQ_Y62	0.00085682	0.290268
ATATGTTACCAGAATGGAGG	chr17	SLC6A4	SC6A4_HUMAN	TAC	Y	SLC6A4_Y110	0.00085843	0.290342
AACTATGTGCGGAACTCGC	chr7	LHFPL3	LHPL3_HUMAN	TAT	Y	LHFPL3_Y29	0.00085938	0.290342
GGCAGCTACTGTGAGGACC	chr9	NOTCH1	NOTC1_HUMAN	AGC	S	NOTCH1_S1140	0.0008596	0.290342
TGGGGACTGGGCTGTGCCC	chr1	ATAD3B	ATD3B_HUMAN	ACT	T	ATAD3B_T621	0.00086094	0.290342
TTCAGCTGGGAGAGGTGAG	chr17	AOC3	AOC3_HUMAN	AGC	S	AOC3_S626	0.00086193	0.290342
GCGACGCCGCAGTCGTCCG	chr12	CABP1	CABP1_HUMAN	ACG	T	CABP1_T108	0.00086322	0.290342
GGAAGACGGTGACATTGCA	chr1	UROD	DCUP_HUMAN	ACG	T	UROD_T298	0.0008637	0.290342
GAGCCACTGGCAGGTTCCG	chr22	MPST	THTM_HUMAN	ACT	T	MPST_T186	0.00086427	0.290342
TCTATTTATTTCTGGGCAACT	chr15	OR4N4	OR4N4_HUMAN	TAT	Y	OR4N4_Y60	0.00086465	0.290342
GCTATAATGGAAAGCTCATT	chr1	TRAF5	TRAF5_HUMAN	TAT	Y	TRAF5_Y402	0.00086569	0.290342
CACACTGGAGAAAAACCTTAT	chr19	ZNF665	ZN665_HUMAN	ACT	T	ZNF665_T621	0.00086586	0.290342
CACACTGGAGAAAAACCTTAT	chr19	ZNF814	ZN814_HUMAN	ACT	T	ZNF814_T431	0.00086586	0.290342
GAAATACAGCAACAATTCC	chr19	TGFB1	TGFB1_HUMAN	TAC	Y	TGFB1_Y174	0.00086692	0.290342
GAGTATGAAAAACAGCTCC	chr1	CFAP57	CFA57_HUMAN	TAT	Y	CFAP57_Y809	0.00086692	0.290342
GTCGGACACGGACCAAAGC	chr5	UIMC1	UIMC1_HUMAN	ACA	T	UIMC1_T707	0.00086692	0.290342
AGCGTGTACGGCGGCGGCGG	chr13	SLITRK5	SLIK5_HUMAN	TAC	Y	SLITRK5_Y717	0.00086693	0.290342
ACAATGTATTGGCTGGATGG	chr2	C2orf69	CB069_HUMAN	TAT	Y	C2orf69_Y297	0.00086762	0.290342
CCCTCAGCAGCATCCTGAG	chr16	KCNG4	KCNG4_HUMAN	AGC	S	KCNG4_S437	0.00086784	0.290342
CCCTGACAGAGACCATAGA	chr6	CFB	CFAB_HUMAN	ACA	T	CFB_T239	0.00086996	0.290726
GAAACCATCGATTATTATG	chr13	SLITRK5	SLIK5_HUMAN	ACC	T	SLITRK5_T40	0.00087019	0.290726
GGAGCCCACTCAGAGGGACG	chrX	ASMTL	ASML_HUMAN	ACT	T	ASMTL_T249	0.00087096	0.290782
CATACAGTGGTCAGAACAT	chr15	MYO5A	MYO5A_HUMAN	AGT	S	MYO5A_S128	0.00087292	0.290963
CATACAGTGGTCAGAACAT	chr15	MYO5A	MYO5A_HUMAN	TAC	Y	MYO5A_Y127	0.00087292	0.290963
AGCACTGATGGCTTACGGTA	chr22	RGL4	RGDSR_HUMAN	ACT	T	RGL4_T56	0.00087364	0.290963
GAAACCTACCATCTCACCC	chr17	ZZEF1	ZZEF1_HUMAN	ACC	T	ZZEF1_T2132	0.0008745	0.290963
CCTGACACTGGAGACCGTC	chr11	ACP2	PPAL_HUMAN	ACA	T	ACP2_T199	0.00087451	0.290963
CCAAGCCCAGGGGAGGAGGC	chr11	EHBP1L1	EH1L1_HUMAN	AGC	S	EHBP1L1_S1346	0.00087667	0.291234
CAGGAAGCTCAGAGTGTTC	chr17	GPR179	GP179_HUMAN	AGC	S	GPR179_S1448	0.00087713	0.291234
GATCATGACTGAGGTGAGGG	chr6	ITPR3	ITPR3_HUMAN	ACT	T	ITPR3_T1323	0.00087713	0.291234
GGAAACCCCGATGAATGTC	chrX	GPR50	MTR1L_HUMAN	ACC	T	GPR50_T361	0.00087778	0.29125
TTAAGACTGAAAACGCAAC	chr13	SOHLH2	SOLH2_HUMAN	ACT	T	SOHLH2_T146	0.00087856	0.291309
TGTTACTAACCCAGAAAAA	chr6	SCAF8	SCAF8_HUMAN	ACT	T	SCAF8_T995	0.00088099	0.291326
CACAGAGACTAAGATCTTAC	chrX	NSDHL	NSDHL_HUMAN	ACT	T	NSDHL_T175	0.00088184	0.291326
CACAGCTTTGCTGAGGGCC	chr15	CD276	CD276_HUMAN	AGC	S	CD276_S78	0.00088184	0.291326
CTCTATTCCATCTATCAAG	chr3	TNFSF10	TNF10_HUMAN	TAT	Y	TNFSF10_Y240	0.00088229	0.291326
GCTCACGCTTACCGCCGCC	chr8	MFHAS1	MFHA1_HUMAN	ACG	T	MFHAS1_T33	0.00088315	0.291326
ACCTACATTCTACCACGCC	chr1	TAS1R1	TS1R1_HUMAN	ACA	T	TAS1R1_T668	0.00088332	0.291326
CCAACGCTGCCGCCTGGCAC	chr3	VHL	VHL_HUMAN	ACG	T	VHL_T100	0.00088413	0.291326
CTCTACCATGAACCCCCCG	chr1	CASQ1	CASQ1_HUMAN	TAC	Y	CASQ1_Y71	0.00088457	0.291326
AAAGACAAGACATCTTGGA	chr8	FBXO43	FBX43_HUMAN	ACA	T	FBXO43_T375	0.00088531	0.291326
CCCTGACCGTGGCCGTGGG	chr11	LRFN4	LRFN4_HUMAN	ACC	T	LRFN4_T519	0.0008854	0.291326
CCAACGTACAACAATCAAC	chr15	CAPN3	CAN3_HUMAN	ACG	T	CAPN3_T184	0.00088706	0.291326
AGTACAATGACCAGCGGGC	chr7	TMEM248	TM248_HUMAN	ACA	T	TMEM248_T88	0.00088748	0.291326
ACTATAAGGTGAGCGGCTC	chr5	NOP16	NOP16_HUMAN	TAT	Y	NOP16_Y130	0.00088931	0.291326
ACTGGGGACATGCTGCACCC	chr10	RGR	RGR_HUMAN	ACA	T	RGR_T160	0.00088931	0.291326
GCCAGTGCTGCTGGGGTCG	chr9	TLN1	TLN1_HUMAN	AGT	S	TLN1_S1819	0.00088964	0.291326
CTTCCTCACCCGGACCAAGC	chr11	PDE3B	PDE3B_HUMAN	ACC	T	PDE3B_T137	0.00089012	0.291326
CCGGAAGTTCCATGGCAGG	chr17	KRT12	K1C12_HUMAN	AGT	S	KRT12_S75	0.00089051	0.291326
GGCAGCTTGGTGGCTGCCGAG	chr17	TSEN54	SEN54_HUMAN	AGC	S	TSEN54_S76	0.00089126	0.291326
GACACATTTACTCATCAGGG	chr4	GBA3	GBA3_HUMAN	ACA	T	GBA3_T34	0.00089165	0.291326
GCTACGGAGAAGGAGGCCT	chr1	MCL1	MCL1_HUMAN	ACG	T	MCL1_T38	0.00089165	0.291326
AATAATAACAGATGCACTAC	chr14	TXNDC16	TXD16_HUMAN	ACA	T	TXNDC16_T607	0.0008918	0.291326
GCTACGAGGCCCTGTCAGG	chr11	CAPN1	CAN1_HUMAN	TAC	Y	CAPN1_Y202	0.00089196	0.291326
TGACATTACTGGTATGTGAA	chr16	DNAH3	DYH3_HUMAN	ACT	T	DNAH3_T2200	0.00089246	0.291326
TTCACAGTCACCAACCTGC	chr6	SRF	SRF_HUMAN	ACA	T	SRF_T268	0.00089396	0.291455
AACAAAGACACATTTATCTG	chr5	LNPEP	LCAP_HUMAN	ACA	T	LNPEP_T978	0.00089476	0.291455
GACAGTGCCCCACTGAGCCC	chr14	ARHGEF40	ARH40_HUMAN	AGT	S	ARHGEF40_S397	0.00089612	0.291455
GTGGAGCCAGGAGGGGCCC	chr8	ADGRA2	AGRA2_HUMAN	AGC	S	ADGRA2_S714	0.0008969	0.291455
CAGAGCCTGCAGCCCCTTCC	chr5	AFAP1L1	AF1L1_HUMAN	AGC	S	AFAP1L1_S43	0.00089746	0.291455
CTTACAAATGTAACCAATG	chr19	ZNF665	ZN665_HUMAN	TAC	Y	ZNF665_Y654	0.00089746	0.291455
CTTTCAGAGCTATGAATATG	chr17	TMEM106A	T106A_HUMAN	AGC	S	TMEM106A_S241	0.00089746	0.291455
GCGAGCCTCGTCACCAGCG	chr7	AP5Z1	AP5Z1_HUMAN	AGC	S	AP5Z1_S641	0.00089812	0.291455
ACTAGCGTCTTCCCTGTTGC	chr19	ZNF324	Z324A_HUMAN	AGC	S	ZNF324_S108	0.00089828	0.291455
CCGGAGCCGGATCCACGAG	chr16	SETD1A	SET1A_HUMAN	AGC	S	SETD1A_S1575	0.00089973	0.291669
AGGAGCTGCAAGGGGTGCCA	chr9	PCSK5	PCSK5_HUMAN	AGC	S	PCSK5_S1572	0.00090044	0.291669
GGAGCCCAGCCTGCAGACCC	chr7	TTYH3	TTYH3_HUMAN	AGC	S	TTYH3_S150	0.00090143	0.291669
CCCACTGCCCTCCTAGACCCT	chr9	DOCK8	DOCK8_HUMAN	ACT	T	DOCK8_T872	0.0009026	0.291669
TTCCTATGCAGAGGCCTTG	chr2	ATP6V1B1	VATB1_HUMAN	TAT	Y	ATP6V1B1_Y297	0.00090361	0.291669
GACACGCAGTTCTGCCTGT	chr19	DMWD	DMWD_HUMAN	ACG	T	DMWD_T438	0.0009042	0.291669
GGCATCTACACTGGGTTCTT	chr2	EIF5B	IF2P_HUMAN	ACA	T	EIF5B_T987	0.0009042	0.291669
AGTACTGTGGCCAGCTGGTGG	chr1	WDTC1	WDTC1_HUMAN	TAC	Y	WDTC1_Y180	0.0009043	0.291669
ACTACTTCGACGTGGCTGAGG	chr19	SPTBN4	SPTN4_HUMAN	TAC	Y	SPTBN4_Y1627	0.00090477	0.291669
ACGAGTTTATTGGTGGTCCC	chr14	NYNRIN	NYNRI_HUMAN	AGT	S	NYNRIN_S458	0.00090557	0.291669
GAGATATACTGTGCCAAGTC	chr8	FAM83A	FA83A_HUMAN	TAC	Y	FAM83A_Y228	0.00090557	0.291669
GGCTCTGAGTCGTGGGAAGA	chr11	ADM	ADML_HUMAN	AGT	S	ADM_S40	0.00090691	0.291686
AGTATGAGGTGTGTCTGGC	chr5	PCDHB13	PCDBD_HUMAN	TAT	Y	PCDHB13_Y751	0.00090693	0.291686
ACAGACTGGCAGCAACCAC	chr3	PARP3	PARP3_HUMAN	ACT	T	PARP3_T346	0.00090821	0.291686
GGTACAGCGGGAAAGGCAGG	chr4	UVSSA	UVSSA_HUMAN	TAC	Y	UVSSA_Y644	0.00090909	0.291686
CACACTGGTAAAATGAACCC	chrX	PIR	PIR_HUMAN	ACT	T	PIR_T82	0.00090914	0.291686
TTTACAACTAAAGAAGATA	chr7	DMTF1	DMTF1_HUMAN	ACA	T	DMTF1_T136	0.00090924	0.291686
GCCTATCGGCACTCAGGAG	chr9	FREM1	FREM1_HUMAN	TAT	Y	FREM1_Y1579	0.00091089	0.29191
CTACACCAAAATGAAACCC	chr2	MYT1L	MYT1L_HUMAN	ACC	T	MYT1L_T824	0.00091175	0.29191
GATGGTGACGACTGTGAAGG	chr9	RAPGEF1	RPGF1_HUMAN	ACG	T	RAPGEF1_T186	0.00091175	0.29191
GGGCAGCGTGCCCATCCTG	chr15	EPB42	EPB42_HUMAN	AGC	S	EPB42_S248	0.00091449	0.292249
TGTATGGTGCTCCTGGAAACC	chr1	TMCC2	TMCC2_HUMAN	TAT	Y	TMCC2_Y510	0.00091449	0.292249
GCACCAGCCCCCTCCAGCC	chr16	ZNF469	ZN469_HUMAN	AGC	S	ZNF469_S217	0.00091462	0.292249
CAGCTGTACATGAAGGTGCC	chr17	KDM6B	KDM6B_HUMAN	TAC	Y	KDM6B_Y1379	0.00091542	0.292256
GTCACCTCCAGCATCATGC	chr16	EDC4	EDC4_HUMAN	ACC	T	EDC4_T1239	0.00091585	0.292256
AAACCACTAGCCCAAATAA	chr1	CSDE1	CSDE1_HUMAN	ACT	T	CSDE1_T444	0.00091652	0.292277
ACGACAGTGGGAAGGAGCT	chr2	PER2	PER2_HUMAN	AGT	S	PER2_S61	0.00091773	0.29247
CCTAAGTGGGATACCAGTG	chr17	SPECC1	CYTSB_HUMAN	AGT	S	SPECC1_S850	0.00092145	0.2929
CAGACGGCAATCGACCAGA	chr2	ANKRD53	ANR53_HUMAN	ACG	T	ANKRD53_T99	0.00092206	0.2929
AAGAGTGTAAGCACTCCACCT	chr1	EXO1	EXO1_HUMAN	AGT	S	EXO1_S472	0.00092244	0.2929
GAGAGCCAGCTCGTCTGCCT	chr15	LTK	LTK_HUMAN	AGC	S	LTK_S175	0.00092303	0.2929
CCGATACAGCACCAAACAGG	chr22	TNRC6B	TNR6B_HUMAN	AGC	S	TNRC6B_S1691	0.00092412	0.2929
CTGACCATCGACACGGAGC	chr1	NID1	NID1_HUMAN	ACC	T	NID1_T547	0.00092422	0.2929
CACAGCAGCGGGGGAGGCGG	chr17	MLLT6	AF17_HUMAN	AGC	S	MLLT6_S190	0.00092622	0.2929
GAAAACTGCTCAGAAGCTG	chr4	TRAPPC11	TPC11_HUMAN	ACT	T	TRAPPC11_T560	0.00092709	0.2929
AGGAGAAACCCTGGGAAGGT	chr11	HBG2	HBG2_HUMAN	ACC	T	HBG2_T28	0.00092755	0.2929
AGGAGAAACCCTGGGAAGGT	chr11	HBG1	HBG1_HUMAN	ACC	T	HBG1_T28	0.00092755	0.2929
AGTACAGCATCACAGACGGTG	chr5	CDH6	CADH6_HUMAN	TAC	Y	CDH6_Y305	0.00092755	0.2929
TACACAGATTCCACCGATGGC	chr4	RGS12	RGS12_HUMAN	ACA	T	RGS12_T558	0.00092854	0.2929
ATGAGACTGGTGGTGGAGA	chr22	PITPNB	PIPNB_HUMAN	ACT	T	PITPNB_T34	0.00092987	0.2929
GGGCATCACAGGAGACATTG	chr20	CHD6	CHD6_HUMAN	ACA	T	CHD6_T2061	0.00093009	0.2929
CCCTGAGTGCCACATTTCA	chr1	GLMP	GLMP_HUMAN	AGT	S	GLMP_S170	0.0009307	0.2929
AATCAGCTCGGACTTGAAA	chr20	ZFP64	ZF64B_HUMAN	AGC	S	ZFP64_S426	0.00093078	0.2929
AATCAGCTCGGACTTGAAA	chr20	ZFP64	ZF64B_HUMAN	AGC	S	ZFP64_S269	0.00093078	0.2929
AATCAGCTCGGACTTGAAA	chr20	ZFP64	ZF64B_HUMAN	AGC	S	ZFP64_S217	0.00093078	0.2929
ATTCTACGCCTGCATCCAC	chr13	GPR180	GP180_HUMAN	ACG	T	GPR180_T284	0.00093078	0.2929
AGCAGCGACCCCTTCCAGCA	chr9	LMX1B	LMX1B_HUMAN	AGC	S	LMX1B_S330	0.00093119	0.2929
AGTACTATGAGCGAAAAGCCG	chr7	RNF216	RN216_HUMAN	TAC	Y	RNF216_Y585	0.00093242	0.293018
CAGTCAGCTGTCTGACTGC	chr16	BBS2	BBS2_HUMAN	AGC	S	BBS2_S76	0.00093286	0.293018
TCTATAAGTCTAGTGTTCA	chr1	IFI44L	IF44L_HUMAN	TAT	Y	IFI44L_Y28	0.00093338	0.293018
CCAGGATACTCTGTGGCTGT	chr12	ITGA5	ITA5_HUMAN	TAC	Y	ITGA5_Y274	0.00093447	0.293075
CGCTACAGTTCAAAAGAAG	chr16	TNRC6A	TNR6A_HUMAN	TAC	Y	TNRC6A_Y1823	0.00093502	0.293075
GGATCAGCTCAGCCACAGA	chr19	MUC16	MUC16_HUMAN	AGC	S	MUC16_S8428	0.00093538	0.293075
GCCTGAGTCTTGAGGACCA	chr2	C2orf78	CB078_HUMAN	AGT	S	C2orf78_S424	0.00093672	0.293096
GCCAACTTCGCCACCAGCC	chr3	DLEC1	DLEC1_HUMAN	ACT	T	DLEC1_T27	0.00093718	0.293096
CCCTCACTAACTCCTCCTG	chr19	GSK3A	GSK3A_HUMAN	ACT	T	GSK3A_T480	0.00093894	0.293096
AATGTATGATAGCTTCTGG	chr6	SESN1	SESN1_HUMAN	TAT	Y	SESN1_Y452	0.0009393	0.293096
CAAACTCGGAAAATGAATT	chr13	ALG5	ALG5_HUMAN	ACT	T	ALG5_T320	0.00093935	0.293096
GGCACCTTCCTGTTGTCGCT	chr5	CDHR2	CDHR2_HUMAN	ACC	T	CDHR2_T403	0.00094062	0.293096
GCTGACGGGCTTCGCCGGG	chr9	SLC2A6	GTR6_HUMAN	ACG	T	SLC2A6_T142	0.00094074	0.293096
GCCCCCTACGGGCTACTGTC	chr19	KLF1	KLF1_HUMAN	TAC	Y	KLF1_Y197	0.00094151	0.293096
CACTACAGGTGAGGCCAGT	chr3	NBEAL2	NBEL2_HUMAN	TAC	Y	NBEAL2_Y1073	0.00094221	0.293096
AATATGTTACTGATCTCCTCC	chr15	TRIP4	TRIP4_HUMAN	TAT	Y	TRIP4_Y48	0.0009435	0.293096
CATCTACAACTCACATGTC	chr6	GABBR1	GABR1_HUMAN	TAC	Y	GABBR1_Y615	0.00094367	0.293096
CATCTACAACTCACATGTC	chr6	GABBR1	GABR1_HUMAN	TAC	Y	GABBR1_Y553	0.00094367	0.293096
AAATATCATGTGAGACTCC	chr15	PRTG	PRTG_HUMAN	TAT	Y	PRTG_Y686	0.00094437	0.293096
TTCACCAACATGCAGGACC	chr11	LRP5	LRP5_HUMAN	ACC	T	LRP5_T1084	0.00094532	0.293096
GGGACTGACACCACTGGCC	chr16	METTL22	MET22_HUMAN	ACT	T	METTL22_T104	0.00094536	0.293096
GGCCAGCACCTTGTCCATT	chr19	TLE2	TLE2_HUMAN	AGC	S	TLE2_S525	0.00094583	0.293096
GGCCAGCACCTTGTCCATT	chr19	TLE2	TLE2_HUMAN	AGC	S	TLE2_S403	0.00094583	0.293096
GCCAGCCCAGATTATGTAC	chr10	ERCC6	ERCC6_HUMAN	AGC	S	ERCC6_S1276	0.00094771	0.293096
ATGACTGTGGAGCTCCTGTTC	chr11	TPCN2	TPC2_HUMAN	ACT	T	TPCN2_T721	0.00094779	0.293096
GAGCACTACCAGAGAGTGAG	chr2	SLC19A3	S19A3_HUMAN	TAC	Y	SLC19A3_Y136	0.00094799	0.293096
AGGACACACAAGTACATCT	chr13	NBEA	NBEA_HUMAN	ACA	T	NBEA_T1174	0.00094817	0.293096
GCGACAACCACCCAGTTCA	chr10	PLXDC2	PXDC2_HUMAN	ACA	T	PLXDC2_T399	0.00094965	0.293214
GAAAGTGTGACGCTGGAAC	chr9	TMOD1	TMOD1_HUMAN	AGT	S	TMOD1_S109	0.00095015	0.293214
GCACTACGATCTGGAGCTG	chr5	LVRN	AMPQ_HUMAN	TAC	Y	LVRN_Y107	0.00095037	0.293214
TTCAGCCAGTTCACTGAGCA	chr12	OAS3	OAS3_HUMAN	AGC	S	OAS3_S827	0.00095231	0.293454
TGTATGTATCCTGCCGGTGG	chrX	GPRASP1	GASP1_HUMAN	TAT	Y	GPRASP1_Y686	0.00095236	0.293454
CACCATTACCCCTATCGAGC	chr1	VSIG8	VSIG8_HUMAN	TAC	Y	VSIG8_Y188	0.00095376	0.293658
TACACACTACAGCTATTGTT	chr16	VKORC1	VKOR1_HUMAN	ACA	T	VKORC1_T89	0.00095447	0.293658
GTGTATCTGGCGGCGGTGT	chr6	HIST1H2AD	H2A1D_HUMAN	TAT	Y	HIST1H2AD_Y51	0.00095513	0.293658
TCTACATGGATGAACTAGAGC	chr13	CCNA1	CCNA1_HUMAN	TAC	Y	CCNA1_Y138	0.00095545	0.293658
CATATAAGTACTGTGAGAAA	chr20	WFDC9	WFDC9_HUMAN	TAT	Y	WFDC9_Y47	0.00095664	0.293837
TCTACCTCTGTCCCAGCCTC	chr19	PPP6R1	PP6R1_HUMAN	ACC	T	PPP6R1_T827	0.0009588	0.293961
GGGAGCTGCTGACTGGCCACA	chr17	PFAS	PUR4_HUMAN	AGC	S	PFAS_S1337	0.00096047	0.293961
AGACCTGACCAATAAGGCTC	chr17	BPTF	BPTF_HUMAN	ACC	T	BPTF_T538	0.00096086	0.293961
GTCAGTGCCTGGACTGATT	chr6	COL12A1	COCA1_HUMAN	AGT	S	COL12A1_S136	0.00096086	0.293961
GTTACAGATTGTTCTGCACTG	chr18	DCC	DCC_HUMAN	TAC	Y	DCC_Y561	0.00096096	0.293961
TCCCTGTATGCCGCCAAGGA	chr5	NIPBL	NIPBL_HUMAN	TAT	Y	NIPBL_Y2796	0.00096113	0.293961
TATATAGCCTAAGGAATGCAG	chr7	OR2A14	O2A14_HUMAN	TAT	Y	OR2A14_Y289	0.00096191	0.293961
GGGAGCCCATCGGAGACCCC	chr20	OGFR	OGFR_HUMAN	AGC	S	OGFR_S517	0.00096277	0.293961
TGCGAACCCCGGGCAGCCC	chr19	QPCTL	QPCTL_HUMAN	ACC	T	QPCTL_T106	0.0009629	0.293961
GAAACAGCCAATGTCACCG	chr12	IRAK3	IRAK3_HUMAN	ACA	T	IRAK3_T129	0.00096312	0.293961
GATATGGGGGCTTCATGAG	chr8	PENK	PENK_HUMAN	TAT	Y	PENK_Y186	0.00096424	0.294117
CACAATGACCAACGTACTGG	chr19	SLC1A6	EAA4_HUMAN	ACC	T	SLC1A6_T507	0.00096528	0.294211
GCTACATTGGCTGCCGGGAGC	chr11	CABP2	CABP2_HUMAN	TAC	Y	CABP2_Y97	0.0009658	0.294211
GCTACCACGTGCTGACCCTG	chr1	OBSCN	OBSCN_HUMAN	TAC	Y	OBSCN_Y3060	0.00096698	0.294211
TGCATTTACTACCCATGGAC	chr2	ERBB4	ERBB4_HUMAN	TAC	Y	ERBB4_Y635	0.00096744	0.294211
AGGCACTACTCCTGTGTGTG	chr3	UQCRC1	QCR1_HUMAN	ACT	T	UQCRC1_T407	0.00096759	0.294211
GGGTACCACCTACACCATG	chr19	MUC16	MUC16_HUMAN	ACC	T	MUC16_T8384	0.00096852	0.294309
GAAACAATTCCAGGAGCTCT	chr14	SLC10A1	NTCP_HUMAN	ACA	T	SLC10A1_T329	0.0009696	0.294452
CACAGTGGTGGTGCCTCCCTC	chr12	DNAJC14	DJC14_HUMAN	AGT	S	DNAJC14_S17	0.00097109	0.29472
GGAACAGTCTCCCCAGAAC	chr4	POLN	DPOLN_HUMAN	AGT	S	POLN_S502	0.00097372	0.295026
GGCCAGCCTACTGGGCGCC	chr1	ARTN	ARTN_HUMAN	AGC	S	ARTN_S167	0.00097372	0.295026
GATAACCAGGTATGCAAGA	chr15	VPS13C	VP13C_HUMAN	ACC	T	VPS13C_T3113	0.00097393	0.295026
AAATACGACCACTCGTACC	chr1	ILDR2	ILDR2_HUMAN	TAC	Y	ILDR2_Y524	0.00097479	0.295102
TGCACTATGTTCATAAGGG	chr2	APOB	APOB_HUMAN	ACT	T	APOB_T4218	0.00097609	0.295169
AGCAGCTGCATCCGTTGGAC	chr19	ETV2	ETV2_HUMAN	AGC	S	ETV2_S258	0.00097623	0.295169
GCCAGCAAGGTCCAGAGCC	chr18	LOXHD1	LOXH1_HUMAN	AGC	S	LOXHD1_S939	0.00097825	0.295492
CCTACTCGCTGGTGGAACGGC	chr5	PCDHA3	PCDA3_HUMAN	TAC	Y	PCDHA3_Y492	0.00097852	0.295492
TGGGGACCAAGATGATGGG	chr11	ATM	ATM_HUMAN	ACC	T	ATM_T2529	0.00098041	0.295663
CTGACTTCCAGGCCAACTCCT	chr16	PRSS41	PRS41_HUMAN	ACT	T	PRSS41_T114	0.00098057	0.295663
GAGAGCAACTACCTCTTTC	chr11	PPP1CA	PP1A_HUMAN	AGC	S	PPP1CA_S85	0.00098092	0.295663
ATTACCGCAAATTCTTCTA	chr1	SIPA1L2	SI1L2_HUMAN	TAC	Y	SIPA1L2_Y487	0.00098257	0.29594
CACTGTTAGTTCGGGGCCAT	chr20	EDEM2	EDEM2_HUMAN	AGT	S	EDEM2_S521	0.00098375	0.29594
CTTATGTGCAGCTCACCATGC	chr16	TK2	KITM_HUMAN	TAT	Y	TK2_Y112	0.0009845	0.29594
CCCAAAGCTGCCTTGCCCC	chr7	SSPO	SSPO_HUMAN	AGC	S	SSPO_S2788	0.00098473	0.29594
AGCACCCCCGTGAGGAGGAGG	chr12	POLE	DPOE1_HUMAN	ACC	T	POLE_T2023	0.0009849	0.29594
GACTACCTGTTCTCGGAGG	chr1	CHD5	CHD5_HUMAN	TAC	Y	CHD5_Y148	0.00098722	0.296061
GAGACCTTCCGAATGCAGCTT	chr1	LYST	LYST_HUMAN	ACC	T	LYST_T2739	0.00098894	0.296061
CTGCAGCAAAGCAGGCAGG	chr7	FLNC	FLNC_HUMAN	AGC	S	FLNC_S2661	0.00098905	0.296061
AAGAGCGTTTCAGCATCAG	chr10	CCDC186	CC186_HUMAN	AGC	S	CCDC186_S155	0.00099002	0.296061
CTGAAACTGATTGTGATGT	chr1	SUCO	SUCO_HUMAN	ACT	T	SUCO_T169	0.00099121	0.296061
ATCACTCAGAGAAAATGCA	chrX	TSR2	TSR2_HUMAN	ACT	T	TSR2_T116	0.00099129	0.296061
AACTACCTTTAACAGAGAA	chr2	ASNSD1	ASND1_HUMAN	ACC	T	ASNSD1_T366	0.00099223	0.296061
GGCACAAAGCAGGCGCTCC	chr14	KIF26A	KI26A_HUMAN	ACA	T	KIF26A_T1556	0.00099223	0.296061
TGTATTCTCCACCCCTGCCC	chr11	SLC22A9	S22A9_HUMAN	TAT	Y	SLC22A9_Y493	0.00099223	0.296061
TGAGAGCAGGTGCCAGCAG	chr1	KIAA0319L	K319L_HUMAN	AGC	S	KIAA0319L_S52	0.00099293	0.296061
ATCAGAAACAGAAATGGCTC	chr3	MAP4	MAP4_HUMAN	ACA	T	MAP4_T512	0.00099338	0.296061
GAGACCATCCGGTGAGTGCA	chr19	DOT1L	DOT1L_HUMAN	ACC	T	DOT1L_T40	0.00099446	0.296061
AAAAATGAGCAATGCTGAGC	chr10	DNAJC1	DNJC1_HUMAN	AGC	S	DNAJC1_S150	0.00099518	0.296061
CCCTCACCAGACTTGACCC	chr3	BOC	BOC_HUMAN	ACC	T	BOC_T537	0.00099662	0.296061
AGCACCATGGGGCAGGTGGGA	chr6	BAK1	BAK_HUMAN	ACC	T	BAK1_T70	0.00099733	0.296061
CACATACACCACCCATGCCC	chr15	MAN2C1	MA2C1_HUMAN	ACC	T	MAN2C1_T524	0.00099822	0.296061
CCTATGATATCGACCCCAAC	chr15	PEAK1	PEAK1_HUMAN	TAT	Y	PEAK1_Y1188	0.00099822	0.296061
TACAAGTATGAGGACAAGAA	chr1	AKR7A3	ARK73_HUMAN	TAT	Y	AKR7A3_Y211	0.00099923	0.296061
AGAACAAACATCATCAAAGTA	chr3	NEK4	NEK4_HUMAN	ACA	T	NEK4_T142	0.00099981	0.296061
AATTATAAGTGAAAATAGCA	chr3	SETD2	SETD2_HUMAN	AGT	S	SETD2_S1885	0.00099986	0.296061
CAGCTATTTACCCCATAGA	chr1	DCDC2B	DCD2B_HUMAN	TAT	Y	DCDC2B_Y90	0.001	0.296061
TGTACCCTCACCCTGGGACCT	chr16	SULT1A2	ST1A2_HUMAN	TAC	Y	SULT1A2_Y149	0.0010002	0.296061
GATGGATACACCCCTGAGCC	chr2	ZAP70	ZAP70_HUMAN	TAC	Y	ZAP70_Y292	0.0010005	0.296061
GTGAGTTACGAAAAACACG	chr1	PABPC4	PABP4_HUMAN	AGT	S	PABPC4_S237	0.0010005	0.296061
AATGAGTACTGGGGCTGGGG	chr1	B4GALT2	B4GT2_HUMAN	TAC	Y	B4GALT2_Y275	0.0010006	0.296061
CCTTACAGAAAATCTGGGC	chr10	CWF19L1	C19L1_HUMAN	TAC	Y	CWF19L1_Y266	0.001002	0.296201
GCCTCAGCCGCCAGATGAT	chr12	IQSEC3	IQEC3_HUMAN	AGC	S	IQSEC3_S697	0.0010023	0.296201
GAAACCATCACTAAGATGCTC	chr16	CES4A	EST4A_HUMAN	ACC	T	CES4A_T375	0.0010034	0.296345
TGTGAGTGCATCTGAAAGT	chr18	WDR7	WDR7_HUMAN	AGT	S	WDR7_S84	0.0010042	0.296397
AGTACAGACTGGCTCTGTAAT	chr10	SAMD8	SAMD8_HUMAN	ACA	T	SAMD8_T107	0.0010048	0.296397
GTGTAACAGGACAGTCTCT	chr12	MUC19	MUC19_HUMAN	ACA	T	MUC19_T1836	0.0010057	0.296478
GAGAGCCGGATCCAGAGGG	chr10	CYP2E1	CP2E1_HUMAN	AGC	S	CYP2E1_S145	0.0010063	0.296478
AAGAGCCCCAAGACTGGGGGA	chr1	RFX5	RFX5_HUMAN	AGC	S	RFX5_S10	0.0010073	0.296584
GGAAGCAAAAGAATTAACAAC	chr8	ZHX1	ZHX1_HUMAN	AGC	S	ZHX1_S763	0.0010082	0.296584
AGATTCTACAGTTAAAATCT	chr4	FBXW7	FBXW7_HUMAN	ACA	T	FBXW7_T602	0.0010085	0.296584
GACGATTACATGAAAGCTCT	chr8	PMP2	MYP2_HUMAN	TAC	Y	PMP2_Y20	0.0010107	0.296587
CATTGTTATCAGGGATATGA	chr7	HYAL4	HYAL4_HUMAN	TAT	Y	HYAL4_Y438	0.0010111	0.296587
GGGAATAACTATTCGACCAC	chr2	SLC9A2	SL9A2_HUMAN	ACT	T	SLC9A2_T478	0.0010111	0.296587
GACTATTTAACAGAAACCC	chr15	MYZAP	MYZAP_HUMAN	TAT	Y	MYZAP_Y411	0.0010119	0.296587
GCTCAGCGAGCTGGCTTGC	chr19	SSC5D	SRCRL_HUMAN	AGC	S	SSC5D_S85	0.0010122	0.296587
CTTTAAAACAGCACCATACA	chr1	RPRD2	RPRD2_HUMAN	ACA	T	RPRD2_T1164	0.0010123	0.296587
TTTATGCAAAGAACAAATACT	chr11	PRMT3	ANM3_HUMAN	TAT	Y	PRMT3_Y346	0.0010128	0.296587
GCCAGCGAGGCAGAGAAGAC	chr9	GSN	GELS_HUMAN	AGC	S	GSN_S611	0.0010144	0.296589
GGAGAGCCCTACGGGTACA	chr20	RTEL1	RTEL1_HUMAN	AGC	S	RTEL1_S42	0.001015	0.296589
AATACAGAGGTGCTGGTTG	chr2	PXDN	PXDN_HUMAN	ACA	T	PXDN_T351	0.0010156	0.296589
CCCCGGCAGCGGGGGCTTTG	chr10	ZMIZ1	ZMIZ1_HUMAN	AGC	S	ZMIZ1_S247	0.0010162	0.296589
CCCGACTACCGAAAACGGGC	chr4	ADRA2C	ADA2C_HUMAN	ACC	T	ADRA2C_T260	0.0010171	0.296589
TGTACAGCTTCTCCCAGCT	chr2	TTC7A	TTC7A_HUMAN	AGC	S	TTC7A_S635	0.0010171	0.296589
TGTACAGCTTCTCCCAGCT	chr2	TTC7A	TTC7A_HUMAN	TAC	Y	TTC7A_Y634	0.0010171	0.296589
ACTACAATACTATCACTGGTA	chr14	DICER1	DICER_HUMAN	TAC	Y	DICER1_Y1694	0.0010188	0.296719
AGCAGCAGCCAGCCTGGTA	chr20	L3MBTL1	LMBL1_HUMAN	AGC	S	L3MBTL1_S262	0.0010193	0.296719
AGTGCTGAGCGCACTGGCCC	chr8	MROH6	MROH6_HUMAN	AGC	S	MROH6_S178	0.0010195	0.296719
CCTACTTTCCCTGAGCACT	chr21	NRIP1	NRIP1_HUMAN	ACT	T	NRIP1_T1013	0.00102	0.296719
GGTCAGTGAGCCACCCCCT	chr10	AVPI1	AVPI1_HUMAN	AGT	S	AVPI1_S9	0.0010215	0.296953
CAGAGTGATATCAATGATT	chr11	TTC17	TTC17_HUMAN	AGT	S	TTC17_S466	0.0010235	0.296953
GGGATATTCTCTGATGCTC	chr13	SUPT20H	SP20H_HUMAN	TAT	Y	SUPT20H_Y87	0.0010235	0.296953
TTGTACCCCGATTCCGACT	chr19	NFKBIB	IKBB_HUMAN	TAC	Y	NFKBIB_Y180	0.0010236	0.296953
ACCACCCAGTGGACAAGTAT	chr6	JARID2	JARD2_HUMAN	ACC	T	JARID2_T1034	0.0010242	0.296953
TAGGAGGAGCAGGGCGGCCT	chr5	PCDHB8	PCDB8_HUMAN	AGC	S	PCDHB8_S718	0.0010275	0.296953
TAGGAGGAGCAGGGCGGCCT	chr5	PCDHB13	PCDBD_HUMAN	AGC	S	PCDHB13_S717	0.0010275	0.296953
TGTATAACACAGCTTGTTTCT	chr7	SAMD9L	SAM9L_HUMAN	TAT	Y	SAMD9L_Y1192	0.0010275	0.296953
GACAAGCCGCCAAGACCCA	chr6	SAPCD1	SAPC1_HUMAN	AGC	S	SAPCD1_S26	0.0010279	0.296953
GGAGAGTACAGAAGGCTTCC	chr22	CABIN1	CABIN_HUMAN	ACA	T	CABIN1_T1443	0.001028	0.296953
CCGCACTCTCATTAACCTG	chr13	ATP12A	AT12A_HUMAN	ACT	T	ATP12A_T897	0.0010297	0.296953
GAGGGCTACGTGCTGCAGGT	chr17	MPRIP	MPRIP_HUMAN	TAC	Y	MPRIP_Y718	0.0010297	0.296953
GGTCACTGACTTCAGCCAT	chr16	CCDC78	CCD78_HUMAN	ACT	T	CCDC78_T343	0.0010297	0.296953
AGCACCATGCCCTACGGATG	chr19	AKAP8	AKAP8_HUMAN	ACC	T	AKAP8_T270	0.0010301	0.296953
TAGCACCCGTGGGCCCCCA	chr3	EIF4G1	IF4G1_HUMAN	ACC	T	EIF4G1_T680	0.0010305	0.296953
GCTACCTACAAGCTGTCCA	chrX	PORCN	PORCN_HUMAN	TAC	Y	PORCN_Y176	0.001032	0.296953
GAAAGTGACGATGACAAAA	chr4	CDKL2	CDKL2_HUMAN	AGT	S	CDKL2_S38	0.0010323	0.296953
GCTGGTGACGGTAGTGGCCG	chr3	NBEAL2	NBEL2_HUMAN	ACG	T	NBEAL2_T1930	0.0010341	0.296953
ACCTGAGTGGCCGGGCCCC	chr20	HSPA12B	HS12B_HUMAN	AGT	S	HSPA12B_S262	0.0010343	0.296953
TTTATGAAAAGATATCTGCC	chr11	ANO5	ANO5_HUMAN	TAT	Y	ANO5_Y533	0.0010344	0.296953
GCCACTGCCGTAGCACTCGCC	chr3	VWA5B2	VW5B2_HUMAN	ACT	T	VWA5B2_T1169	0.0010366	0.296953
GGACAGCTATGGACAGGAG	chr1	ATP1A2	AT1A2_HUMAN	AGC	S	ATP1A2_S898	0.0010374	0.296953
GCCCTTTACCATCTCTCCTT	chr14	OR4K5	OR4K5_HUMAN	ACC	T	OR4K5_T263	0.0010376	0.296953
TCACAGTGTGCGCGAGGCC	chr4	WDFY3	WDFY3_HUMAN	AGT	S	WDFY3_S2827	0.0010385	0.296953
CATACCACACCAGGAGCCA	chr15	USP3	UBP3_HUMAN	TAC	Y	USP3_Y206	0.0010388	0.296953
ACCAGCCTGGGCAGCGTCA	chr10	ADAMTS14	ATS14_HUMAN	AGC	S	ADAMTS14_S423	0.0010407	0.296953
ACCAGCCTGGGCAGCGTCA	chr10	ADAMTS14	ATS14_HUMAN	AGC	S	ADAMTS14_S420	0.0010407	0.296953
CACACGCACAGCGCCTGCG	chr18	MPPE1	MPPE1_HUMAN	ACG	T	MPPE1_T241	0.0010409	0.296953
CACACGCACAGCGCCTGCG	chr18	MPPE1	MPPE1_HUMAN	ACG	T	MPPE1_T304	0.0010409	0.296953
AACACATATATGGGCTATC	chr12	GLT8D2	GL8D2_HUMAN	ACA	T	GLT8D2_T202	0.0010415	0.296953
AAACAATATGGACGCATCAC	chr1	CRB1	CRUM1_HUMAN	TAT	Y	CRB1_Y363	0.0010418	0.296953
GATTAAGTAGCCTGACGGA	chr10	PLCE1	PLCE1_HUMAN	AGT	S	PLCE1_S929	0.0010429	0.296953
TAAAAACCCTTATTAAGTA	chrX	FRMPD3	FRPD3_HUMAN	ACC	T	FRMPD3_T1807	0.0010431	0.296953
AGTCCACAGCTGCCAAATA	chr1	DDR2	DDR2_HUMAN	ACA	T	DDR2_T56	0.0010434	0.296953
CATTCAGAGCCCCATGCTGC	chr1	OBSCN	OBSCN_HUMAN	AGC	S	OBSCN_S6201	0.0010449	0.296953
GAGACATCCTCAGCCAACG	chr19	KIAA0355	K0355_HUMAN	ACA	T	KIAA0355_T917	0.0010455	0.296953
GGCAGGAACCTTCGCAGCCC	chr7	BRAT1	BRAT1_HUMAN	ACC	T	BRAT1_T82	0.0010455	0.296953
GGGGCTTACCGAACTGAGGG	chr20	ACSS1	ACS2L_HUMAN	TAC	Y	ACSS1_Y536	0.0010455	0.296953
CCTAGTGACAGCTATGCCC	chr1	OR2G3	OR2G3_HUMAN	AGT	S	OR2G3_S263	0.0010472	0.296953
GCTACGACCTGGCCTCGCACC	chr6	SOGA3	SOGA3_HUMAN	TAC	Y	SOGA3_Y736	0.001048	0.296953
GGGAATTACCAGCACCTACG	chr12	SLC5A8	SC5A8_HUMAN	ACC	T	SLC5A8_T113	0.0010496	0.296953
TCCAGTCTCTCAGTTCCCT	chr15	ICE2	ICE2_HUMAN	AGT	S	ICE2_S901	0.0010497	0.296953
GCTCATGACCAACCTGGCGC	chr16	CTU2	CTU2_HUMAN	ACC	T	CTU2_T277	0.0010512	0.296953
GACCCAGACAGTCATCCACA	chr17	LGALS9B	LEG9B_HUMAN	ACA	T	LGALS9B_T195	0.0010516	0.296953
GACCCAGACAGTCATCCACA	chr17	LGALS9C	LEG9C_HUMAN	ACA	T	LGALS9C_T195	0.0010516	0.296953
GAAGCTCACCGTCATCGTCC	chr19	SYT5	SYT5_HUMAN	ACC	T	SYT5_T257	0.0010517	0.296953
ATGTACACCGTGACCAGAA	chr4	TACR3	NK3R_HUMAN	TAC	Y	TACR3_Y401	0.0010533	0.296953
GAAACTCTGTCGGAGGAAG	chr5	MAST4	MAST4_HUMAN	ACT	T	MAST4_T47	0.0010539	0.296953
TTCAGAAACCCCTTTGGAGA	chr15	ZNF106	ZN106_HUMAN	ACC	T	ZNF106_T1320	0.0010539	0.296953
CGTACTCCTTCGAGGTGAC	chr17	SLC26A11	S2611_HUMAN	TAC	Y	SLC26A11_Y260	0.0010547	0.296953
GCACTACCCTGACTACAGC	chr4	GAK	GAK_HUMAN	TAC	Y	GAK_Y201	0.0010556	0.296953
GAAACGCTCAAATTCCTTGT	chr17	ARHGAP23	RHG23_HUMAN	ACG	T	ARHGAP23_T1031	0.001056	0.296953
GGAAGCAGCGATGGTAGGT	chr4	LIMCH1	LIMC1_HUMAN	AGC	S	LIMCH1_S225	0.0010565	0.296953
TACAGTGGAATGCGCCCTT	chr17	TANC2	TANC2_HUMAN	AGT	S	TANC2_S1198	0.001057	0.296953
CTGTCACCATGGTGGGCAC	chr6	PPP2R5D	2A5D_HUMAN	ACC	T	PPP2R5D_T173	0.0010575	0.296953
CTGTCACCATGGTGGGCAC	chr6	PPP2R5D	2A5D_HUMAN	ACC	T	PPP2R5D_T67	0.0010575	0.296953
AGTGTATGTGTCCCCTGAC	chr1	IGFN1	IGFN1_HUMAN	TAT	Y	IGFN1_Y357	0.0010582	0.296953
GACAGCTGCTTTGATTACAC	chr2	DAW1	DAW1_HUMAN	AGC	S	DAW1_S309	0.0010582	0.296953
TGAGAGCAGCAAGCAGGAC	chr19	ZC3H4	ZC3H4_HUMAN	AGC	S	ZC3H4_S790	0.0010582	0.296953
TGAGAGCAGCAAGCAGGAC	chr19	ZC3H4	M0QY97_HUMAN	AGC	S	ZC3H4_S790	0.0010582	0.296953
TTTACATCAAAAGAAGAAA	chr10	SMC3	SMC3_HUMAN	ACA	T	SMC3_T386	0.0010584	0.296953
TACTATGGACTGACGGAGG	chr14	NOP9	NOP9_HUMAN	TAT	Y	NOP9_Y456	0.0010597	0.296953
GTTACTGTAAAGTCAAAGGTG	chr16	IFT140	IF140_HUMAN	TAC	Y	IFT140_Y332	0.0010604	0.296953
GCTACCTGGACTTCAAGGTGG	chrX	GDI1	GDIA_HUMAN	TAC	Y	GDI1_Y99	0.0010619	0.296953
AGCAGTGAAGAAGAAGAGG	chr10	KAT6B	KAT6B_HUMAN	AGT	S	KAT6B_S1069	0.0010622	0.296953
GCCACACTGGAGAGCCGCG	chr1	KAZN	KAZRN_HUMAN	ACA	T	KAZN_T165	0.0010625	0.296953
AATACAGCATCTGTAAGAG	chr3	MOBP	MOBP_HUMAN	AGC	S	MOBP_S45	0.0010628	0.296953
AATACAGCATCTGTAAGAG	chr3	MOBP	MOBP_HUMAN	TAC	Y	MOBP_Y44	0.0010628	0.296953
TGTATGCAAAATATGCAACA	chr1	OSBPL9	OSBL9_HUMAN	TAT	Y	OSBPL9_Y630	0.0010643	0.296953
CCCTACATCTATTCTGTGC	chrX	DRP2	DRP2_HUMAN	TAC	Y	DRP2_Y158	0.0010645	0.296953
GGAGATTATCAACCAGAGGT	chr4	PTPN13	PTN13_HUMAN	TAT	Y	PTPN13_Y714	0.0010647	0.296953
TATCACCACTAACCTGTGA	chr15	DUOXA2	DOXA2_HUMAN	ACC	T	DUOXA2_T317	0.001065	0.296953
CAGAGAAACGATCATGAGGC	chr6	CCDC170	CC170_HUMAN	ACG	T	CCDC170_T231	0.001066	0.297061
ACCAGCCTCATCCTCGCCC	chr15	NDN	NECD_HUMAN	AGC	S	NDN_S144	0.001067	0.297168
GGCAAGTGGCTTCTATTCC	chr1	ACOT11	ACO11_HUMAN	AGT	S	ACOT11_S558	0.0010684	0.297296
GGCCCGGAGCCTCCTGGACC	chr2	FEZ2	FEZ2_HUMAN	AGC	S	FEZ2_S19	0.001069	0.297296
TCCATGGACAGTGTCAGAAC	chr11	NAT10	NAT10_HUMAN	ACA	T	NAT10_T608	0.0010693	0.297296
AACTTGTATCATAGAAGTAT	chr1	KIF14	KIF14_HUMAN	TAT	Y	KIF14_Y255	0.0010711	0.297465
CCTCCAGTGCCCTGGAGGC	chr15	RMDN3	RMD3_HUMAN	AGT	S	RMDN3_S225	0.0010712	0.297465
CCCAGCACGGAGCTGGGCA	chr2	RNPEPL1	RNPL1_HUMAN	AGC	S	RNPEPL1_S688	0.0010733	0.297465
GTCACCCGCCACTGCTCCC	chr10	PDZD7	PDZD7_HUMAN	ACC	T	PDZD7_T578	0.0010736	0.297465
GTGTACCGCCTGGTTGTCA	chr11	ANO3	ANO3_HUMAN	TAC	Y	ANO3_Y571	0.0010736	0.297465
TTCTACCCCGCGGCGGCCG	chr16	TOX3	TOX3_HUMAN	TAC	Y	TOX3_Y6	0.0010736	0.297465
GCCAGCGCCAAGGGGAGCTG	chr12	MAP3K12	M3K12_HUMAN	AGC	S	MAP3K12_S551	0.0010743	0.297481
CCTGGACTGTCTACCCCAA	chr19	FUT1	FUT1_HUMAN	ACT	T	FUT1_T82	0.0010753	0.297481
GTCACCATCAGCCGGCCTGTT	chr20	ZNF512B	Z512B_HUMAN	ACC	T	ZNF512B_T181	0.0010755	0.297481
CCATCACACCCTCTACTGC	chr6	MUC22	MUC22_HUMAN	ACA	T	MUC22_T438	0.0010777	0.297534
TTCAACTAAAAAGAAAACA	chr10	EDRF1	EDRF1_HUMAN	ACT	T	EDRF1_T1177	0.0010785	0.297534
TCCAGACCAAGATGGAGGT	chr14	ACTN1	ACTN1_HUMAN	ACC	T	ACTN1_T648	0.0010791	0.297534
GAAACTACTATTCTGGTGT	chr6	FUT9	FUT9_HUMAN	ACT	T	FUT9_T64	0.0010798	0.297534
AATACCAACTTTACCTCCA	chr21	DSCR4	DSCR4_HUMAN	TAC	Y	DSCR4_Y93	0.00108	0.297534
GCTTACAACAGTGACTTTG	chr1	BRINP3	BRNP3_HUMAN	TAC	Y	BRINP3_Y313	0.00108	0.297534
GTTACCTAACCTTCTATGGT	chr12	SLC38A4	S38A4_HUMAN	TAC	Y	SLC38A4_Y387	0.00108	0.297534
AGGTGACCAGGGGACCACA	chr15	ZSCAN2	ZSCA2_HUMAN	ACC	T	ZSCAN2_T70	0.001082	0.297655
CAGTACCCCTTTGACTTCC	chr9	ENTPD2	ENTP2_HUMAN	TAC	Y	ENTPD2_Y150	0.0010829	0.297655
GAGAGCCCCACAATGGCTT	chr6	BRD2	BRD2_HUMAN	AGC	S	BRD2_S45	0.0010829	0.297655
GCCGCACCCTCATCACCCG	chr11	MYO7A	MYO7A_HUMAN	ACC	T	MYO7A_T374	0.0010829	0.297655
GTCTCGCAGTCCTGATGCGA	chr7	CNOT4	CNOT4_HUMAN	AGT	S	CNOT4_S4	0.0010841	0.297667
GAGTACCTGGGGCAAAAGG	chr19	MATK	MATK_HUMAN	TAC	Y	MATK_Y254	0.0010843	0.297667
GAGAGCCAGCAGGTGCAGC	chr12	PRPH	PERI_HUMAN	AGC	S	PRPH_S245	0.001085	0.297667
CCTGCAGACAGAGCGCCTGT	chr1	CALML6	CALL6_HUMAN	ACA	T	CALML6_T27	0.0010863	0.297667
GGGACCTAGCTGCCATGGCC	chr2	SLC23A3	S23A3_HUMAN	AGC	S	SLC23A3_S151	0.0010863	0.297667
CATACAAATGTGACGAATGT	chr11	ZNF195	ZN195_HUMAN	TAC	Y	ZNF195_Y438	0.0010881	0.297667
GGTATAAGGGCCGAAAGGCA	chr11	DCHS1	PCD16_HUMAN	TAT	Y	DCHS1_Y3090	0.0010882	0.297667
GGTGTCTACGTGCCATTCGG	chr17	DNAH2	DYH2_HUMAN	TAC	Y	DNAH2_Y2470	0.0010882	0.297667
AAGACCGAGCCTAAGGCCTAC	chr7	CDK13	CDK13_HUMAN	ACC	T	CDK13_T305	0.0010885	0.297667
TGCACACGTGCTGACGGCG	chr22	KIAA0930	K0930_HUMAN	ACA	T	KIAA0930_T123	0.0010905	0.297667
CTGACTGTCACGGAGCTGC	chrX	NUDT11	NUD11_HUMAN	ACT	T	NUDT11_T99	0.0010906	0.297667
CTGACTGTCACGGAGCTGC	chrX	NUDT10	NUD10_HUMAN	ACT	T	NUDT10_T99	0.0010906	0.297667
GGTCACCGCCACAGTGACA	chr20	SLC4A11	S4A11_HUMAN	ACC	T	SLC4A11_T202	0.001091	0.297667
ATGCCAGCCCCGCCTCTGC	chr17	NUP85	NUP85_HUMAN	AGC	S	NUP85_S223	0.0010927	0.297667
AGTACCAACTAAAGCAAAATC	chr14	KIAA0586	TALD3_HUMAN	TAC	Y	KIAA0586_Y1427	0.0010941	0.297667
TTGACCTGTACAGAAGAAGA	chr10	PHYHIPL	PHIPL_HUMAN	ACC	T	PHYHIPL_T312	0.0010947	0.297667
GACACTATTACGCAACAGGT	chr5	ATG10	ATG10_HUMAN	ACT	T	ATG10_T147	0.0010948	0.297667
GACAGCCCAGACAATAAATAC	chr5	MAP3K1	M3K1_HUMAN	AGC	S	MAP3K1_S333	0.0010949	0.297667
CCTGTCCAGCCCCAACCCTT	chr15	IGDCC4	IGDC4_HUMAN	AGC	S	IGDCC4_S537	0.0010953	0.297667
CTTATAAGTGCAATGATTGT	chr19	ZNF548	ZN548_HUMAN	TAT	Y	ZNF548_Y337	0.0010953	0.297667
CTCTACCACTGCGTCGGCG	chr14	IRF2BPL	I2BPL_HUMAN	ACC	T	IRF2BPL_T649	0.0010967	0.297667
ACTATAGAAACCTCATCTCAG	chr1	ZNF684	ZN684_HUMAN	TAT	Y	ZNF684_Y41	0.0010971	0.297667
GCAGTACATCCGGTGGGTA	chr19	BHMG1	BHMG1_HUMAN	TAC	Y	BHMG1_Y558	0.0010973	0.297667
ATGGAATACTTTATTACAGA	chr12	PIK3C2G	P3C2G_HUMAN	TAC	Y	PIK3C2G_Y1080	0.0010984	0.297667
GCCACGTCCCTTAGTAACC	chr16	CREBBP	CBP_HUMAN	ACG	T	CREBBP_T2337	0.0010985	0.297667
TACAACTGAAGACTGGGCT	chr11	DYNC2H1	DYHC2_HUMAN	ACT	T	DYNC2H1_T1621	0.0010993	0.297667
CTACAGTCCAGGAGGGCAA	chr3	PRICKLE2	PRIC2_HUMAN	AGT	S	PRICKLE2_S429	0.0010998	0.297667
GTTAGGCACCCCGGACTCCG	chr3	AMIGO3	AMGO3_HUMAN	ACC	T	AMIGO3_T20	0.0011004	0.297667
GCAGCAGCGGTGGGGGGTC	chr20	LZTS3	LZTS3_HUMAN	AGC	S	LZTS3_S264	0.0011008	0.297667
AGCAGCAAGGTCGTCGTGG	chrX	SLC6A8	SC6A8_HUMAN	AGC	S	SLC6A8_S626	0.0011014	0.297667
TTTATCAGCGTGCATTTGG	chr5	SDHA	SDHA_HUMAN	TAT	Y	SDHA_Y169	0.0011036	0.297768
ACAAGTAACAAGCATTCAT	chrX	TXLNG	TXLNG_HUMAN	AGT	S	TXLNG_S75	0.0011042	0.297768
CCATCACTCCTGTGGCCCC	chr1	DMBX1	DMBX1_HUMAN	ACT	T	DMBX1_T241	0.0011045	0.297768
CTCTACGCCAAGTACTTCC	chr17	PDK2	PDK2_HUMAN	TAC	Y	PDK2_Y336	0.0011057	0.297768
GGGACCAAGCCCACCATCC	chrX	HCFC1	HCFC1_HUMAN	ACC	T	HCFC1_T746	0.0011058	0.297768
TACAGCTTTGGCTCTGGTGG	chr17	KRT17	K1C17_HUMAN	AGC	S	KRT17_S62	0.0011066	0.297768
ATTACTCAAACCATGACTT	chr4	DKK2	DKK2_HUMAN	TAC	Y	DKK2_Y155	0.0011067	0.297768
TCTACTGGTACACCATCAT	chr7	ADCYAP1R1	PACR_HUMAN	TAC	Y	ADCYAP1R1_Y267	0.0011067	0.297768
ACTACACCAAGTACCTGCG	chr13	TNFSF11	TNF11_HUMAN	ACC	T	TNFSF11_T9	0.0011092	0.297881
ACTACACCAAGTACCTGCG	chr13	TNFSF11	TNF11_HUMAN	TAC	Y	TNFSF11_Y8	0.0011092	0.297881
GCTATTTCAACTATCACGATG	chr11	SDHD	DHSD_HUMAN	TAT	Y	SDHD_Y141	0.0011092	0.297881
ACCACCCTGCTGGTGGACC	chr19	SYMPK	SYMPK_HUMAN	ACC	T	SYMPK_T323	0.0011101	0.297881
ACTGACTTCAGAGTGCTCC	chr4	HHIP	HHIP_HUMAN	ACT	T	HHIP_T605	0.0011102	0.297881
GGATCTCACACAGCTACAGA	chr9	GOLGA1	GOGA1_HUMAN	ACA	T	GOLGA1_T617	0.0011119	0.298087
TCAGTAGTCAGTTTGAAGC	chr11	HARBI1	HARB1_HUMAN	AGT	S	HARBI1_S210	0.0011122	0.298087
TTGACGATAAGCATTGGGAA	chr12	LRRK2	LRRK2_HUMAN	ACG	T	LRRK2_T776	0.0011143	0.298485
GAGGCACAGCTTCAAGGGGG	chr8	TNFRSF10C	TR10C_HUMAN	AGC	S	TNFRSF10C_S47	0.0011159	0.298667
TCCCGATACAGTAGCAGCTC	chr4	FRYL	FRYL_HUMAN	TAC	Y	FRYL_Y1532	0.0011166	0.298667
AGGTGGCACAACGGTGCTGG	chr20	ZFP64	ZF64B_HUMAN	ACA	T	ZFP64_T20	0.0011169	0.298667
GTGACTCAGGTCCCTGTGG	chr4	FAM47E	FA47E_HUMAN	ACT	T	FAM47E_T67	0.0011186	0.298667
GGATGAGACTTCTCTGGGCC	chr3	CELSR3	CELR3_HUMAN	ACT	T	CELSR3_T2998	0.0011187	0.298667
GGACAATACAGGGGAGCAGG	chr1	JAK1	JAK1_HUMAN	ACA	T	JAK1_T901	0.0011188	0.298667
GAAACCTCCCCTTTGGGTGA	chr14	SLC7A7	YLAT1_HUMAN	ACC	T	SLC7A7_T17	0.0011193	0.298667
TCCGAACATCCTTGGGGAA	chr3	FYCO1	FYCO1_HUMAN	ACA	T	FYCO1_T99	0.0011209	0.298817
CACAGCTTAAATAAAACAT	chr2	PTH2R	PTH2R_HUMAN	AGC	S	PTH2R_S114	0.0011211	0.298817
TGCAGCGGGCGCTGCACGC	chr1	NKAIN1	NKAI1_HUMAN	AGC	S	NKAIN1_S5	0.001123	0.299127
TGACCAGTGCTGAGGATGG	chr20	ZNF335	ZN335_HUMAN	AGT	S	ZNF335_S154	0.0011235	0.299127
TGGACGCCCCCTCAGGACAG	chr1	EPHA2	EPHA2_HUMAN	ACG	T	EPHA2_T349	0.0011247	0.299251
GAGTATGAGGAGATCGTGG	chr19	U2AF2	U2AF2_HUMAN	TAT	Y	U2AF2_Y395	0.0011252	0.299251
GGTATAGCGTGGACAGTGA	chr7	PCLO	PCLO_HUMAN	AGC	S	PCLO_S4957	0.001127	0.299339
GGTATAGCGTGGACAGTGA	chr7	PCLO	PCLO_HUMAN	TAT	Y	PCLO_Y4956	0.001127	0.299339
AGAGACACAGCTGAGTGCT	chr2	TMEM198	TM198_HUMAN	ACA	T	TMEM198_T88	0.0011285	0.299339
GGCAAATACAGCAAGAGGAA	chr17	CACNB1	CACB1_HUMAN	TAC	Y	CACNB1_Y31	0.0011295	0.299339
CGCAGAGCTTCCCTTCGGG	chr6	FAM8A1	FA8A1_HUMAN	AGC	S	FAM8A1_S150	0.0011308	0.299339
GCGCGGCACCAAGGAGTCCC	chr8	NEFM	NFM_HUMAN	ACC	T	NEFM_T337	0.0011308	0.299339
ACAAACTCTCAAAGCTCAG	chr12	LRRIQ1	LRIQ1_HUMAN	ACT	T	LRRIQ1_T188	0.0011317	0.299339
TTTAGTCGTCATGGAGAAGG	chr11	C11orf54	CK054_HUMAN	AGT	S	C11orf54_S271	0.0011338	0.299339
AACTATGTGCACCGTGACC	chr1	EPHA2	EPHA2_HUMAN	TAT	Y	EPHA2_Y735	0.0011343	0.299339
CAGGCACAGATGGCCCTGC	chr14	TRMT61A	TRM61_HUMAN	ACA	T	TRMT61A_T254	0.0011343	0.299339
CAGTACATGCCCTTACAGT	chr5	SOX30	SOX30_HUMAN	ACA	T	SOX30_T628	0.0011349	0.299339
CCCTACGTCAAGCGGGTAC	chr17	SLC4A1	B3AT_HUMAN	TAC	Y	SLC4A1_Y824	0.0011359	0.299339
GGAAGTCAGGGGGTCTGTA	chr11	COLCA1	COLC1_HUMAN	AGT	S	COLCA1_S59	0.001136	0.299339
GAAGTGTAGCCCAGCAGAGA	chr1	PDZK1	NHRF3_HUMAN	AGC	S	PDZK1_S42	0.0011373	0.299339
GTGTTACCTGCAAAAGACC	chr4	CCKAR	CCKAR_HUMAN	TAC	Y	CCKAR_Y270	0.0011382	0.299339
GACACAAGCCAGCCCTGGAA	chr9	SLC34A3	NPT2C_HUMAN	ACA	T	SLC34A3_T53	0.0011383	0.299339
GAGAGCTGTCTTGTGGAGGC	chr7	URGCP	URGCP_HUMAN	AGC	S	URGCP_S628	0.0011383	0.299339
GTGTAACCCGGAGTGACCA	chr4	KDR	VGFR2_HUMAN	ACC	T	KDR_T298	0.0011394	0.299339
GACTATTCCTACTGGACCC	chr1	COLGALT2	GT252_HUMAN	TAT	Y	COLGALT2_Y493	0.00114	0.299339
GACTATTCCTACTGGACCC	chr19	COLGALT1	GT251_HUMAN	TAT	Y	COLGALT1_Y492	0.00114	0.299339
ATGTACGCTAAGACTGAAC	chr16	CLEC16A	CL16A_HUMAN	TAC	Y	CLEC16A_Y346	0.0011402	0.299339
TATAGCAGTGACACCCTGG	chr12	PTPRB	PTPRB_HUMAN	AGC	S	PTPRB_S59	0.0011402	0.299339
CCTATACTTTAAAGGAATC	chr18	SERPINB10	SPB10_HUMAN	TAC	Y	SERPINB10_Y188	0.0011403	0.299339
GCTACCACGGCTACCAGCTGG	chr4	TADA2B	TAD2B_HUMAN	TAC	Y	TADA2B_Y48	0.0011409	0.299339
CTTACTTTGTCCACACTCC	chr19	NFIX	NFIX_HUMAN	TAC	Y	NFIX_Y181	0.001141	0.299339
GATCCGTATATCAGGGTAAG	chr10	UROS	HEM4_HUMAN	TAT	Y	UROS_Y19	0.0011423	0.299517
GTGACCGCAGAGGCGGGCAG	chr3	CSPG5	CSPG5_HUMAN	ACC	T	CSPG5_T112	0.0011443	0.299722
CCAAGTCTTCAGTATATCC	chr3	SETD2	SETD2_HUMAN	AGT	S	SETD2_S2327	0.0011446	0.299722
AAACTCTACTGCAACGGGGA	chr3	EPHB1	EPHB1_HUMAN	TAC	Y	EPHB1_Y239	0.001146	0.299722
ACACAGCAGCAAATACTCAG	chr12	NUAK1	NUAK1_HUMAN	AGC	S	NUAK1_S529	0.0011461	0.299722
GCAGAGCCAGTGCCTGCCC	chr1	H6PD	G6PE_HUMAN	AGC	S	H6PD_S391	0.0011467	0.299722
GGAGACCAGACCCCCGCCC	chr14	LTBP2	LTBP2_HUMAN	ACC	T	LTBP2_T509	0.0011468	0.299722
CGTCCACCTTCTCCAAGTC	chr21	WDR4	WDR4_HUMAN	ACC	T	WDR4_T68	0.001149	0.300078
GGCTATAAGATGTGTGCCA	chr14	TRAF3	TRAF3_HUMAN	TAT	Y	TRAF3_Y452	0.0011504	0.300078
GTCGAGCCGATCCGGGGAG	chr16	GFOD2	GFOD2_HUMAN	AGC	S	GFOD2_S355	0.0011511	0.300078
TTTACAGGTGAGAGGGGCC	chr11	SYVN1	SYVN1_HUMAN	ACA	T	SYVN1_T219	0.0011517	0.300078
CTCACAGCTGCCTGCATCC	chr9	SLC2A6	GTR6_HUMAN	ACA	T	SLC2A6_T149	0.0011533	0.300078
AGCACGGGGATAACAGAAGA	chr4	BOD1L1	BD1L1_HUMAN	ACG	T	BOD1L1_T1794	0.0011543	0.300078
GCTCGATACAATTTCACACC	chr18	NETO1	NETO1_HUMAN	TAC	Y	NETO1_Y152	0.0011543	0.300078
TATGTACTTGAGGGCAGCA	chr1	RERE	RERE_HUMAN	TAC	Y	RERE_Y330	0.0011555	0.300078
TATAACCACACATTATAAG	chr7	PMPCB	MPPB_HUMAN	ACC	T	PMPCB_T231	0.001156	0.300078
CATATAAGAAGGTGATGAAC	chr6	STK38	STK38_HUMAN	TAT	Y	STK38_Y331	0.0011561	0.300078
TGCACACGGGAAAGCTGTG	chr4	MANBA	MANBA_HUMAN	ACA	T	MANBA_T765	0.0011576	0.300078
GGAAACGCTGTGTATCATC	chr12	KCNA1	KCNA1_HUMAN	ACG	T	KCNA1_T226	0.001158	0.300078
TCCACCATGACTGTGCGCTCG	chr12	FAM186B	F186B_HUMAN	ACC	T	FAM186B_T394	0.0011588	0.300078
TCCTATACCCTGCGGGTCA	chr15	STARD9	STAR9_HUMAN	TAT	Y	STARD9_Y171	0.0011591	0.300078
TGACAGCACAGCTCTGTGGT	chr7	ADCYAP1R1	PACR_HUMAN	ACA	T	ADCYAP1R1_T282	0.0011598	0.300078
TGACAGCACAGCTCTGTGGT	chr7	ADCYAP1R1	PACR_HUMAN	ACA	T	ADCYAP1R1_T303	0.0011598	0.300078
GGGTGACCATGTGTGGCCT	chr16	SLC9A5	SL9A5_HUMAN	ACC	T	SLC9A5_T306	0.001161	0.300078
ACTACTCCCAGAGGTGGAGT	chr4	KLHL8	KLHL8_HUMAN	ACT	T	KLHL8_T542	0.0011619	0.300078
AACAGCATCATTGTGAGCCCT	chr19	ERCC1	ERCC1_HUMAN	AGC	S	ERCC1_S100	0.001163	0.300078
TGTCACCATACAGCCAGAA	chr1	SLAMF7	SLAF7_HUMAN	ACC	T	SLAMF7_T62	0.001163	0.300078
CCGGCGCAGCAGCTCTGGCG	chr19	MAST1	MAST1_HUMAN	AGC	S	MAST1_S1424	0.0011641	0.300078
AAAATATGGTTTACAGGTG	chr5	AGGF1	AGGF1_HUMAN	TAT	Y	AGGF1_Y569	0.0011647	0.300078
ACCACTCCCGCCAACCCCGT	chr1	COG2	COG2_HUMAN	ACT	T	COG2_T673	0.0011647	0.300078
ACCACTCCCGCCAACCCCGT	chr1	COG2	COG2_HUMAN	ACT	T	COG2_T674	0.0011647	0.300078
GTTACGTTTCAAAGAGGAGA	chr3	ROBO2	ROBO2_HUMAN	ACG	T	ROBO2_T896	0.0011656	0.300078
AATAGCCGAGCTCGATCTAC	chr17	SMG8	SMG8_HUMAN	AGC	S	SMG8_S603	0.0011663	0.300078
AGTATGGGCGAGTGGGACC	chr1	SZT2	SZT2_HUMAN	TAT	Y	SZT2_Y914	0.0011684	0.300078
AGCAGCTTCTGGCACATGC	chr3	LAMB2	LAMB2_HUMAN	AGC	S	LAMB2_S1230	0.0011694	0.300078
AGGTCACAAACCATGGGCG	chr16	ZNF263	ZN263_HUMAN	ACA	T	ZNF263_T131	0.0011694	0.300078
GCACAGCCTCCAGGTTGGC	chr19	FXYD3	FXYD3_HUMAN	AGC	S	FXYD3_S36	0.0011694	0.300078
AACCAAGTTGTCCTGTGGG	chr4	GPRIN3	GRIN3_HUMAN	AGT	S	GPRIN3_S171	0.00117	0.300078
TGACTATGGCGACCGCTTC	chr6	EHMT2	EHMT2_HUMAN	TAT	Y	EHMT2_Y1154	0.00117	0.300078
GGTACATGGTGCAGTGGCC	chr9	FAM120A	F120A_HUMAN	TAC	Y	FAM120A_Y721	0.0011706	0.300078
AATATGCAGTTGTGCAAAG	chr7	NRCAM	NRCAM_HUMAN	TAT	Y	NRCAM_Y554	0.0011721	0.300078
CGGACTGACAAGGTGCGCG	chr12	B4GALNT1	B4GN1_HUMAN	ACT	T	B4GALNT1_T443	0.0011727	0.300078
TGGAGAGTCTCCCCAGTGT	chr2	NCKAP5	NCKP5_HUMAN	AGT	S	NCKAP5_S1334	0.0011729	0.300078
GGAGAGCAGTCTGCAGCCCG	chr5	MGAT4B	MGT4B_HUMAN	AGT	S	MGAT4B_S143	0.0011749	0.300078
GGAGAGCAGTCTGCAGCCCG	chr5	MGAT4B	MGT4B_HUMAN	AGT	S	MGAT4B_S128	0.0011749	0.300078
GTCAGCGGCCTGGACAAGA	chr17	TBX2	TBX2_HUMAN	AGC	S	TBX2_S143	0.0011758	0.300078
TCCAGCTACTATGATCCAGGC	chr15	VPS39	VPS39_HUMAN	AGC	S	VPS39_S672	0.0011771	0.300078
AGCAGTGATCGAGATCTCT	chr22	XRCC6	XRCC6_HUMAN	AGT	S	XRCC6_S78	0.0011776	0.300078
GTGACAACCACAGATGTGT	chr19	MUC16	MUC16_HUMAN	ACA	T	MUC16_T5375	0.0011776	0.300078
GCAACCAATGTGGCTGCCCG	chr10	DDX50	DDX50_HUMAN	ACC	T	DDX50_T445	0.0011792	0.300078
TGTCAAAACTGAAGGAGCAG	chr1	IFI16	IF16_HUMAN	ACT	T	IFI16_T117	0.0011794	0.300078
AAAGACTATGAAAATGGCTT	chr8	FGL1	FGL1_HUMAN	TAT	Y	FGL1_Y140	0.0011803	0.300078
GCGCTACTTTGAGAGCTCA	chr16	CIITA	C2TA_HUMAN	TAC	Y	CIITA_Y581	0.0011803	0.300078
GTTGGACTGGTGGTGGTTT	chrX	NKRF	NKRF_HUMAN	ACT	T	NKRF_T565	0.0011803	0.300078
CAGGCACACCCTCTGGAAGC	chr17	RNF213	RN213_HUMAN	ACC	T	RNF213_T3623	0.0011814	0.300078
AGCAGCGGCTCCAAAGCCTC	chr22	MN1	MN1_HUMAN	AGC	S	MN1_S899	0.0011816	0.300078
CTTTACAGAGTTGGCTTTG	chr18	MIB1	MIB1_HUMAN	TAC	Y	MIB1_Y205	0.0011816	0.300078
TCAACTGACGGTCAATGTGG	chrX	ATP2B3	AT2B3_HUMAN	ACG	T	ATP2B3_T858	0.0011816	0.300078
AGTTACGGTCGGGGAATCA	chr7	POT1	POTE1_HUMAN	TAC	Y	POT1_Y271	0.0011835	0.300078
TTCAGTCTGCCCGACGGCG	chr6	DLL1	DLL1_HUMAN	AGT	S	DLL1_S93	0.0011837	0.300078
TTGTACTCGATCGGGACGC	chr1	SELP	LYAM3_HUMAN	ACT	T	SELP_T555	0.0011837	0.300078
AGGAGCAAGGTGAGCAGCT	chr22	RGL4	RGDSR_HUMAN	AGC	S	RGL4_S419	0.0011846	0.300078
CCAGCTGACCTCTAACCCCC	chr17	LRRC37A3	L37A3_HUMAN	ACC	T	LRRC37A3_T50	0.0011857	0.300078
CCAGCTGACCTCTAACCCCC	chr17	LRRC37B	LR37B_HUMAN	ACC	T	LRRC37B_T38	0.0011857	0.300078
ACAAGCCGATCTGTTGCTCC	chr6	CASP8AP2	C8AP2_HUMAN	AGC	S	CASP8AP2_S1514	0.0011858	0.300078
ATCACTCTCAAGAAGGACC	chr12	STAC3	STAC3_HUMAN	ACT	T	STAC3_T327	0.0011866	0.300078
CCTACTAAAAATATGTTGG	chr3	SETD2	SETD2_HUMAN	ACT	T	SETD2_T1811	0.0011871	0.300078
GAAAGTGAAACTTCCACTA	chr18	C18orf25	CR025_HUMAN	AGT	S	C18orf25_S147	0.0011879	0.300078
CGGCAGTAGTAACCGAGGC	chr2	MARCO	MARCO_HUMAN	AGT	S	MARCO_S429	0.001188	0.300078
GTGAGCCAAGGAGAGGTCA	chr17	MYH13	MYH13_HUMAN	AGC	S	MYH13_S316	0.0011883	0.300078
TGCAGCATGCAGTCAGACA	chr7	GRB10	GRB10_HUMAN	AGC	S	GRB10_S71	0.0011886	0.300078
GGTACCAGACCAAGGTGAGCA	chr12	KRT6A	K2C6A_HUMAN	TAC	Y	KRT6A_Y356	0.00119	0.300078
GGTACCAGACCAAGGTGAGCA	chr12	KRT6C	K2C6C_HUMAN	TAC	Y	KRT6C_Y356	0.00119	0.300078
GGTACCAGACCAAGGTGAGCA	chr12	KRT75	K2C75_HUMAN	TAC	Y	KRT75_Y342	0.00119	0.300078
AAAGCAGACAAAACGATTAA	chr21	ABCG1	ABCG1_HUMAN	ACA	T	ABCG1_T378	0.0011904	0.300078
TACAGCTTCGATCGGAATC	chr16	PLEKHG4	PKHG4_HUMAN	AGC	S	PLEKHG4_S677	0.0011912	0.300078
GGCACGGCTGGAGGGGGAGG	chrX	LRCH2	LRCH2_HUMAN	ACG	T	LRCH2_T27	0.0011919	0.300078
CCCGCCCACCTTTCCTGGGG	chr15	FBXL22	FXL22_HUMAN	ACC	T	FBXL22_T238	0.0011922	0.300078
TTCAGTAACCCTCCCAATGTC	chr5	FBXO38	FBX38_HUMAN	AGT	S	FBXO38_S789	0.0011938	0.300213
GAGGTTAACTGCAAAAATAG	chr3	CEP63	CEP63_HUMAN	ACT	T	CEP63_T143	0.0011943	0.300213
CTACACGCAGAGTTTCTCC	chr8	GPAA1	GPAA1_HUMAN	ACG	T	GPAA1_T105	0.0011946	0.300213
GGCGCTGACTGCCCGGGACA	chr12	MYO1H	MYO1H_HUMAN	ACT	T	MYO1H_T6	0.0011962	0.300379
AAGACAGTTGTGCAGGAGA	chr17	KRT12	K1C12_HUMAN	ACA	T	KRT12_T472	0.0011965	0.300379
GATAGTATGCTTCATGGCACT	chr10	BMPR1A	BMR1A_HUMAN	AGT	S	BMPR1A_S28	0.0011995	0.300976
AACTGAGACAACAATGCAAG	chr10	CCDC7	CCDC7_HUMAN	ACA	T	CCDC7_T426	0.0012008	0.301146
TCTACGAGGACAGGGCCTTCC	chr2	CRYGB	CRGB_HUMAN	TAC	Y	CRYGB_Y7	0.0012019	0.301265
AAAAACAGGTAAAATGGGG	chr19	DNM2	DYN2_HUMAN	ACA	T	DNM2_T78	0.001203	0.301385
CACCTACCACATCAGGCAT	chr1	PADI4	PADI4_HUMAN	TAC	Y	PADI4_Y636	0.0012045	0.301387
TGGAGTGACCGGGCAGAGGTG	chr19	FAM98C	FA98C_HUMAN	AGT	S	FAM98C_S246	0.0012045	0.301387
GGGTTATACTCTGCTGTCGG	chr2	SNRNP200	U520_HUMAN	ACT	T	SNRNP200_T88	0.0012052	0.301387
ATCCGACGCTGTCTTATAT	chrX	ARSH	ARSH_HUMAN	ACG	T	ARSH_T387	0.0012055	0.301387
GAAAGCAACAAACATGAACC	chr6	CLDN20	CLD20_HUMAN	AGC	S	CLDN20_S155	0.0012073	0.301681
CTGAGTCTGAGTGAGGAGG	chr20	RIN2	RIN2_HUMAN	AGT	S	RIN2_S101	0.0012094	0.301763
TACCAGTCATGAAGATATT	chr2	SLC16A14	MOT14_HUMAN	AGT	S	SLC16A14_S4	0.0012094	0.301763
CCCAGACCAGCAAGGCGGC	chr3	C3orf22	CC022_HUMAN	ACC	T	C3orf22_T130	0.0012095	0.301763
GATACCATTCAGATTGATT	chrX	RPS4X	RS4X_HUMAN	ACC	T	RPS4X_T159	0.0012125	0.302132
ATCACAGAGAAGGGCCCACT	chrX	PIM2	PIM2_HUMAN	ACA	T	PIM2_T130	0.0012131	0.302132
CATTACCATGCCATCACCC	chr22	EFCAB6	EFCB6_HUMAN	TAC	Y	EFCAB6_Y1178	0.0012131	0.302132
CCTATGAACCTTTCACTATGG	chr9	MUSK	MUSK_HUMAN	TAT	Y	MUSK_Y600	0.0012141	0.302132
TTCACTGGGCTCAGGTGAG	chr11	BSCL2	BSCL2_HUMAN	ACT	T	BSCL2_T221	0.0012141	0.302132
GCTACTCACCCACCACAGGCC	chr21	TIAM1	TIAM1_HUMAN	TAC	Y	TIAM1_Y357	0.0012159	0.302424
GCCACTATCACTGACATCTT	chr2	CYP1B1	CP1B1_HUMAN	ACT	T	CYP1B1_T323	0.0012181	0.302466
GTCACGGAGCCCCGCCGAG	chr12	DHX37	DHX37_HUMAN	ACG	T	DHX37_T304	0.001219	0.302466
CGGAGCACGCCGTCGCTGGAG	chr3	IQSEC1	IQEC1_HUMAN	AGC	S	IQSEC1_S361	0.0012195	0.302466
TGGAGTTGGCCCCTGGACAC	chr3	EPHA3	EPHA3_HUMAN	AGT	S	EPHA3_S346	0.0012203	0.302466
GGCTACGTCGACCGCTTTC	chr19	LENG9	LENG9_HUMAN	TAC	Y	LENG9_Y111	0.0012211	0.302466
GACAGCCACCGGGGCAGGCC	chr7	SLC29A4	S29A4_HUMAN	AGC	S	SLC29A4_S268	0.0012218	0.302466
GCTATTACAATGAGCTGCGC	chr2	DNAH6	DYH6_HUMAN	TAT	Y	DNAH6_Y2652	0.0012218	0.302466
TTCACATCCACCTATAGAC	chr2	DNAH7	DYH7_HUMAN	ACA	T	DNAH7_T2922	0.0012224	0.302466
CCATACGACATTCTCAAAGA	chr1	NID1	NID1_HUMAN	ACA	T	NID1_T206	0.0012229	0.302466
GAGACCCTCAAGAAGAAAGCC	chr8	KLHL38	KLH38_HUMAN	ACC	T	KLHL38_T150	0.0012234	0.302466
TTTGTATGCCAAGAGGGCC	chr22	ST13	F10A1_HUMAN	TAT	Y	ST13_Y151	0.0012242	0.302466
TATATAGTGGTTGTACCAAA	chr1	DNAJB4	DNJB4_HUMAN	TAT	Y	DNAJB4_Y172	0.0012246	0.302466
CTTTACCACCTCCCCACTTG	chr11	TRIM51	TRI51_HUMAN	ACC	T	TRIM51_T394	0.0012262	0.302466
GGCTGAAAGCCGGGCAGCAG	chr1	NASP	NASP_HUMAN	AGC	S	NASP_S769	0.0012268	0.302466
GGCTGAAAGCCGGGCAGCAG	chr1	NASP	NASP_HUMAN	AGC	S	NASP_S705	0.0012268	0.302466
TTAACAGTAGTTCATCCTC	chr12	MUC19	MUC19_HUMAN	AGT	S	MUC19_S93	0.0012269	0.302466
GAACATGACCCCTGAGAGTG	chr19	CHAF1A	CAF1A_HUMAN	ACC	T	CHAF1A_T266	0.0012278	0.302466
ATTTGGAACCTCTTTGCCAA	chr3	DCP1A	DCP1A_HUMAN	ACC	T	DCP1A_T187	0.0012286	0.302466
ATTTGGAACCTCTTTGCCAA	chr3	DCP1A	DCP1A_HUMAN	ACC	T	DCP1A_T225	0.0012286	0.302466
AATACCGAGAGGCCCTGGA	chrX	PHKA2	KPB2_HUMAN	TAC	Y	PHKA2_Y351	0.0012289	0.302466
TCCAGTGAGAAGGTAGTTC	chr3	TIMP4	TIMP4_HUMAN	AGT	S	TIMP4_S54	0.0012292	0.302466
AATGACCCAGGTGAGGGGT	chr7	NRF1	NRF1_HUMAN	ACC	T	NRF1_T201	0.0012311	0.302628
TGTCCACCATGGTGCCCCC	chr15	DUOX1	DUOX1_HUMAN	ACC	T	DUOX1_T332	0.0012337	0.302628
AGGCAGTGGCTCCACTGCT	chr18	CDH2	CADH2_HUMAN	AGT	S	CDH2_S863	0.0012354	0.302628
GAGACTGCGGTATGAGCCC	chr2	FZD7	FZD7_HUMAN	ACT	T	FZD7_T572	0.0012368	0.302628
GAGAGCCCCAAGCGGGAGC	chr14	RTN1	RTN1_HUMAN	AGC	S	RTN1_S480	0.0012368	0.302628
TGTACTCTGGCGTGCAACC	chr1	HNRNPR	HNRPR_HUMAN	TAC	Y	HNRNPR_Y156	0.0012376	0.302628
TGCACCTTCACGTACCTGC	chr19	ETHE1	ETHE1_HUMAN	ACC	T	ETHE1_T35	0.0012379	0.302628
GGAGGCTACAGAGGAAATGA	chr10	KIN	KIN17_HUMAN	TAC	Y	KIN_Y350	0.0012391	0.302628
CCAGCACTTTATGTAGCTC	chr2	TTLL4	TTLL4_HUMAN	ACT	T	TTLL4_T86	0.0012392	0.302628
GCCTCAGCTTTGCTTCTCA	chr9	VAV2	VAV2_HUMAN	AGC	S	VAV2_S799	0.0012403	0.302628
AAATATAGGAGCACCAAGA	chr17	TBC1D26	TBC26_HUMAN	TAT	Y	TBC1D26_Y88	0.0012419	0.302628
AAATATAGGAGCACCAAGA	chr17	TBC1D28	TBC28_HUMAN	TAT	Y	TBC1D28_Y88	0.0012419	0.302628
GACTATCAGTGGTGACAGTG	chr13	TSC22D1	T22D1_HUMAN	AGT	S	TSC22D1_S929	0.0012422	0.302628
TTTAGATAGTTTAGCAGCTG	chr13	VWA8	VWA8_HUMAN	AGT	S	VWA8_S317	0.0012422	0.302628
AAACGGAACAAGTATCTATG	chr8	SLC7A2	CTR2_HUMAN	ACA	T	SLC7A2_T241	0.0012426	0.302628
TGCTTACATGCATGGCCGA	chr17	SDK2	SDK2_HUMAN	ACA	T	SDK2_T47	0.0012426	0.302628
GCAGCCAACTTCTAGTCCTC	chr1	RPS6KC1	KS6C1_HUMAN	ACT	T	RPS6KC1_T447	0.0012439	0.302628
TACAACGACTGGAGTTCTTC	chr6	LAMA2	LAMA2_HUMAN	ACT	T	LAMA2_T2974	0.0012439	0.302628
TACAACGACTGGAGTTCTTC	chr6	LAMA2	LAMA2_HUMAN	ACT	T	LAMA2_T2970	0.0012439	0.302628
TACAGACACTCAGGCAGACG	chr12	CLIP1	CLIP1_HUMAN	ACT	T	CLIP1_T1310	0.001244	0.302628
TCTGCAGCCGGGACCCGGC	chr10	ECHDC3	ECHD3_HUMAN	AGC	S	ECHDC3_S32	0.001245	0.302628
GCGGCCGAGCCCCACAAGCG	chr19	REXO1	REXO1_HUMAN	AGC	S	REXO1_S459	0.0012455	0.302628
TACAGCCTAAGGAATAAAG	chr7	OR2F1	OR2F1_HUMAN	AGC	S	OR2F1_S291	0.0012461	0.302628
ACCTTATCAATGTGAAATA	chr19	PSG4	PSG4_HUMAN	TAT	Y	PSG4_Y308	0.0012462	0.302628
ACCTTATCAATGTGAAATA	chr19	PSG4	PSG4_HUMAN	TAT	Y	PSG4_Y215	0.0012462	0.302628
CCAGCACCATGTTCAAGTT	chrX	IGSF1	IGSF1_HUMAN	ACC	T	IGSF1_T1171	0.001247	0.302628
CCTACAACAGCTCCCCTCGGC	chr7	NOS3	NOS3_HUMAN	TAC	Y	NOS3_Y597	0.0012484	0.302628
CCAGTATATGCCTAATGGT	chr2	TIA1	TIA1_HUMAN	TAT	Y	TIA1_Y322	0.0012485	0.302628
CCTACAAACACATTGCTTT	chr6	MLIP	MLIP_HUMAN	ACA	T	MLIP_T220	0.0012496	0.302628
GCCGGACAGCCTGACCCTG	chr16	CDH15	CAD15_HUMAN	ACA	T	CDH15_T813	0.0012505	0.302628
GCTTACAAAGAAAGTCGGG	chr7	SAMD9L	SAM9L_HUMAN	TAC	Y	SAMD9L_Y459	0.0012505	0.302628
GGGGAGCAAGCGGCTCTCG	chr3	CHDH	CHDH_HUMAN	AGC	S	CHDH_S81	0.0012505	0.302628
TGTACAGTTCCATAGAGGTAG	chrX	HUWE1	HUWE1_HUMAN	TAC	Y	HUWE1_Y113	0.0012505	0.302628
[truncated: 481,770+ more rows]

## Sheet: PD-L1_high_antisense （+IFNγ）
sg_seq	chr	gene_name	pro_id	aa_genome_seq	target_aa	gene_aa_id	lo_value	lo_value_BH_adjust
ATGAGAATCTCAGTTGATC	chr18	PTPN2	PTN2_HUMAN	TCA	S	PTPN2_S268	7.5699e-17	2.80674e-11
ATGAGAATCTCAGTTGATCTG	chr18	PTPN2	PTN2_HUMAN	TCA	S	PTPN2_S268	1.2634e-15	2.3422e-10
TGGAGAGCCGGACATCACAGG	chr12	SH2B3	SH2B3_HUMAN	TCC	S	SH2B3_S459	2.5965e-14	2.92951e-09
CTGGAGAGCCGGACATCAC	chr12	SH2B3	SH2B3_HUMAN	TCC	S	SH2B3_S459	3.7165e-14	2.92951e-09
GCGACAGGCGCAGGTGCTGT	chr12	SH2B3	SH2B3_HUMAN	TCG	S	SH2B3_S417	4.0395e-14	2.92951e-09
CGTAGCAGGCCGCCGCCTCC	chr16	STUB1	CHIP_HUMAN	TAC	Y	STUB1_Y49	4.7406e-14	2.92951e-09
CGTAGCAGGCCGCCGCCTC	chr16	STUB1	CHIP_HUMAN	TAC	Y	STUB1_Y49	6.8379e-14	3.62191e-09
GCGACAGGCGCAGGTGCTG	chr12	SH2B3	SH2B3_HUMAN	TCG	S	SH2B3_S417	8.3524e-14	3.8711e-09
CAGACTGCCCGTCCAGCTCCA	chr16	STUB1	CHIP_HUMAN	TCT	S	STUB1_S93	2.7887e-13	1.14887e-08
ATCTATGAAGCAGGGATCTG	chr9	CHMP5	CHMP5_HUMAN	TCA	S	CHMP5_S219	4.8363e-13	1.79319e-08
ATGAGAATCTCAGTTGATCT	chr18	PTPN2	PTN2_HUMAN	TCA	S	PTPN2_S268	5.3765e-13	1.81226e-08
GGGCGAGCGCTGGAAGTGG	chr12	SH2B3	SH2B3_HUMAN	TCG	S	SH2B3_S444	1.7218e-12	5.32003e-08
CAGACTGCCCGTCCAGCTCC	chr16	STUB1	CHIP_HUMAN	TCT	S	STUB1_S93	3.5646e-12	1.01667e-07
GGGACAGGCGCAGGTGCTG	chr7	SH2B2	SH2B2_HUMAN	TCC	S	SH2B2_S513	2.2542e-11	5.97004e-07
TGTAATCATCTCCTTCACT	chr16	CREBBP	CBP_HUMAN	TAC	Y	CREBBP_Y1482	3.4261e-11	8.46879e-07
GGGACAGGCGCAGGTGCTGT	chr7	SH2B2	SH2B2_HUMAN	TCC	S	SH2B2_S513	6.6278e-11	1.5359e-06
AATACTGTGCATTCTGTATC	chr9	HNRNPK	HNRPK_HUMAN	TAT	Y	HNRNPK_Y449	1.0162e-09	2.21637e-05
CCGATTCTTTCTCCACAATG	chr18	PTPN2	PTN2_HUMAN	TCG	S	PTPN2_S120	1.4553e-09	2.99773e-05
ATGGTAAACGGCTGTGCGG	chr16	CREBBP	CBP_HUMAN	TAC	Y	CREBBP_Y1450	2.9607e-09	5.77768e-05
AGTACTGGCGGGCCAGCTCCC	chr12	SH2B3	SH2B3_HUMAN	TAC	Y	SH2B3_Y45	2.9976e-08	0.000555721
CCGAGGACGAGGAGGAAGAGG	chr10	KCNMA1	KCMA1_HUMAN	TCG	S	KCNMA1_S60	5.6119e-08	0.00099084
CAATATGTGTCATACTGGG	chr11	CD44	CD44_HUMAN	TAT	Y	CD44_Y117	1.1182e-07	0.00188456
AAGTAGCGCTGGAAGAGGT	chr12	SH2B3	SH2B3_HUMAN	TAC	Y	SH2B3_Y74	1.5884e-07	0.00256062
GGGAGACACAATGGAGAAG	chr19	MED25	MED25_HUMAN	TCT	S	MED25_S184	4.9413e-07	0.00763383
CTGGACGTGCTAGGCTCTA	chr12	SH2B3	SH2B3_HUMAN	TCC	S	SH2B3_S328	6.2518e-07	0.00927209
CATAGAGCCTGTAAACATT	chr17	SMURF2	SMUF2_HUMAN	TAT	Y	SMURF2_Y585	6.8471e-07	0.00976441
GGTAGGAGAAGCGCAGCTGGT	chr20	PTPN1	PTN1_HUMAN	TAC	Y	PTPN1_Y271	7.3772e-07	0.0101307
TATGACGTGGTAACGGAAA	chr11	CTR9	CTR9_HUMAN	TCA	S	CTR9_S500	9.6001e-07	0.0127125
AGGAGAGACAGGAGGCCACGA	chrX	SLC35A2	S35A2_HUMAN	TCC	S	SLC35A2_S212	1.2369e-06	0.0158143
TAGGAGAAGCGCAGCTGGT	chr20	PTPN1	PTN1_HUMAN	TCC	S	PTPN1_S270	1.28e-06	0.0158198
TGGAGCCCGGCGTGCCCAC	chr19	BHMG1	BHMG1_HUMAN	TCC	S	BHMG1_S490	1.4881e-06	0.0173557
GGGAAGATATTTCTCCCAAT	chr9	SPAG8	SPAG8_HUMAN	TCC	S	SPAG8_S467	1.5366e-06	0.0173557
AGTAGTGTCCGGTATACCT	chr8	TM2D2	TM2D2_HUMAN	TAC	Y	TM2D2_Y149	1.5447e-06	0.0173557
GGGGAGCGCCGCAGGGTCA	chrX	NLGN3	NLGN3_HUMAN	TCC	S	NLGN3_S799	3.0531e-06	0.0332947
GGTAGTGGCGGAGGCAGTCC	chr1	RNF19B	RN19B_HUMAN	TAC	Y	RNF19B_Y149	3.2319e-06	0.0342375
CTGAGACTGCTCCATGGCG	chr21	DYRK1A	DYR1A_HUMAN	TCT	S	DYRK1A_S502	3.8137e-06	0.0392787
CGAAGAGGAGGAAGAGGAG	chr4	IGFBP7	IBP7_HUMAN	TCT	S	IGFBP7_S28	4.2302e-06	0.0423908
GTATGATCGCCTAAAATCA	chr8	PTK2	FAK1_HUMAN	TCA	S	PTK2_S179	4.435e-06	0.0432736
CTGGTACTCCTCCTGCTCC	chr22	MYH9	MYH9_HUMAN	TAC	Y	MYH9_Y492	4.9804e-06	0.0461654
CTGGTACTCCTCCTGCTCC	chr16	MYH11	MYH11_HUMAN	TAC	Y	MYH11_Y499	4.9804e-06	0.0461654
TTGGACAGGGTCTGTGGCG	chr8	AGO2	AGO2_HUMAN	TCC	S	AGO2_S561	5.5893e-06	0.0505459
CAGACCAGGTCCTTGGAACC	chr11	CELF1	CELF1_HUMAN	TCT	S	CELF1_S28	5.8779e-06	0.0518902
GGGAATTGGCCACAATCTG	chrX	ARMCX4	ARMX4_HUMAN	TCC	S	ARMCX4_S716	6.2645e-06	0.0538174
CAGTATGATCGCCTAAAATC	chr8	PTK2	FAK1_HUMAN	TCA	S	PTK2_S179	6.3865e-06	0.0538174
GGGAGGGCCTTGGAGGAGC	chr9	IL11RA	I11RA_HUMAN	TCC	S	IL11RA_S349	7.0339e-06	0.0579557
GACTTAGAATCTCCATGGCT	chrX	KDM6A	KDM6A_HUMAN	TCT	S	KDM6A_S767	7.4612e-06	0.0588605
GACTTAGAATCTCCATGGCT	chrX	KDM6A	KDM6A_HUMAN	TCT	S	KDM6A_S774	7.4612e-06	0.0588605
CCGAGTTGTCCATGGAGGCAG	chr1	TAF5L	TAF5L_HUMAN	TCG	S	TAF5L_S533	8.2289e-06	0.0635643
CCTAGATAGAAAGGCTGTGA	chrX	C1GALT1C1	C1GLC_HUMAN	TAT	Y	C1GALT1C1_Y168	8.8063e-06	0.0666362
CGGAGGGCCGGAGCAGCGT	chr22	BCR	BCR_HUMAN	TCC	S	BCR_S1215	9.2251e-06	0.0682665
TGTACAAAGAGCCATCTGC	chr15	TM2D3	TM2D3_HUMAN	TAC	Y	TM2D3_Y246	9.4214e-06	0.0682665
GTTGTACTGCTGGTACCAC	chr19	LENG8	LENG8_HUMAN	TAC	Y	LENG8_Y93	9.5741e-06	0.0682665
CAGCGATAAGAAGGGCTGC	chrX	MED12	MED12_HUMAN	TCG	S	MED12_S1483	1.09e-05	0.0741824
GGGAAGATGGAGTTCGGGCTG	chr3	SETD5	SETD5_HUMAN	TCC	S	SETD5_S1125	1.1004e-05	0.0741824
GGGAAGATGGAGTTCGGGCTG	chr3	SETD5	SETD5_HUMAN	TCC	S	SETD5_S1027	1.1004e-05	0.0741824
GGTAACTGGTCAGCGACTC	chr17	ARHGAP27	RHG27_HUMAN	TAC	Y	ARHGAP27_Y370	1.1622e-05	0.076946
AGTGACTTGGCTAATCTCC	chr18	HRH4	HRH4_HUMAN	TCA	S	HRH4_S304	1.1829e-05	0.076946
GTTGGAAATGGCATGGTAT	chr8	TTI2	TTI2_HUMAN	TCC	S	TTI2_S297	1.2663e-05	0.0809508
GCTGTACACAGCCAGCACG	chr16	CAPN15	CAN15_HUMAN	TAC	Y	CAPN15_Y935	1.4138e-05	0.0888482
CGGTAGCGGAAGCGGTAAC	chr19	CACNG8	CCG8_HUMAN	TAC	Y	CACNG8_Y270	1.4427e-05	0.0891533
CCGGTAAGTCCAGGCGCGC	chr19	CCL25	CCL25_HUMAN	TAC	Y	CCL25_Y49	1.4932e-05	0.0901387
GTCTGAGACTGTGACATCG	chr18	CD226	CD226_HUMAN	TCA	S	CD226_S215	1.5171e-05	0.0901387
TAGGAGGGGCGCACCACAC	chr2	CAD	PYR1_HUMAN	TCC	S	CAD_S1090	1.5511e-05	0.0901387
GATGATCTATAAAAAACAA	chr9	TEX10	TEX10_HUMAN	TCA	S	TEX10_S661	1.5802e-05	0.0901387
GATGATCTATAAAAAACAA	chr9	TEX10	TEX10_HUMAN	TCA	S	TEX10_S664	1.5802e-05	0.0901387
CATGTACCAAATGTCACAC	chr11	EED	EED_HUMAN	TAC	Y	EED_Y365	1.6808e-05	0.0944245
GGGTAAGTGTAAAGAGAGC	chr18	CD226	CD226_HUMAN	TAC	Y	CD226_Y113	1.7584e-05	0.0965777
CTGGTAGAGGGGCTGTGCTG	chr22	ATF4	ATF4_HUMAN	TCT	S	ATF4_S237	1.8147e-05	0.0965777
GGGGTAATAGGGTGGAGGC	chr15	FAM189A1	F1891_HUMAN	TAC	Y	FAM189A1_Y250	1.8196e-05	0.0965777
GGGAGAGGCGGAAGGTAGG	chr17	ARHGEF15	ARHGF_HUMAN	TCC	S	ARHGEF15_S710	1.8641e-05	0.0965777
GGATCATAACTAAGAATTTC	chr7	STK17A	ST17A_HUMAN	TAT	Y	STK17A_Y237	1.8933e-05	0.0965777
GACGAGGAGACCAGCAGCT	chr9	SNAPC4	SNPC4_HUMAN	TCG	S	SNAPC4_S925	1.9367e-05	0.0965777
GCGATACCCGTAGTTGCGC	chr19	HAPLN4	HPLN4_HUMAN	TAT	Y	HAPLN4_Y254	1.9403e-05	0.0965777
CGGAGGTCGTCTCCTCGCAG	chr6	HEY2	HEY2_HUMAN	TCC	S	HEY2_S10	1.9741e-05	0.0965777
GAGACGGGGTCTGAATGGA	chr3	QRICH1	QRIC1_HUMAN	TCT	S	QRICH1_S155	1.9741e-05	0.0965777
GCAAGAAGCAGTCTCTTCC	chr15	ZSCAN29	ZSC29_HUMAN	TCT	S	ZSCAN29_S511	1.9796e-05	0.0965777
GTGAGACTTCCACAGTTTC	chr3	TOPAZ1	TOPZ1_HUMAN	TCA	S	TOPAZ1_S1496	2.0673e-05	0.0995464
CTGGAGGGGGGACCAGCTT	chr19	PRODH2	HYPDH_HUMAN	TCC	S	PRODH2_S92	2.2152e-05	0.103867
TGTATTGGTATCCCAGCTG	chr16	IRX3	IRX3_HUMAN	TAC	Y	IRX3_Y10	2.246e-05	0.103867
GGGATGGGCTTGGAAGGCTGG	chr19	CGB2	CGB2_HUMAN	TCC	S	CGB2_S150	2.2594e-05	0.103867
CAGAAGGGATCTCAGGGTC	chr1	ADPRHL2	ARHL2_HUMAN	TCT	S	ADPRHL2_S296	2.2927e-05	0.103867
AAGATTTGTAAATATCCAC	chr15	IQGAP1	IQGA1_HUMAN	TCT	S	IQGAP1_S1097	2.2971e-05	0.103867
CCAGAGGACCCCTTCAGGCC	chrX	COL4A6	CO4A6_HUMAN	TCC	S	COL4A6_S1034	2.5288e-05	0.112966
GGGAGGTGTGGGAATACTG	chr17	HNF1B	HNF1B_HUMAN	TCC	S	HNF1B_S526	2.6621e-05	0.117505
CATACGACAGTTCCCAGTCC	chr4	SEL1L3	SE1L3_HUMAN	TAT	Y	SEL1L3_Y631	2.7869e-05	0.120153
CATACGACAGTTCCCAGTCC	chr4	SEL1L3	SE1L3_HUMAN	TAT	Y	SEL1L3_Y596	2.7869e-05	0.120153
CCGAGCGGGGTCCCAGGGCT	chr6	GPSM3	GPSM3_HUMAN	TCG	S	GPSM3_S54	2.9124e-05	0.123135
CAGTAGTTCAGCAGGCAGT	chr7	TRRAP	TRRAP_HUMAN	TAC	Y	TRRAP_Y1703	2.9466e-05	0.123135
CCGAGGATATCAAAAATCC	chrX	TAF7L	TAF7L_HUMAN	TCG	S	TAF7L_S304	2.9557e-05	0.123135
TGGTGACTGGGGGTGGTGG	chrX	IQSEC2	IQEC2_HUMAN	TCA	S	IQSEC2_S1423	3.0653e-05	0.123755
AGTAATACTGAGGGAGGAGG	chrX	RBM10	RBM10_HUMAN	TAC	Y	RBM10_Y597	3.0707e-05	0.123755
AGTAATACTGAGGGAGGAGG	chrX	RBM10	RBM10_HUMAN	TAC	Y	RBM10_Y596	3.0707e-05	0.123755
CAGAGGCCACCAGGGGCCGCT	chr7	IQCA1L	IQCAL_HUMAN	TCT	S	IQCA1L_S762	3.3252e-05	0.131725
GCAGATACTCTTAGGACGG	chr19	OR7C2	OR7C2_HUMAN	TCT	S	OR7C2_S229	3.3833e-05	0.131725
GGGGGACGAGGAGGCGGAG	chr13	FAM155A	F155A_HUMAN	TCC	S	FAM155A_S128	3.3994e-05	0.131725
GGGAGGTCTCAATGGTCTGTA	chr1	FLAD1	FAD1_HUMAN	TCC	S	FLAD1_S390	3.4115e-05	0.131725
GGAAGATATTTCTCCCAAT	chr9	SPAG8	SPAG8_HUMAN	TCT	S	SPAG8_S466	3.4461e-05	0.131725
AATGACTTCTGGCTGGTGA	chr5	ARAP3	ARAP3_HUMAN	TCA	S	ARAP3_S1444	3.5251e-05	0.13337
TGTACTGAACCACCTGGGGGA	chr19	SLC27A1	S27A1_HUMAN	TAC	Y	SLC27A1_Y336	3.6511e-05	0.136742
TGGACAGGCGCACCTTCAGC	chr10	UBTD1	UBTD1_HUMAN	TCC	S	UBTD1_S156	3.6919e-05	0.136887
GGTAGGAGGCGTAGGCAGTGT	chr17	SYNGR2	SNG2_HUMAN	TAC	Y	SYNGR2_Y195	3.8505e-05	0.141354
GGTGTATGACTCCAGGGCA	chr8	ADHFE1	HOT_HUMAN	TAC	Y	ADHFE1_Y251	4.059e-05	0.147547
GGGTAGTTGTAGTCATGCT	chr2	SPRED2	SPRE2_HUMAN	TAC	Y	SPRED2_Y266	4.1942e-05	0.150026
CAGAAACAGCCTGCCAGTT	chr7	ZAN	ZAN_HUMAN	TCT	S	ZAN_S331	4.2258e-05	0.150026
GAGAAAAGGCGAGAGAAAGCA	chr1	TAF5L	TAF5L_HUMAN	TCT	S	TAF5L_S477	4.2661e-05	0.150026
TAAGAATTAATAGCATGGC	chr21	DSCAM	DSCAM_HUMAN	TCT	S	DSCAM_S870	4.3751e-05	0.150026
GCTTGATGAAGCGGGGACA	chrX	ITIH6	ITIH6_HUMAN	TCA	S	ITIH6_S31	4.3895e-05	0.150026
TTGAGATCCAGATGATACA	chr21	SON	SON_HUMAN	TCT	S	SON_S2181	4.531e-05	0.150026
ATCTGATACTCGATATCTGG	chr1	DNM3	DYN3_HUMAN	TAT	Y	DNM3_Y154	4.5468e-05	0.150026
TCCTCCGAGGGGCCGCCACC	chr11	CDHR5	CDHR5_HUMAN	TCG	S	CDHR5_S464	4.6218e-05	0.150026
TCCTCCGAGGGGCCGCCACC	chr11	CDHR5	CDHR5_HUMAN	TCG	S	CDHR5_S652	4.6218e-05	0.150026
TCCTCCGAGGGGCCGCCACC	chr11	CDHR5	CDHR5_HUMAN	TCG	S	CDHR5_S658	4.6218e-05	0.150026
AAGAGACGCCTGCTTCTGGAA	chr19	PRR36	PRR36_HUMAN	TCT	S	PRR36_S412	4.6532e-05	0.150026
AGGAGACGCCTGAGAGAGG	chr11	RIN1	RIN1_HUMAN	TCC	S	RIN1_S130	4.6532e-05	0.150026
GCGGAGACGACGCAGCCGC	chr17	ITGA3	ITA3_HUMAN	TCC	S	ITGA3_S31	4.6532e-05	0.150026
TCATAAAGATCTTCAAGGT	chrY	UTY	UTY_HUMAN	TAT	Y	UTY_Y1148	4.9e-05	0.155533
GAGTACTGCAGTGCCCCCT	chr11	HARBI1	HARB1_HUMAN	TAC	Y	HARBI1_Y283	4.9079e-05	0.155533
GCAGTAGATGTGGTAGACG	chr11	DTX4	DTX4_HUMAN	TAC	Y	DTX4_Y447	4.9516e-05	0.155588
GTCTGTGAAGTAGATTTGGC	chr12	PIK3C2G	P3C2G_HUMAN	TCA	S	PIK3C2G_S1189	5.1724e-05	0.159817
TCCATAGTCGGTTAGCAGG	chrX	ASB11	ASB11_HUMAN	TAT	Y	ASB11_Y250	5.1724e-05	0.159817
GTGGAATTCTCGGTCATGG	chr22	H1F0	H10_HUMAN	TCC	S	H1F0_S5	5.3506e-05	0.163245
GATGGGGAAGTAATGCCCAC	chr14	RNF212B	R212B_HUMAN	TCC	S	RNF212B_S156	5.4944e-05	0.163245
GGGAGGAATTGTTGTTGCGAA	chr12	MYO1A	MYO1A_HUMAN	TCC	S	MYO1A_S157	5.4944e-05	0.163245
AGGAGTTGTAATTCATAAAAT	chr6	ENPP4	ENPP4_HUMAN	TCC	S	ENPP4_S156	5.4992e-05	0.163245
GGGAGTCCTGGAAGACATAC	chr16	CIITA	C2TA_HUMAN	TCC	S	CIITA_S109	5.5475e-05	0.163245
GTGAGGGTGTCCTCTCTGGA	chr17	FOXN1	FOXN1_HUMAN	TCA	S	FOXN1_S62	5.5475e-05	0.163245
AAATACCCTAAGCCGAACA	chr21	SLC37A1	G6PT2_HUMAN	TAT	Y	SLC37A1_Y148	5.62e-05	0.163636
ACTGAGGACGAGGTCATCTC	chr7	MUC3A	MUC3A_HUMAN	TCC	S	MUC3A_S3321	5.7329e-05	0.163636
CCAGAGTATTCAGTGCGGC	chr7	VWDE	VWDE_HUMAN	TCT	S	VWDE_S1577	5.751e-05	0.163636
GCGTAGATGCCACGGAGAA	chr17	EIF4A1	IF4A1_HUMAN	TAC	Y	EIF4A1_Y48	5.7812e-05	0.163636
GGGCTGGAGCCAGGCCTCCG	chr11	TSKU	TSK_HUMAN	TCC	S	TSKU_S331	5.8601e-05	0.163636
CAAGGAAACACTGGAAATG	chr4	DDX60	DDX60_HUMAN	TCC	S	DDX60_S1682	5.8684e-05	0.163636
GGTAGTTGCTGCTTAGGTC	chr5	NDST1	NDST1_HUMAN	TAC	Y	NDST1_Y634	5.9149e-05	0.163636
TCCTCGTACTTGTGCATAAG	chr1	RNF19B	RN19B_HUMAN	TAC	Y	RNF19B_Y188	5.9447e-05	0.163636
GAGGGAGCGGATTTGGCCC	chr15	RYR3	RYR3_HUMAN	TCC	S	RYR3_S2026	6.0543e-05	0.163636
CCGAGTCCTGCTGGGCTACC	chr1	HSPG2	PGBM_HUMAN	TCG	S	HSPG2_S3273	6.0632e-05	0.163636
GGTAATCTTTGGTCACGAGC	chr3	SLC6A20	S6A20_HUMAN	TAC	Y	SLC6A20_Y551	6.0741e-05	0.163636
AGTGGAGTCTTCAACCTCC	chr3	ALDH1L1	AL1L1_HUMAN	TCC	S	ALDH1L1_S344	6.2009e-05	0.163636
AGTGGAGTCTTCAACCTCC	chr3	ALDH1L1	AL1L1_HUMAN	TCC	S	ALDH1L1_S354	6.2009e-05	0.163636
TGGAGATGGGGCCGTGGAACC	chr12	SH2B3	SH2B3_HUMAN	TCC	S	SH2B3_S370	6.2142e-05	0.163636
TGTACCATTCCTGCAGTCGCT	chr22	EP300	EP300_HUMAN	TAC	Y	EP300_Y1467	6.2228e-05	0.163636
CAGAGCTGACACCCTCACTG	chr17	KCNAB3	KCAB3_HUMAN	TCT	S	KCNAB3_S360	6.4407e-05	0.167358
GGGAGGGGATGATAGTAGT	chr3	CADM2	CADM2_HUMAN	TCC	S	CADM2_S328	6.4546e-05	0.167358
TGTACTGGGTCCCCCCATACT	chr19	MED25	MED25_HUMAN	TAC	Y	MED25_Y66	6.5057e-05	0.167511
GCGGATCCAGAAGCAGGTG	chr11	VPS11	VPS11_HUMAN	TCC	S	VPS11_S37	6.5924e-05	0.168573
GGGACTTGGGGCTCTTGGGT	chr22	KIAA1671	K1671_HUMAN	TCC	S	KIAA1671_S1760	6.6638e-05	0.16885
CCGGGAGAATCCGCAGCGGC	chr11	FAM181B	F181B_HUMAN	TCT	S	FAM181B_S360	6.6943e-05	0.16885
TAGAGAAACTGTAGTGTCC	chr6	PSMB8	PSB8_HUMAN	TCT	S	PSMB8_S36	6.8103e-05	0.170615
GGCTGAGGACGGGATGTCC	chr17	AATK	LMTK1_HUMAN	TCA	S	AATK_S911	6.8958e-05	0.171598
CAGACCAGGTACGGCAGGCT	chr11	FAM160A2	F16A2_HUMAN	TCT	S	FAM160A2_S573	7.0237e-05	0.173615
CAAGGACCGGCCAGGAGGT	chr11	DENND5A	DEN5A_HUMAN	TCC	S	DENND5A_S259	7.1912e-05	0.176494
TAGAATACTGCAGGGTGCA	chr19	STXBP2	STXB2_HUMAN	TCT	S	STXBP2_S344	7.2678e-05	0.176494
TTTAGAGTCTCCGAAAGCA	chr21	LCA5L	LCA5L_HUMAN	TCT	S	LCA5L_S648	7.3582e-05	0.176494
TGTGGAGGCAAATACAGCC	chr2	SLC30A6	ZNT6_HUMAN	TCC	S	SLC30A6_S107	7.3789e-05	0.176494
GCAGAGGTGAAGGTGCCCG	chr8	FAM110B	F110B_HUMAN	TCT	S	FAM110B_S23	7.3956e-05	0.176494
GGTAGCGCTTATCGTCCAC	chr22	TBX1	TBX1_HUMAN	TAC	Y	TBX1_Y170	7.5389e-05	0.176494
GGTAGACAAAGAGAGGATAG	chr1	TAF5L	TAF5L_HUMAN	TAC	Y	TAF5L_Y102	7.5909e-05	0.176494
CCATAGCGGTAACTCTGGC	chr6	C6orf52	CF052_HUMAN	TAT	Y	C6orf52_Y43	7.6008e-05	0.176494
GAATACCAGAGAGGTGACT	chrX	ZMYM3	ZMYM3_HUMAN	TAT	Y	ZMYM3_Y1334	7.6008e-05	0.176494
CTTGGAGGAGGTGTCCTTG	chr4	GAK	GAK_HUMAN	TCC	S	GAK_S394	7.6162e-05	0.176494
TGTAGTTCACAGCCAAATGCA	chr4	CCNA2	CCNA2_HUMAN	TAC	Y	CCNA2_Y238	7.666e-05	0.176545
AATTGATGAAAATAAATGG	chr3	HEG1	HEG1_HUMAN	TCA	S	HEG1_S690	7.7686e-05	0.177804
GCCGGAAGACACCCGGGCC	chr3	TMEM44	TMM44_HUMAN	TCC	S	TMEM44_S425	7.8993e-05	0.179266
CCATAGACATAGGGAAATG	chr11	OR5M11	OR5MB_HUMAN	TAT	Y	OR5M11_Y150	7.9292e-05	0.179266
CAGAGAGGGCTGGGGAGACAG	chr1	MYOM3	MYOM3_HUMAN	TCT	S	MYOM3_S1223	8.0108e-05	0.179512
GGTGGGTACAATCCCATGCT	chr19	TMEM143	TM143_HUMAN	TAC	Y	TMEM143_Y431	8.0369e-05	0.179512
CTCAGGTAGTCGCGGAGGAC	chr16	SOCS1	SOCS1_HUMAN	TAC	Y	SOCS1_Y203	8.1284e-05	0.180277
CTGACACTTGGTTGACCTT	chr9	FREM1	FREM1_HUMAN	TCA	S	FREM1_S1783	8.1684e-05	0.180277
GTGAGGAGTGAGGGAGTCC	chr21	PLAC4	PLAC4_HUMAN	TCA	S	PLAC4_S128	8.2743e-05	0.181534
AGGAGGGGGATACTGAGAC	chr6	STXBP5	STXB5_HUMAN	TCC	S	STXBP5_S904	8.4602e-05	0.183441
GAGACGAGGAGGTCTGCTGCT	chr11	KMT2A	KMT2A_HUMAN	TCT	S	KMT2A_S560	8.4602e-05	0.183441
CGGGGAGAACTGGTGCTTG	chr7	CCDC71L	CC71L_HUMAN	TCC	S	CCDC71L_S89	8.5408e-05	0.184112
CCGAGCCCTTCTCCTGCCC	chr9	EHMT1	EHMT1_HUMAN	TCG	S	EHMT1_S661	8.6639e-05	0.184123
TGGTAAGACTCCAGAAGTG	chr10	ATE1	ATE1_HUMAN	TAC	Y	ATE1_Y292	8.7518e-05	0.184123
GAGAATGTGTGGCATGACT	chr13	BRCA2	BRCA2_HUMAN	TCT	S	BRCA2_S2252	8.8019e-05	0.184123
CCTGTATAATTCCTTTCAAC	chr4	KIAA1109	K1109_HUMAN	TAT	Y	KIAA1109_Y4002	8.8385e-05	0.184123
GCCATAGATCTCCTGCAGG	chr16	MGRN1	MGRN1_HUMAN	TAT	Y	MGRN1_Y254	8.8446e-05	0.184123
GGGAACGCTTCACAGCCTGGT	chrX	NAA10	NAA10_HUMAN	TCC	S	NAA10_S80	8.8889e-05	0.184123
GGGAACGCTTCACAGCCTGGT	chrX	NAA10	NAA10_HUMAN	TCC	S	NAA10_S74	8.8889e-05	0.184123
ACGAGAGCCTCGGGTGAGC	chr15	CSPG4	CSPG4_HUMAN	TCT	S	CSPG4_S1847	8.9559e-05	0.18448
GTCGTAGAGTAGACGGATC	chr9	RFX3	RFX3_HUMAN	TAC	Y	RFX3_Y630	9.0271e-05	0.184919
TGAATATGAGTGGGCTTTG	chr1	USH2A	USH2A_HUMAN	TAT	Y	USH2A_Y2252	9.1399e-05	0.185696
GCCGAGGCTGCCACCGCAC	chr15	SLTM	SLTM_HUMAN	TCG	S	SLTM_S11	9.1652e-05	0.185696
GCTGTATAGGGGAGGGTGT	chrX	SHROOM2	SHRM2_HUMAN	TAC	Y	SHROOM2_Y432	9.3067e-05	0.187539
GGTAATGGGTTGCGTACCAC	chr18	PIEZO2	PIEZ2_HUMAN	TAC	Y	PIEZO2_Y394	9.437e-05	0.189136
TCGAGCTGGGGGCACGGCC	chrX	STARD8	STAR8_HUMAN	TCG	S	STARD8_S101	9.6493e-05	0.192352
CTGCGAGAAGTACCACAGC	chr7	SUN1	SUN1_HUMAN	TCG	S	SUN1_S549	9.8021e-05	0.193319
GGGGAGGTGTGCTGATAGT	chr10	NPFFR1	NPFF1_HUMAN	TCC	S	NPFFR1_S40	9.8021e-05	0.193319
AGTATGATCGCCTAAAATC	chr8	PTK2	FAK1_HUMAN	TAC	Y	PTK2_Y180	9.9348e-05	0.194899
GTCTCAGAAATGTCAGACCC	chr8	PINX1	PINX1_HUMAN	TCT	S	PINX1_S203	0.00010171	0.197696
GAGAGAGGGCTCCTTCACTG	chr16	EDC4	EDC4_HUMAN	TCT	S	EDC4_S306	0.00010184	0.197696
AGATGGGACACTCCAGTATC	chrX	FAM47C	FA47C_HUMAN	TCC	S	FAM47C_S580	0.0001032	0.199293
GTGATGCTAAGGGGATTGT	chr11	KMT2A	KMT2A_HUMAN	TCA	S	KMT2A_S594	0.00010501	0.201737
GGGAGAGATGCTCCAGGCG	chr22	PI4KA	PI4KA_HUMAN	TCT	S	PI4KA_S1551	0.00010575	0.202112
CGTATGCCTGGGCCTGCTCCA	chr16	CIITA	C2TA_HUMAN	TAC	Y	CIITA_Y577	0.00010745	0.204308
TGTAGCTACAAGGAGGAAA	chr14	ZFYVE26	ZFY26_HUMAN	TAC	Y	ZFYVE26_Y2005	0.00010807	0.204438
GAAGAAGGAGGGGAGGCGA	chrX	REPS2	REPS2_HUMAN	TCT	S	REPS2_S198	0.00010986	0.204617
TTGGAGACAGGGGCAGGGC	chr17	CACNB1	CACB1_HUMAN	TCC	S	CACNB1_S441	0.00011015	0.204617
CCGGGAGACGCGTCCCGCGA	chr19	CACNG8	CCG8_HUMAN	TCT	S	CACNG8_S290	0.00011139	0.204617
TAGAAGACCCCGAGCTGATG	chr3	PTPRG	PTPRG_HUMAN	TCT	S	PTPRG_S478	0.00011342	0.204617
CATACTGAAGTGGCATTGCG	chrX	SCML2	SCML2_HUMAN	TCA	S	SCML2_S79	0.0001135	0.204617
TGTAATCCTGGAGGGGTAC	chr12	AGAP2	AGAP2_HUMAN	TAC	Y	AGAP2_Y717	0.00011407	0.204617
GTAGAGCAGAAGATGGGCG	chr19	PRR12	PRR12_HUMAN	TCT	S	PRR12_S1066	0.0001141	0.204617
GGGAAGGGACCCAGGTATC	chr19	GFY	GFY_HUMAN	TCC	S	GFY_S476	0.00011437	0.204617
GGCTGAGCTGAGGTTCCTG	chr11	PKP3	PKP3_HUMAN	TCA	S	PKP3_S487	0.00011476	0.204617
ACATAAATTGCTTCTGCAT	chr6	NUP43	NUP43_HUMAN	TAT	Y	NUP43_Y373	0.00011486	0.204617
TGGAGCCTGGAGGGGCAAGG	chr3	BOC	BOC_HUMAN	TCC	S	BOC_S224	0.00011547	0.204617
GCCCGAGGCGCCGTAAGAC	chr6	HLA-DOA	DOA_HUMAN	TCG	S	HLA-DOA_S45	0.00011638	0.204617
TGGACAGCTTTACCTCCTG	chr16	ATXN1L	ATX1L_HUMAN	TCC	S	ATXN1L_S680	0.00011754	0.204617
AGTACTCCATCACCATCTT	chr11	GLB1L2	GLBL2_HUMAN	TAC	Y	GLB1L2_Y278	0.00011813	0.204617
TGTACCAGCCTGGGGGACAC	chr6	GABRR1	GBRR1_HUMAN	TAC	Y	GABRR1_Y268	0.00011813	0.204617
AGGGAAGACAGTTTGGAAGG	chr5	FAT2	FAT2_HUMAN	TCT	S	FAT2_S358	0.00011832	0.204617
GAGAATTGTTGGTTAGTATA	chr11	CTSC	CATC_HUMAN	TCT	S	CTSC_S278	0.0001184	0.204617
GAGAGGCACCCTGCTGTGGG	chr15	ANKDD1A	AKD1A_HUMAN	TCT	S	ANKDD1A_S293	0.00011858	0.204617
GGGACGTGGGTGATTCCTC	chr12	KMT2D	KMT2D_HUMAN	TCC	S	KMT2D_S459	0.00011865	0.204617
GGGACAGTGTGTGGCTGTCC	chr15	ZNF592	ZN592_HUMAN	TCC	S	ZNF592_S1264	0.00011985	0.205152
GAGGAGCTGGAGGCCACCG	chr2	POTEF	POTEF_HUMAN	TCC	S	POTEF_S934	0.00012096	0.205152
GGAGAGAATAATTCCGATA	chr10	KNDC1	KNDC1_HUMAN	TCT	S	KNDC1_S338	0.00012121	0.205152
CTCCGATTCCTGAGATTCC	chr10	PTCHD3	PTHD3_HUMAN	TCG	S	PTCHD3_S36	0.00012176	0.205152
GTCTGAGATGACCACGGGT	chr16	CDH5	CADH5_HUMAN	TCA	S	CDH5_S558	0.00012187	0.205152
GACGAGTAGGCGGAACGCG	chr11	ASCL2	ASCL2_HUMAN	TCG	S	ASCL2_S166	0.00012228	0.205152
GTAGGAGAAGATGTGGGCC	chr12	ASIC1	ASIC1_HUMAN	TCC	S	ASIC1_S35	0.00012475	0.208353
GGGAATTCTGGGCTTCCTA	chr17	POLDIP2	PDIP2_HUMAN	TCC	S	POLDIP2_S258	0.00012578	0.209132
AGGAGCGCTCCGGCTGCGGCT	chr1	IER5	IER5_HUMAN	TCC	S	IER5_S105	0.00012698	0.209824
CCGGGGTATAGCAGCGGGAA	chr12	BHLHE41	BHE41_HUMAN	TAC	Y	BHLHE41_Y389	0.00012803	0.209824
AAGAGGAGACGGAGGCCCCAG	chr1	KIAA1522	K1522_HUMAN	TCT	S	KIAA1522_S569	0.00012831	0.209824
GGGATTCTATAACAACCCTAT	chr8	COL14A1	COEA1_HUMAN	TCC	S	COL14A1_S954	0.00012846	0.209824
AGTAGAACGAGACACCACC	chr8	TSPYL5	TSYL5_HUMAN	TCT	S	TSPYL5_S325	0.00013148	0.212181
AATACACAGGCGTGTGGAGAT	chr17	OR1E2	OR1E2_HUMAN	TAT	Y	OR1E2_Y60	0.00013193	0.212181
AATGACCCAAATTCCACAA	chrX	CA5B	CAH5B_HUMAN	TCA	S	CA5B_S214	0.00013275	0.212181
GGGATGAAGGTGAAGGCCGC	chr1	ZC3H12A	ZC12A_HUMAN	TCC	S	ZC3H12A_S362	0.00013275	0.212181
CGTAGACCTCAACGTCACGC	chr3	NT5DC2	NT5D2_HUMAN	TAC	Y	NT5DC2_Y70	0.0001332	0.212181
TGGGAGCGGGTGTTGAGTG	chr22	HMOX1	HMOX1_HUMAN	TCC	S	HMOX1_S263	0.00013491	0.212181
GCTATAGACCCAGATCACC	chr12	ATP2A2	AT2A2_HUMAN	TAT	Y	ATP2A2_Y1030	0.00013556	0.212181
GTGAGAGGGCAGGGCCGTG	chr4	NWD2	NWD2_HUMAN	TCT	S	NWD2_S32	0.00013602	0.212181
AACAGCGAGGGCGGCGCGGA	chr2	FZD5	FZD5_HUMAN	TCG	S	FZD5_S11	0.00013636	0.212181
AGGAGACGCTGAAAAGGCTC	chr10	SEC24C	SC24C_HUMAN	TCC	S	SEC24C_S1009	0.00013677	0.212181
GAGACGAGACTGAATAACTTG	chr1	ATF6	ATF6A_HUMAN	TCT	S	ATF6_S104	0.00013677	0.212181
GCGTAGCTGAGCATCTCCT	chr1	EXOSC10	EXOSX_HUMAN	TAC	Y	EXOSC10_Y436	0.00013677	0.212181
CTTGGAGACAAATGCCTTCT	chr6	HIVEP2	ZEP2_HUMAN	TCT	S	HIVEP2_S2112	0.00013969	0.215328
TGGGTAGGAGAGGGGCCTC	chr3	RHOA	RHOA_HUMAN	TAC	Y	RHOA_Y74	0.00013996	0.215328
GGCTCTGAAGCTACCGCCTC	chr1	SLC39A1	S39A1_HUMAN	TCA	S	SLC39A1_S19	0.00014152	0.216828
GGTAGGAAATGAAGTCCAGC	chr17	SLC26A11	S2611_HUMAN	TAC	Y	SLC26A11_Y151	0.0001435	0.218957
ACGAGGACGAGGAGGAGGG	chr4	NKX6-1	NKX61_HUMAN	TCG	S	NKX6-1_S53	0.00014523	0.21922
GGGTATACTATGTGGGTGG	chr2	MALL	MALL_HUMAN	TAC	Y	MALL_Y52	0.0001453	0.21922
CTGGGGGAAGGTAATTGTGA	chr12	KMT2D	KMT2D_HUMAN	TCC	S	KMT2D_S4325	0.00014664	0.21922
GAGGACCTCCGCACCGGAG	chr10	APBB1IP	AB1IP_HUMAN	TCC	S	APBB1IP_S525	0.00014722	0.21922
GGGATGGGCCCAAGTCAGTTT	chr5	RAI14	RAI14_HUMAN	TCC	S	RAI14_S397	0.00014722	0.21922
GGGATGGGCCCAAGTCAGTTT	chr5	RAI14	RAI14_HUMAN	TCC	S	RAI14_S389	0.00014722	0.21922
GGTACCGCTCGAACAGAGAC	chr20	HELZ2	HELZ2_HUMAN	TAC	Y	HELZ2_Y2414	0.00014805	0.219574
GCTGGAATGGGCGTTCAGC	chr2	COL6A3	CO6A3_HUMAN	TCC	S	COL6A3_S1084	0.0001506	0.221583
GCTGGAATGGGCGTTCAGC	chr2	COL6A3	CO6A3_HUMAN	TCC	S	COL6A3_S1290	0.0001506	0.221583
CTGTAGGGGTTAGAGTTGG	chr1	TGFBR3	TGBR3_HUMAN	TAC	Y	TGFBR3_Y245	0.00015256	0.2234
GGCAGAAATGGAAAATCTG	chr14	SERPINA9	SPA9_HUMAN	TCT	S	SERPINA9_S295	0.00015304	0.2234
TCATCAGAATCTGACCCAGG	chr3	SCN11A	SCNBA_HUMAN	TCT	S	SCN11A_S484	0.00015369	0.223469
CTGAGAGCTGGCACACTGCC	chr16	CIITA	C2TA_HUMAN	TCA	S	CIITA_S621	0.00015617	0.226188
GCGGGAGACGTCCTCCAGC	chr11	TH	TY3H_HUMAN	TCC	S	TH_S307	0.00015792	0.22679
TCTCTGGAGGGATAGCGCTG	chr18	KIAA1328	K1328_HUMAN	TCC	S	KIAA1328_S533	0.00015792	0.22679
GATGTACGGCTTCTCTCCT	chr3	ZBTB47	ZBT47_HUMAN	TAC	Y	ZBTB47_Y632	0.00015842	0.22679
ACGTAGTCGCCGAAGCCGA	chr2	KCNK3	KCNK3_HUMAN	TAC	Y	KCNK3_Y205	0.00015946	0.227259
GGGAGTGACTTGAGATGAGA	chr17	TBCD	TBCD_HUMAN	TCC	S	TBCD_S721	0.00016028	0.227259
AGGGTGGACACCTTCTCACA	chr11	CTSD	CATD_HUMAN	TCC	S	CTSD_S333	0.00016118	0.227259
CGCGTAGCCAGGGTCACAC	chr1	CSMD2	CSMD2_HUMAN	TAC	Y	CSMD2_Y1415	0.00016192	0.227259
GAGTACCTGCAAGGGAATA	chr12	MARS	SYMC_HUMAN	TAC	Y	MARS_Y297	0.00016215	0.227259
CTGATATTTGTTCGCGGTCCA	chr5	PCDHGA3	PCDG3_HUMAN	TCA	S	PCDHGA3_S416	0.00016309	0.227259
AGCGACTGCAGGTGCTTCC	chr18	ADCYAP1	PACA_HUMAN	TCG	S	ADCYAP1_S107	0.00016344	0.227259
TTGTAATAGCTGAAGAGCGT	chr3	SCAP	SCAP_HUMAN	TAT	Y	SCAP_Y639	0.00016478	0.227259
CGGAGAAGGCCATGGTGTCG	chr15	CSPG4	CSPG4_HUMAN	TCC	S	CSPG4_S1214	0.00016509	0.227259
GTGAGGGACCTCTGTTGGGC	chr9	SMARCA2	SMCA2_HUMAN	TCA	S	SMARCA2_S172	0.00016528	0.227259
TCTATATATGAGGTCTACT	chr16	CNOT1	CNOT1_HUMAN	TAT	Y	CNOT1_Y396	0.00016586	0.227259
TAGATGCCTGCGGAGACTT	chr7	SEMA3C	SEM3C_HUMAN	TCT	S	SEMA3C_S600	0.00016657	0.227259
GGCCGACTTGTTGCAGCCC	chr19	ZNRF4	ZNRF4_HUMAN	TCG	S	ZNRF4_S231	0.00016817	0.227259
AAGTATGGTGGGGTGGGGG	chr16	AXIN1	AXIN1_HUMAN	TAC	Y	AXIN1_Y82	0.00017174	0.227259
AGGATGAGTAAGAAGGGGT	chr14	YLPM1	YLPM1_HUMAN	TCC	S	YLPM1_S209	0.00017315	0.227259
GCCGAGGGGATGGCCAGGG	chr19	PTBP1	PTBP1_HUMAN	TCG	S	PTBP1_S315	0.00017315	0.227259
AGAGACAGGACCCAGGCCG	chr16	SSTR5	SSR5_HUMAN	TCT	S	SSTR5_S167	0.00017343	0.227259
GCAGACCCGAGAGCTGGGG	chr1	LDLRAD2	LRAD2_HUMAN	TCT	S	LDLRAD2_S242	0.00017361	0.227259
GGTATGGGGAGATCCACAC	chr3	XCR1	XCR1_HUMAN	TAC	Y	XCR1_Y91	0.00017361	0.227259
AATGATGTGTTGCACAATG	chr17	ATPAF2	ATPF2_HUMAN	TCA	S	ATPAF2_S115	0.00017451	0.227259
GGGAGCTGTGCAGGAAGCCAG	chr12	ULK1	ULK1_HUMAN	TCC	S	ULK1_S341	0.0001747	0.227259
CTGAAAGGAGGCAGCTCCCG	chr2	PKDCC	PKDCC_HUMAN	TCA	S	PKDCC_S436	0.00017529	0.227259
TCCAGACTTCAGGGACTTG	chr20	EEF1A2	EF1A2_HUMAN	TCT	S	EEF1A2_S396	0.00017529	0.227259
ACAGAGGATATATATTCCCC	chr1	CDC20	CDC20_HUMAN	TCC	S	CDC20_S230	0.00017534	0.227259
GAGAAATTCTAGAGGATGAC	chr1	PITHD1	PITH1_HUMAN	TCT	S	PITHD1_S144	0.00017592	0.227259
ACTGACCAAGCCAGACCTG	chr3	ZKSCAN7	ZKSC7_HUMAN	TCA	S	ZKSCAN7_S752	0.00017618	0.227259
GCCTCGTACGTGGGGTTGAT	chr22	PRODH	PROD_HUMAN	TAC	Y	PRODH_Y467	0.00017625	0.227259
GGGTAGGTGGCCACCAGCT	chr19	CYP4F8	CP4F8_HUMAN	TAC	Y	CYP4F8_Y84	0.00017687	0.227259
AGGGATGCAGGCCTGAGAG	chr11	RRP8	RRP8_HUMAN	TCC	S	RRP8_S309	0.00017742	0.227259
AAGGTGTAATGCTGAAGAGG	chr20	CBFA2T2	MTG8R_HUMAN	TAC	Y	CBFA2T2_Y294	0.00017805	0.227259
CTGGACACATAGGTCATTA	chr19	ACTN4	ACTN4_HUMAN	TCC	S	ACTN4_S262	0.0001783	0.227259
GGGGGAGATCCCTGGGTCC	chr7	CCM2	CCM2_HUMAN	TCC	S	CCM2_S164	0.00017907	0.227259
GGGGGAGATCCCTGGGTCC	chr7	CCM2	CCM2_HUMAN	TCC	S	CCM2_S185	0.00017907	0.227259
GGTAGTCATTCTCATACTTGA	chr11	ETS1	ETS1_HUMAN	TAC	Y	ETS1_Y205	0.00017974	0.227259
GCTCCCGACTCCTCCATCTC	chr12	CDK4	CDK4_HUMAN	TCG	S	CDK4_S267	0.0001802	0.227259
CTGACCAGCGGTCACAGGCT	chr20	ATRN	ATRN_HUMAN	TCA	S	ATRN_S601	0.00018381	0.228768
AGGAGAGGACATGTCTGTCTG	chr18	RTTN	RTTN_HUMAN	TCC	S	RTTN_S189	0.00018471	0.228768
CGCATGTACTGCAGGGGGTC	chr12	COL2A1	CO2A1_HUMAN	TAC	Y	COL2A1_Y1238	0.00018546	0.228768
GATAGACTGGTCGGTGACG	chr12	KDM2B	KDM2B_HUMAN	TCT	S	KDM2B_S1255	0.00018811	0.228768
ATGATAAAGCCAGAAGAGG	chr11	OR5AS1	O5AS1_HUMAN	TCA	S	OR5AS1_S188	0.00018892	0.228768
GAGACTCTCCTCTGCTCTCTT	chr20	KIAA1755	K1755_HUMAN	TCT	S	KIAA1755_S289	0.00018931	0.228768
CAGAGACGGAGTAGTGGAGC	chr5	PCDHA3	PCDA3_HUMAN	TCT	S	PCDHA3_S36	0.00019035	0.228768
GAGAACTCATGGTGGCAGAGA	chr1	CD101	IGSF2_HUMAN	TCT	S	CD101_S153	0.00019213	0.228768
GGGACCAGTTGATCGAATTC	chr2	THNSL2	THNS2_HUMAN	TCC	S	THNSL2_S226	0.00019317	0.228768
GGCGTAGACAGTCAGGCCC	chr1	ABCA4	ABCA4_HUMAN	TAC	Y	ABCA4_Y2063	0.00019344	0.228768
GGCAGATTTGAACCCATGG	chr12	DENND5B	DEN5B_HUMAN	TCT	S	DENND5B_S1141	0.00019363	0.228768
GCTGTAGTCGCACTGGTAG	chr16	ITGAM	ITAM_HUMAN	TAC	Y	ITGAM_Y68	0.00019467	0.228768
TGTACCACAGGATGGACGCCC	chr17	STAT3	STAT3_HUMAN	TAC	Y	STAT3_Y480	0.00019548	0.228768
GAAAGAGAAGAAGGCAAGA	chr11	OR52A5	O52A5_HUMAN	TCT	S	OR52A5_S261	0.00019651	0.228768
TCAAAGTACTTCTGTGCAAG	chr10	NDST2	NDST2_HUMAN	TAC	Y	NDST2_Y569	0.00019788	0.228768
CAGGAGGAAGGAGGGGCTGG	chr17	KDM6B	KDM6B_HUMAN	TCC	S	KDM6B_S612	0.0001984	0.228768
GATACTCTAGGAAAGGAGAGA	chr12	USP5	UBP5_HUMAN	TAT	Y	USP5_Y801	0.00019881	0.228768
GATAAAGGGGCATCGAGTGCA	chr20	CCM2L	CCM2L_HUMAN	TAT	Y	CCM2L_Y45	0.00020016	0.228768
GGGAAGAAGGAGGGGAGGCGA	chrX	REPS2	REPS2_HUMAN	TCC	S	REPS2_S198	0.00020127	0.228768
GGGAAGAAGGAGGGGAGGCGA	chrX	REPS2	REPS2_HUMAN	TCC	S	REPS2_S199	0.00020127	0.228768
GCGGCTGAGGAGGAGGAGGC	chr19	KLF16	KLF16_HUMAN	TCA	S	KLF16_S105	0.00020131	0.228768
TTGTACTGCGGAGGAGGAA	chr2	HJURP	HJURP_HUMAN	TAC	Y	HJURP_Y40	0.00020163	0.228768
CCATATAATGGAGTACCAC	chr1	CEP170	CE170_HUMAN	TAT	Y	CEP170_Y177	0.0002035	0.228768
CTGAGGACGCCTTGCGGGGCC	chr22	MICAL3	MICA3_HUMAN	TCA	S	MICAL3_S1637	0.00020364	0.228768
GATAGGATACCCCATCTTGGC	chr3	ITGB5	ITB5_HUMAN	TAT	Y	ITGB5_Y407	0.00020408	0.228768
TCGACTGGATCTCCTTCAG	chr17	MYO15A	MYO15_HUMAN	TCG	S	MYO15A_S3463	0.00020445	0.228768
CTGCTGGACCCCTGCTCCTT	chr7	PRKRIP1	PKRI1_HUMAN	TCC	S	PRKRIP1_S162	0.00020456	0.228768
GGAGACATCTCTGGTACAA	chr18	CDH19	CAD19_HUMAN	TCT	S	CDH19_S161	0.00020555	0.228768
GGAGGAGTGTAGTCTTACT	chr7	OSBPL3	OSBL3_HUMAN	TCC	S	OSBPL3_S272	0.00020712	0.228768
GGAGGAGTGTAGTCTTACT	chr7	OSBPL3	OSBL3_HUMAN	TCC	S	OSBPL3_S303	0.00020712	0.228768
TGTAGAACTGGAAGGACGAA	chr9	CTSV	CATL2_HUMAN	TAC	Y	CTSV_Y260	0.00020749	0.228768
GCGAGGCACTTACCAGCAGCC	chr12	GNB3	GBB3_HUMAN	TCG	S	GNB3_S74	0.0002099	0.228768
AGGAGGCCAGCTTCTCCTG	chr20	RRBP1	RRBP1_HUMAN	TCC	S	RRBP1_S134	0.00021009	0.228768
TGAGATGGTTGTGAATTCA	chr3	CBLB	CBLB_HUMAN	TCT	S	CBLB_S724	0.00021027	0.228768
CCTGTAGACTCGTGGGCCTC	chr11	NUDT22	NUD22_HUMAN	TCT	S	NUDT22_S215	0.00021077	0.228768
CCTGTAGACTCGTGGGCCTC	chr11	NUDT22	NUD22_HUMAN	TCT	S	NUDT22_S248	0.00021077	0.228768
ACGTAGGGCCGCTCGCAGT	chr9	NOTCH1	NOTC1_HUMAN	TAC	Y	NOTCH1_Y219	0.0002111	0.228768
GGCTGATGGTTCCTCTGAG	chr15	ACAN	PGCA_HUMAN	TCA	S	ACAN_S836	0.00021112	0.228768
GGTAACTGGGGGAGGCGGG	chr1	KIAA1522	K1522_HUMAN	TAC	Y	KIAA1522_Y982	0.00021157	0.228768
CTCGTAGGACCGGCTGTCC	chr16	EMC8	EMC8_HUMAN	TAC	Y	EMC8_Y180	0.00021214	0.228768
TGCTGAGGCTGAATTGACC	chr3	CLASP2	CLAP2_HUMAN	TCA	S	CLASP2_S489	0.00021214	0.228768
CCCGGAAATTCCTTTCAGG	chr21	ABCG1	ABCG1_HUMAN	TCC	S	ABCG1_S83	0.00021291	0.228768
CCCGGAAATTCCTTTCAGG	chr21	ABCG1	ABCG1_HUMAN	TCC	S	ABCG1_S105	0.00021291	0.228768
TTGTACTCGAGGGAGGTGC	chr5	UNC5A	UNC5A_HUMAN	TAC	Y	UNC5A_Y608	0.00021683	0.228768
AGGCGAGACAGTTCTCTCTC	chr6	MRPS18B	RT18B_HUMAN	TCT	S	MRPS18B_S214	0.00021747	0.228768
TCCTCAGAGGGCAGGAAGGG	chr1	CELSR2	CELR2_HUMAN	TCT	S	CELSR2_S1202	0.00021747	0.228768
ATTGGAGATGTGATGGTGAC	chr17	VEZF1	VEZF1_HUMAN	TCT	S	VEZF1_S484	0.00021775	0.228768
AGATAAGTTCGAAACCAAA	chr2	MBOAT2	MBOA2_HUMAN	TAT	Y	MBOAT2_Y45	0.00021785	0.228768
TGTACCAGAAAGCCCCTTTGT	chr9	TNC	TENA_HUMAN	TAC	Y	TNC_Y2146	0.00021848	0.228768
CTGATGAAGGGGTCACAGGAC	chr7	MUC17	MUC17_HUMAN	TCA	S	MUC17_S4049	0.00021919	0.228768
CATGGAGTGGTCCGGGAGC	chr5	FBXL7	FBXL7_HUMAN	TCC	S	FBXL7_S74	0.00021989	0.228768
CATGGAGTGGTCCGGGAGC	chr5	FBXL7	FBXL7_HUMAN	TCC	S	FBXL7_S121	0.00021989	0.228768
GGGATACAAAGCCCTGGGG	chr20	CCM2L	CCM2L_HUMAN	TCC	S	CCM2L_S14	0.00022081	0.228768
AGTGAGACCTAAGAGAGAC	chr11	C2CD3	C2CD3_HUMAN	TCA	S	C2CD3_S163	0.00022137	0.228768
CAGGGACTTGCTCATCTTC	chr6	VARS2	A0A0A0MTG1_HUMAN	TCC	S	VARS2_S522	0.00022137	0.228768
CAGGGACTTGCTCATCTTC	chr6	VARS2	SYVM_HUMAN	TCC	S	VARS2_S662	0.00022137	0.228768
CAGGGACTTGCTCATCTTC	chr6	VARS2	A0A140TA36_HUMAN	TCC	S	VARS2_S692	0.00022137	0.228768
CAGGGACTTGCTCATCTTC	chr6	VARS2	A0A0G2JL52_HUMAN	TCC	S	VARS2_S692	0.00022137	0.228768
CAGGGACTTGCTCATCTTC	chr6	VARS2	A0A140TA35_HUMAN	TCC	S	VARS2_S692	0.00022137	0.228768
CGGAGGCGGAGACGGCCGCA	chr19	LMTK3	LMTK3_HUMAN	TCC	S	LMTK3_S45	0.00022137	0.228768
GGGATGGGTGGATAGGAGAC	chr8	PIWIL2	PIWL2_HUMAN	TCC	S	PIWIL2_S17	0.00022137	0.228768
TCTGGACTGTTCTTCACTA	chr6	TBP	TBP_HUMAN	TCC	S	TBP_S230	0.00022137	0.228768
GACTGAGATGTAGTCTGTAG	chr1	PRRC2C	PRC2C_HUMAN	TCT	S	PRRC2C_S1948	0.00022185	0.228768
AGGTACTGGTTGTGCAGCA	chr9	UBAP2	UBAP2_HUMAN	TAC	Y	UBAP2_Y809	0.00022302	0.228768
GGGGGAGCTTCTTGTATGA	chr7	ATG9B	ATG9B_HUMAN	TCC	S	ATG9B_S62	0.00022314	0.228768
CGGGAGATGAAGTAGAGGG	chr17	KCNH6	KCNH6_HUMAN	TCC	S	KCNH6_S635	0.00022372	0.228768
CGGGAGATGAAGTAGAGGG	chr17	KCNH6	KCNH6_HUMAN	TCC	S	KCNH6_S512	0.00022372	0.228768
GGCGTATGGACTAGGCACT	chr5	NIPBL	NIPBL_HUMAN	TAC	Y	NIPBL_Y178	0.00022397	0.228768
TCCGAGATCCTTCGAGGAC	chr3	CACNA1D	CAC1D_HUMAN	TCG	S	CACNA1D_S849	0.00022397	0.228768
TTATACTTATTCTGGTCAC	chr6	KLC4	KLC4_HUMAN	TAT	Y	KLC4_Y269	0.00022554	0.229739
AGCGAAGCGAAGGCCGGGG	chr10	SUFU	SUFU_HUMAN	TCG	S	SUFU_S28	0.00022829	0.231903
AAGAAGCAGGTCTCTGAAC	chr22	EIF4ENIF1	4ET_HUMAN	TCT	S	EIF4ENIF1_S540	0.00022947	0.232118
CTGGTAGGTGGCGATGAAC	chr17	ARRB2	ARRB2_HUMAN	TAC	Y	ARRB2_Y85	0.00023038	0.232118
TTTGATAAACCCGACTGGC	chr7	FAM126A	HYCCI_HUMAN	TCA	S	FAM126A_S365	0.00023038	0.232118
CTGATTTGGATCCAGAGAC	chr7	COA1	COA1_HUMAN	TCA	S	COA1_S98	0.00023123	0.232344
GGTAGGCAACCCCATAATGGA	chr1	DISP1	DISP1_HUMAN	TAC	Y	DISP1_Y1060	0.00023254	0.23248
GCGACGCATGCACAAAAGA	chr6	KHDRBS2	KHDR2_HUMAN	TCG	S	KHDRBS2_S25	0.00023262	0.23248
GATAACGGAATGAGGCATCTA	chr6	SSR1	SSRA_HUMAN	TAT	Y	SSR1_Y126	0.00023409	0.233313
AGTAATCCCCTATAATCTTC	chr11	INTS4	INT4_HUMAN	TAC	Y	INTS4_Y203	0.0002348	0.233313
GGCGGTGACAGGCAGTAGAT	chr10	UBTD1	UBTD1_HUMAN	TCA	S	UBTD1_S121	0.00023597	0.233313
TGTAGGACTTCCCTTTACT	chr9	RGS3	RGS3_HUMAN	TAC	Y	RGS3_Y503	0.00023597	0.233313
GGGAGCTCTCCCGCAGACACT	chr14	CEP170B	C170B_HUMAN	TCC	S	CEP170B_S512	0.00023828	0.234473
CGGGAGCCGGAGACCTGGG	chr22	SH3BP1	3BP1_HUMAN	TCC	S	SH3BP1_S583	0.00024013	0.234473
CTGGTAATCTGCGGAGCGG	chr17	LHX1	LHX1_HUMAN	TAC	Y	LHX1_Y282	0.00024013	0.234473
GCATAGTGAAGTTCTTCCC	chr17	CD300A	CLM8_HUMAN	TAT	Y	CD300A_Y267	0.00024044	0.234473
TCATAGTACTGGTGCGACA	chr7	LIMK1	LIMK1_HUMAN	TAT	Y	LIMK1_Y64	0.00024096	0.234473
AATGAGCTCCATGAAAAAG	chrX	MAGEC2	MAGC2_HUMAN	TCA	S	MAGEC2_S111	0.0002411	0.234473
AAGGACTTCAGCTGGGGGA	chr16	CIITA	C2TA_HUMAN	TCC	S	CIITA_S1016	0.00024157	0.234473
CAGAGCTGTTCCGTATATGT	chr9	SETX	SETX_HUMAN	TCT	S	SETX_S335	0.00024241	0.23461
GGTACTTGGCACTCTGGAA	chr1	OPRD1	OPRD_HUMAN	TAC	Y	OPRD1_Y109	0.00024346	0.23461
AGTACTCTGTAGACATGAC	chr17	MTMR4	MTMR4_HUMAN	TAC	Y	MTMR4_Y332	0.00024386	0.23461
AGTACGTATCTTGAGGGTTG	chr11	NXPE2	NXPE2_HUMAN	TAC	Y	NXPE2_Y123	0.00024531	0.23461
TGTACCACAGTGGGTACCTC	chr6	KCNK17	KCNKH_HUMAN	TAC	Y	KCNK17_Y241	0.00024556	0.23461
TGGATGGAGGGCAACCGGAC	chr5	IRF1	IRF1_HUMAN	TCC	S	IRF1_S317	0.00024583	0.23461
GGAGACACTGGCACTGCCT	chr2	ADRA2B	ADA2B_HUMAN	TCT	S	ADRA2B_S318	0.00024674	0.23461
AGGTAGGAGATGACACCCA	chr1	OBSCN	OBSCN_HUMAN	TAC	Y	OBSCN_Y6654	0.00024897	0.23461
AGGTAGGAGATGACACCCA	chr1	OBSCN	OBSCN_HUMAN	TAC	Y	OBSCN_Y7611	0.00024897	0.23461
AAGAAGGAGGTGGAGGAGG	chr7	KMT2E	KMT2E_HUMAN	TCT	S	KMT2E_S1553	0.00024956	0.23461
AAGATGAGGAGGAAGAAGAGG	chr1	SERTAD4	SRTD4_HUMAN	TCT	S	SERTAD4_S228	0.00025012	0.23461
GCCGATTTCCGTAACACCT	chr19	LONP1	LONM_HUMAN	TCG	S	LONP1_S659	0.00025012	0.23461
GCCGATTTCCGTAACACCT	chr19	LONP1	LONM_HUMAN	TCG	S	LONP1_S723	0.00025012	0.23461
CAGGTAGTCGCGGAGGACG	chr16	SOCS1	SOCS1_HUMAN	TAC	Y	SOCS1_Y203	0.00025057	0.23461
CGATATTTGTCTTTCGTCC	chr13	CDX2	CDX2_HUMAN	TAT	Y	CDX2_Y189	0.00025156	0.234649
AATGTACACGTAGTCGCCC	chr11	ANO1	ANO1_HUMAN	TAC	Y	ANO1_Y641	0.00025238	0.234649
GAGATGTCGAAGGGGGTGGGA	chr19	KMT2B	KMT2B_HUMAN	TCT	S	KMT2B_S423	0.00025251	0.234649
GGGAGCTGCTCCGGTCAAAA	chr6	VWA7	VWA7_HUMAN	TCC	S	VWA7_S254	0.00025421	0.234969
GGCAGAGGTGCCCTTACTC	chrX	ATG4A	ATG4A_HUMAN	TCT	S	ATG4A_S214	0.00025542	0.234969
CGGAAATGAAAGAATTGAAC	chr12	SCYL2	SCYL2_HUMAN	TCC	S	SCYL2_S593	0.00025627	0.234969
TGGAGGTGGAGGAGGAGGAGG	chr19	REXO1	REXO1_HUMAN	TCC	S	REXO1_S591	0.00025661	0.234969
TTGAGGCAATACTGAGAGAC	chr14	PPP1R13B	ASPP1_HUMAN	TCA	S	PPP1R13B_S374	0.00025661	0.234969
TGGAAGGAGCAGGGCCCGGG	chr12	SH2B3	SH2B3_HUMAN	TCC	S	SH2B3_S134	0.00025709	0.234969
GGATTAGACTCAAATACATG	chr7	NRF1	NRF1_HUMAN	TCT	S	NRF1_S99	0.00025729	0.234969
GTGGTACACTGGGGGAAGG	chr2	TFCP2L1	TF2L1_HUMAN	TAC	Y	TFCP2L1_Y401	0.00025952	0.235774
ATGAGAGTCAAGAGGCACC	chr19	USP29	UBP29_HUMAN	TCT	S	USP29_S278	0.00025975	0.235774
AGGAGGCCCGGAGCCTCCTGG	chr1	PLEKHN1	PKHN1_HUMAN	TCC	S	PLEKHN1_S17	0.00026008	0.235774
AAGATGCCGCATTATGAAG	chr8	TNKS	TNKS1_HUMAN	TCT	S	TNKS_S879	0.00026084	0.235877
GGGTAGCCCACTGCAGCCG	chr3	BOC	BOC_HUMAN	TAC	Y	BOC_Y947	0.00026366	0.235877
GGGGCAGATGATGGCCCCAC	chr1	RPRD2	RPRD2_HUMAN	TCT	S	RPRD2_S1214	0.00026402	0.235877
GGGGCAGATGATGGCCCCAC	chr1	RPRD2	RPRD2_HUMAN	TCT	S	RPRD2_S1188	0.00026402	0.235877
GGCATACTGGCCCTCTCTC	chr2	NRP2	NRP2_HUMAN	TAT	Y	NRP2_Y699	0.00026483	0.235877
ACTCCGGATATCTTGATTGT	chr15	CHD2	CHD2_HUMAN	TCC	S	CHD2_S1213	0.00026566	0.235877
CATCTGTAGCTCAGGCTGAC	chr10	CXCL12	SDF1_HUMAN	TAC	Y	CXCL12_Y28	0.00026749	0.235877
GAGAGACGACGGAGGGTCT	chr12	GOLGA3	GOGA3_HUMAN	TCT	S	GOLGA3_S81	0.00026789	0.235877
GAGAGGCAGGGGGAGAGGGT	chr19	PRR36	PRR36_HUMAN	TCT	S	PRR36_S966	0.00026789	0.235877
GAGAGGCAGGGGGAGAGGGT	chr19	PRR36	PRR36_HUMAN	TCT	S	PRR36_S935	0.00026789	0.235877
GATACTGTGTGGGGCAACACA	chr7	TMED4	TMED4_HUMAN	TAT	Y	TMED4_Y179	0.00026805	0.235877
GGCTTGGAAGGCGCGCTCTC	chr4	SMARCA5	SMCA5_HUMAN	TCC	S	SMARCA5_S18	0.00026805	0.235877
TTTACAGACTGAGATTGTTG	chr20	ADNP	ADNP_HUMAN	TCT	S	ADNP_S365	0.00026864	0.235877
AGGAGACCGGGGAAAGTAC	chr11	FCHSD2	FCSD2_HUMAN	TCT	S	FCHSD2_S681	0.0002691	0.235877
GGTGTAGGTAGCCCATTCC	chr11	EML3	EMAL3_HUMAN	TAC	Y	EML3_Y776	0.00027116	0.236242
GAGAGTAGCTGGAGAAGTCG	chr5	CDX1	CDX1_HUMAN	TCT	S	CDX1_S49	0.00027171	0.236242
ATGGAAGTAGCTACAGATG	chrX	CDK16	CDK16_HUMAN	TCC	S	CDK16_S461	0.00027212	0.236242
TCAAGTGAAGATGAAGAGAG	chr3	TTC14	TTC14_HUMAN	TCA	S	TTC14_S583	0.00027326	0.236242
CAGAGAGAGGCGACTGGTGC	chr1	PROX1	PROX1_HUMAN	TCT	S	PROX1_S470	0.00027458	0.236242
GGAGAAAAATCACAGGCAT	chr3	METTL6	METL6_HUMAN	TCT	S	METTL6_S112	0.00027494	0.236242
GGTAGTGGAGCTGCGGGCAGC	chr20	UCKL1	UCKL1_HUMAN	TAC	Y	UCKL1_Y437	0.00027572	0.236242
AGGACAGGTCCCCCCGGGTG	chr17	FASN	FAS_HUMAN	TCC	S	FASN_S1542	0.0002776	0.236242
TGGGAGGTTGGTGCAGACG	chr7	NACAD	NACAD_HUMAN	TCC	S	NACAD_S1179	0.00027776	0.236242
GGTACCTGGGGTACCTCGCC	chr13	IL17D	IL17D_HUMAN	TAC	Y	IL17D_Y108	0.00027901	0.236242
TGGAAGTCCCAGCACGCTCC	chrX	CAPN6	CAN6_HUMAN	TCC	S	CAPN6_S448	0.00027936	0.236242
CCTGGAGAGGACTTAGTACC	chr16	GGA2	GGA2_HUMAN	TCT	S	GGA2_S450	0.00027992	0.236242
CTGAGGTGCTGACCATTCTCT	chr19	PNPLA6	PLPL6_HUMAN	TCA	S	PNPLA6_S374	0.00028058	0.236242
GCCAGATGATCGAAGCAAC	chr2	TMEM214	TM214_HUMAN	TCT	S	TMEM214_S519	0.00028095	0.236242
GCGAACGCAGCGAGAGCCG	chr14	PIGH	PIGH_HUMAN	TCG	S	PIGH_S40	0.00028152	0.236242
GAGAGGAAGAGCCTTTGAAAT	chr18	TSHZ1	TSH1_HUMAN	TCT	S	TSHZ1_S93	0.00028192	0.236242
TGGAACCTGTGGCCAAAGGAA	chr13	COL4A1	CO4A1_HUMAN	TCC	S	COL4A1_S877	0.00028192	0.236242
TCGGGGGAGGCATCTGGGCC	chr11	PITPNM1	PITM1_HUMAN	TCC	S	PITPNM1_S300	0.00028237	0.236242
AGGTAGAAGTTGGTGGGGC	chr12	LRP1	LRP1_HUMAN	TAC	Y	LRP1_Y3322	0.00028273	0.236242
CTGAGATGAGGGTGGGGGACG	chr1	ZNF362	ZN362_HUMAN	TCA	S	ZNF362_S165	0.0002834	0.236242
GGGATGCAGCGAGCGAAGGC	chr16	CIITA	C2TA_HUMAN	TCC	S	CIITA_S1045	0.00028375	0.236242
TCTGAAGACTGGTAAAAACA	chr2	APLF	APLF_HUMAN	TCT	S	APLF_S66	0.00028622	0.236242
CAGAGTTTGAGGTATGAAGTT	chr5	MZB1	MZB1_HUMAN	TCT	S	MZB1_S76	0.00028679	0.236242
CAGAGGGCGGTCCTGGGGGTG	chr17	KIF1C	KIF1C_HUMAN	TCT	S	KIF1C_S619	0.00028759	0.236242
AAGAGGATCCTGGCAGCCC	chr11	POU2F3	PO2F3_HUMAN	TCT	S	POU2F3_S159	0.00029042	0.236242
CGTAAGCAAACTGCACGAT	chr3	NAALADL2	NADL2_HUMAN	TAC	Y	NAALADL2_Y593	0.00029042	0.236242
CTTGTAACGCAGGTGGGAG	chr19	SMG9	SMG9_HUMAN	TAC	Y	SMG9_Y402	0.00029105	0.236242
GAGGAGGACATAAAAGAGG	chrX	EMD	EMD_HUMAN	TCC	S	EMD_S193	0.00029144	0.236242
GACGAGGAGGAAGAGGAGA	chr7	GTF2IRD1	GT2D1_HUMAN	TCG	S	GTF2IRD1_S916	0.00029327	0.236242
GGGAGAGGTCAGCATAGAT	chr11	TMX2	TMX2_HUMAN	TCC	S	TMX2_S181	0.00029327	0.236242
AGTAGGGGTCCCGGGCGAGG	chr15	SEMA4B	SEM4B_HUMAN	TAC	Y	SEMA4B_Y542	0.00029379	0.236242
CCTGAGTAAGTGCTCCCGGC	chr7	AUTS2	AUTS2_HUMAN	TAC	Y	AUTS2_Y488	0.00029503	0.236242
GAGATGGAGAAGATGTGGGG	chr17	MYH3	MYH3_HUMAN	TCC	S	MYH3_S157	0.00029601	0.236242
GAGATGGAGAAGATGTGGGG	chr17	MYH1	MYH1_HUMAN	TCC	S	MYH1_S157	0.00029601	0.236242
ATAGTAGTAACGGAGGGCG	chr21	ERG	ERG_HUMAN	TAC	Y	ERG_Y379	0.00029735	0.236242
GAGACAATGTTGGAGCTTC	chr11	ELMOD1	ELMD1_HUMAN	TCT	S	ELMOD1_S271	0.0002975	0.236242
AGGAACCATCCAGTCGATCTG	chr3	ATP11B	AT11B_HUMAN	TCC	S	ATP11B_S169	0.00029801	0.236242
TGGACTTGTAGAACTGGATG	chr8	AGO2	AGO2_HUMAN	TCC	S	AGO2_S656	0.00029871	0.236242
TTGTAGGAGGGCGGGGGGT	chr19	ZFR2	ZFR2_HUMAN	TAC	Y	ZFR2_Y191	0.00030003	0.236242
AAGACCTACGAGCAGAGGG	chr16	PKD1	PKD1_HUMAN	TCT	S	PKD1_S2569	0.00030032	0.236242
ACGACATGGTGTGATTGGCTG	chr2	UNC80	UNC80_HUMAN	TCG	S	UNC80_S2445	0.00030073	0.236242
AGTAGTGGAGGTGCTTGGAGC	chr20	CTSA	PPGB_HUMAN	TAC	Y	CTSA_Y64	0.00030146	0.236242
GGTAGCGTCCCAGTGCGATG	chr12	GPR84	GPR84_HUMAN	TAC	Y	GPR84_Y119	0.00030146	0.236242
GGTACAGCAGCTTCTGGATGT	chr14	PPP1R13B	ASPP1_HUMAN	TAC	Y	PPP1R13B_Y727	0.00030314	0.236242
TGTAGAGAAATCTTGGGCTG	chr5	MCCC2	MCCB_HUMAN	TAC	Y	MCCC2_Y463	0.00030332	0.236242
CTGGAGCACCGCCGACACC	chr22	MICALL1	MILK1_HUMAN	TCC	S	MICALL1_S195	0.00030382	0.236242
ACAGAGTGGTCAATAACAT	chr11	OR4A16	O4A16_HUMAN	TCT	S	OR4A16_S175	0.00030433	0.236242
AGGAAAGTATGTCCCCGGC	chr17	PCYT2	PCY2_HUMAN	TCC	S	PCYT2_S191	0.00030433	0.236242
GGGTGAGGCCAGAGCAGGT	chr19	PRR36	PRR36_HUMAN	TCA	S	PRR36_S822	0.00030521	0.236242
TCCTGAGGTGGGGGGCTGC	chr12	NOS1	NOS1_HUMAN	TCA	S	NOS1_S288	0.00030521	0.236242
GTGAGCAGACACACTTGGG	chr16	NPIPA3	NPIA3_HUMAN	TCA	S	NPIPA3_S337	0.00030651	0.236242
GTGAGCAGACACACTTGGG	chr16	NPIPA3	NPIA3_HUMAN	TCA	S	NPIPA3_S337	0.00030651	0.236242
GCAGTAGCGGACCGGAACC	chr19	MPND	MPND_HUMAN	TAC	Y	MPND_Y240	0.0003073	0.236242
TTGATTCTCCATCCTCATT	chr10	KIAA1217	SKT_HUMAN	TCA	S	KIAA1217_S1368	0.0003073	0.236242
ATCTGACCGATCAGGGGCA	chr17	MYO18A	MY18A_HUMAN	TCA	S	MYO18A_S2005	0.0003089	0.236242
ATCTGACCGATCAGGGGCA	chr17	MYO18A	MY18A_HUMAN	TCA	S	MYO18A_S2020	0.0003089	0.236242
CATAGCTCCGGTGATAGGACG	chr2	EFR3B	EFR3B_HUMAN	TAT	Y	EFR3B_Y139	0.00030994	0.236242
CAGGACGACGAGGAGGAGGA	chr10	NANOS1	NANO1_HUMAN	TCG	S	NANOS1_S82	0.00031015	0.236242
AAGAATCTATGAAACAAAAA	chr7	ZC3HAV1	ZCCHV_HUMAN	TCT	S	ZC3HAV1_S492	0.00031208	0.236242
TGGCTGGAGTCTGACTGGTC	chr19	HAUS5	HAUS5_HUMAN	TCC	S	HAUS5_S283	0.00031208	0.236242
CCAGACCCTGTCTCAGCCT	chr17	NACA2	NACA2_HUMAN	TCT	S	NACA2_S25	0.00031299	0.236242
CGAGACGCGCTGGAGTACA	chr2	TRPM8	TRPM8_HUMAN	TCT	S	TRPM8_S29	0.000313	0.236242
CGGAGACGCTCCGGCCAAA	chr10	ZNF503	ZN503_HUMAN	TCT	S	ZNF503_S417	0.000313	0.236242
GGGAGTCTGAGTCCAGAGAC	chr16	C16orf71	CP071_HUMAN	TCC	S	C16orf71_S41	0.000313	0.236242
GTTGTACCTCTCATAGTCC	chr3	TFRC	TFR1_HUMAN	TAC	Y	TFRC_Y614	0.000313	0.236242
TGAGAGACGGAATCTGCTG	chr17	GPR179	GP179_HUMAN	TCT	S	GPR179_S1970	0.000313	0.236242
TGGAGGGAGACGGCTTCTTCA	chr19	DOT1L	DOT1L_HUMAN	TCC	S	DOT1L_S392	0.000313	0.236242
TGGTGATACTGAGGGAGCTG	chr1	PTPN14	PTN14_HUMAN	TAT	Y	PTPN14_Y692	0.00031311	0.236242
ATGAGTCTGATTGCACCTTGT	chr3	SENP7	SENP7_HUMAN	TCA	S	SENP7_S134	0.00031348	0.236242
GGTATGCTCTCCTGGGGAA	chr16	DUS2	DUS2L_HUMAN	TAC	Y	DUS2_Y364	0.00031559	0.23735
GGCAAATACCCTATTATGGG	chr4	CLOCK	CLOCK_HUMAN	TAT	Y	CLOCK_Y299	0.00032048	0.237503
AACTCATAGTGACTCTTCTC	chr9	ZNF782	ZN782_HUMAN	TAT	Y	ZNF782_Y271	0.00032077	0.237503
GGCATGGAACTGACCACAGA	chr10	SVIL	SVIL_HUMAN	TCC	S	SVIL_S2030	0.00032104	0.237503
AATAGTTGCGATCACTTTC	chr20	B4GALT5	B4GT5_HUMAN	TAT	Y	B4GALT5_Y245	0.00032117	0.237503
GGCAGGTAGCAGCCTGTGCA	chr22	PI4KA	PI4KA_HUMAN	TAC	Y	PI4KA_Y1775	0.00032287	0.237503
GAGAACCCGGAGGGTCCCGGG	chr7	RSBN1L	RSBNL_HUMAN	TCT	S	RSBN1L_S39	0.00032291	0.237503
CGGACAGCTCAAATAGGGCGT	chr16	CIITA	C2TA_HUMAN	TCC	S	CIITA_S567	0.00032417	0.237503
CTGTAGGATCCAGTTTGGGG	chr22	EWSR1	EWS_HUMAN	TCC	S	EWSR1_S246	0.00032417	0.237503
CTGTAGGATCCAGTTTGGGG	chr22	EWSR1	EWS_HUMAN	TCC	S	EWSR1_S252	0.00032417	0.237503
CGATACCATAGGCCAAAGC	chr17	RILP	RILP_HUMAN	TAT	Y	RILP_Y348	0.00032524	0.237503
GCGAGCAAGTGGGGACGTGC	chr18	CIDEA	CIDEA_HUMAN	TCG	S	CIDEA_S119	0.00032665	0.237503
GGTAGTTTCTCTGGGCAGA	chr2	TNS1	TENS1_HUMAN	TAC	Y	TNS1_Y1131	0.00032781	0.237503
CCGAGAGCTCTGCCAGGCTG	chr17	RNF222	RN222_HUMAN	TCG	S	RNF222_S175	0.00032851	0.237503
AAGTATGAGACCAGTTGTG	chr20	CPNE1	CPNE1_HUMAN	TAC	Y	CPNE1_Y512	0.00032919	0.237503
CGCGACTTGGCCTTAGCGC	chr1	HIST2H2AB	H2A2B_HUMAN	TCG	S	HIST2H2AB_S17	0.00033083	0.237503
GATAAGACAGGAGCTCGTC	chr10	ZMIZ1	ZMIZ1_HUMAN	TAT	Y	ZMIZ1_Y1046	0.00033083	0.237503
CGTGTAGGCCTTCCTGTCC	chr2	ALPP	PPB1_HUMAN	TAC	Y	ALPP_Y410	0.00033133	0.237503
AATGACTCAGGGGCCACTC	chr17	FASN	FAS_HUMAN	TCA	S	FASN_S286	0.00033145	0.237503
TCCTGAAGTCTCTAGTGCA	chr17	KIAA0100	K0100_HUMAN	TCA	S	KIAA0100_S709	0.00033203	0.237503
AATAAAGTGACTGAGAATGAA	chr17	RNFT1	RNFT1_HUMAN	TAT	Y	RNFT1_Y229	0.00033316	0.237503
TGTAGCAGATTCGAGACTCC	chr15	PLA2G4E	PA24E_HUMAN	TAC	Y	PLA2G4E_Y572	0.00033316	0.237503
GTGGTACTTGAGGATGCGC	chr14	PLEKHG3	PKHG3_HUMAN	TAC	Y	PLEKHG3_Y234	0.00033331	0.237503
GCGAGTCATTGAAATAGGC	chr1	HSPA6	HSP76_HUMAN	TCG	S	HSPA6_S155	0.00033526	0.237503
GGGAGGCCAGCAGGGGGCTG	chr17	ZNF385C	Z385C_HUMAN	TCC	S	ZNF385C_S18	0.00033556	0.237503
TAGTTAGAGCCATCAGAGAC	chr20	PIGT	PIGT_HUMAN	TCT	S	PIGT_S502	0.00033556	0.237503
GTTCCATAGGCCCCCAAGCA	chr16	HSD11B2	DHI2_HUMAN	TAT	Y	HSD11B2_Y232	0.00033615	0.237503
GGGAGTAGCGCGTGAGGCGC	chr22	SUN2	SUN2_HUMAN	TCC	S	SUN2_S12	0.00033692	0.237503
ACTGCATATGGGATACACTG	chr12	COPS7A	CSN7A_HUMAN	TAT	Y	COPS7A_Y113	0.00033853	0.237503
GAGATTTGTTTCTGGGACT	chr3	TBCCD1	TBCC1_HUMAN	TCT	S	TBCCD1_S150	0.00033903	0.237503
AATAAATGGCATTGGCAGATG	chr11	CBL	CBL_HUMAN	TAT	Y	CBL_Y674	0.00033979	0.237503
AGGAGCGCAGGAGTGGCTGG	chr4	FAM160A1	F16A1_HUMAN	TCC	S	FAM160A1_S892	0.00034046	0.237503
TCAGACTCCATAGTCTGAA	chr12	CKAP4	CKAP4_HUMAN	TCT	S	CKAP4_S319	0.00034046	0.237503
TAGTGAACTGTCATCTGAC	chr14	MIS18BP1	M18BP_HUMAN	TCA	S	MIS18BP1_S179	0.00034133	0.237503
GCATAAGCGGCCGTCTTCC	chr7	DDX56	DDX56_HUMAN	TAT	Y	DDX56_Y61	0.00034151	0.237503
GGGTATGGACCATCTGCAA	chr19	HNRNPL	HNRPL_HUMAN	TAC	Y	HNRNPL_Y574	0.00034151	0.237503
TGGACCTCTCTCTCCTGCGGG	chr22	BCR	BCR_HUMAN	TCC	S	BCR_S1065	0.00034261	0.237503
CTGAGAATCTCGATTTATT	chr11	ZNF143	ZN143_HUMAN	TCT	S	ZNF143_S10	0.00034365	0.237503
CTGATAAGCTGAAGTTGGAC	chr4	CRMP1	DPYL1_HUMAN	TCA	S	CRMP1_S540	0.00034384	0.237503
CTGATAAGCTGAAGTTGGAC	chr4	CRMP1	DPYL1_HUMAN	TCA	S	CRMP1_S542	0.00034384	0.237503
TGTAACCTCGGCCACAGCAG	chr7	WNT16	WNT16_HUMAN	TAC	Y	WNT16_Y329	0.00034384	0.237503
GCTGCTGACACAGTTGTTCC	chr10	MLLT10	AF10_HUMAN	TCA	S	MLLT10_S343	0.00034464	0.237503
TCCTGAGCCCTCCATCACG	chr3	ATP2B2	AT2B2_HUMAN	TCA	S	ATP2B2_S268	0.00034464	0.237503
GCTGCTGAAAAAAACCTTGA	chr4	PRR27	PRR27_HUMAN	TCA	S	PRR27_S119	0.00034543	0.237503
TCGTACTCCTCATTCATGG	chr10	GDI2	GDIB_HUMAN	TAC	Y	GDI2_Y5	0.00034549	0.237503
CAGGTAGATGTTCTTGCTG	chr19	REXO1	REXO1_HUMAN	TAC	Y	REXO1_Y860	0.00034588	0.237503
GATACTGAGGCTGTGCATT	chr15	CYFIP1	CYFP1_HUMAN	TAT	Y	CYFIP1_Y887	0.00034588	0.237503
AATATGGCTGTTGTTGCCC	chr17	NLK	NLK_HUMAN	TAT	Y	NLK_Y93	0.00034647	0.237503
TGGGACCCCATCTCAAATC	chr10	AIFM2	AIFM2_HUMAN	TCC	S	AIFM2_S3	0.00034654	0.237503
CTTGGAAAGTCTCATTTCT	chr19	WDR87	WDR87_HUMAN	TCC	S	WDR87_S853	0.00034816	0.237549
GAGAGATGCCATAGAGGGTT	chr2	SNRNP200	U520_HUMAN	TCT	S	SNRNP200_S939	0.00034825	0.237549
ACCGTAGTCAATCTCAATG	chrX	SMC1A	SMC1A_HUMAN	TAC	Y	SMC1A_Y983	0.00034853	0.237549
GACGTACATCCCGCCCTGG	chrX	SLC6A8	SC6A8_HUMAN	TAC	Y	SLC6A8_Y468	0.00035101	0.238029
TACCCTGAGGTGCTCCGCTG	chr7	SPDYE3	SPDE3_HUMAN	TCA	S	SPDYE3_S19	0.00035107	0.238029
CTGAGCAGAAGGGGTTGGTG	chr16	CPNE2	CPNE2_HUMAN	TCA	S	CPNE2_S389	0.00035116	0.238029
AATGGAGATCAGAGGAGAA	chr19	ZNF829	ZN829_HUMAN	TCC	S	ZNF829_S8	0.00035389	0.239442
AGCCGAGGCAGAGGCGGCT	chr12	PAWR	PAWR_HUMAN	TCG	S	PAWR_S118	0.00035671	0.24091
ATGATTCAGGCGTCATGGGGG	chr1	KIAA1614	K1614_HUMAN	TCA	S	KIAA1614_S757	0.0003598	0.242371
GGGATACTCGGCCTTCCTC	chr11	ZFP91	ZFP91_HUMAN	TAT	Y	ZFP91_Y76	0.00036018	0.242371
AGTGTACAAAACCAGCTCC	chr10	WDFY4	WDFY4_HUMAN	TAC	Y	WDFY4_Y683	0.00036205	0.242812
GAAAGAGTCATTCCATTGC	chr9	SVEP1	SVEP1_HUMAN	TCT	S	SVEP1_S2372	0.00036235	0.242812
TAATAATCTTCTGAAGGCA	chr17	ADPRM	ADPRM_HUMAN	TAT	Y	ADPRM_Y147	0.0003628	0.242812
AAGTGGTAGTGTGGGTGGAG	chr11	DNHD1	DNHD1_HUMAN	TAC	Y	DNHD1_Y2587	0.00036517	0.243206
GAGTAAGTTATCGCTTTGT	chr5	PCDHB1	PCDB1_HUMAN	TAC	Y	PCDHB1_Y279	0.00036566	0.243206
GCCGTAAGAATACACCATC	chr1	EMC1	EMC1_HUMAN	TAC	Y	EMC1_Y181	0.00036635	0.243206
CATATGCTGCCTCATAACC	chr12	TDG	TDG_HUMAN	TAT	Y	TDG_Y342	0.00036765	0.243206
GCGAGTCTCCGTGGATGTTCA	chr9	EHMT1	EHMT1_HUMAN	TCG	S	EHMT1_S941	0.00036773	0.243206
TAGACCCCATTACTGCAGCA	chr3	LRRN1	LRRN1_HUMAN	TCT	S	LRRN1_S638	0.00036773	0.243206
CAGTGACTCCTCCATGGGA	chr3	QARS	SYQ_HUMAN	TCA	S	QARS_S383	0.00036798	0.243206
CTGATGACCACGTTCCCCCCG	chr12	ATXN2	ATX2_HUMAN	TCA	S	ATXN2_S675	0.0003708	0.244634
TCCGTGTACATCACACGGAG	chr20	HELZ2	HELZ2_HUMAN	TAC	Y	HELZ2_Y605	0.00037168	0.244779
GGGTACAGGGCGGGCCAGA	chr7	TNRC18	TNC18_HUMAN	TAC	Y	TNRC18_Y886	0.00037238	0.244805
GCAGACATGGAGATAACAC	chr1	ABCB10	ABCBA_HUMAN	TCT	S	ABCB10_S187	0.00037533	0.246256
CAGAGAAGCTGGTGCGGGC	chr14	CEP170B	C170B_HUMAN	TCT	S	CEP170B_S1196	0.00037644	0.246256
GGGATGGACAGATCGAGGGC	chr19	PRX	PRAX_HUMAN	TCC	S	PRX_S992	0.00037658	0.246256
GGGAGAGATCAGAGGGCCCC	chr1	PIAS3	PIAS3_HUMAN	TCC	S	PIAS3_S76	0.00037807	0.246795
AACATAACTGGATGACAGG	chr1	PGLYRP4	PGRP4_HUMAN	TAT	Y	PGLYRP4_Y186	0.00037926	0.246965
CTGTGGTAAACATACCTAGA	chr6	TBX18	TBX18_HUMAN	TAC	Y	TBX18_Y203	0.00038044	0.246965
GCTGGACACAGCGTGCATG	chr17	OTOP2	OTOP2_HUMAN	TCC	S	OTOP2_S553	0.0003809	0.246965
CCGTAGCCCAGGGTGGCGC	chr12	HOXC13	HXC13_HUMAN	TAC	Y	HOXC13_Y121	0.00038151	0.246965
CCTGAGGTGGGAACCGTAT	chr2	PLB1	PLB1_HUMAN	TCA	S	PLB1_S382	0.00038166	0.246965
AGGAGATGCAGCGCAGCTTCA	chr11	SCN3B	SCN3B_HUMAN	TCC	S	SCN3B_S47	0.0003849	0.247683
GGAAGAAAATGCAACAGTA	chr16	TXNDC11	TXD11_HUMAN	TCT	S	TXNDC11_S562	0.00038577	0.247683
GGGAGGCAAGGTCCAATACTC	chr6	MSH5	MSH5_HUMAN	TCC	S	MSH5_S527	0.00038577	0.247683
CTGGTACCACATGTCCACC	chrX	NXF5	NXF5_HUMAN	TAC	Y	NXF5_Y344	0.00038611	0.247683
CTGGTACCACATGTCCACC	chrX	NXF3	NXF3_HUMAN	TAC	Y	NXF3_Y443	0.00038611	0.247683
TAGGAGTACAGCTGTCCGG	chr11	DPF2	REQU_HUMAN	TCC	S	DPF2_S73	0.00038772	0.247916
TGGACTTTCTGAGCATCTTC	chr6	SCUBE3	SCUB3_HUMAN	TCC	S	SCUBE3_S590	0.00038781	0.247916
GGTACGTGGGCACAGTGAC	chr2	FAM168B	F168B_HUMAN	TAC	Y	FAM168B_Y180	0.00038969	0.24802
GGTTTGGACTCCTCAGGGAG	chr2	SLC30A3	ZNT3_HUMAN	TCC	S	SLC30A3_S45	0.0003908	0.24802
AGTAGAGGCCGGAGCGCAAG	chr8	DUSP4	DUS4_HUMAN	TAC	Y	DUSP4_Y102	0.00039195	0.24802
GCCATGTACTTGCCATGTCT	chr22	TUBA8	TBA8_HUMAN	TAC	Y	TUBA8_Y312	0.0003933	0.24802
ACCGAGGCGCTAAGGGGAG	chr22	CELSR1	CELR1_HUMAN	TCG	S	CELSR1_S982	0.00039507	0.24802
GCATACTCTTCGCAGCCGG	chr1	FAM71A	FA71A_HUMAN	TAT	Y	FAM71A_Y98	0.00039571	0.24802
GCCGGAGCTGACCTGGACG	chr7	GLI3	GLI3_HUMAN	TCC	S	GLI3_S407	0.00039571	0.24802
CGCCGACGGCCTCAGGTTC	chr18	ZNF516	ZN516_HUMAN	TCG	S	ZNF516_S392	0.00039612	0.24802
TGGACATGGGCCTACTGCCCC	chr12	GIT2	GIT2_HUMAN	TCC	S	GIT2_S514	0.00039612	0.24802
CTGTAGGCGAGGGGCCTGC	chr7	TRRAP	TRRAP_HUMAN	TAC	Y	TRRAP_Y376	0.0003967	0.24802
CTGGGACTTCTTCCGGTAT	chr15	MAN2A2	MA2A2_HUMAN	TCC	S	MAN2A2_S411	0.00039728	0.24802
AGCGAGGAGGAGGAAGGGG	chr13	PAN3	PAN3_HUMAN	TCG	S	PAN3_S20	0.00039759	0.24802
GCCGAGGAGGAGGAAGAAG	chr3	SYN2	SYN2_HUMAN	TCG	S	SYN2_S496	0.00039759	0.24802
GTAGGACTTCTCTCCCCGG	chr3	ZBTB20	ZBT20_HUMAN	TCC	S	ZBTB20_S661	0.0003981	0.24802
TGTAGGTCACCGAGATCAGC	chr1	OR10J1	O10J1_HUMAN	TAC	Y	OR10J1_Y288	0.0003989	0.24802
CAGAGGTCTTTCTTGGGGG	chr1	THRAP3	TR150_HUMAN	TCT	S	THRAP3_S542	0.00039986	0.24802
GAGAACTGATAGAAGAGGC	chr9	RIC1	RIC1_HUMAN	TCT	S	RIC1_S1132	0.00039996	0.24802
CGGACAGGCTGGTGTGCAGC	chr16	CCNF	CCNF_HUMAN	TCC	S	CCNF_S445	0.00040136	0.24802
CATAGAGCCCATTATGCTT	chr19	PSG11	PSG11_HUMAN	TAT	Y	PSG11_Y299	0.00040182	0.24802
GATGAGGATGACCCTGTGTG	chr16	TNRC6A	TNR6A_HUMAN	TCC	S	TNRC6A_S1660	0.00040226	0.24802
GGGACTCAAAGACATCATC	chr17	RHBDF2	RHDF2_HUMAN	TCC	S	RHBDF2_S309	0.0004032	0.24802
GATATCGGTCCAGGATCTCG	chr9	LHX6	LHX6_HUMAN	TAT	Y	LHX6_Y81	0.00040339	0.24802
GGGAGTACTCGGCAAGGGTG	chr11	MUC5AC	MUC5A_HUMAN	TCC	S	MUC5AC_S315	0.00040435	0.24802
GGGTGAACTGCTGACACAT	chr1	TNFRSF25	TNR25_HUMAN	TCA	S	TNFRSF25_S134	0.00040464	0.24802
AAGAGGTGGTGTTCTTGGCC	chr17	RAI1	RAI1_HUMAN	TCT	S	RAI1_S1550	0.00040638	0.24802
CAGATGTAGAACATATCAC	chrX	SCML2	SCML2_HUMAN	TCT	S	SCML2_S327	0.00040724	0.24802
CTGAGACCATCAGCCTACG	chr16	ACSF3	ACSF3_HUMAN	TCA	S	ACSF3_S330	0.00040724	0.24802
GTGGATTCAATAGTGAGCT	chr19	CEACAM6	CEAM6_HUMAN	TCC	S	CEACAM6_S40	0.00040746	0.24802
GTGGATTCAATAGTGAGCT	chr19	CEACAM5	CEAM5_HUMAN	TCC	S	CEACAM5_S40	0.00040746	0.24802
GGTAGAGCTGTAGCCGCACCC	chr6	EHMT2	EHMT2_HUMAN	TAC	Y	EHMT2_Y1043	0.00041075	0.24802
CAGAGTGGTCCACAAGCTGG	chr11	CTSW	CATW_HUMAN	TCT	S	CTSW_S292	0.00041102	0.24802
CGTATAGGGCCCTGGTCCTA	chr20	ATRN	ATRN_HUMAN	TAC	Y	ATRN_Y515	0.00041118	0.24802
GAGAACCACCACCTGGGTT	chr17	KIF19	KIF19_HUMAN	TCT	S	KIF19_S973	0.00041155	0.24802
GGCTGAGGATTCCTCAGGA	chr4	SHROOM3	SHRM3_HUMAN	TCA	S	SHROOM3_S1447	0.00041181	0.24802
AGGAGCCTTTGAAAGCCTT	chr19	ZNF628	ZN628_HUMAN	TCC	S	ZNF628_S76	0.00041307	0.24802
AATGGGGAGTCCTCTTTCTC	chr12	PZP	PZP_HUMAN	TCC	S	PZP_S1345	0.0004131	0.24802
CATAGAGGAGAACTCCCTT	chr15	SPATA5L1	SPA5L_HUMAN	TAT	Y	SPATA5L1_Y504	0.00041364	0.24802
CAGGGAACACACGCTCCAC	chr1	ADGRB2	AGRB2_HUMAN	TCC	S	ADGRB2_S322	0.00041397	0.24802
GATATAAGCTAAAAAGAGA	chr18	TTC39C	TT39C_HUMAN	TAT	Y	TTC39C_Y155	0.00041464	0.24802
TCTGATTGGGTAGATACTA	chr7	ZCWPW1	ZCPW1_HUMAN	TCA	S	ZCWPW1_S142	0.00041473	0.24802
TGAGAAAATGTGAGAGACA	chr2	LY75	LY75_HUMAN	TCT	S	LY75_S974	0.00041591	0.248272
TGGAGAAGGCCTGAGTGAG	chr9	ENTPD8	ENTP8_HUMAN	TCC	S	ENTPD8_S353	0.00041649	0.248272
ATAAGAAACCAGGATGCAC	chr9	OR1J1	OR1J1_HUMAN	TCT	S	OR1J1_S217	0.00041783	0.248671
GCGAAGACAAGAAGGGGGG	chr10	SYNPO2L	SYP2L_HUMAN	TCG	S	SYNPO2L_S512	0.00041873	0.248807
GCTTGATATTGGCGTATGG	chr18	PIAS2	PIAS2_HUMAN	TCA	S	PIAS2_S542	0.00042047	0.249203
AGGAGGGCGTCTCGATCCAGC	chr2	TBR1	TBR1_HUMAN	TCC	S	TBR1_S619	0.00042155	0.249203
GAGGTAGTCGAATTCAGTG	chr3	TRANK1	TRNK1_HUMAN	TAC	Y	TRANK1_Y537	0.00042232	0.249203
GCGAACGGAAGAGGCTGTC	chr6	TDRD6	TDRD6_HUMAN	TCG	S	TDRD6_S207	0.0004232	0.249203
AGCGCCGAGATCCCGGGCGC	chr9	IGFBPL1	IBPL1_HUMAN	TCG	S	IGFBPL1_S58	0.00042437	0.249203
AAAGATATTCCAAACTGCA	chr15	PATL2	PATL2_HUMAN	TCT	S	PATL2_S459	0.00042506	0.249203
AGCAAGGAGTTGAGAAAGTC	chr8	DPYSL2	DPYL2_HUMAN	TCC	S	DPYSL2_S319	0.00042506	0.249203
CCCCGAACCGGACCCATGT	chr1	HRNR	HORN_HUMAN	TCG	S	HRNR_S2192	0.00042663	0.249203
CCCCGAACCGGACCCATGT	chr1	HRNR	HORN_HUMAN	TCG	S	HRNR_S316	0.00042663	0.249203
GGGAGAGCTGGCCCGAGGCCA	chr17	ARHGAP44	RHG44_HUMAN	TCC	S	ARHGAP44_S706	0.00042836	0.249203
GCGAGGAGCTGGACACGGCGC	chr6	TMEM181	TM181_HUMAN	TCG	S	TMEM181_S30	0.00042881	0.249203
AAGAACTTCGTTCAGGAAAAT	chr7	FBXL13	DRC6_HUMAN	TCT	S	FBXL13_S141	0.00042954	0.249203
CCGGAACCCAGCTTGTTGT	chr1	PPM1J	PPM1J_HUMAN	TCC	S	PPM1J_S487	0.00042954	0.249203
AAGTAGGAGGCGGCGGCGG	chr17	WNT9B	WNT9B_HUMAN	TAC	Y	WNT9B_Y24	0.00043001	0.249203
GGGAGCTGGATGGGCCCCAG	chr19	EPN1	EPN1_HUMAN	TCC	S	EPN1_S38	0.00043144	0.249203
GCCCGAGTAGGAGGCAGCG	chr6	TRERF1	TREF1_HUMAN	TCG	S	TRERF1_S678	0.00043283	0.249203
AGGCCGTATCTGGCCACCAC	chr4	RGS12	RGS12_HUMAN	TAC	Y	RGS12_Y1067	0.00043363	0.249203
CATGGATTCTAAGGAATCC	chr6	DSP	DESP_HUMAN	TCC	S	DSP_S914	0.00043462	0.249203
GATAATAGGCCTCTTCTCTG	chr13	RNF6	RNF6_HUMAN	TAT	Y	RNF6_Y41	0.00043462	0.249203
ACATAGGTCCCTTGCCACC	chr3	CDHR4	CDHR4_HUMAN	TAT	Y	CDHR4_Y77	0.00043565	0.249203
CGGACAGGGGGTTGGCCGC	chr16	FOXF1	FOXF1_HUMAN	TCC	S	FOXF1_S301	0.00043657	0.249203
GTCGTAGGAGTTGGCGGCC	chr19	FKBP8	FKBP8_HUMAN	TAC	Y	FKBP8_Y244	0.00043679	0.249203
AAGAGACAAGGCCAGAAAACT	chr20	WISP2	WISP2_HUMAN	TCT	S	WISP2_S186	0.00043774	0.249203
GGAGGATACTCAGAGTACGG	chr8	SARAF	SARAF_HUMAN	TAT	Y	SARAF_Y207	0.00043824	0.249203
TATAAGGGGATATATCCCC	chr11	IPO7	IPO7_HUMAN	TAT	Y	IPO7_Y81	0.00043824	0.249203
TATGGAGTCATTGTTGGCC	chrX	PNMA5	PNMA5_HUMAN	TCC	S	PNMA5_S221	0.00043824	0.249203
GGTACTTGTTCAGCTCCTG	chr1	BEST4	BEST4_HUMAN	TAC	Y	BEST4_Y217	0.00043847	0.249203
CCAAATGACACTTTCTCCTC	chr4	WDFY3	WDFY3_HUMAN	TCA	S	WDFY3_S1323	0.00043899	0.249203
TCATACTTCTGATTTATTA	chr1	MARK1	MARK1_HUMAN	TAT	Y	MARK1_Y358	0.00043947	0.249203
TGGAGGAGTTGAGGCCTGC	chr17	TMEM106A	T106A_HUMAN	TCC	S	TMEM106A_S129	0.00043956	0.249203
GATAAAGCTCTGCTTCCGCCG	chr8	ZFHX4	ZFHX4_HUMAN	TAT	Y	ZFHX4_Y821	0.00044129	0.24976
AAAGTATATTCACTCTTATT	chr7	ZNF804B	Z804B_HUMAN	TAT	Y	ZNF804B_Y566	0.00044189	0.24976
AGGAGTACCCCTGACTCATG	chr11	CBL	CBL_HUMAN	TCC	S	CBL_S870	0.00044377	0.250252
GCAGTAGATGAAATATGATA	chr13	AKAP11	AKA11_HUMAN	TCT	S	AKAP11_S796	0.00044411	0.250252
TCTGAGATGAGTTGGGTCC	chr17	ALOX12	LOX12_HUMAN	TCA	S	ALOX12_S409	0.00044602	0.250947
AACGACTTGACCAAGTTGA	chr22	SEC14L4	S14L4_HUMAN	TCG	S	SEC14L4_S207	0.00044693	0.251078
GGGTTATAGACTGCAGGGTT	chr1	PPP1R8	PP1R8_HUMAN	TAT	Y	PPP1R8_Y322	0.00044964	0.251899
GGGCGACTGGAAGAAGTCG	chr3	MST1R	RON_HUMAN	TCG	S	MST1R_S403	0.00044975	0.251899
TTATAGAGAAGTACAGCCA	chr8	INTS8	INT8_HUMAN	TAT	Y	INTS8_Y146	0.00045173	0.252239
ATGGAGTGGTCCATAATGC	chr2	SULT1C3	ST1C3_HUMAN	TCC	S	SULT1C3_S260	0.00045365	0.252239
GAGGAGGGGATATTGGCCT	chr2	2021-03-04	MARH4_HUMAN	TCC	S	MARCH4_S346	0.00045365	0.252239
GATAATACTCTTCAACTGAAT	chr14	TDRD9	TDRD9_HUMAN	TAT	Y	TDRD9_Y326	0.00045365	0.252239
GAGAACCTGCCAGGGAAAAGA	chr19	CACNA1A	CAC1A_HUMAN	TCT	S	CACNA1A_S450	0.00045482	0.252239
TCTGAAGATAGAGTAACTTC	chr1	SYNC	SYNCI_HUMAN	TCT	S	SYNC_S48	0.00045482	0.252239
GTGAGTAGAGGTATTCCACC	chr22	NCAPH2	CNDH2_HUMAN	TCA	S	NCAPH2_S76	0.00045539	0.252239
ACGTAGCGCTTGATGATAC	chr11	RAB38	RAB38_HUMAN	TAC	Y	RAB38_Y29	0.00045616	0.252239
ACGTATACTGTGTGTCCAT	chr21	PFKL	PFKAL_HUMAN	TAC	Y	PFKL_Y433	0.00045648	0.252239
GCTGACCGGCTGCCACTCG	chr8	ZNF696	ZN696_HUMAN	TCA	S	ZNF696_S37	0.00045778	0.252416
GCGACAGGGGCACATACCAC	chr1	ACOT7	BACH_HUMAN	TCG	S	ACOT7_S166	0.00045928	0.252416
CATAACTATATGTATAAACG	chr18	PIGN	PIGN_HUMAN	TAT	Y	PIGN_Y159	0.00046102	0.252416
AGTAGAATCCGCAGGCGTCC	chr16	SOCS1	SOCS1_HUMAN	TAC	Y	SOCS1_Y80	0.00046171	0.252416
GGTAGGACGGATAGGTGTTGA	chr12	HOXC10	HXC10_HUMAN	TAC	Y	HOXC10_Y72	0.00046257	0.252416
AAGAATAGAAGGGGTCATG	chr4	LDB2	LDB2_HUMAN	TCT	S	LDB2_S11	0.00046284	0.252416
GAGAAGTTGCAATACCCTGCA	chr6	AK9	KAD9_HUMAN	TCT	S	AK9_S1811	0.0004632	0.252416
AGTAGTAGTAGAGGCGGGCGG	chr22	APOBEC3F	ABC3F_HUMAN	TAC	Y	APOBEC3F_Y125	0.0004638	0.252416
CATAGTCTGTGCTTGTCACT	chr1	OBSCN	OBSCN_HUMAN	TAT	Y	OBSCN_Y6180	0.00046384	0.252416
CATAGTCTGTGCTTGTCACT	chr1	OBSCN	OBSCN_HUMAN	TAT	Y	OBSCN_Y5223	0.00046384	0.252416
CAGAGCTGTCAGAACTCCCT	chr17	AKAP10	AKA10_HUMAN	TCT	S	AKAP10_S544	0.00046549	0.252416
CCTCCGGACTGCTCATTGTA	chr5	AP3B1	AP3B1_HUMAN	TCC	S	AP3B1_S12	0.00046652	0.252416
GACGGACAGTCCCAGGTCA	chr11	TMEM132A	T132A_HUMAN	TCC	S	TMEM132A_S705	0.00046652	0.252416
GAGATAATTAATGCTATAG	chr9	KDM4C	KDM4C_HUMAN	TAT	Y	KDM4C_Y201	0.00046666	0.252416
AGGAGCCTGCAGGGGATAGGG	chr4	NAT8L	NAT8L_HUMAN	TCC	S	NAT8L_S182	0.00046923	0.252416
TTGAATAACTAGGTTCTGTC	chr2	FIGN	FIGN_HUMAN	TCA	S	FIGN_S164	0.00046923	0.252416
AGGAGCTCTTCTCCAGCTCCC	chr1	LGR6	LGR6_HUMAN	TCC	S	LGR6_S863	0.00046948	0.252416
GTAATAATGCCGGGCCTTG	chr11	TRIM66	TRI66_HUMAN	TAT	Y	TRIM66_Y1077	0.00046981	0.252416
GCGGGAGGCAAGAGGTGAG	chr22	ADSL	PUR8_HUMAN	TCC	S	ADSL_S19	0.00047052	0.252416
GATAGAGGTGCTGAGCCAG	chr17	FASN	FAS_HUMAN	TCT	S	FASN_S716	0.00047101	0.252416
GAGATGGAGATGGTGTGTGC	chrX	WWC3	WWC3_HUMAN	TCC	S	WWC3_S755	0.00047123	0.252416
CTGAGACGGTTGCCATGTGCT	chrX	BCORL1	BCORL_HUMAN	TCA	S	BCORL1_S1431	0.00047371	0.252416
GGCGTGTACTGGGAGGCCGG	chr16	BCAR1	BCAR1_HUMAN	TAC	Y	BCAR1_Y99	0.00047371	0.252416
AAGGGAGCAAAGCGGGAGG	chr12	ATXN7L3B	A7L3B_HUMAN	TCC	S	ATXN7L3B_S76	0.00047379	0.252416
GGGAGCAAGCGTAGCGGCG	chr2	INO80B	IN80B_HUMAN	TCC	S	INO80B_S323	0.00047382	0.252416
AGTAAATGACATAAGACTGA	chr4	EXOC1	EXOC1_HUMAN	TAC	Y	EXOC1_Y769	0.00047559	0.252661
ATCTGAAGGTTGAACCTGA	chr6	CCHCR1	CCHCR_HUMAN	TCA	S	CCHCR1_S319	0.00047687	0.252661
AATAGTAACGTACCACATG	chr7	WEE2	WEE2_HUMAN	TAT	Y	WEE2_Y276	0.00047851	0.252661
CATGGAGATGGAGTAGTGG	chr3	FLNB	FLNB_HUMAN	TCC	S	FLNB_S124	0.00047978	0.252661
TGTAGGGCGTCGGTGAGGT	chr12	MAPKAPK5	MAPK5_HUMAN	TAC	Y	MAPKAPK5_Y216	0.00048027	0.252661
GAGACGGGCTACCACCGGAG	chr1	SNIP1	SNIP1_HUMAN	TCT	S	SNIP1_S54	0.00048076	0.252661
GAGGCAGAAGAGGGAGGCGG	chr7	HOXA3	HXA3_HUMAN	TCT	S	HOXA3_S124	0.00048076	0.252661
GCGGTAGCGGTCAGTCAAC	chr8	TONSL	TONSL_HUMAN	TAC	Y	TONSL_Y1019	0.00048076	0.252661
GTTGTACTGGGGAGTCAGA	chr17	ACE	ACE_HUMAN	TAC	Y	ACE_Y140	0.00048282	0.252661
TTGGAGGTGTACAAGTATT	chr5	DIAPH1	DIAP1_HUMAN	TCC	S	DIAPH1_S132	0.00048282	0.252661
AAGGAGGCCACGTAGGCAT	chr20	ATRN	ATRN_HUMAN	TCC	S	ATRN_S967	0.00048399	0.252661
AAGGAGTCAGGGAAGTCCC	chr18	ZBTB7C	ZBT7C_HUMAN	TCC	S	ZBTB7C_S210	0.00048541	0.252661
AGGAGCTGCTGCGATCTCG	chr4	SHROOM3	SHRM3_HUMAN	TCC	S	SHROOM3_S1173	0.00048613	0.252661
CAGAGTGATGGCCGCTGAGAC	chr7	ATXN7L1	AT7L1_HUMAN	TCT	S	ATXN7L1_S157	0.0004864	0.252661
TTGGAACGTGCACCGGCTG	chrX	MAGEB10	MAGBA_HUMAN	TCC	S	MAGEB10_S336	0.00048738	0.252661
GCAGACGTGCCCGAGGCCC	chr19	ZNF865	ZN865_HUMAN	TCT	S	ZNF865_S660	0.00048902	0.252661
GGCTGATAGTTCTGTTGGTG	chrX	TAB3	TAB3_HUMAN	TAT	Y	TAB3_Y275	0.00048902	0.252661
GGGAGGGCATGGCCTCAGCT	chr3	GHRL	GHRL_HUMAN	TCC	S	GHRL_S3	0.00048922	0.252661
CTGACAGGTTACAGACAAACT	chr3	USP4	UBP4_HUMAN	TCA	S	USP4_S859	0.00049	0.252661
GGTACAGGGTGTGGCAGCCTG	chr17	TNS4	TENS4_HUMAN	TAC	Y	TNS4_Y586	0.00049	0.252661
AGTATGATCGCCTAAAATCA	chr8	PTK2	FAK1_HUMAN	TAC	Y	PTK2_Y180	0.00049117	0.252661
CTGTCCGAGCTGTCGGTCTC	chr22	CDC45	CDC45_HUMAN	TCG	S	CDC45_S516	0.00049117	0.252661
CTGTCCGAGCTGTCGGTCTC	chr22	CDC45	CDC45_HUMAN	TCG	S	CDC45_S470	0.00049117	0.252661
AATAAGCCTGTTGAGACAGA	chr16	HSDL1	HSDL1_HUMAN	TAT	Y	HSDL1_Y224	0.00049204	0.252661
CTGGGACCCAAAGAAGGCT	chr1	GLMP	GLMP_HUMAN	TCC	S	GLMP_S325	0.0004932	0.252661
GATGTAGTCCTTGTAGATC	chr20	BMP7	BMP7_HUMAN	TAC	Y	BMP7_Y180	0.0004932	0.252661
GGGAGCTGCAGTTGGCACCAG	chr2	GPBAR1	GPBAR_HUMAN	TCC	S	GPBAR1_S157	0.0004932	0.252661
TTGTAGTCTTGCCATGTTC	chr7	FGL2	FGL2_HUMAN	TAC	Y	FGL2_Y271	0.00049336	0.252661
TCCTCAGAAACAAGGAGGAT	chr6	BTN3A1	BT3A1_HUMAN	TCT	S	BTN3A1_S356	0.00049485	0.253074
CCTACAGAAAGAGGAGTTGT	chr5	FCHO2	FCHO2_HUMAN	TCT	S	FCHO2_S456	0.00049767	0.253677
AAGGAGGGTATCTTGAACT	chr14	AHNAK2	AHNK2_HUMAN	TCC	S	AHNAK2_S589	0.00049808	0.253677
TGGATGAATTTCCCTGATT	chr10	CUBN	CUBN_HUMAN	TCC	S	CUBN_S2612	0.00049808	0.253677
CACGGACTCCTGATCTGTC	chr8	USP17L2	U17L2_HUMAN	TCC	S	USP17L2_S499	0.00049877	0.25368
CATATACAGAATCCCCACATC	chr12	CSRP2	CSRP2_HUMAN	TAT	Y	CSRP2_Y127	0.00049995	0.253683
AAGAATATGGCCTCTCACC	chr1	KLF17	KLF17_HUMAN	TCT	S	KLF17_S314	0.00050049	0.253683
TAGACACCTGCATGCTGGC	chr17	KCNAB3	KCAB3_HUMAN	TCT	S	KCNAB3_S4	0.00050083	0.253683
CATAGTTCTCAAACACTGT	chr3	RHOA	RHOA_HUMAN	TAT	Y	RHOA_Y42	0.0005026	0.254233
AGAGAGACTCCAAAGAGTG	chr8	HAS2	HYAS2_HUMAN	TCT	S	HAS2_S21	0.00050331	0.254245
AGGGAGAACTTGGTGGAAT	chr5	TMED9	TMED9_HUMAN	TCC	S	TMED9_S130	0.00050594	0.254424
ATTATATGTGCCAGGAGCC	chr4	STPG2	STPG2_HUMAN	TAT	Y	STPG2_Y219	0.00050594	0.254424
TATATCCTCTATAATGTGCT	chr1	ASPM	ASPM_HUMAN	TAT	Y	ASPM_Y3043	0.00050613	0.254424
GAATGAAATATGCCGAGGG	chr5	CPEB4	CPEB4_HUMAN	TCA	S	CPEB4_S725	0.00050801	0.254424
GTCCATGATCTTATAAAGGA	chr1	ARHGAP29	RHG29_HUMAN	TCA	S	ARHGAP29_S532	0.00050801	0.254424
AAGGAAGATTGCTTGTGCT	chr12	IL26	IL26_HUMAN	TCC	S	IL26_S27	0.00050895	0.254424
ACAGATTCAGTGACACCCC	chr4	KLB	KLOTB_HUMAN	TCT	S	KLB_S532	0.00050984	0.254424
CTTGTACCCAAAACCATTT	chr8	VPS37A	VP37A_HUMAN	TAC	Y	VPS37A_Y222	0.00050984	0.254424
GGGAGAGGTACCTGCAGGGA	chr5	SPARC	SPRC_HUMAN	TCC	S	SPARC_S248	0.00050984	0.254424
GATGGAGCTGGGGAAGCCC	chr2	ALLC	ALLC_HUMAN	TCC	S	ALLC_S369	0.00051161	0.254465
TTGACCATGAATCACCTTT	chrX	KLHL4	KLHL4_HUMAN	TCA	S	KLHL4_S651	0.00051177	0.254465
GAGATGGGTGAGTAGGACG	chr1	CAMSAP2	CAMP2_HUMAN	TCT	S	CAMSAP2_S970	0.00051388	0.254465
TATATCGTAACTTGCTTTCTT	chr1	BROX	BROX_HUMAN	TAT	Y	BROX_Y86	0.00051388	0.254465
TGTAATTGATCTTGTACAT	chr1	DDR2	DDR2_HUMAN	TAC	Y	DDR2_Y122	0.00051459	0.254465
GGCAGAGTTGAGATTGGCA	chr9	RUSC2	RUSC2_HUMAN	TCT	S	RUSC2_S301	0.00051652	0.254465
AGTAGTTCCTGGGGTGGGCAG	chr2	OTOF	OTOF_HUMAN	TAC	Y	OTOF_Y700	0.00051741	0.254465
CCGAGCAGACCAGCAGGTTG	chr6	HLA-DQB1	DQB1_HUMAN	TCG	S	HLA-DQB1_S150	0.00051854	0.254465
CTCGTAGTTGGCAATGGCG	chr7	NCF1	NCF1_HUMAN	TAC	Y	NCF1_Y167	0.00051889	0.254465
GGGAGAGGTGCTGAGCGGCTC	chr19	PODNL1	PONL1_HUMAN	TCC	S	PODNL1_S80	0.00051889	0.254465
AAGGAGGACACCATAGGGC	chr20	SLC12A5	S12A5_HUMAN	TCC	S	SLC12A5_S83	0.00052023	0.254465
AGTAGCCACACAGGGACCC	chr19	HRC	SRCH_HUMAN	TAC	Y	HRC_Y629	0.00052252	0.254465
ATGTAGCTGAAATGGGGGG	chr3	ESYT3	ESYT3_HUMAN	TAC	Y	ESYT3_Y195	0.00052305	0.254465
TGGAAATATACATCATAAG	chr19	EEF2	EF2_HUMAN	TCC	S	EEF2_S399	0.00052384	0.254465
AGGGATTGTGCTCTTGTGA	chr17	HELZ	HELZ_HUMAN	TCC	S	HELZ_S1043	0.00052388	0.254465
CATACAGCAGGAGCAGACCC	chr3	GPR156	GP156_HUMAN	TAT	Y	GPR156_Y238	0.0005251	0.254465
AGGAAGCCGTCTGGGGAAG	chr18	PHLPP1	PHLP1_HUMAN	TCC	S	PHLPP1_S411	0.00052548	0.254465
TTGTATACATTTCCAACCC	chr11	MPZL3	MPZL3_HUMAN	TAC	Y	MPZL3_Y107	0.00052595	0.254465
CATACAAGCAGGCTCTGTAG	chr8	ASH2L	ASH2L_HUMAN	TAT	Y	ASH2L_Y378	0.00052684	0.254465
GGGAGCAGTTGTGGATAGTGA	chr12	VSIG10	VSI10_HUMAN	TCC	S	VSIG10_S378	0.00052684	0.254465
GACCGATGTTCTTAGCTCC	chr3	KIF15	KIF15_HUMAN	TCG	S	KIF15_S997	0.00052699	0.254465
TACAGATTCCAAATGGAGT	chr9	STX17	STX17_HUMAN	TCT	S	STX17_S112	0.00052869	0.254465
CGGGAGGCGTTGGCCCGCT	chr22	MYH9	MYH9_HUMAN	TCC	S	MYH9_S1892	0.00053031	0.254465
CAGACAGGGCCCCGCTGTCCG	chr19	SBNO2	SBNO2_HUMAN	TCT	S	SBNO2_S248	0.00053048	0.254465
GAAGATCTGTTAATTAAAA	chr9	TTC39B	TT39B_HUMAN	TCT	S	TTC39B_S93	0.0005315	0.254465
GAAGATAAGAATGCTCGGT	chr9	COL15A1	COFA1_HUMAN	TCT	S	COL15A1_S1255	0.0005319	0.254465
GGTTCAGACCAGTACTCTCG	chr1	ZC3H12A	ZC12A_HUMAN	TCT	S	ZC3H12A_S516	0.0005319	0.254465
TGGAGGGCGAGGAGGAGTT	chr17	TMEM132E	T132E_HUMAN	TCC	S	TMEM132E_S323	0.0005319	0.254465
GGTAGACACGCCGGGCTAC	chr1	TTF2	TTF2_HUMAN	TAC	Y	TTF2_Y416	0.00053432	0.254465
GGGAGCCCTTCCCTCCTTCC	chr15	IL16	IL16_HUMAN	TCC	S	IL16_S1254	0.00053493	0.254465
CGTAGGTGTTGGGTCCTGC	chr3	GNAT1	GNAT1_HUMAN	TAC	Y	GNAT1_Y292	0.00053565	0.254465
GGTGGAGAAGCGCTGGCCCC	chr2	DLX2	DLX2_HUMAN	TCT	S	DLX2_S227	0.00053612	0.254465
GTAGGAGGCCTCGAAGGGC	chr9	NOTCH1	NOTC1_HUMAN	TCC	S	NOTCH1_S161	0.00053612	0.254465
GGATCCGAGTCAGACAGGGT	chr19	MAP1S	MAP1S_HUMAN	TCG	S	MAP1S_S797	0.00053714	0.254465
CAGGGAAGACAGAAGGGTG	chr7	TRRAP	TRRAP_HUMAN	TCC	S	TRRAP_S3317	0.00053868	0.254465
GGGCAGTAGCTCCACGCGGT	chr2	FOXD4L1	FX4L1_HUMAN	TAC	Y	FOXD4L1_Y351	0.00053868	0.254465
TCTGATGCTGAGAAAGGAA	chr10	CNNM1	CNNM1_HUMAN	TCA	S	CNNM1_S893	0.0005391	0.254465
CGGAGTAGCCATAGGCCCGCG	chr6	THBS2	TSP2_HUMAN	TCC	S	THBS2_S1061	0.00053943	0.254465
GTGGTAGCAGGCCTCAGTC	chr11	FERMT3	URP2_HUMAN	TAC	Y	FERMT3_Y195	0.00053951	0.254465
GTTGTAAACGCTCCGGGTG	chr9	C9orf47	CI047_HUMAN	TAC	Y	C9orf47_Y175	0.00053951	0.254465
GGAGTACTCGGCAAGGGTG	chr11	MUC5AC	MUC5A_HUMAN	TAC	Y	MUC5AC_Y314	0.00053996	0.254465
AGGACAGCAGCGGGGAGGA	chr17	GIT1	GIT1_HUMAN	TCC	S	GIT1_S575	0.00054066	0.254465
TAGCCGGAATCTGCGGAGCG	chr5	PCDHGA4	PCDG4_HUMAN	TCC	S	PCDHGA4_S615	0.00054183	0.254465
GGTAGTCATTGGGGATCAGT	chr1	CNR2	CNR2_HUMAN	TAC	Y	CNR2_Y190	0.00054245	0.254465
GGTATTCGGACTCCACCCAG	chr1	IFNLR1	INLR1_HUMAN	TAC	Y	IFNLR1_Y116	0.00054245	0.254465
CTGGATTCTGGTGGACCGG	chr17	CCDC40	CCD40_HUMAN	TCC	S	CCDC40_S151	0.00054278	0.254465
CCGAGAGCGACAGGTTGATCT	chr1	KIF17	KIF17_HUMAN	TCG	S	KIF17_S268	0.00054515	0.254465
TGTAGAGGACGAGGGACACC	chr9	ZER1	ZER1_HUMAN	TAC	Y	ZER1_Y230	0.00054515	0.254465
CGTAAAGATCCGCCGCGGCC	chr10	KNDC1	KNDC1_HUMAN	TAC	Y	KNDC1_Y12	0.0005456	0.254465
GGTAGCGCAGGTCGCCTCCC	chr4	STK32B	ST32B_HUMAN	TAC	Y	STK32B_Y110	0.00054575	0.254465
GCAGAGGTGCCATTGGCCT	chr10	NOLC1	NOLC1_HUMAN	TCT	S	NOLC1_S550	0.00054642	0.254465
TGGAGGACGGGGTGGCCGTG	chr11	MUC5B	MUC5B_HUMAN	TCC	S	MUC5B_S3156	0.00054763	0.254465
TGGAGGACGGGGTGGCCGTG	chr11	MUC5B	MUC5B_HUMAN	TCC	S	MUC5B_S4413	0.00054763	0.254465
CTGACTGGAAGGTGGCCAGC	chr2	SLC5A6	SC5A6_HUMAN	TCA	S	SLC5A6_S81	0.00054767	0.254465
TGTAGGGGCAGTAGACGTC	chr7	TFR2	TFR2_HUMAN	TAC	Y	TFR2_Y235	0.00054767	0.254465
TGGACTGCTGGTGGGCGTCC	chr7	ATP6V1F	VATF_HUMAN	TCC	S	ATP6V1F_S84	0.00054842	0.254495
CTGAAGGGCCTCTGCGTGACA	chr3	NCKIPSD	SPN90_HUMAN	TCA	S	NCKIPSD_S110	0.00055124	0.255484
AAGGAGCCCGAGGGTGCAC	chr11	GAS2	GAS2_HUMAN	TCC	S	GAS2_S106	0.00055213	0.255577
GTGAGATTTGAGGAGGGAC	chr4	STOX2	STOX2_HUMAN	TCT	S	STOX2_S726	0.00055406	0.255863
AGACTGGACGAGGCTCCCTG	chr18	CELF4	CELF4_HUMAN	TCC	S	CELF4_S223	0.00055559	0.255863
AGACTGGACGAGGCTCCCTG	chr18	CELF4	CELF4_HUMAN	TCC	S	CELF4_S222	0.00055559	0.255863
AGTGGAGAACAGACTGAGT	chrX	UPRT	UPP_HUMAN	TCC	S	UPRT_S271	0.00055593	0.255863
TGTAGAAATAAGGCAGAATG	chr1	LBR	LBR_HUMAN	TAC	Y	LBR_Y572	0.00055688	0.255863
GAGTACTTGGGAGAGGTTG	chr17	POLR2A	RPB1_HUMAN	TAC	Y	POLR2A_Y1909	0.00055826	0.255863
GAGTACTTGGGAGAGGTTG	chr17	POLR2A	RPB1_HUMAN	TAC	Y	POLR2A_Y1860	0.00055826	0.255863
GCTGGACTCATGGGGAAAC	chr12	MAPKAPK5	MAPK5_HUMAN	TCC	S	MAPKAPK5_S92	0.00055963	0.255863
CATAATGGGAACTTGACTC	chr18	DCC	DCC_HUMAN	TAT	Y	DCC_Y792	0.0005597	0.255863
GTCGTAGTGGTAGTACTCC	chr22	ASCC2	ASCC2_HUMAN	TAC	Y	ASCC2_Y496	0.00056029	0.255863
TGGGTAACTGCCTCCTTCC	chr4	SEC24B	SC24B_HUMAN	TAC	Y	SEC24B_Y414	0.00056251	0.255863
CGTACTTGTGGGCTCCCTTC	chr17	MYH13	MYH13_HUMAN	TAC	Y	MYH13_Y1847	0.00056302	0.255863
GGTAGGTCCCGGCTCCAGGT	chr2	THAP4	THAP4_HUMAN	TAC	Y	THAP4_Y442	0.00056302	0.255863
TTTGTAAAAATCTTTGGCT	chr2	MAP2	MTAP2_HUMAN	TAC	Y	MAP2_Y796	0.00056302	0.255863
AGATCGGAGTAGCTGAAAGG	chr11	POLA2	DPOA2_HUMAN	TCC	S	POLA2_S443	0.00056422	0.255863
GGTAAATGGCCGCCCAGCTCC	chr20	PTPN1	PTN1_HUMAN	TAC	Y	PTPN1_Y20	0.00056448	0.255863
TCTGACTCCTTAATCTGCG	chr12	KDM2B	KDM2B_HUMAN	TCA	S	KDM2B_S705	0.00056448	0.255863
TTGTAGTTCTGAAAGTGAA	chr4	FGA	FIBA_HUMAN	TAC	Y	FGA_Y62	0.00056533	0.255936
CTGGACAGGGCTGAAGGTG	chr3	RAF1	RAF1_HUMAN	TCC	S	RAF1_S294	0.00056602	0.255936
CCGGAAGACCGCCTCCCAAT	chr5	PDZD2	PDZD2_HUMAN	TCT	S	PDZD2_S2373	0.00056683	0.255962
ATGTAGTCCCCTGAGAAGG	chr17	MAP3K14	M3K14_HUMAN	TAC	Y	MAP3K14_Y555	0.000568	0.255962
GAGGATGAAGAGGACGAGG	chr16	SETD1A	SET1A_HUMAN	TCC	S	SETD1A_S1057	0.00056815	0.255962
GAGACTGTGGGATGTAACAA	chr9	PTPDC1	PTPC1_HUMAN	TCT	S	PTPDC1_S438	0.00056921	0.256016
AGTAGGCCCGGGCCAGGGG	chr17	CACNA1G	CAC1G_HUMAN	TAC	Y	CACNA1G_Y2167	0.00057035	0.256016
GGGAGGTGTAGAGGCCCGGTG	chr5	SYNPO	SYNPO_HUMAN	TCC	S	SYNPO_S870	0.00057097	0.256016
GAAGACTGGGACAGGCGCC	chr1	RIMS3	RIMS3_HUMAN	TCT	S	RIMS3_S297	0.00057403	0.256016
CTGGTACAAGCTGAAGGCC	chr11	SERPINH1	SERPH_HUMAN	TAC	Y	SERPINH1_Y55	0.00057573	0.256016
GAGAAGTCCTCCGGCCCGG	chr19	RSPH6A	RSH6A_HUMAN	TCT	S	RSPH6A_S21	0.00057573	0.256016
CAGGTACAGGATGGCCGAG	chr19	MYO9B	MYO9B_HUMAN	TAC	Y	MYO9B_Y410	0.00057755	0.256016
CGGAGTCCTCGGACATGGT	chr17	SOX9	SOX9_HUMAN	TCC	S	SOX9_S30	0.0005786	0.256016
ACTGGGGAGCCTGGAGATGG	chr12	KMT2D	KMT2D_HUMAN	TCC	S	KMT2D_S1007	0.00058031	0.256016
CACGAGGAGCTGTAGCACG	chr7	HECW1	HECW1_HUMAN	TCG	S	HECW1_S686	0.00058046	0.256016
GGTAGGGGATGGGAGAGCG	chr4	DCHS2	PCD23_HUMAN	TAC	Y	DCHS2_Y2860	0.00058214	0.256016
AAGAGGAGCTCACAGGAATC	chrX	MAGEC1	MAGC1_HUMAN	TCT	S	MAGEC1_S450	0.00058225	0.256016
AGGAGGAGGAGGAGGATGGGG	chr19	REXO1	REXO1_HUMAN	TCC	S	REXO1_S585	0.00058225	0.256016
ATGGAGGTGGTCATGGTGG	chr17	KRT17	K1C17_HUMAN	TCC	S	KRT17_S4	0.00058225	0.256016
CCGAGACGGCTTCACCCAT	chr6	EHMT2	EHMT2_HUMAN	TCT	S	EHMT2_S413	0.00058225	0.256016
CCGAGACGGCTTCACCCAT	chr6	EHMT2	EHMT2_HUMAN	TCT	S	EHMT2_S356	0.00058225	0.256016
GGTACGTGATGCGGTAGCAG	chr6	FARS2	SYFM_HUMAN	TAC	Y	FARS2_Y418	0.00058225	0.256016
CCGGCGGACAGAGCGATCGC	chr4	GABRA4	GBRA4_HUMAN	TCC	S	GABRA4_S13	0.00058228	0.256016
ACGGTAGGGGCGGAGGTGG	chr16	PLA2G15	PAG15_HUMAN	TAC	Y	PLA2G15_Y8	0.00058321	0.256016
GGTACTGGAGGCACATCCG	chr11	SPI1	SPI1_HUMAN	TAC	Y	SPI1_Y121	0.00058321	0.256016
GGTAGGGTGGCTGCTCTGG	chr19	CHERP	CHERP_HUMAN	TAC	Y	CHERP_Y442	0.00058366	0.256016
TGGTACGTCCCTGCGGGCG	chr20	JPH2	JPH2_HUMAN	TAC	Y	JPH2_Y129	0.00058366	0.256016
GCGAGAAAATGCAGCCTTC	chr22	PEX26	PEX26_HUMAN	TCT	S	PEX26_S296	0.00058415	0.256016
CAGGACCCCACCTGTGGGC	chr19	TECR	TECR_HUMAN	TCC	S	TECR_S254	0.00058682	0.256882
AGGTAGCCACGGGTCATGT	chr18	LPIN2	LPIN2_HUMAN	TAC	Y	LPIN2_Y747	0.00058811	0.257143
TGTAGAAAAGCTGGAAGAA	chr11	ZBTB3	ZBTB3_HUMAN	TAC	Y	ZBTB3_Y103	0.00059011	0.257677
CATACAGGGTGTCTTCTGC	chr5	RANBP3L	RNB3L_HUMAN	TAT	Y	RANBP3L_Y58	0.00059077	0.257677
GCTGGATGCAGCAATGGGC	chr15	WDR61	WDR61_HUMAN	TCC	S	WDR61_S81	0.00059211	0.257677
GTGTAGATGACCGGGTTCA	chr9	S1PR3	S1PR3_HUMAN	TAC	Y	S1PR3_Y298	0.00059211	0.257677
TCTGAGGCCTTCCGCAAGG	chr7	FAM180A	F180A_HUMAN	TCA	S	FAM180A_S87	0.00059634	0.259101
TGGAGTCTTTCTTAGACCC	chr3	TF	TRFE_HUMAN	TCC	S	TF_S511	0.00059678	0.259101
CAGATAAAGGTGCAAATACT	chr11	ZW10	ZW10_HUMAN	TCT	S	ZW10_S701	0.00059769	0.259193
AGGAGGTGAAGTCGAACTGT	chr12	FAIM2	LFG2_HUMAN	TCC	S	FAIM2_S222	0.00059916	0.259527
TAGAGGGCTGTTGGGGAGAGT	chr1	OBSCN	OBSCN_HUMAN	TCT	S	OBSCN_S6591	0.0006018	0.26014
GTGAGATGATAACATTGGGGA	chr7	TRRAP	TRRAP_HUMAN	TCA	S	TRRAP_S1004	0.00060198	0.26014
GGTAAGACACTATCTCAGCAA	chr14	SYNE2	SYNE2_HUMAN	TAC	Y	SYNE2_Y3950	0.00060355	0.260212
TGGACTCAACTGAAGTTCCC	chr2	CPS1	CPSM_HUMAN	TCC	S	CPS1_S540	0.00060355	0.260212
ACAGAGGGCTGTAGGAGTC	chr7	IQCA1L	IQCAL_HUMAN	TCT	S	IQCA1L_S623	0.00060477	0.260314
AAGTATTCATTATAGTCAA	chrX	HPRT1	HPRT_HUMAN	TAC	Y	HPRT1_Y198	0.00060519	0.260314
TATAGACTTCTACTTGCTGC	chr2	GCC2	GCC2_HUMAN	TAT	Y	GCC2_Y1263	0.00060692	0.260755
GCCTGACTCCTTGCACTCC	chr4	NOCT	NOCT_HUMAN	TCA	S	NOCT_S276	0.00060782	0.260793
TGTAGCTGCTGCTCCAGTGG	chr18	ZNF396	ZN396_HUMAN	TAC	Y	ZNF396_Y46	0.0006089	0.260793
ACGTAACCCTGTGCGCCCG	chr4	NUDT6	NUDT6_HUMAN	TAC	Y	NUDT6_Y35	0.00060982	0.260793
GAAAGAGACACTAGAGTCTG	chr21	MCM3AP	GANP_HUMAN	TCT	S	MCM3AP_S1910	0.00060982	0.260793
CATAGCCCTGAGGGAGGGGAC	chr6	WDR46	WDR46_HUMAN	TAT	Y	WDR46_Y542	0.00061226	0.261534
TCGGTATAAGTCCAAAAGGT	chr16	SRCAP	SRCAP_HUMAN	TAT	Y	SRCAP_Y1951	0.00061326	0.26166
GGGGAGGCCTTGAGCCGCT	chr19	REXO1	REXO1_HUMAN	TCC	S	REXO1_S573	0.00061549	0.261956
GGGGCATAGACTTCGCGGGC	chr19	DOCK6	DOCK6_HUMAN	TAT	Y	DOCK6_Y541	0.00061608	0.261956
GCCAGACCTGGGAGGGAGG	chr16	PSMB10	PSB10_HUMAN	TCT	S	PSMB10_S238	0.00061654	0.261956
GCCCGAGTGGTCCACGGAC	chr1	ADGRB2	AGRB2_HUMAN	TCG	S	ADGRB2_S1404	0.00061752	0.261956
GTGAATCAACAGTAGTGAA	chr14	FANCM	FANCM_HUMAN	TCA	S	FANCM_S1768	0.00061816	0.261956
CAGGTAGAAGATGACCAGC	chr4	WFS1	WFS1_HUMAN	TAC	Y	WFS1_Y351	0.0006189	0.261956
CAGGGAAATGTTTCCCACA	chr22	SMARCB1	SNF5_HUMAN	TCC	S	SMARCB1_S274	0.00062047	0.261956
ACGTGATAGATGCTGGTCGG	chr8	SLC52A2	S52A2_HUMAN	TAT	Y	SLC52A2_Y430	0.00062121	0.261956
AAAGGATGGAGTGAAGTCT	chr3	EIF4G1	IF4G1_HUMAN	TCC	S	EIF4G1_S669	0.00062171	0.261956
ACCCGATACTTTCATATGC	chr13	PCDH8	PCDH8_HUMAN	TCG	S	PCDH8_S58	0.00062198	0.261956
CAGAGTAGAAAATCACCACA	chr2	UGGT1	UGGG1_HUMAN	TCT	S	UGGT1_S200	0.00062266	0.261956
ATGTACGAGTGGCCGCCGT	chr16	FOXF1	FOXF1_HUMAN	TAC	Y	FOXF1_Y224	0.00062302	0.261956
AGTAGTTCAGGTCTGGGGGC	chr14	JAG2	JAG2_HUMAN	TAC	Y	JAG2_Y310	0.00062423	0.261956
TCGGTAGAGGGAGTGCACC	chr15	SCAMP2	SCAM2_HUMAN	TAC	Y	SCAMP2_Y290	0.00062453	0.261956
CTCTGAATCCCAGTGAGGA	chr12	SH2B3	SH2B3_HUMAN	TCA	S	SH2B3_S486	0.00062593	0.261956
GAGATTGGGACGAATCCTCCC	chr12	FOXM1	FOXM1_HUMAN	TCT	S	FOXM1_S508	0.00062735	0.261956
GAGATTGGGACGAATCCTCCC	chr12	FOXM1	FOXM1_HUMAN	TCT	S	FOXM1_S493	0.00062735	0.261956
ACGGAGTGCGAGGAGGGCC	chr14	PAX9	PAX9_HUMAN	TCC	S	PAX9_S197	0.00062773	0.261956
CATGGAAGCCAAGATGGCC	chr3	CCR1	CCR1_HUMAN	TCC	S	CCR1_S165	0.00062773	0.261956
AGGAGCCCGAGGGTGAGGC	chr7	NACAD	NACAD_HUMAN	TCC	S	NACAD_S219	0.00062892	0.261956
ATAGGAGAGTCTGATATCC	chr1	VPS13D	VP13D_HUMAN	TCC	S	VPS13D_S2579	0.00063017	0.261956
GGAAGAATAGGTGAAGCGG	chr16	ZNF785	ZN785_HUMAN	TCT	S	ZNF785_S324	0.00063055	0.261956
CGGGAGCTCAGGCCCGAGT	chr2	NRP2	NRP2_HUMAN	TCC	S	NRP2_S899	0.00063203	0.261956
GGAGAACCAGGTGTTGATG	chr19	MUC16	MUC16_HUMAN	TCT	S	MUC16_S6060	0.00063299	0.261956
CAGGGAACTACATTTAGAA	chr6	ZNF318	ZN318_HUMAN	TCC	S	ZNF318_S2202	0.00063309	0.261956
GAGATCGTTCTGACCTGGAAT	chr3	SETD2	SETD2_HUMAN	TCT	S	SETD2_S425	0.00063361	0.261956
GCCAGGGACTCAGGGATGGG	chrX	ZC4H2	ZC4H2_HUMAN	TCC	S	ZC4H2_S154	0.00063394	0.261956
GCCAGGGACTCAGGGATGGG	chrX	ZC4H2	ZC4H2_HUMAN	TCC	S	ZC4H2_S131	0.00063394	0.261956
CGGGGACCGCTCTGGGGAC	chr5	FGFR4	FGFR4_HUMAN	TCC	S	FGFR4_S245	0.00063467	0.261956
GAGAGGTAGAAGCCGTCATA	chr19	SBNO2	SBNO2_HUMAN	TAC	Y	SBNO2_Y1068	0.00063581	0.261956
CTTTCATATGTGTCATTTGC	chr11	IL10RA	I10R1_HUMAN	TAT	Y	IL10RA_Y157	0.00063731	0.261956
GAGAGATACAGGGACCAGG	chr1	MEF2D	MEF2D_HUMAN	TCT	S	MEF2D_S411	0.00063731	0.261956
GGGAGTCTCCCAGTACGTTGG	chr5	SLC1A3	EAA1_HUMAN	TCC	S	SLC1A3_S488	0.00063853	0.261956
TGTACACACAGAGGTTTGCT	chr20	RALGAPA2	RGPA2_HUMAN	TAC	Y	RALGAPA2_Y614	0.00063863	0.261956
GGGTAGTGGGAGGCACCAT	chr2	CSRNP3	CSRN3_HUMAN	TAC	Y	CSRNP3_Y493	0.00063868	0.261956
CCCTGGGAAGCAGTCTCTGC	chr9	COL15A1	COFA1_HUMAN	TCC	S	COL15A1_S37	0.00064139	0.262511
TGTAGTACAAGGCTTCTGT	chr1	ADPRHL2	ARHL2_HUMAN	TAC	Y	ADPRHL2_Y75	0.00064145	0.262511
TGTAGGTGACGTTGCAGTGG	chr11	LDLRAD3	LRAD3_HUMAN	TAC	Y	LDLRAD3_Y233	0.00064225	0.262549
CAGAGCCTCCGAACTGCGG	chr7	THSD7A	THS7A_HUMAN	TCT	S	THSD7A_S230	0.00064315	0.262627
AGGTAGCCGAAGTGGTGCA	chr15	DISP2	DISP2_HUMAN	TAC	Y	DISP2_Y591	0.00064413	0.262738
CCAGAAGGTGAAAGTCCAG	chr8	ADHFE1	HOT_HUMAN	TCT	S	ADHFE1_S39	0.00064808	0.262759
AAATAAATATTGGCCCCCG	chr17	METRNL	METRL_HUMAN	TAT	Y	METRNL_Y120	0.00064983	0.262759
GGGAGACCTGTCTCATCATGC	chr1	JAK1	JAK1_HUMAN	TCC	S	JAK1_S646	0.00064983	0.262759
AGTAATCTGGGGAAGAGGAG	chr1	GUK1	KGUA_HUMAN	TAC	Y	GUK1_Y53	0.0006499	0.262759
CAAGGACTCAGGCTGGGCT	chr16	SF3B3	SF3B3_HUMAN	TCC	S	SF3B3_S639	0.0006499	0.262759
CGGAGGAGGCAGGAGAAGGAG	chr10	KIAA1217	SKT_HUMAN	TCC	S	KIAA1217_S1903	0.0006499	0.262759
CGTAGAGACGAACAGGTCC	chr10	AIFM2	AIFM2_HUMAN	TCT	S	AIFM2_S362	0.0006499	0.262759
CTGAGACGATCTGTGGGAAGT	chr19	ISOC2	ISOC2_HUMAN	TCA	S	ISOC2_S39	0.0006499	0.262759
GGAGTATGCCTTCTTGGGC	chr19	ZC3H4	ZC3H4_HUMAN	TAC	Y	ZC3H4_Y182	0.00065127	0.262759
TTGGAGAAACCCTGGGGGG	chr17	KAT2A	KAT2A_HUMAN	TCC	S	KAT2A_S628	0.00065127	0.262759
TGGAGAGCTCGAGCTCCACG	chr1	CROCC	CROCC_HUMAN	TCC	S	CROCC_S723	0.00065254	0.262966
GTGGTAGGGCGGGTGGTGC	chr1	SFPQ	SFPQ_HUMAN	TAC	Y	SFPQ_Y251	0.0006532	0.262966
GCGACACCCTGGGGAAGACG	chr19	CCDC61	CCD61_HUMAN	TCG	S	CCDC61_S186	0.00065774	0.263428
GGGCGAGGGGGCAAAACCC	chr11	RBMXL2	RMXL2_HUMAN	TCG	S	RBMXL2_S234	0.00065774	0.263428
TTTGTAATTTCCTGTTTGT	chr2	LRPPRC	LPPRC_HUMAN	TAC	Y	LRPPRC_Y904	0.00065774	0.263428
GTGACATATCCCTGCTCTC	chr9	ZNF169	ZN169_HUMAN	TCA	S	ZNF169_S2	0.00065836	0.263428
GCCAGAGGCCGGGTCCAGC	chr18	GREB1L	GRB1L_HUMAN	TCT	S	GREB1L_S1306	0.00065861	0.263428
GGCCGACATGGGGCGGCCA	chr15	AP3B2	AP3B2_HUMAN	TCG	S	AP3B2_S2	0.00065861	0.263428
GAAGGAGCCGCTCAGCCCG	chr11	ADAMTS8	ATS8_HUMAN	TCC	S	ADAMTS8_S125	0.00066118	0.263755
CGGTCATACAGGCTTTGTGA	chr16	C16orf96	CP096_HUMAN	TAT	Y	C16orf96_Y1055	0.0006618	0.263755
GAGACCACATGATGCGGAT	chr1	PABPC4	PABP4_HUMAN	TCT	S	PABPC4_S87	0.00066279	0.263755
GGGTAGTCGCAGAGGCCCA	chr22	TTLL12	TTL12_HUMAN	TAC	Y	TTLL12_Y574	0.00066279	0.263755
AATGGACTGGGAGAGAGGA	chr19	PALM3	PALM3_HUMAN	TCC	S	PALM3_S126	0.00066314	0.263755
TGTACAGGGGCTGGGTCTG	chr17	TRIM65	TRI65_HUMAN	TAC	Y	TRIM65_Y475	0.000664	0.263755
GCCACGGATTCTTGAGAGGC	chr16	SLX4	SLX4_HUMAN	TCC	S	SLX4_S1702	0.0006651	0.263755
TATACTGAATTTCTCTTTGA	chr17	ABCA5	ABCA5_HUMAN	TAT	Y	ABCA5_Y1552	0.00066512	0.263755
GCGACAAGTCAGCCTCGTCC	chr5	PCDHA1	PCDA1_HUMAN	TCG	S	PCDHA1_S643	0.00066682	0.264147
TGTGTACCATTCTGGCATG	chr8	DLC1	RHG07_HUMAN	TAC	Y	DLC1_Y1496	0.00066964	0.264736
GTGGACATTTCACGGCGTA	chr7	GPR37	GPR37_HUMAN	TCC	S	GPR37_S604	0.00067045	0.264736
TGGACAGCAGAGCCTTGGTT	chr10	KNDC1	KNDC1_HUMAN	TCC	S	KNDC1_S264	0.00067045	0.264736
GTGAGGGCGACCGCCTTCCG	chr12	RIMBP2	RIMB2_HUMAN	TCA	S	RIMBP2_S651	0.00067281	0.265386
TCTGATGCACCGTCCCCCA	chr16	KIAA0513	K0513_HUMAN	TCA	S	KIAA0513_S43	0.00067527	0.265945
ATGGGATTCGGACGTTGCT	chr4	BEND4	BEND4_HUMAN	TCC	S	BEND4_S301	0.00067635	0.265945
GGTAACTAGCTAAGTGATAAA	chr7	ABCA13	ABCAD_HUMAN	TAC	Y	ABCA13_Y1603	0.00067809	0.265945
AATACTGAGGTGGTGGCAC	chr9	WNK2	WNK2_HUMAN	TAT	Y	WNK2_Y833	0.00067875	0.265945
GCTGTACACTGGTCCGCAG	chr1	TAF5L	TAF5L_HUMAN	TAC	Y	TAF5L_Y346	0.00067875	0.265945
TGGTACTTATCAGCCCAGC	chr12	ALDH2	ALDH2_HUMAN	TAC	Y	ALDH2_Y156	0.00067875	0.265945
GACTCCGACTGTGGGAAAAG	chr7	INTS1	INT1_HUMAN	TCG	S	INTS1_S1144	0.00067925	0.265945
GGTAGTCGTTGTCCTCCTC	chr4	PCGF3	PCGF3_HUMAN	TAC	Y	PCGF3_Y148	0.00068074	0.266033
TGTAATGCAGCGGGTGGCAGA	chr10	OR13A1	O13A1_HUMAN	TAC	Y	OR13A1_Y150	0.00068091	0.266033
AAGTAACCCTGTGTATTTC	chr10	ZEB1	ZEB1_HUMAN	TAC	Y	ZEB1_Y719	0.00068366	0.266573
GACATTGATGGTATGATCTG	chrX	KDM6A	KDM6A_HUMAN	TCA	S	KDM6A_S884	0.00068373	0.266573
GCAATTGAATTCACAGCCTG	chr7	SRI	SORCN_HUMAN	TCA	S	SRI_S143	0.00068527	0.266613
GGAGACAACTCCCTGGTTT	chr1	SPOCD1	SPOC1_HUMAN	TCT	S	SPOCD1_S838	0.00068527	0.266613
GCCCTATAAAGCTGAAGTCC	chr3	ACAP2	ACAP2_HUMAN	TAT	Y	ACAP2_Y611	0.00068655	0.266685
CTGAGTCTGTCTTTGAAGA	chr9	BNC2	BNC2_HUMAN	TCA	S	BNC2_S280	0.00068737	0.266685
GTGTACAGGGAAGGCCTTT	chr19	KLK3	KLK3_HUMAN	TAC	Y	KLK3_Y243	0.00068852	0.266685
TAGGTAGAACCTGGGGAAAG	chr10	DLG5	DLG5_HUMAN	TCT	S	DLG5_S103	0.00068923	0.266685
GACAAAGAAGATAAAGAACT	chr18	SMCHD1	SMHD1_HUMAN	TCT	S	SMCHD1_S1193	0.00068937	0.266685
CTCGACAGCCCCGCGTTCT	chr19	JUNB	JUNB_HUMAN	TCG	S	JUNB_S311	0.00068977	0.266685
AGCGGATTTGGAGTTTATC	chr10	MRC1	MRC1_HUMAN	TCC	S	MRC1_S236	0.00069219	0.267342
GATGTACTGGATGATGGTG	chr1	MTHFR	MTHR_HUMAN	TAC	Y	MTHFR_Y611	0.00069343	0.267542
GGTATTCAGGGAAAATAGC	chr7	TRRAP	TRRAP_HUMAN	TAC	Y	TRRAP_Y2817	0.00069441	0.267642
GAGAAGGCAAGATATGGAC	chr16	SRCAP	SRCAP_HUMAN	TCT	S	SRCAP_S2484	0.00069782	0.268677
GAGAGCTCACTCTGGAGCTT	chr15	NPAP1	NPAP1_HUMAN	TCT	S	NPAP1_S599	0.00069977	0.26908
GGCTGAGGAAACATTTCTC	chr11	GAB2	GAB2_HUMAN	TCA	S	GAB2_S133	0.00070032	0.26908
GCTGACTCCAGGCAGAACA	chr12	PZP	PZP_HUMAN	TCA	S	PZP_S1136	0.00070346	0.269882
AGTAATCCTGAGTTAAAGAG	chr8	RDH10	RDH10_HUMAN	TAC	Y	RDH10_Y210	0.00070459	0.269882
GGGAATGCCAGGGCAGGGTG	chr1	THEMIS2	THMS2_HUMAN	TCC	S	THEMIS2_S201	0.00070459	0.269882
TTGGACTTCTCTGCCCCCA	chr5	AHRR	AHRR_HUMAN	TCC	S	AHRR_S34	0.00070564	0.269908
GCCACGTAGGTAGCCACTGC	chr19	FCGBP	FCGBP_HUMAN	TAC	Y	FCGBP_Y3514	0.00070628	0.269908
AGTACCAAAGCTGGGCAACC	chr18	PIEZO2	PIEZ2_HUMAN	TAC	Y	PIEZO2_Y2296	0.00070757	0.269908
CGTACTCAGTGCCTGAGACC	chr22	SCUBE1	SCUB1_HUMAN	TAC	Y	SCUBE1_Y603	0.00070757	0.269908
GATAGGGCGGCCGCTCGAA	chr19	CHERP	CHERP_HUMAN	TAT	Y	CHERP_Y567	0.00070901	0.269936
TGCGTCGAAGTGGGTTGTCG	chr7	PODXL	PODXL_HUMAN	TCG	S	PODXL_S194	0.0007091	0.269936
TAGACAGCAAAGAAAATAAAC	chr18	DYM	DYM_HUMAN	TCT	S	DYM_S493	0.00071192	0.270587
TCTAAGGAATAAAACTCAAT	chr16	HYDIN	HYDIN_HUMAN	TCC	S	HYDIN_S1861	0.00071227	0.270587
CCGACTCGCGGCTGACGTCCT	chr1	NPHP4	NPHP4_HUMAN	TCG	S	NPHP4_S908	0.00071474	0.271208
TCCGGTGAAAAGGAAAAGAC	chr19	BRSK1	BRSK1_HUMAN	TCA	S	BRSK1_S456	0.00071578	0.271208
TGTAAGCTACATAGAACTCTG	chr1	F5	FA5_HUMAN	TAC	Y	F5_Y1997	0.00071734	0.271208
AGGGACTGCTCCAGCACAA	chr1	RYR2	RYR2_HUMAN	TCC	S	RYR2_S72	0.00071753	0.271208
CAAAGAGTGGATAGAATCT	chr6	CUL9	CUL9_HUMAN	TCT	S	CUL9_S821	0.00071756	0.271208
CATCGAAGGGTATCCACTC	chr1	CACNA1E	CAC1E_HUMAN	TCG	S	CACNA1E_S1937	0.00072038	0.271769
TTCTGAGATGATGATTCTGT	chr7	PCLO	PCLO_HUMAN	TCT	S	PCLO_S1145	0.00072051	0.271769
CTGATCTGCTTGGGAGAACT	chr3	KCNH8	KCNH8_HUMAN	TCA	S	KCNH8_S1050	0.00072246	0.271907
AGTAGGCATAGACATGCTGGG	chr1	CSF3R	CSF3R_HUMAN	TAC	Y	CSF3R_Y521	0.00072319	0.271907
GTCATAGTAATCCTCGGAC	chr4	INTU	INTU_HUMAN	TAT	Y	INTU_Y506	0.00072377	0.271907
GGTAGATGCCCTCGGAGGTC	chr11	ARAP1	ARAP1_HUMAN	TAC	Y	ARAP1_Y992	0.00072467	0.271907
CCGAAGGGTCTCTGAGAGCCT	chr8	PXDNL	PXDNL_HUMAN	TCG	S	PXDNL_S914	0.00072516	0.271907
ACCGTAGTCCCGTAGGGTG	chr9	GBA2	GBA2_HUMAN	TAC	Y	GBA2_Y520	0.00072592	0.271907
TATAATTGTGGGGGAAGTAT	chr11	DNHD1	DNHD1_HUMAN	TAT	Y	DNHD1_Y676	0.00072601	0.271907
AGGAGCTGGTGCAGCCTGAC	chr21	KRTAP10-3	KR103_HUMAN	TCC	S	KRTAP10-3_S74	0.00073002	0.272583
GTGAGGGCTGGGCCTCGGG	chr20	HRH3	HRH3_HUMAN	TCA	S	HRH3_S251	0.00073002	0.272583
TGGAGACTACCACGGCCACG	chr10	CNNM2	CNNM2_HUMAN	TCC	S	CNNM2_S348	0.00073002	0.272583
GGTAGAAGCAGTGGTCCTGC	chr10	ADAM8	ADAM8_HUMAN	TAC	Y	ADAM8_Y107	0.00073101	0.272612
GGTAGATGGGGTTAGATTGCA	chr19	RGL3	RGL3_HUMAN	TAC	Y	RGL3_Y356	0.00073165	0.272612
TCAATGGAAAACCAATTGTC	chr11	FAM111B	F111B_HUMAN	TCC	S	FAM111B_S531	0.00073312	0.272612
AAGAGCTGAAGAGCCAGCCA	chr15	TMEM202	TM202_HUMAN	TCT	S	TMEM202_S139	0.00073324	0.272612
CCCTGAAATGATAGGGTCC	chr17	ZBTB4	ZBTB4_HUMAN	TCA	S	ZBTB4_S853	0.00073447	0.272612
GATAGTCCTTCCTGGTGTTG	chr2	HAAO	3HAO_HUMAN	TAT	Y	HAAO_Y46	0.00073568	0.272612
GGCGGACTCTGCATCTTTA	chr15	SEMA6D	SEM6D_HUMAN	TCC	S	SEMA6D_S703	0.00073568	0.272612
GCAGGAGCAGGTGTAGGAG	chr2	SNED1	SNED1_HUMAN	TCC	S	SNED1_S298	0.00073729	0.272612
AAATGAGGTCCTCAGGATA	chr2	DNAH6	DYH6_HUMAN	TCA	S	DNAH6_S3972	0.00073767	0.272612
GGGGAATTATGCTGAAGGG	chr2	ZC3H6	ZC3H6_HUMAN	TCC	S	ZC3H6_S74	0.00074023	0.272612
GGTACTTCCCCAGCACACTT	chr3	HES1	HES1_HUMAN	TAC	Y	HES1_Y110	0.00074125	0.272612
TCGTAGAGCTCGTCCACCT	chr19	SBK2	SBK2_HUMAN	TAC	Y	SBK2_Y62	0.00074125	0.272612
AGGAGAGCTTCTTCATTCCC	chr12	DCN	PGS2_HUMAN	TCC	S	DCN_S203	0.00074269	0.272612
GACAGAGAAGGCCTGTATA	chr11	ART5	NAR5_HUMAN	TCT	S	ART5_S214	0.00074269	0.272612
GAGGACGGGAACTTCAGAG	chr4	KLF3	KLF3_HUMAN	TCC	S	KLF3_S86	0.00074269	0.272612
AGTAGAATGGTAGACTACA	chr15	PRTG	PRTG_HUMAN	TCT	S	PRTG_S813	0.00074293	0.272612
ACGGACTGCCTCTGCGATC	chr19	ZSCAN18	ZSC18_HUMAN	TCC	S	ZSCAN18_S353	0.00074485	0.272612
TTAGATTCATCACTGCTAT	chr4	DSPP	DSPP_HUMAN	TCT	S	DSPP_S471	0.00074485	0.272612
AGTACCTGAAAAACACAAA	chr11	SLC1A2	EAA2_HUMAN	TAC	Y	SLC1A2_Y287	0.00074555	0.272612
CGTAGTAAGGCAGTGCTGTG	chr17	CYB561	CY561_HUMAN	TAC	Y	CYB561_Y16	0.00074574	0.272612
CGTAGAGAAGAGCTGACTTGT	chr22	SEZ6L	SE6L1_HUMAN	TAC	Y	SEZ6L_Y520	0.00074625	0.272612
GGTGGAGCGGGTGCCCATG	chr15	FURIN	FURIN_HUMAN	TCC	S	FURIN_S513	0.00074643	0.272612
CACGGACTGCCCCGCTGGC	chr17	PHB	PHB_HUMAN	TCC	S	PHB_S265	0.00074709	0.272612
CCAGATGCAGGGAGGGGTG	chr1	ENAH	ENAH_HUMAN	TCT	S	ENAH_S375	0.00074812	0.272612
CGGAGAAGTACAGCTGCTT	chr9	EHMT1	EHMT1_HUMAN	TCC	S	EHMT1_S745	0.00074856	0.272612
AGGAAACAGGAGGTGAAGTCA	chr19	MUC16	MUC16_HUMAN	TCC	S	MUC16_S6817	0.00074995	0.272612
TGGACGTTGACATAGCGAG	chr5	EIF4EBP3	4EBP3_HUMAN	TCC	S	EIF4EBP3_S4	0.00074995	0.272612
AGCACGGAGGAGGGCACCCG	chr8	GATA4	GATA4_HUMAN	TCC	S	GATA4_S47	0.00075138	0.272762
AATACTGGGATATTTCATT	chr1	TIPRL	TIPRL_HUMAN	TAT	Y	TIPRL_Y241	0.0007542	0.272762
TTTGTATACTAACCGGCAA	chr11	SLC37A2	G6PT3_HUMAN	TAC	Y	SLC37A2_Y482	0.00075506	0.272762
AGTGAGTTGCGGCGAGTCT	chr1	ATP1A4	AT1A4_HUMAN	TCA	S	ATP1A4_S949	0.0007553	0.272762
GGGAGAGAGGAAGAGGTGGG	chr7	MUC3A	MUC3A_HUMAN	TCT	S	MUC3A_S373	0.0007553	0.272762
GGGAGAGAGGAAGAGGTGGG	chr7	MUC3A	MUC3A_HUMAN	TCT	S	MUC3A_S1124	0.0007553	0.272762
TAGAGAACTGGTGCCCTGT	chr19	ZIM2	ZIM2_HUMAN	TCT	S	ZIM2_S220	0.00075663	0.272762
GAAGTAGGCAGGGTGGGGC	chr2	SLC11A1	NRAM1_HUMAN	TAC	Y	SLC11A1_Y496	0.00075702	0.272762
GTGAATAGCTGGGTGATGTC	chr17	POLR2A	RPB1_HUMAN	TCA	S	POLR2A_S1770	0.0007576	0.272762
TCATACCCTGTGATAGAGA	chr9	TMEM245	TM245_HUMAN	TAT	Y	TMEM245_Y292	0.00075772	0.272762
GGGTAATGTTCATGTACCC	chr6	ZNF165	ZN165_HUMAN	TAC	Y	ZNF165_Y113	0.00075984	0.27326
GAGACTCCTGAACAGCCAAAC	chrX	CAPN6	CAN6_HUMAN	TCT	S	CAPN6_S95	0.00076169	0.27366
CCCTCCGAGTAGCGGTGCTG	chr2	ALMS1	ALMS1_HUMAN	TCG	S	ALMS1_S99	0.00076266	0.273662
GGGAGTGCCTGAAGTCCTCC	chr8	RBM12B	RB12B_HUMAN	TCC	S	RBM12B_S575	0.00076391	0.273662
GGTAGGTCTTGCCCGTGCCGC	chr1	NAV1	NAV1_HUMAN	TAC	Y	NAV1_Y1566	0.00076391	0.273662
CCTCTGTAAGTATCTGGAGT	chr4	ETNPPL	AT2L1_HUMAN	TAC	Y	ETNPPL_Y174	0.00076594	0.273868
AGGAATGTGGCAGAGGGCT	chr8	SCRIB	SCRIB_HUMAN	TCC	S	SCRIB_S962	0.00076744	0.273868
GGTAGGCGCTATCTCCGCG	chr12	ERBB3	ERBB3_HUMAN	TAC	Y	ERBB3_Y1132	0.00076744	0.273868
GGTAGGTCCAGTAGTGCCGGC	chr16	CA7	CAH7_HUMAN	TAC	Y	CA7_Y196	0.00076744	0.273868
CAGAACCATTATCACTGAGT	chr15	CEP152	CE152_HUMAN	TCT	S	CEP152_S1487	0.00076899	0.273884
AACATATGCCAGCATAATG	chr1	RNF19B	RN19B_HUMAN	TAT	Y	RNF19B_Y431	0.00076948	0.273884
GAGGAGTAATCTTCACCCT	chr11	TNKS1BP1	TB182_HUMAN	TCC	S	TNKS1BP1_S1415	0.0007697	0.273884
CTGACTTGATGGCCGCATACA	chr15	LRRK1	LRRK1_HUMAN	TCA	S	LRRK1_S204	0.00077136	0.273949
GTCTGACTTGGTGACACTC	chr11	PPP1R32	PPR32_HUMAN	TCA	S	PPP1R32_S240	0.00077136	0.273949
CAGCTGGAGCCCGAGGCGTC	chr7	KCNH2	KCNH2_HUMAN	TCC	S	KCNH2_S263	0.00077258	0.27412
TCATACTTCTTCTCGATTT	chr11	TAGLN	TAGL_HUMAN	TAT	Y	TAGLN_Y22	0.00077393	0.274287
AATACAAGGTGAAGTCTCC	chr11	TRIM66	TRI66_HUMAN	TAT	Y	TRIM66_Y64	0.00077455	0.274287
ACGTACTGGACGTCGTCCA	chr19	PEPD	PEPD_HUMAN	TAC	Y	PEPD_Y128	0.00077637	0.274287
CAGACACAAACTTATCTCC	chr14	DAAM1	DAAM1_HUMAN	TCT	S	DAAM1_S926	0.00077637	0.274287
CATAGAGGTTGATGTTGGCTG	chr4	MAN2B2	MA2B2_HUMAN	TAT	Y	MAN2B2_Y262	0.00077675	0.274287
TTTGATTTGTGCTGCAGTG	chrX	CNKSR2	CNKR2_HUMAN	TCA	S	CNKSR2_S547	0.00077764	0.274298
CATAGGCAGAGTAGGCATCAG	chr15	CILP	CILP1_HUMAN	TAT	Y	CILP_Y823	0.00077957	0.274298
GGTACAAGGCTGGGCGGGGT	chr19	XAB2	SYF1_HUMAN	TAC	Y	XAB2_Y596	0.00078014	0.274298
GGGCTGTACTTCTGAGAAAG	chr10	NRBF2	NRBF2_HUMAN	TAC	Y	NRBF2_Y119	0.00078186	0.274298
AGTAAGGGGTCCTTGAGTT	chr4	PCDH10	PCD10_HUMAN	TAC	Y	PCDH10_Y63	0.00078187	0.274298
GGGAGAGCTGGATGTTCTC	chr11	FOXRED1	FXRD1_HUMAN	TCC	S	FOXRED1_S128	0.00078239	0.274298
AGGAAGATGCCACTTTATT	chr4	ANKRD17	ANR17_HUMAN	TCC	S	ANKRD17_S2074	0.00078344	0.274298
AGGAAGATGCCACTTTATT	chr4	ANKRD17	ANR17_HUMAN	TCC	S	ANKRD17_S1961	0.00078344	0.274298
CAGGTAATGCTGCAGGCCC	chr21	ADAMTS5	ATS5_HUMAN	TAC	Y	ADAMTS5_Y290	0.00078344	0.274298
ATGGAATTGACATTATAGG	chr8	KAT6A	KAT6A_HUMAN	TCC	S	KAT6A_S1913	0.00078461	0.274431
GCGATGGAGGCCCCGGGGT	chr19	SYT5	SYT5_HUMAN	TCG	S	SYT5_S12	0.0007853	0.274431
AGGAGAAGGCCAGCAGCACC	chr9	TBC1D2	TBD2A_HUMAN	TCC	S	TBC1D2_S243	0.00078683	0.274448
AGGAGAAGGCCAGCAGCACC	chr9	TBC1D2	TBD2A_HUMAN	TCC	S	TBC1D2_S703	0.00078683	0.274448
AACATATTCCTTTAGATGA	chr1	HMCN1	HMCN1_HUMAN	TAT	Y	HMCN1_Y4088	0.00078802	0.274605
CACAGAACCCACATCTAGT	chr2	LRP1B	LRP1B_HUMAN	TCT	S	LRP1B_S2270	0.00079084	0.275329
AAGATGGCACTTGACCACGA	chr17	ZNF652	ZN652_HUMAN	TCT	S	ZNF652_S34	0.00079166	0.275356
CTGGTGGACACATCAGAGGG	chr5	FAM170A	F170A_HUMAN	TCC	S	FAM170A_S177	0.00079366	0.275614
GATGTAGCGCTGCAATTTG	chr22	PNPLA5	PLPL5_HUMAN	TAC	Y	PNPLA5_Y166	0.00079389	0.275614
GAAGGAGATGATCTCCCGC	chr14	PCK2	PCKGM_HUMAN	TCC	S	PCK2_S248	0.00079548	0.27565
GGAGAAACATATGATCTTG	chr10	WAC	WAC_HUMAN	TCT	S	WAC_S452	0.00079548	0.27565
GAAAGGGAGGATGCAGCCGG	chr15	MKRN3	MKRN3_HUMAN	TCC	S	MKRN3_S165	0.00079648	0.2757
GGTAGTACACCTGCGGACGCA	chr7	TRRAP	TRRAP_HUMAN	TAC	Y	TRRAP_Y1975	0.00079711	0.2757
GAAGATCCAATAGCCAAAG	chr12	NEDD1	NEDD1_HUMAN	TCT	S	NEDD1_S267	0.00080212	0.275831
GATATGCAAAGGAGACGTCT	chr6	TAP2	TAP2_HUMAN	TAT	Y	TAP2_Y477	0.00080212	0.275831
GGGTACAGGGACTGGAGAC	chr11	ST5	ST5_HUMAN	TAC	Y	ST5_Y462	0.00080212	0.275831
TAGAGCTGTGGCTGGGCTGC	chr2	INO80D	IN80D_HUMAN	TCT	S	INO80D_S999	0.00080294	0.275831
TGGACGGGCCGGACGACGCG	chr16	FOXF1	FOXF1_HUMAN	TCC	S	FOXF1_S34	0.00080472	0.275831
TCTGAGCCTGAAAAGACTT	chr6	DST	DYST_HUMAN	TCA	S	DST_S706	0.00080501	0.275831
TCTGAGCCTGAAAAGACTT	chr6	DST	DYST_HUMAN	TCA	S	DST_S1032	0.00080501	0.275831
ACAGACTTGGCAATGACAA	chr12	PTPRB	PTPRB_HUMAN	TCT	S	PTPRB_S603	0.00080614	0.275831
ACAGACTTGGCAATGACAA	chr12	PTPRB	PTPRB_HUMAN	TCT	S	PTPRB_S693	0.00080614	0.275831
TGTAGTTATCAAAGAGATC	chr4	USP46	UBP46_HUMAN	TAC	Y	USP46_Y116	0.00080652	0.275831
CAGAGCCCAGGCCCAAGTTC	chr6	MUC22	MUC22_HUMAN	TCT	S	MUC22_S1717	0.00080703	0.275831
CATAGGGCCTCTTCTTCCTT	chr16	CIITA	C2TA_HUMAN	TAT	Y	CIITA_Y747	0.00080779	0.275831
GGGACTTGGCGGGTGTTGGC	chr2	DNAH6	DYH6_HUMAN	TCC	S	DNAH6_S2291	0.00080779	0.275831
TCTGAAGGGCAGTACTCCG	chr18	SPIRE1	SPIR1_HUMAN	TCA	S	SPIRE1_S749	0.00080865	0.275831
TCTGAAGGGCAGTACTCCG	chr18	SPIRE1	SPIR1_HUMAN	TCA	S	SPIRE1_S735	0.00080865	0.275831
AGGAGGTATTTACTGCTTCC	chr21	EVA1C	EVA1C_HUMAN	TAC	Y	EVA1C_Y151	0.00081057	0.276232
GCGAGGCTGGCTTTGCGCC	chr6	FNDC1	FNDC1_HUMAN	TCG	S	FNDC1_S695	0.00081269	0.276685
GAGATCCTGCAGATATGTCT	chrX	SPANXN4	SPXN4_HUMAN	TCT	S	SPANXN4_S92	0.00081339	0.276685
AGGATTCCTTTATGGGGTCAG	chr3	ACPP	PPAP_HUMAN	TCC	S	ACPP_S61	0.0008154	0.276958
ATGGAGACCTGCAGGGGAG	chr17	SCN4A	SCN4A_HUMAN	TCC	S	SCN4A_S1108	0.00081755	0.276958
CCTCGATGCACCCTGAGCC	chr2	MARCO	MARCO_HUMAN	TCG	S	MARCO_S111	0.00081899	0.276958
GAATAGCTGTCTCTGTGAG	chr6	PSMB8	PSB8_HUMAN	TAT	Y	PSMB8_Y241	0.00081903	0.276958
GCGATAGGCCGAGTTCGCC	chr16	MGRN1	MGRN1_HUMAN	TAT	Y	MGRN1_Y23	0.00082015	0.276958
TGTAGCGCGACCGGCTGTA	chr11	SRSF8	SRSF8_HUMAN	TAC	Y	SRSF8_Y170	0.00082084	0.276958
CTCTGAGCTGTTCCTCAGC	chr5	IL17B	IL17B_HUMAN	TCA	S	IL17B_S77	0.00082185	0.276958
TTGATGCCTTTGTGATCTG	chr10	FFAR4	FFAR4_HUMAN	TCA	S	FFAR4_S253	0.00082185	0.276958
CTGAATCCAGGGCCGCACGC	chr12	CMAS	NEUA_HUMAN	TCA	S	CMAS_S82	0.00082237	0.276958
TACAGAGAAGCTGGACTGTT	chr8	RGS22	RGS22_HUMAN	TCT	S	RGS22_S924	0.00082237	0.276958
GAGATATATCAATAAAGCGA	chr15	INO80	INO80_HUMAN	TCT	S	INO80_S897	0.00082467	0.276958
GGCTGAGTTCAGGTGCATC	chr11	BCL9L	BCL9L_HUMAN	TCA	S	BCL9L_S1149	0.00082489	0.276958
ACGGAGCAGATCACATTGC	chr10	CYP2C8	CP2C8_HUMAN	TCC	S	CYP2C8_S180	0.00082509	0.276958
CATAATACACAATACGCAC	chr4	THEGL	THEGL_HUMAN	TAT	Y	THEGL_Y436	0.00082657	0.276958
GCGTGATGCCTCAGGTGGT	chr12	KMT2D	KMT2D_HUMAN	TCA	S	KMT2D_S465	0.00082671	0.276958
GCGTGATGCCTCAGGTGGT	chr12	KMT2D	KMT2D_HUMAN	TCA	S	KMT2D_S624	0.00082671	0.276958
TTACGGGAGTCATCTTCGGC	chr12	LIMA1	LIMA1_HUMAN	TCC	S	LIMA1_S343	0.00082749	0.276958
ATCGTAACTACCCCCGACC	chr4	BOD1L1	BD1L1_HUMAN	TAC	Y	BOD1L1_Y2008	0.00082823	0.276958
AGTAGGCTGCCGCGTTAGAC	chr5	CTNND2	CTND2_HUMAN	TAC	Y	CTNND2_Y573	0.00082935	0.276958
GGAGTACCCCTGACTCATG	chr11	CBL	CBL_HUMAN	TAC	Y	CBL_Y869	0.00082935	0.276958
TTGGGGTAGGCAGATCCAGG	chr17	SMCR8	SMCR8_HUMAN	TAC	Y	SMCR8_Y112	0.0008303	0.276958
AACACGGAGCGCTGCACTGT	chr16	CLEC16A	CL16A_HUMAN	TCC	S	CLEC16A_S871	0.00083157	0.276958
GATAGTAGTGGGCTTTAGAG	chr2	PCGF1	PCGF1_HUMAN	TAT	Y	PCGF1_Y163	0.00083292	0.276958
CAGAGCTTTCTGTAAACAG	chr19	LAIR2	LAIR2_HUMAN	TCT	S	LAIR2_S124	0.00083312	0.276958
CAGAGCTTTCTGTAAACAG	chr19	LAIR1	LAIR1_HUMAN	TCT	S	LAIR1_S124	0.00083312	0.276958
GAGGTAGGTGGCGCCCTGA	chrX	SUV39H1	SUV91_HUMAN	TAC	Y	SUV39H1_Y308	0.00083457	0.276958
GAGGTAGGTGGCGCCCTGA	chrX	SUV39H1	SUV91_HUMAN	TAC	Y	SUV39H1_Y297	0.00083457	0.276958
GCTGGAGCCTGTGGAGGAG	chr17	CARD14	CAR14_HUMAN	TCC	S	CARD14_S801	0.00083511	0.276958
TTGATGGAAATAATTTGACA	chr8	PKHD1L1	PKHL1_HUMAN	TCC	S	PKHD1L1_S1874	0.00083827	0.277452
TGGAATGTCCAATCTCTGTAG	chr17	LRRC37B	LR37B_HUMAN	TCC	S	LRRC37B_S464	0.00083876	0.277452
GGGTTGTAGTCATCCAGGTT	chr10	SORCS1	SORC1_HUMAN	TAC	Y	SORCS1_Y990	0.00084014	0.277452
ACAGACAGGAAACATGGGG	chr18	MOCOS	MOCOS_HUMAN	TCT	S	MOCOS_S859	0.00084034	0.277452
CCTGAAGTTGTATCTTCAC	chr11	API5	API5_HUMAN	TCA	S	API5_S462	0.00084034	0.277452
ATCGACACGACGGCGATCG	chr11	SLC3A2	4F2_HUMAN	TCG	S	SLC3A2_S14	0.00084158	0.277614
GGGAGTCGGGAATCATCACAA	chr19	CCDC159	CC159_HUMAN	TCC	S	CCDC159_S28	0.00084299	0.277832
TGTATTCCTGAACATCCTC	chr19	CEACAM18	CEA18_HUMAN	TAC	Y	CEACAM18_Y59	0.0008444	0.27805
CTGAACTTTCAGACTCTTCAG	chr7	KDM7A	KDM7A_HUMAN	TCA	S	KDM7A_S684	0.000848	0.278056
CATACTTGGCTGCTACATGCA	chr4	ANK2	ANK2_HUMAN	TAT	Y	ANK2_Y573	0.0008488	0.278056
AAGATAGAGAAATTTCTGT	chr1	ANGPTL3	ANGL3_HUMAN	TCT	S	ANGPTL3_S217	0.00085003	0.278056
TTTGACCTGAGGCTGACCC	chr7	FSCN3	FSCN3_HUMAN	TCA	S	FSCN3_S270	0.00085043	0.278056
CCGGGAGGCGTTCTGAGCC	chr11	PLCB3	PLCB3_HUMAN	TCC	S	PLCB3_S148	0.00085111	0.278056
AGGGACTGATCATGGGCTG	chr2	COL6A3	CO6A3_HUMAN	TCC	S	COL6A3_S3031	0.00085236	0.278056
AGGGAGGAGGCCCTTCTCCT	chr1	CCDC27	CCD27_HUMAN	TCC	S	CCDC27_S401	0.00085236	0.278056
GGGTACCACGATGTGTAGC	chr2	DLX1	DLX1_HUMAN	TAC	Y	DLX1_Y241	0.00085285	0.278056
GGTGGAAGAATACTTATTG	chr5	ITGA1	ITA1_HUMAN	TCC	S	ITGA1_S229	0.00085339	0.278056
TCCCCATAAAACAGGTCAAT	chr9	GDA	GUAD_HUMAN	TAT	Y	GDA_Y413	0.00085567	0.278056
AGTAGGGGATCTGGGGACAA	chr19	SSBP4	SSBP4_HUMAN	TAC	Y	SSBP4_Y253	0.00085633	0.278056
GTGGTAGATCAGGATCTGC	chr8	ST3GAL1	SIA4A_HUMAN	TAC	Y	ST3GAL1_Y247	0.00085633	0.278056
GATATGATATGAATTCTTC	chr9	LINGO2	LIGO2_HUMAN	TAT	Y	LINGO2_Y80	0.00085645	0.278056
GCCGTAGAAGGACTTCTTC	chr17	FASN	FAS_HUMAN	TAC	Y	FASN_Y1396	0.00085645	0.278056
CAGAACTTTGTTCACATTC	chr12	SLC6A15	S6A15_HUMAN	TCT	S	SLC6A15_S201	0.00085849	0.278056
ACCTGATGATCCCGGAGAA	chr1	TRIM33	TRI33_HUMAN	TCA	S	TRIM33_S731	0.0008607	0.278056
TGGAGACAGGCCAGGCAGG	chr3	CSRNP1	CSRN1_HUMAN	TCT	S	CSRNP1_S543	0.00086131	0.278056
TGGAAATGTGAGATGGCTG	chr2	FN1	FINC_HUMAN	TCC	S	FN1_S639	0.00086278	0.278056
ATCCGATTGTTCTCTTGAC	chr6	SASH1	SASH1_HUMAN	TCG	S	SASH1_S248	0.00086413	0.278056
CAGCGAGGTCTTGGACAGC	chr17	CACNB1	CACB1_HUMAN	TCG	S	CACNB1_S336	0.00086648	0.278056
ACTAGGGAGCCAGCCAGCTT	chr20	TTI1	TTI1_HUMAN	TCC	S	TTI1_S959	0.00086666	0.278056
TATAAGAGATCCAGAGACCT	chr17	TANC2	TANC2_HUMAN	TAT	Y	TANC2_Y843	0.00086695	0.278056
GGTAGGTGAAGACCAGGCTGG	chr11	FOSL1	FOSL1_HUMAN	TAC	Y	FOSL1_Y237	0.00086744	0.278056
AATGGAGCCCAGGCCCTGC	chr15	PCSK6	PCSK6_HUMAN	TCC	S	PCSK6_S339	0.00086775	0.278056
GAGAGATGTCCTTGATCAT	chr3	RTP3	RTP3_HUMAN	TCT	S	RTP3_S144	0.00086871	0.278056
GCGGAGGCGTCTGTGCGGG	chr12	HIP1R	HIP1R_HUMAN	TCC	S	HIP1R_S686	0.00086871	0.278056
GTGAATTTCGCCACCTGCTCC	chr1	C1orf189	CA189_HUMAN	TCA	S	C1orf189_S29	0.00086871	0.278056
AAGAGCAGGAGGGCGGCGG	chr2	ZFP36L2	TISD_HUMAN	TCT	S	ZFP36L2_S294	0.00086889	0.278056
CAGAAGAGTTTGTGCTCATG	chr20	ZMYND8	PKCB1_HUMAN	TCT	S	ZMYND8_S439	0.00087251	0.278056
TAGAGCCATCATTTAAAGC	chr8	ZNF251	ZN251_HUMAN	TCT	S	ZNF251_S655	0.00087251	0.278056
GGCTCCGAGAGCAGGTCTGA	chr17	PLEKHM1	PKHM1_HUMAN	TCG	S	PLEKHM1_S662	0.00087392	0.278056
CAGAGGAACTAAAATCGAGAC	chr19	CHERP	CHERP_HUMAN	TCT	S	CHERP_S823	0.00087399	0.278056
GATACATCTGGGCCTGAGAC	chr12	PHC1	PHC1_HUMAN	TAT	Y	PHC1_Y150	0.00087399	0.278056
TGGAGAATTTGGGAGATAC	chr20	TPX2	TPX2_HUMAN	TCC	S	TPX2_S742	0.00087399	0.278056
TGGAGGCTAAGCCCTGGAT	chr16	COX4I1	COX41_HUMAN	TCC	S	COX4I1_S158	0.00087399	0.278056
CTGACATGGATGTTCTGCTAA	chr19	MUC16	MUC16_HUMAN	TCA	S	MUC16_S7588	0.00087422	0.278056
TGGAGCGATAGGGGTTGGTGT	chr9	INPP5E	INP5E_HUMAN	TCC	S	INPP5E_S460	0.00087602	0.278056
TTGGAACTATCCTCCTCCC	chr5	TLX3	TLX3_HUMAN	TCC	S	TLX3_S282	0.00087602	0.278056
TGGAGTCTATGGTATTTCTCC	chr18	CABLES1	CABL1_HUMAN	TCC	S	CABLES1_S418	0.00088104	0.278056
CTGAGCTGTGGGAGGAGGCG	chr19	MFSD12	MFS12_HUMAN	TCA	S	MFSD12_S431	0.00088165	0.278056
TGCATAAGCCACCTTAGGG	chr5	GABRA1	GBRA1_HUMAN	TAT	Y	GABRA1_Y309	0.00088208	0.278056
AGGACAGCTGAGGCGACGG	chr17	MYO15A	MYO15_HUMAN	TCC	S	MYO15A_S800	0.00088294	0.278056
CGGTAAGGATAGCTGGCCA	chr1	PEF1	PEF1_HUMAN	TAC	Y	PEF1_Y6	0.00088294	0.278056
GTGAGGTGCTGCTCAGGGG	chr9	SH3GLB2	SHLB2_HUMAN	TCA	S	SH3GLB2_S300	0.00088386	0.278056
TGTAGTGGTAGGCTGGAGGCG	chr10	USP6NL	US6NL_HUMAN	TAC	Y	USP6NL_Y814	0.00088391	0.278056
TGTATTTGCTATGCTGTGG	chr1	RC3H1	RC3H1_HUMAN	TAC	Y	RC3H1_Y414	0.00088428	0.278056
ATGAGGACTGGGGGCTGGGT	chr17	GAS2L2	GA2L2_HUMAN	TCA	S	GAS2L2_S387	0.00088569	0.278056
TGTACAAAGTCCTCTGAGC	chr19	ZNF347	ZN347_HUMAN	TAC	Y	ZNF347_Y33	0.00088569	0.278056
CTTGGAACCAGGCCTGAGT	chr2	CLEC4F	CLC4F_HUMAN	TCC	S	CLEC4F_S556	0.000886	0.278056
AGCAGAGGGCAGTGGCTGG	chr17	CASKIN2	CSKI2_HUMAN	TCT	S	CASKIN2_S442	0.00088668	0.278056
AGGAGTTAAGCACCTGGAA	chr19	GGN	GGN_HUMAN	TCC	S	GGN_S591	0.00088767	0.278056
CTGAGGCCTCCCCTGAGAC	chr1	MROH7	MROH7_HUMAN	TCA	S	MROH7_S73	0.00088949	0.278056
GGGACTTGATGAAGTCCCCAT	chr12	PITPNM2	PITM2_HUMAN	TCC	S	PITPNM2_S545	0.00089051	0.278056
CAGAGTGACCTGCCCTGGG	chr3	USP19	UBP19_HUMAN	TCT	S	USP19_S1227	0.00089162	0.278056
CCGAGTCAAATGTCTCTTGCC	chr10	CACNB2	CACB2_HUMAN	TCG	S	CACNB2_S533	0.00089231	0.278056
CCGAGTCAAATGTCTCTTGCC	chr10	CACNB2	CACB2_HUMAN	TCG	S	CACNB2_S557	0.00089231	0.278056
GATAGACAGTCCAGGCTCG	chr9	GBA2	GBA2_HUMAN	TAT	Y	GBA2_Y239	0.0008932	0.278056
AGTACAGAGTCTGTTGAGC	chr3	CADM2	CADM2_HUMAN	TAC	Y	CADM2_Y65	0.00089375	0.278056
GATGGAAACTGGGGGCTTC	chr14	ZBTB25	ZBT25_HUMAN	TCC	S	ZBTB25_S202	0.0008946	0.278056
TGGATAAGAACCGGTTGACG	chr6	UST	UST_HUMAN	TCC	S	UST_S197	0.0008946	0.278056
CTTGTATGCGCACATGATG	chr12	PITPNM2	PITM2_HUMAN	TAC	Y	PITPNM2_Y191	0.00089513	0.278056
CGTACTGTGCCTGGAGGCAGA	chr1	TEKT2	TEKT2_HUMAN	TAC	Y	TEKT2_Y336	0.00089546	0.278056
AGGTAGGTCCTACGTGGGA	chr1	ITPKB	IP3KB_HUMAN	TAC	Y	ITPKB_Y751	0.00089653	0.278056
CCGACGGCTCTGTGTCCTCC	chr10	NSMCE4A	NSE4A_HUMAN	TCG	S	NSMCE4A_S61	0.00089653	0.278056
GATAACGGTCATCGGGCAC	chr7	SLC29A4	S29A4_HUMAN	TAT	Y	SLC29A4_Y67	0.00089763	0.278056
TTCTCGTAAGAGGAGAAAGG	chr4	FAT4	FAT4_HUMAN	TAC	Y	FAT4_Y2652	0.00089795	0.278056
TGGAGTTGATGTGGTAGGTG	chr4	PPP2R2C	2ABG_HUMAN	TCC	S	PPP2R2C_S178	0.00089894	0.278056
GTCAGAGAGCAGCTGCTTG	chr1	PLXNA2	PLXA2_HUMAN	TCT	S	PLXNA2_S1410	0.00089925	0.278056
AATAGAGGGAGGCTGCGCC	chr9	SEC16A	SC16A_HUMAN	TAT	Y	SEC16A_Y1187	0.00090072	0.278056
GAGACTTGGCCACATTGAAG	chr19	PPP2R1A	2AAA_HUMAN	TCT	S	PPP2R1A_S543	0.00090077	0.278056
GCTGCTGAGGTGTCTACCTG	chr4	PRDM8	PRDM8_HUMAN	TCA	S	PRDM8_S77	0.00090246	0.278056
GCGGGAGCAAGGTTCCCAC	chr7	SSPO	SSPO_HUMAN	TCC	S	SSPO_S3961	0.0009033	0.278056
GGCTGAGATTCCATGGCAGG	chr2	RAPH1	RAPH1_HUMAN	TCT	S	RAPH1_S880	0.0009033	0.278056
GCAGAGGGTGTGACAGGAC	chr4	GATB	GATB_HUMAN	TCT	S	GATB_S449	0.00090359	0.278056
CAGAAGCTAAAACATCATC	chrY	ZFY	ZFY_HUMAN	TCT	S	ZFY_S122	0.00090498	0.278056
CAGAAGCTAAAACATCATC	chrX	ZFX	ZFX_HUMAN	TCT	S	ZFX_S120	0.00090498	0.278056
GTGGAGGCCGGGGTGGTAG	chr9	PHF2	PHF2_HUMAN	TCC	S	PHF2_S990	0.00090498	0.278056
CAGACTGTGCAATCATGGA	chr14	CCNB1IP1	CIP1_HUMAN	TCT	S	CCNB1IP1_S203	0.00090544	0.278056
AGGGACACGAACTGGCCCA	chr14	BRF1	TF3B_HUMAN	TCC	S	BRF1_S59	0.0009064	0.278056
AGCAGGGATGCAGCGAGCGA	chr16	CIITA	C2TA_HUMAN	TCC	S	CIITA_S1045	0.00090696	0.278056
GCAGGAGAGCTTGGCCAGG	chrX	SUV39H1	SUV91_HUMAN	TCC	S	SUV39H1_S29	0.00090777	0.278056
GGGAGATCAGCTGGTCCAGC	chr11	COA4	COA4_HUMAN	TCC	S	COA4_S30	0.00090777	0.278056
CCCATATCCAGCGGCTGTT	chr3	EPHA3	EPHA3_HUMAN	TAT	Y	EPHA3_Y517	0.00091016	0.278056
GTGAGGGCTGCAGCACGGGAA	chr2	FOXD4L1	FX4L1_HUMAN	TCA	S	FOXD4L1_S301	0.00091063	0.278056
GTGGAGCACATGATGTCGA	chr4	DRD5	DRD5_HUMAN	TCC	S	DRD5_S124	0.00091063	0.278056
GACGGAGCCCTCGGCGTAC	chr6	ITPR3	ITPR3_HUMAN	TCC	S	ITPR3_S21	0.00091103	0.278056
CGTAGATGGCCAGTGCTCGC	chr6	KLC4	KLC4_HUMAN	TAC	Y	KLC4_Y367	0.00091209	0.278056
GACCGAGGTGTCTGAGATG	chr12	KRT85	KRT85_HUMAN	TCG	S	KRT85_S275	0.00091209	0.278056
AGGGATGAGCCGCCCCCCTT	chr10	ARHGAP22	RHG22_HUMAN	TCA	S	ARHGAP22_S447	0.00091322	0.278056
ACCTGAAGATGTGACAAAC	chr12	LRIG3	LRIG3_HUMAN	TCA	S	LRIG3_S886	0.00091685	0.278056
CTCTGGGAATCGGGGTAGTG	chr9	GLIS3	GLIS3_HUMAN	TCC	S	GLIS3_S686	0.00091685	0.278056
GGTAGAGCCGGAGCTCGCGC	chr3	LRRIQ4	LRIQ4_HUMAN	TAC	Y	LRRIQ4_Y126	0.00091685	0.278056
GTGAGGCAGCATTCACTGGCC	chr4	SYNPO2	SYNP2_HUMAN	TCA	S	SYNPO2_S1015	0.00091768	0.278056
CAGACTTGGGGGACAATAC	chr1	SGIP1	SGIP1_HUMAN	TCT	S	SGIP1_S303	0.00091826	0.278056
GCCGTAGCTGCAGTAGAGC	chr11	MUS81	MUS81_HUMAN	TAC	Y	MUS81_Y547	0.00092004	0.278056
CCCAAGGAAACCGGGAGGGT	chr20	SALL4	SALL4_HUMAN	TCC	S	SALL4_S1001	0.00092039	0.278056
TCGACTTGGAGAGACGCCTGC	chr7	GHRHR	GHRHR_HUMAN	TCG	S	GHRHR_S330	0.0009205	0.278056
TGTACTTCTTGTCAAATTCC	chr12	DYNLL1	DYL1_HUMAN	TAC	Y	DYNLL1_Y50	0.00092281	0.278056
CAGAGACGAAGACCACCAGG	chr11	MFRP	MFRP_HUMAN	TCT	S	MFRP_S237	0.00092331	0.278056
GGTAACCTGCACGAGGCAA	chr7	HECW1	HECW1_HUMAN	TAC	Y	HECW1_Y1505	0.00092613	0.278056
CCGAAGACAGATATTGAGACT	chr19	FOSB	FOSB_HUMAN	TCG	S	FOSB_S28	0.00092685	0.278056
GCTGTAGTCATAGCCTGAC	chr19	AKAP8L	AKP8L_HUMAN	TAC	Y	AKAP8L_Y146	0.00092738	0.278056
GGATAGATCTAAAAATAAG	chr14	TDP1	TYDP1_HUMAN	TAT	Y	TDP1_Y441	0.00092738	0.278056
GGTGAAGACCCCTGCGGCCG	chr14	AHNAK2	AHNK2_HUMAN	TCT	S	AHNAK2_S55	0.00092738	0.278056
GGCAAGGAATGGGGCACATT	chr1	AMIGO1	AMGO1_HUMAN	TCC	S	AMIGO1_S58	0.00092802	0.278056
GGTACCTGCGGAGGGCGCC	chr22	GALR3	GALR3_HUMAN	TAC	Y	GALR3_Y121	0.00092802	0.278056
AATAGACTTGGTCTCCGCAAG	chr12	DUSP16	DUS16_HUMAN	TAT	Y	DUSP16_Y595	0.00092895	0.278056
CCCATACTTGTTGCGGTCG	chr12	DHH	DHH_HUMAN	TAT	Y	DHH_Y159	0.00092963	0.278056
GACTGAGCCATCACTGAAC	chr12	TMEM132D	T132D_HUMAN	TCA	S	TMEM132D_S719	0.00093022	0.278056
GAGTAGATGGGACCGCCGT	chr9	WDR34	WDR34_HUMAN	TAC	Y	WDR34_Y396	0.00093022	0.278056
TATAGGCAGTCTCCAAAAC	chr16	SMG1	SMG1_HUMAN	TAT	Y	SMG1_Y565	0.00093022	0.278056
AGGAGAATGAATTAAGTCA	chr12	C12orf4	CL004_HUMAN	TCT	S	C12orf4_S135	0.00093137	0.278056
GAATAATCTGTCCTGTTTA	chr3	ATP13A5	AT135_HUMAN	TAT	Y	ATP13A5_Y1178	0.00093137	0.278056
GTGGACCGAGGTGGGCCGG	chr19	MISP	MISP_HUMAN	TCC	S	MISP_S178	0.00093137	0.278056
TGGTACAAAGTGTGTTTGG	chr7	PKD1L1	PK1L1_HUMAN	TAC	Y	PKD1L1_Y1240	0.00093137	0.278056
GCTGAGTGGGCAGTGTTGC	chr22	SFI1	SFI1_HUMAN	TCA	S	SFI1_S1004	0.00093177	0.278056
CAGAGGGGTAGGTGGGGGC	chr3	BSN	BSN_HUMAN	TCT	S	BSN_S3216	0.00093366	0.278056
TGGAATAGCCCATGAAGAGT	chr7	BRAF	BRAF_HUMAN	TCC	S	BRAF_S520	0.00093459	0.278056
AATGAGACCACACCCATGA	chr3	AHSG	FETUA_HUMAN	TCA	S	AHSG_S325	0.00093474	0.278056
GAAGGAAAAGTTCTTCTCG	chr20	CHD6	CHD6_HUMAN	TCC	S	CHD6_S720	0.00093536	0.278056
TGAGACTGGAGAGAAGAGC	chr17	KAT2A	KAT2A_HUMAN	TCT	S	KAT2A_S746	0.00093536	0.278056
GTGAGAGGTGTGGGCCAAC	chr15	SIN3A	SIN3A_HUMAN	TCA	S	SIN3A_S778	0.00093632	0.278056
CCGAGATGTGCGCGATCATGG	chr1	KIF26B	KI26B_HUMAN	TCG	S	KIF26B_S779	0.00093724	0.278056
TGGTACTCTGTGGCGAAGA	chr15	TBC1D21	TBC21_HUMAN	TAC	Y	TBC1D21_Y161	0.00093741	0.278056
CCCATAAACACAAGCACAG	chr5	FBN2	FBN2_HUMAN	TAT	Y	FBN2_Y200	0.00093876	0.278225
AGCGAGAGGGCCAGGGCGC	chr15	NPTN	NPTN_HUMAN	TCG	S	NPTN_S13	0.00093962	0.278225
GGGATGAAGTGCAGGTGGA	chr8	RP1L1	RP1L1_HUMAN	TCC	S	RP1L1_S634	0.00094023	0.278225
GGAGGAGGTGGCCTGCTGC	chr10	CELF2	CELF2_HUMAN	TCC	S	CELF2_S259	0.00094109	0.278257
TGTAATTCTCAACCAGACCC	chr20	ZNFX1	ZNFX1_HUMAN	TAC	Y	ZNFX1_Y1705	0.00094304	0.278425
TCAGAATAGTTGCAGATGA	chr8	KCNQ3	KCNQ3_HUMAN	TCT	S	KCNQ3_S688	0.00094316	0.278425
AAGAGGCATTAGTGGAAAC	chr1	CD101	IGSF2_HUMAN	TCT	S	CD101_S723	0.00094586	0.278668
CACAGACAGGGGTAACACT	chr17	DHRS11	DHR11_HUMAN	TCT	S	DHRS11_S161	0.00094718	0.278668
GCTGTACTTCATTTCCTCT	chr11	TBCEL	TBCEL_HUMAN	TAC	Y	TBCEL_Y401	0.00094718	0.278668
TGGACTGAGGCCCCAAGTAC	chr22	PKDREJ	PKDRE_HUMAN	TCC	S	PKDREJ_S627	0.00094868	0.278668
CTGAGGCCAGTGGTGCCTGC	chr16	NKD1	NKD1_HUMAN	TCA	S	NKD1_S422	0.00094911	0.278668
GTCATATGAAATAACTCCC	chr11	FAT3	FAT3_HUMAN	TAT	Y	FAT3_Y589	0.00094911	0.278668
GAAAGACCGATACATGTAA	chr6	NMBR	NMBR_HUMAN	TCT	S	NMBR_S290	0.0009503	0.278668
GGGAAGGAGGTGGTTTGACTG	chr17	WIPF2	WIPF2_HUMAN	TCC	S	WIPF2_S235	0.0009503	0.278668
AGTGTAATGTTCTTGAAAA	chr9	CNTNAP3	CNTP3_HUMAN	TAC	Y	CNTNAP3_Y1018	0.0009515	0.278668
AGTGTAATGTTCTTGAAAA	chr9	CNTNAP3B	CNT3B_HUMAN	TAC	Y	CNTNAP3B_Y1018	0.0009515	0.278668
GGTAGTAGTATCTAGAGGAAG	chrX	ELF4	ELF4_HUMAN	TAC	Y	ELF4_Y273	0.00095432	0.279274
CATATGGTGGGGCAAATAC	chr20	TOP1	TOP1_HUMAN	TAT	Y	TOP1_Y231	0.00095527	0.279331
GAGAGGAGAGGGGAGAGTCC	chr12	HSPB8	HSPB8_HUMAN	TCT	S	HSPB8_S28	0.00095714	0.279658
CCGGACATCCTCTGAGGAA	chr7	SYPL1	SYPL1_HUMAN	TCC	S	SYPL1_S20	0.00095995	0.279783
AAATAAGTATCCGCTTCTA	chr2	GALM	GALM_HUMAN	TAT	Y	GALM_Y201	0.00096108	0.279783
AGGGAGTAGAGGGCGCCCT	chr7	COL26A1	COQA1_HUMAN	TCC	S	COL26A1_S277	0.00096108	0.279783
ACAGAATCCCTTTGTTGAG	chr15	UNC13C	UN13C_HUMAN	TCT	S	UNC13C_S389	0.00096189	0.279783
GATAAATGGGCTCTGGGTATG	chr6	RFX6	RFX6_HUMAN	TAT	Y	RFX6_Y686	0.00096189	0.279783
TCGATGGACTTGTCCAGCCA	chr11	DUSP8	DUS8_HUMAN	TCC	S	DUSP8_S228	0.00096277	0.279783
CACATAAACATTAAGGGCA	chr7	TTC26	IFT56_HUMAN	TAT	Y	TTC26_Y190	0.00096285	0.279783
GCGCTAGACACTGTGTGGTT	chr12	B3GNT4	B3GN4_HUMAN	TCT	S	B3GNT4_S83	0.00096559	0.280359
GGCTCCGATTCACTGTGGAC	chr18	LPIN2	LPIN2_HUMAN	TCG	S	LPIN2_S425	0.00096841	0.280744
CAGAGGCGCTGAAGTACTC	chr1	INSRR	INSRR_HUMAN	TCT	S	INSRR_S964	0.00096843	0.280744
CTGACAACTTCTTTATTTGGT	chr4	SEPSECS	SPCS_HUMAN	TCA	S	SEPSECS_S356	0.00097123	0.281131
GAATAAACAGGGATGGTCC	chr3	QRICH1	QRIC1_HUMAN	TAT	Y	QRICH1_Y314	0.00097128	0.281131
CGTACTGGTAGCTCTGGGAAA	chr5	PCDHB11	PCDBB_HUMAN	TAC	Y	PCDHB11_Y751	0.000973	0.281189
CGTACTGGTAGCTCTGGGAAA	chr5	PCDHB15	PCDBF_HUMAN	TAC	Y	PCDHB15_Y751	0.000973	0.281189
GGGAAGGGGTGCTGTTTGC	chr7	KIAA1549	K1549_HUMAN	TCC	S	KIAA1549_S1725	0.00097686	0.281242
ACGATCCTGCATCTAAATCTC	chr5	PCDHB6	PCDB6_HUMAN	TCG	S	PCDHB6_S272	0.00097737	0.281242
GAGGAGGAGAACTCACAGAG	chr6	BACH2	BACH2_HUMAN	TCC	S	BACH2_S546	0.00097857	0.281242
ACAAAGGACTGTTCTTTGAA	chr21	B3GALT5	B3GT5_HUMAN	TCC	S	B3GALT5_S35	0.00098044	0.281242
CCATAGGAAGAGGCAGCCT	chr11	RBM14	RBM14_HUMAN	TAT	Y	RBM14_Y356	0.0009818	0.281242
GAAGTAGGCGCCGGGCACG	chr11	C1QTNF4	C1QT4_HUMAN	TAC	Y	C1QTNF4_Y76	0.0009825	0.281242
ACCTGAAGAGCAGGGCTGC	chr15	ATP10A	AT10A_HUMAN	TCA	S	ATP10A_S781	0.00098278	0.281242
CATAAACCACACTATCACCT	chr4	SPP1	OSTP_HUMAN	TAT	Y	SPP1_Y165	0.00098278	0.281242
AAGACGACTCCTCAGTAGCA	chr1	ZNF687	ZN687_HUMAN	TCT	S	ZNF687_S923	0.00098316	0.281242
AAGAGTCAGTGTAAGACAC	chr21	TIAM1	TIAM1_HUMAN	TCT	S	TIAM1_S106	0.00098316	0.281242
ACGGGGGATTCCAGACCTTC	chr7	HECW1	HECW1_HUMAN	TCC	S	HECW1_S789	0.00098316	0.281242
TCGAAACACTGCTGCTGTTG	chr6	SYNGAP1	SYGP1_HUMAN	TCG	S	SYNGAP1_S861	0.00098386	0.281242
AATAACCTGTCACAGGATAAA	chr6	ALDH5A1	SSDH_HUMAN	TAT	Y	ALDH5A1_Y469	0.00098417	0.281242
GGGACTCTGTCACCACCTGCT	chr12	PRPH	PERI_HUMAN	TCC	S	PRPH_S454	0.00098505	0.281242
GGGGAGCCCCCGAAGCCGA	chr11	FAM181B	F181B_HUMAN	TCC	S	FAM181B_S21	0.00098505	0.281242
AAGATGAGAGGCTTCTCCG	chr6	UBD	UBD_HUMAN	TCT	S	UBD_S65	0.00098532	0.281242
AGTACTGAGATGCGGGGAGGG	chr12	KCNH3	KCNH3_HUMAN	TAC	Y	KCNH3_Y328	0.0009873	0.281591
CACATACATAGAGAAATCA	chr10	ARMC3	ARMC3_HUMAN	TAT	Y	ARMC3_Y726	0.00098846	0.281631
GAGATTTAGACAAGCCTGGA	chr15	MGA	MGAP_HUMAN	TCT	S	MGA_S991	0.00098927	0.281631
ACGTAGACATCTCCATTGA	chr2	EML6	EMAL6_HUMAN	TAC	Y	EML6_Y1579	0.00098972	0.281631
AGTAGTCAGCCAGCCGGGCCA	chr11	SBF2	MTMRD_HUMAN	TAC	Y	SBF2_Y7	0.00099096	0.281768
GGGAGACATTGGAACCCCTCC	chr11	PTPN5	PTN5_HUMAN	TCC	S	PTPN5_S248	0.00099377	0.282242
GGGACAGCTTGTCACGGAGC	chr16	KIFC3	KIFC3_HUMAN	TCC	S	KIFC3_S185	0.00099659	0.282242
CAGAATCTAGCTGGGTCTG	chr11	GPR152	GP152_HUMAN	TCT	S	GPR152_S336	0.00099663	0.282242
CATACCTCTCGATTAACTCA	chr2	APOB	APOB_HUMAN	TAT	Y	APOB_Y2348	0.00099663	0.282242
TCCAGGTAGCAATCAGAGCA	chr11	BBOX1	BODG_HUMAN	TAC	Y	BBOX1_Y44	0.0009986	0.282242
GGCTTGGAGCTCATGCGCCC	chr1	NOC2L	NOC2L_HUMAN	TCC	S	NOC2L_S497	0.00099901	0.282242
GAATATGTCCATTCGATGG	chr11	VSTM5	VSTM5_HUMAN	TAT	Y	VSTM5_Y69	0.00099941	0.282242
CCGAGTCGCAGGTGACCCCG	chr18	DLGAP1	DLGP1_HUMAN	TCG	S	DLGAP1_S18	0.00099984	0.282242
CTGACTGTACTTTCCTAAC	chr18	VPS4B	VPS4B_HUMAN	TCA	S	VPS4B_S358	0.0010014	0.282242
CCTGGATAAGGGAACGGTT	chr17	CSHL1	CSHL_HUMAN	TCC	S	CSHL1_S33	0.0010022	0.282242
CCTGGATAAGGGAACGGTT	chr17	CSH1	CSH1_HUMAN	TCC	S	CSH1_S33	0.0010022	0.282242
TTGATAGCAGGACATCTTT	chr17	GSDMA	GSDMA_HUMAN	TCA	S	GSDMA_S325	0.0010024	0.282242
ACTGAACAGAAGACTTCGT	chr6	TFAP2A	AP2A_HUMAN	TCA	S	TFAP2A_S213	0.001005	0.282242
AAGTACTCGGCAGCAGGTG	chr5	SLC6A3	SC6A3_HUMAN	TAC	Y	SLC6A3_Y216	0.0010057	0.282242
AGGACACGTCCTCAAACTCCT	chr19	THOP1	THOP1_HUMAN	TCC	S	THOP1_S60	0.0010073	0.282242
CATACACCTTCCCATGGTCTT	chr1	VPS13D	VP13D_HUMAN	TAT	Y	VPS13D_Y4320	0.0010073	0.282242
CATACACAGATTTGCTCCCAC	chr13	RASA3	RASA3_HUMAN	TAT	Y	RASA3_Y757	0.0010079	0.282242
GAGAGTGTCTGGGGAAGAGGG	chr16	ZDHHC1	ZDHC1_HUMAN	TCT	S	ZDHHC1_S339	0.0010082	0.282242
GGGACTGGGAAGGTGAGACCG	chr8	ZNF704	ZN704_HUMAN	TCC	S	ZNF704_S261	0.0010102	0.282242
CCGACAGACACTCGTTGACAT	chr19	NOTCH3	NOTC3_HUMAN	TCG	S	NOTCH3_S437	0.0010104	0.282242
ATTGTAGCTGGCGGTCTCC	chr14	TRAF3	TRAF3_HUMAN	TAC	Y	TRAF3_Y414	0.0010107	0.282242
ATCTGATCCCAGTCCAGCC	chr11	FAM86C1	FA86C_HUMAN	TCA	S	FAM86C1_S142	0.0010126	0.282242
GCATAGAGCTTGGTGGGAC	chr3	WDR53	WDR53_HUMAN	TAT	Y	WDR53_Y68	0.0010135	0.282242
CTGTGACAGGCACAGCAGG	chr11	PIDD1	PIDD1_HUMAN	TCA	S	PIDD1_S521	0.0010147	0.282242
GGAGAGGTGGGCAAAGGAC	chr14	RIN3	RIN3_HUMAN	TCT	S	RIN3_S314	0.0010147	0.282242
GCGCGCGAGCAGATGCCGCG	chr3	P4HTM	P4HTM_HUMAN	TCG	S	P4HTM_S57	0.0010162	0.282242
GGAGGGGAAAGAGGGGGAGG	chr14	GPHN	GEPH_HUMAN	TCC	S	GPHN_S194	0.0010163	0.282242
TGGATGAGATAACTGTGGTT	chr17	BCAS3	BCAS3_HUMAN	TCC	S	BCAS3_S760	0.0010185	0.282242
TCCTGAGACCGCGATGGTG	chr2	ABCG8	ABCG8_HUMAN	TCA	S	ABCG8_S625	0.0010191	0.282242
CTGAGGAGGACGGAGACAT	chr13	GSX1	GSX1_HUMAN	TCA	S	GSX1_S253	0.0010199	0.282242
GGGTAGGTGGGGGCCTGGT	chr3	BSN	BSN_HUMAN	TAC	Y	BSN_Y3083	0.0010209	0.282242
GATAGTCTACAAGTAGCTC	chr11	CSNK2A3	CSK23_HUMAN	TAT	Y	CSNK2A3_Y206	0.0010225	0.282242
GATAGTCTACAAGTAGCTC	chr20	CSNK2A1	CSK21_HUMAN	TAT	Y	CSNK2A1_Y206	0.0010225	0.282242
CGTAGTCCAGAGAGGGCACC	chr22	TMPRSS6	TMPS6_HUMAN	TAC	Y	TMPRSS6_Y377	0.001027	0.282242
TATAGATGATGGTGACAAT	chr14	SLC7A7	YLAT1_HUMAN	TAT	Y	SLC7A7_Y274	0.001027	0.282242
GTGGATGGCACAGCCACCT	chr22	ACO2	ACON_HUMAN	TCC	S	ACO2_S122	0.0010276	0.282242
AGGACAGGAACCTGGCCCG	chr6	UNC5CL	UN5CL_HUMAN	TCC	S	UNC5CL_S448	0.0010283	0.282242
GGGAGGCCCAGGCAATTGGCT	chr20	SNAI1	SNAI1_HUMAN	TCC	S	SNAI1_S76	0.0010304	0.282242
CGTAACCAACTATAGTACC	chr3	PLSCR5	PLS5_HUMAN	TAC	Y	PLSCR5_Y164	0.0010311	0.282242
TTCGCGTACACGGGCTCCGG	chr17	ARHGAP27	RHG27_HUMAN	TAC	Y	ARHGAP27_Y228	0.0010311	0.282242
GATGACTGAGTTTCAGAAA	chr1	ZZZ3	ZZZ3_HUMAN	TCA	S	ZZZ3_S309	0.0010324	0.282242
GAAGGAGAAGGGACCATTG	chr17	LHX1	LHX1_HUMAN	TCC	S	LHX1_S277	0.0010332	0.282242
AATGACACTGGAAAGTGAC	chr16	HYDIN	HYDIN_HUMAN	TCA	S	HYDIN_S1625	0.0010336	0.282242
CTGGTAAAAGTCAACCAGC	chr7	GRB10	GRB10_HUMAN	TAC	Y	GRB10_Y574	0.0010336	0.282242
CTGACTTGAGGAATAAGCCG	chr1	PUSL1	PUSL1_HUMAN	TCA	S	PUSL1_S281	0.0010348	0.282242
GGTATGTGCCAATGAGATTCG	chr6	TNFRSF21	TNR21_HUMAN	TAC	Y	TNFRSF21_Y54	0.0010348	0.282242
TAGAGAAAGGCTTGCGGCCGG	chr15	MEX3B	MEX3B_HUMAN	TCT	S	MEX3B_S282	0.0010357	0.282242
GCGAGCAGCGGACCCTGGC	chr19	PIN1	PIN1_HUMAN	TCG	S	PIN1_S58	0.001036	0.282242
TGGAGACTTTGTCTCATTA	chr14	MYH7	MYH7_HUMAN	TCT	S	MYH7_S680	0.0010365	0.282242
GGCGACAGCGCCTCAGGGC	chrX	PRKX	PRKX_HUMAN	TCG	S	PRKX_S38	0.0010389	0.282242
GGCGAGTCTCTGAAGAGCG	chr11	CREBZF	ZHANG_HUMAN	TCG	S	CREBZF_S299	0.0010389	0.282242
TGAGGAACTAATGATGACT	chr1	PUM1	PUM1_HUMAN	TCC	S	PUM1_S591	0.0010389	0.282242
CAGAAGTACGGGGTCTGGCG	chr16	RGS11	RGS11_HUMAN	TAC	Y	RGS11_Y109	0.0010404	0.282242
CATACTTCAGGGCATCAGCC	chr7	EZH2	EZH2_HUMAN	TAT	Y	EZH2_Y736	0.0010404	0.282242
GGTGGAGGCGTTGAGTACA	chr19	CRLF1	CRLF1_HUMAN	TCC	S	CRLF1_S94	0.0010404	0.282242
GGTAGAGCTTCTCCTGACGCG	chr5	SLC6A18	S6A18_HUMAN	TAC	Y	SLC6A18_Y563	0.0010422	0.282242
GTGACGTGGGGCTAGCATC	chr6	SASH1	SASH1_HUMAN	TCA	S	SASH1_S104	0.0010422	0.282242
AGAATAGAGTGAGATCTCTC	chr7	RELN	RELN_HUMAN	TCT	S	RELN_S1879	0.0010433	0.282242
GATACTCCTCATCTTTCACG	chr2	CNGA3	CNGA3_HUMAN	TAT	Y	CNGA3_Y378	0.0010433	0.282242
GATAGAATTCATTCATGTCCA	chr15	LCMT2	TYW4_HUMAN	TAT	Y	LCMT2_Y275	0.0010445	0.282242
AAGCCAGATGCAATCTTATT	chr11	ATM	ATM_HUMAN	TCT	S	ATM_S800	0.0010448	0.282242
CTGATCTAGGGGACCAGGGTT	chr9	TESK1	TESK1_HUMAN	TCA	S	TESK1_S510	0.0010454	0.282242
TGGTTGTACAGAGTGCTTCT	chr9	RFX3	RFX3_HUMAN	TAC	Y	RFX3_Y205	0.0010473	0.282242
CAAGACAGATCCAGGATGG	chr17	LRRC59	LRC59_HUMAN	TCT	S	LRRC59_S47	0.0010485	0.282242
GACAGACTCCACAGTGTCC	chr17	UNC13D	UN13D_HUMAN	TCT	S	UNC13D_S212	0.0010501	0.282242
GAGACACGATGGTGGGAGGCG	chr3	ZIC1	ZIC1_HUMAN	TCT	S	ZIC1_S411	0.0010502	0.282242
AGGAGAAAGCGTTGCAGATTT	chr16	ADAMTS18	ATS18_HUMAN	TCC	S	ADAMTS18_S930	0.0010509	0.282242
AATATTCAGGTGTCAAATCC	chr17	RHOT1	MIRO1_HUMAN	TAT	Y	RHOT1_Y286	0.0010527	0.282242
CTATATCTAATATAGTAAG	chr5	FEM1C	FEM1C_HUMAN	TAT	Y	FEM1C_Y343	0.0010527	0.282242
GTTGATGATGGAGCCAACAC	chr16	SRCAP	SRCAP_HUMAN	TCA	S	SRCAP_S1658	0.0010527	0.282242
GCAGACATGATGACTCAGC	chr4	RUFY3	RUFY3_HUMAN	TCT	S	RUFY3_S2	0.001053	0.282242
AATACATTGACAGGTAACTG	chr11	OVCH2	OVCH2_HUMAN	TAT	Y	OVCH2_Y373	0.0010543	0.282242
GCCAGAAAGGATCTGCCGC	chr1	PLK3	PLK3_HUMAN	TCT	S	PLK3_S171	0.0010558	0.282242
GCGACAGGGACACCTGCTTG	chr2	FZD5	FZD5_HUMAN	TCG	S	FZD5_S583	0.0010563	0.282242
TGGGGAGAAACAGAGAGGGC	chr8	KIF13B	KI13B_HUMAN	TCT	S	KIF13B_S1432	0.0010583	0.282242
TGTAGTTGTAGGGGTAGTAG	chr12	PLXNC1	PLXC1_HUMAN	TAC	Y	PLXNC1_Y253	0.0010583	0.282242
ATAGAAAATGCCACAGGCG	chr1	SMG7	SMG7_HUMAN	TCT	S	SMG7_S678	0.0010586	0.282242
GGGAGAATTTCTCTGCAGG	chr19	EPS8L1	ES8L1_HUMAN	TCC	S	EPS8L1_S596	0.0010607	0.282242
CCAGGAGATGGAGGGAGTG	chr4	FGFR3	FGFR3_HUMAN	TCC	S	FGFR3_S187	0.0010614	0.282242
CGGAGCGGAGTGGGGGCTG	chr1	SEMA6C	SEM6C_HUMAN	TCC	S	SEMA6C_S213	0.0010617	0.282242
CTTACATAGGAACTGTAATC	chr19	ZNF442	ZN442_HUMAN	TAT	Y	ZNF442_Y280	0.0010617	0.282242
GGGACCAGTCAAAGGCCTC	chr11	NNMT	NNMT_HUMAN	TCC	S	NNMT_S108	0.0010641	0.282242
GGTAGTGGAAGTAGAAGTACA	chr16	MARVELD3	MALD3_HUMAN	TAC	Y	MARVELD3_Y327	0.0010641	0.282242
AGCCGAGCCGGCTGGAGGG	chr1	ANKRD34A	AN34A_HUMAN	TCG	S	ANKRD34A_S376	0.0010642	0.282242
AGTAGGTGGAGCTGCTGCTGG	chr14	RNASE1	RNAS1_HUMAN	TAC	Y	RNASE1_Y53	0.0010651	0.282242
CTGGAAATGGATGTGACCG	chr7	HIP1	HIP1_HUMAN	TCC	S	HIP1_S665	0.0010656	0.282242
GAGAGGACATGGCCCGCGG	chr8	LONRF1	LONF1_HUMAN	TCT	S	LONRF1_S3	0.0010661	0.282242
CACGGAAGAGCCCTGCGGA	chr20	SLC2A4RG	S2A4R_HUMAN	TCC	S	SLC2A4RG_S45	0.001067	0.282242
GGTTGAGGGAGCCACGTCC	chr16	CORO7	CORO7_HUMAN	TCA	S	CORO7_S732	0.0010699	0.282242
GATAGATGGTGCCCTCACAG	chr2	LPIN1	LPIN1_HUMAN	TAT	Y	LPIN1_Y666	0.0010718	0.282242
GGGGCCGAGTGAGCAGCTCC	chr16	ZNF469	ZN469_HUMAN	TCG	S	ZNF469_S363	0.0010727	0.282242
CGGAGGTGCTTAGGCCCTCAC	chrX	MAGEE1	MAGE1_HUMAN	TCC	S	MAGEE1_S115	0.0010735	0.282242
TGGAGATCTTGTTGTTCACC	chrX	BGN	PGS1_HUMAN	TCC	S	BGN_S127	0.0010735	0.282242
ACCTGAACTACCTGACATC	chr22	BCL2L13	B2L13_HUMAN	TCA	S	BCL2L13_S5	0.0010738	0.282242
CCGGAGGGCGGCCGGAACT	chr20	CDH22	CAD22_HUMAN	TCC	S	CDH22_S398	0.0010738	0.282242
TAGTAGACGAGGGTGAACG	chr14	ABCD4	ABCD4_HUMAN	TAC	Y	ABCD4_Y173	0.0010738	0.282242
ATGAGCAAACATCCAAAAC	chr8	UBR5	UBR5_HUMAN	TCA	S	UBR5_S1943	0.0010753	0.282242
GAGAGACGCGGCCCGGGGAT	chr16	KAT8	KAT8_HUMAN	TCT	S	KAT8_S42	0.0010755	0.282242
ATAGACTTACAAGCCGCAG	chr7	IGF2BP3	IF2B3_HUMAN	TCT	S	IGF2BP3_S259	0.001077	0.282242
TGGGCCGAGTAGCGGTTCAT	chr6	ITPR3	ITPR3_HUMAN	TCG	S	ITPR3_S66	0.0010773	0.282242
CCTGAGAACATCTCTCCCT	chr19	C19orf54	CS054_HUMAN	TCA	S	C19orf54_S172	0.0010786	0.282242
GGGAGATTTCAACCCGAGA	chrX	ITGB1BP2	ITBP2_HUMAN	TCC	S	ITGB1BP2_S291	0.0010786	0.282242
GGGACTCGTCTACCCCAAGC	chr8	SLA	SLAP1_HUMAN	TCC	S	SLA_S223	0.00108	0.282242
CAGACCACTTCAATCTTGT	chr10	ARHGAP19	RHG19_HUMAN	TCT	S	ARHGAP19_S483	0.0010811	0.282242
GGGACTTACTTGGATCATC	chr15	ZNF592	ZN592_HUMAN	TCC	S	ZNF592_S404	0.0010824	0.282242
GATAGCTGGCCTTGCCGTAC	chr2	B3GNT7	B3GN7_HUMAN	TAT	Y	B3GNT7_Y294	0.001084	0.282242
AAGAATCTGTGAGCACAGAG	chr1	ROR1	ROR1_HUMAN	TCT	S	ROR1_S56	0.0010855	0.282242
CCGTGATACCATCTGTGGAG	chr9	SHB	SHB_HUMAN	TAT	Y	SHB_Y411	0.0010868	0.282242
GCCGTAGGGCCACTGTCCC	chr12	C3AR1	C3AR_HUMAN	TAC	Y	C3AR1_Y90	0.0010873	0.282242
GGTAGGAGGAGGGGTAGATG	chr1	PLCH2	PLCH2_HUMAN	TAC	Y	PLCH2_Y686	0.0010873	0.282242
TGTAGTGGTATTTGTGGGGC	chr9	USP20	UBP20_HUMAN	TAC	Y	USP20_Y748	0.0010873	0.282242
CCGGTACTTCAAGTAGGAC	chr19	MPV17L2	M17L2_HUMAN	TAC	Y	MPV17L2_Y187	0.0010893	0.282242
GCTTGAGTGCAGCCGGAAG	chr11	DCHS1	PCD16_HUMAN	TCA	S	DCHS1_S1596	0.0010893	0.282242
AGGGAGAAGATCATCAGCG	chr11	MS4A12	M4A12_HUMAN	TCC	S	MS4A12_S210	0.0010896	0.282242
TGGAGTATAGATGCCGCACT	chr8	PPP1R16A	PP16A_HUMAN	TCC	S	PPP1R16A_S425	0.0010912	0.282242
CGGACAAATCGGCCTCAGT	chr1	CCDC27	CCD27_HUMAN	TCC	S	CCDC27_S156	0.0010924	0.282242
GCTGGATACACAGTATCCAA	chr9	SEC16A	SC16A_HUMAN	TAT	Y	SEC16A_Y701	0.0010933	0.282242
GAGCCGGAGGAGTACAGCTT	chr19	SIPA1L3	SI1L3_HUMAN	TCC	S	SIPA1L3_S1383	0.0010942	0.282242
GGGACAGGGACTCTATAGGG	chrY	TBL1Y	TBL1Y_HUMAN	TCC	S	TBL1Y_S82	0.0010951	0.282242
CCAGACATGCACTGGCCCC	chr19	AKAP8L	AKP8L_HUMAN	TCT	S	AKAP8L_S213	0.0010952	0.282242
TTGATCGATCCACCACAGGA	chr16	CNOT1	CNOT1_HUMAN	TCA	S	CNOT1_S1412	0.0010975	0.282242
CAGGGACAGGAAGGGCAGC	chr1	LAPTM5	LAPM5_HUMAN	TCC	S	LAPTM5_S97	0.0010978	0.282242
ATGAACCCGGGTGGACAGCA	chr5	CD74	HG2A_HUMAN	TCA	S	CD74_S227	0.001098	0.282242
CAGAAGTGAAAAAATTGATGA	chr12	SLC6A15	S6A15_HUMAN	TCT	S	SLC6A15_S345	0.0010984	0.282242
TCATAACCGTAGATTTGAA	chr16	CDH11	CAD11_HUMAN	TAT	Y	CDH11_Y745	0.0010984	0.282242
GAGTCGTAGCTGGAGGCAGC	chr16	ANKRD11	ANR11_HUMAN	TAC	Y	ANKRD11_Y1821	0.0011003	0.282242
TGGAGAAGCACTCCGGGAA	chr1	SRRM1	SRRM1_HUMAN	TCT	S	SRRM1_S530	0.0011003	0.282242
TGGAGAAGCACTCCGGGAA	chr1	SRRM1	SRRM1_HUMAN	TCT	S	SRRM1_S528	0.0011003	0.282242
TTGAAAGCAGAGGTCTGGGA	chr7	ANLN	ANLN_HUMAN	TCA	S	ANLN_S189	0.0011003	0.282242
AGGTAGGACCCACCATGGT	chr11	CATSPER1	CTSR1_HUMAN	TAC	Y	CATSPER1_Y179	0.0011009	0.282242
GTGAATATGGGCACAGGTACC	chr17	TBC1D28	TBC28_HUMAN	TCA	S	TBC1D28_S198	0.0011011	0.282242
AGTAAGAACACTGGGGTGGC	chr17	TNS4	TENS4_HUMAN	TAC	Y	TNS4_Y42	0.0011037	0.282242
GACTGTGATGGGGGTGGTGG	chr18	MBD1	MBD1_HUMAN	TCA	S	MBD1_S295	0.0011055	0.282242
GCTGAGGGGGATGGGCCCC	chr22	TRIOBP	TARA_HUMAN	TCA	S	TRIOBP_S90	0.0011055	0.282242
AGTACATGGGGGTGTGAAGGC	chr14	OR4K15	OR4KF_HUMAN	TAC	Y	OR4K15_Y84	0.0011065	0.282242
TGTATGGTTTGGAGGTAGTC	chr1	C1orf146	CA146_HUMAN	TAC	Y	C1orf146_Y142	0.001107	0.282242
GGGATGCAGACATACCGTGT	chr9	KIAA1958	K1958_HUMAN	TCC	S	KIAA1958_S272	0.0011075	0.282242
GGGACGCTCGAAGGACAGC	chr14	ACOT2	ACOT2_HUMAN	TCC	S	ACOT2_S31	0.0011093	0.282242
CCCCGAGTCCACGGACTGG	chr4	TBC1D14	TBC14_HUMAN	TCG	S	TBC1D14_S66	0.0011102	0.282242
AGAGAGTATTCCAGGTAGAA	chr16	AKTIP	AKTIP_HUMAN	TAC	Y	AKTIP_Y77	0.0011106	0.282242
GATGTGGAGGCTGAGTCCAC	chr2	MYO7B	MYO7B_HUMAN	TCC	S	MYO7B_S1217	0.0011127	0.282242
GCAATATGAACTTGGCTTG	chr6	ADGB	ADGB_HUMAN	TAT	Y	ADGB_Y654	0.0011127	0.282242
AGAGGAAGAAAGGACGGTG	chr3	ROBO1	ROBO1_HUMAN	TCC	S	ROBO1_S688	0.0011135	0.282242
GATAGCTGTCATTCACCGCC	chr16	GRIN2A	NMDE1_HUMAN	TAT	Y	GRIN2A_Y1400	0.0011135	0.282242
CAGGACTTCTGCTGCCTGT	chr22	PLA2G3	PA2G3_HUMAN	TCC	S	PLA2G3_S506	0.0011144	0.282242
GAGACATGCAAACAAGGAGC	chr15	ATP10A	AT10A_HUMAN	TCT	S	ATP10A_S321	0.0011158	0.282242
GGTAGAGCGCTAAGGGATGTG	chr4	FAM47E	FA47E_HUMAN	TAC	Y	FAM47E_Y130	0.0011158	0.282242
ATTGAGAGGAAGAAATACA	chr11	OR52B2	O52B2_HUMAN	TCA	S	OR52B2_S66	0.0011168	0.282242
GTCGTACCATGTGCCCAAG	chr17	GAA	LYAG_HUMAN	TAC	Y	GAA_Y773	0.0011175	0.282242
ATGACACTGGCCCCTGAAA	chr7	ZNF12	ZNF12_HUMAN	TCA	S	ZNF12_S9	0.0011178	0.282242
GATGAATTCAAGCTTTCCG	chr3	HEG1	HEG1_HUMAN	TCA	S	HEG1_S521	0.0011198	0.282242
CCGAGTCAGAGTACCCCTGAG	chr2	ZEB2	ZEB2_HUMAN	TCG	S	ZEB2_S1124	0.0011205	0.282242
TGTAGGCGCTGCGCAGCGAC	chr12	KCNH3	KCNH3_HUMAN	TAC	Y	KCNH3_Y452	0.0011206	0.282242
GTTGATGATCCGCTGAAATA	chr12	KIF21A	KI21A_HUMAN	TCA	S	KIF21A_S520	0.0011224	0.282242
CAGAGTAGCTGGAGAAGCTG	chr1	PAX7	PAX7_HUMAN	TCT	S	PAX7_S362	0.0011234	0.282242
CAGAGTAGCTGGAGAAGCTG	chr1	PAX7	PAX7_HUMAN	TCT	S	PAX7_S360	0.0011234	0.282242
GGGAGGCCAGCCAGCCTCCC	chr12	IL31	IL31_HUMAN	TCC	S	IL31_S24	0.0011234	0.282242
CGTAGGCGCCAGATCCGGC	chr2	PTPN18	PTN18_HUMAN	TAC	Y	PTPN18_Y426	0.0011248	0.282242
GAGGTAGGGCACCACTCCC	chr6	FOXC1	FOXC1_HUMAN	TAC	Y	FOXC1_Y18	0.0011248	0.282242
GGGAGCGGGCAGATTTGCT	chrX	NKAP	NKAP_HUMAN	TCC	S	NKAP_S36	0.0011262	0.282242
TCCAGATGGACATAGGCAC	chr1	NOTCH2	NOTC2_HUMAN	TCT	S	NOTCH2_S1091	0.0011263	0.282242
TGGAGAGAAGAAGGATGCCC	chr14	SLC22A17	S22AH_HUMAN	TCC	S	SLC22A17_S371	0.001127	0.282242
CGGAGCTGAGCCCTCCATGG	chr19	SIGLEC11	SIG11_HUMAN	TCC	S	SIGLEC11_S526	0.0011273	0.282242
CGGAGCTGAGCCCTCCATGG	chr19	SIGLEC10	SIG10_HUMAN	TCC	S	SIGLEC10_S515	0.0011273	0.282242
CAGAAGCAAGGTCTAGGACAA	chr11	DCHS1	PCD16_HUMAN	TCT	S	DCHS1_S1804	0.0011276	0.282242
GCGAAGCAGGATTTACGCG	chr15	LCMT2	TYW4_HUMAN	TCG	S	LCMT2_S336	0.0011285	0.282242
GGATGATGTGGAGTCCAGG	chr19	RHPN2	RHPN2_HUMAN	TCA	S	RHPN2_S598	0.0011285	0.282242
GGTGGGGAGGTGGTAATGGG	chr19	KMT2B	KMT2B_HUMAN	TCC	S	KMT2B_S570	0.0011285	0.282242
TTCAGACTCACTTTGAGCA	chr14	WDR25	WDR25_HUMAN	TCT	S	WDR25_S154	0.0011287	0.282242
CTCAGAAAAAGAAGAAACC	chr6	TAF11	TAF11_HUMAN	TCT	S	TAF11_S114	0.001129	0.282242
CGTAATCCTCTGCCACTTTC	chr5	RAB24	RAB24_HUMAN	TAC	Y	RAB24_Y172	0.0011298	0.282242
TCATTGGAATGAGTACTATC	chr10	PNLIP	LIPP_HUMAN	TCC	S	PNLIP_S400	0.0011298	0.282242
ATGATTGAGGTGTCTTGGGC	chrX	TGIF2LX	TF2LX_HUMAN	TCA	S	TGIF2LX_S31	0.0011314	0.282242
ATGATTGAGGTGTCTTGGGC	chrY	TGIF2LY	TF2LY_HUMAN	TCA	S	TGIF2LY_S31	0.0011314	0.282242
CACATAAATAAATTCTGTT	chr1	LEPR	LEPR_HUMAN	TAT	Y	LEPR_Y17	0.0011317	0.282242
CGGGGGTAGCTCATCTCCAC	chr20	PTPRT	PTPRT_HUMAN	TAC	Y	PTPRT_Y860	0.0011344	0.282242
GGTAATGCACCGTGCTCTGC	chr20	NTSR1	NTR1_HUMAN	TAC	Y	NTSR1_Y103	0.0011344	0.282242
TCCAGAGTTGTCGTGGAAG	chr3	NUP210	PO210_HUMAN	TCT	S	NUP210_S1412	0.0011344	0.282242
TTAGCATACTGCAAGAAGCG	chr11	LRTOMT	TOMT_HUMAN	TAT	Y	LRTOMT_Y256	0.0011344	0.282242
CGAGTATGGTTCCACTTCC	chr12	NR1H4	NR1H4_HUMAN	TAC	Y	NR1H4_Y56	0.0011347	0.282242
TTCTCTGACGGGGTGACCTC	chr3	ZNF148	ZN148_HUMAN	TCA	S	ZNF148_S584	0.0011363	0.282242
GCTGGAGGCCATGTGGTCG	chr19	HNRNPM	HNRPM_HUMAN	TCC	S	HNRNPM_S467	0.0011372	0.282242
GGGACTTGGTAGGAAAAGG	chr10	ZFYVE27	ZFY27_HUMAN	TCC	S	ZFYVE27_S32	0.0011372	0.282242
TGTGGATAAAGGGACATCC	chr14	ZFYVE1	ZFYV1_HUMAN	TCC	S	ZFYVE1_S309	0.0011375	0.282242
CAGAGCCCATGGTGGATGCCA	chr6	MUC22	MUC22_HUMAN	TCT	S	MUC22_S553	0.0011379	0.282242
AATAGTAGCCCTCGTTCTCT	chr2	CD8A	CD8A_HUMAN	TAT	Y	CD8A_Y113	0.0011387	0.282242
TATAAAGCCAGTACTTGAGA	chr7	WDR60	WDR60_HUMAN	TAT	Y	WDR60_Y207	0.0011387	0.282242
CCGACCGCAGCTCCGTTTGC	chr22	KLHL22	KLH22_HUMAN	TCG	S	KLHL22_S295	0.0011391	0.282242
CCGAGCGCCAGCACAGAGGGC	chr16	NTN3	NET3_HUMAN	TCG	S	NTN3_S95	0.0011391	0.282242
CGTATTTCTCCTCCATCCC	chr5	SLC30A5	ZNT5_HUMAN	TAC	Y	SLC30A5_Y5	0.0011408	0.282242
GAGGAAGGATCATCCTCTA	chr6	PTPRK	PTPRK_HUMAN	TCC	S	PTPRK_S937	0.0011411	0.282242
GAGGAAGGATCATCCTCTA	chr6	PTPRK	PTPRK_HUMAN	TCC	S	PTPRK_S938	0.0011411	0.282242
GAGGGAGACAGCCCTGTGTC	chr1	PI4KB	PI4KB_HUMAN	TCT	S	PI4KB_S266	0.0011411	0.282242
GACGAAGAAGGAGGTGGAGG	chr7	KMT2E	KMT2E_HUMAN	TCT	S	KMT2E_S1553	0.0011417	0.282242
GGCGGAGAACAGCACCGTC	chr12	DDX54	DDX54_HUMAN	TCC	S	DDX54_S278	0.0011417	0.282242
CGGAGGTGTCCTGGACATT	chr19	CDKN2D	CDN2D_HUMAN	TCC	S	CDKN2D_S73	0.0011431	0.282242
CAGACTTGCGGACGAACGG	chr19	ZC3H4	ZC3H4_HUMAN	TCT	S	ZC3H4_S1194	0.0011435	0.282242
CGGTGAGAAGTGACGGGGAA	chr10	NEURL1	NEUL1_HUMAN	TCT	S	NEURL1_S39	0.0011452	0.282242
TTCGATCGCGACCTGGATT	chr17	SRSF2	SRSF2_HUMAN	TCG	S	SRSF2_S206	0.001146	0.282242
AGTATGCCAACACACCTTTG	chr8	SLC7A13	S7A13_HUMAN	TAC	Y	SLC7A13_Y41	0.0011462	0.282242
GCGGGAAGGACTCGCTGGA	chr12	PITPNM2	PITM2_HUMAN	TCC	S	PITPNM2_S321	0.0011462	0.282242
TCTGATTCAGATCCATGAG	chr11	CD44	CD44_HUMAN	TCA	S	CD44_S623	0.0011478	0.282242
CGTACTCAAACGTGCCATGCT	chr1	SFPQ	SFPQ_HUMAN	TAC	Y	SFPQ_Y488	0.0011488	0.282242
AGGGATGGAAGAGAGAACA	chr1	TMEM82	TMM82_HUMAN	TCC	S	TMEM82_S6	0.0011497	0.282242
TGGACGGGGTGTCCAGGCTC	chr1	MTF1	MTF1_HUMAN	TCC	S	MTF1_S730	0.0011497	0.282242
AACCGATACGTGACACTTAC	chr14	WDR20	WDR20_HUMAN	TAT	Y	WDR20_Y367	0.0011502	0.282242
GGGAAACCAGATCAAGTACAT	chr2	HEATR5B	HTR5B_HUMAN	TCC	S	HEATR5B_S339	0.0011502	0.282242
TTGTACCAGATCTCGCCGG	chr19	SYDE1	SYDE1_HUMAN	TAC	Y	SYDE1_Y112	0.0011516	0.282399
GAAGAGATCACATGGAACG	chr1	USH2A	USH2A_HUMAN	TCT	S	USH2A_S4747	0.0011537	0.28251
GAAGGATTGTGCAGAGACA	chr10	YME1L1	YMEL1_HUMAN	TCC	S	YME1L1_S161	0.0011537	0.28251
AATAGATAGTCACCACTGAG	chr9	OR1J1	OR1J1_HUMAN	TAT	Y	OR1J1_Y251	0.0011544	0.28251
TGGAATCTTGCTGGAAATG	chr8	PREX2	PREX2_HUMAN	TCC	S	PREX2_S753	0.0011551	0.28251
AGTAGAAATGGAAAGGTTGGC	chr11	FOLR1	FOLR1_HUMAN	TAC	Y	FOLR1_Y181	0.0011566	0.282562
CAGTACCACAAGGTAAGGA	chr22	SLC5A1	SC5A1_HUMAN	TAC	Y	SLC5A1_Y290	0.0011572	0.282562
GCGTAGACCTCTGGTGGGC	chr1	NTRK1	NTRK1_HUMAN	TAC	Y	NTRK1_Y757	0.0011576	0.282562
TGTACTGCGGAAACTGCGGG	chr3	CELSR3	CELR3_HUMAN	TAC	Y	CELSR3_Y328	0.00116	0.282961
TTGACACCAGGTACAAGCC	chr12	ALG10	AG10A_HUMAN	TCA	S	ALG10_S72	0.0011629	0.283134
ATGATGGATGGGTACCGCAG	chr11	OR56A1	O56A1_HUMAN	TCC	S	OR56A1_S141	0.0011639	0.283134
AAGACTGAAGGGTGCTCAGT	chr8	TP53INP1	T53I1_HUMAN	TCA	S	TP53INP1_S64	0.0011657	0.283134
GGTAGCTGTTGCCCGCGCC	chr20	KCNG1	KCNG1_HUMAN	TAC	Y	KCNG1_Y334	0.0011667	0.283134
GGTATGTGCCTGGATAGCC	chr10	CUBN	CUBN_HUMAN	TAC	Y	CUBN_Y3531	0.001168	0.283134
CAGAAGTCAGGGAGGATGT	chr19	MUC16	MUC16_HUMAN	TCT	S	MUC16_S8416	0.0011685	0.283134
AGGAGGCAGAGGTTGTTGG	chr7	MUC17	MUC17_HUMAN	TCC	S	MUC17_S4080	0.0011705	0.283134
CACAGAGACCATCTCGTAC	chr1	PLXNA2	PLXA2_HUMAN	TCT	S	PLXNA2_S474	0.0011705	0.283134
GATGTTGACAGTGACAAAAC	chr4	KIAA1109	K1109_HUMAN	TCA	S	KIAA1109_S774	0.0011705	0.283134
GGGAGTATTCTGCCTTTCTAA	chr5	PDZD2	PDZD2_HUMAN	TCC	S	PDZD2_S2184	0.0011705	0.283134
TTCATGGAGTAGGTATGGAG	chr17	OR1D5	OR1D5_HUMAN	TCC	S	OR1D5_S267	0.0011705	0.283134
AGGAGGTGACCCTCCTGGGT	chr9	RUSC2	RUSC2_HUMAN	TCC	S	RUSC2_S543	0.0011713	0.283134
GATGATAAGGTGGTTCCAT	chr10	GBF1	GBF1_HUMAN	TCA	S	GBF1_S258	0.0011733	0.283134
TTGAATTCCCCTTGGCGTTC	chr12	AGAP2	AGAP2_HUMAN	TCA	S	AGAP2_S944	0.0011736	0.283134
CATACGCGTAGCCCAATGAG	chrX	PABPC1L2B	PAP1M_HUMAN	TAT	Y	PABPC1L2B_Y47	0.0011741	0.283134
GAGACTTGAGGCCGCTCAGCT	chr10	CFAP46	CFA46_HUMAN	TCT	S	CFAP46_S1994	0.001177	0.283134
CAGTAAAGCAGGCTGAGGC	chr7	TAS2R38	T2R38_HUMAN	TAC	Y	TAS2R38_Y117	0.0011775	0.283134
GTCGAAGACGCCATCAGCT	chr2	GAD1	DCE1_HUMAN	TCG	S	GAD1_S4	0.0011775	0.283134
CATATAACATGTATTTCCT	chr4	USP38	UBP38_HUMAN	TAT	Y	USP38_Y455	0.0011789	0.283134
GATGTAGCGAACCCAGGGC	chr19	AP1M2	AP1M2_HUMAN	TAC	Y	AP1M2_Y411	0.0011798	0.283134
CCATAAATATGAAATGTGC	chrX	FMR1	FMR1_HUMAN	TAT	Y	FMR1_Y265	0.0011802	0.283134
GAAGGAGAGGCTGATGAAG	chr20	SLC2A10	GTR10_HUMAN	TCC	S	SLC2A10_S465	0.0011802	0.283134
GGGAGCCGGTGAACGAGCT	chr1	KIF26B	KI26B_HUMAN	TCC	S	KIF26B_S84	0.0011802	0.283134
CCAGAGCCAGATCCAGAGG	chr2	ACVR1C	ACV1C_HUMAN	TCT	S	ACVR1C_S181	0.0011821	0.283134
TCGGGATTCAAGGTTCTTC	chr3	OPA1	OPA1_HUMAN	TCC	S	OPA1_S823	0.0011826	0.283134
CATAGATCTTGGAGAGGATG	chr2	ANO7	ANO7_HUMAN	TAT	Y	ANO7_Y564	0.0011837	0.283134
GCCATACACCTCCATGCCG	chr12	GALNT9	GALT9_HUMAN	TAT	Y	GALNT9_Y349	0.0011841	0.283134
GGCGTAAGTGTAGACCGCC	chr6	GPR6	GPR6_HUMAN	TAC	Y	GPR6_Y312	0.0011841	0.283134
GGGGTAGGAAGGATAGTCC	chr20	EYA2	EYA2_HUMAN	TAC	Y	EYA2_Y166	0.0011841	0.283134
GGGAGAAATTGTGGTTGATGT	chr22	EIF3D	EIF3D_HUMAN	TCC	S	EIF3D_S324	0.0011854	0.283134
GCGGGGGATGCAGAAAGCCC	chr11	FAM160A2	F16A2_HUMAN	TCC	S	FAM160A2_S529	0.0011861	0.283134
TGGAATGGTTGTTATTGCTTG	chr11	KIAA1549L	K154L_HUMAN	TCC	S	KIAA1549L_S513	0.0011861	0.283134
GCTGAGCCCTCACTTGGTG	chr12	MAP3K12	M3K12_HUMAN	TCA	S	MAP3K12_S648	0.0011875	0.283134
AGTAGCCCACACGGTAGCACC	chr3	USP19	UBP19_HUMAN	TAC	Y	USP19_Y816	0.0011877	0.283134
CTGAACAGTCAATCTGTAA	chr1	ASH1L	ASH1L_HUMAN	TCA	S	ASH1L_S1580	0.0011877	0.283134
TCATATAGAAGCAAATTGC	chr5	PCDHB5	PCDB5_HUMAN	TAT	Y	PCDHB5_Y87	0.0011882	0.283134
AAAGTGTAGTTGTACTGCAG	chr2	EIF4E2	IF4E2_HUMAN	TAC	Y	EIF4E2_Y60	0.0011898	0.283334
CGCGACCACACGTCACCCG	chr4	FGFRL1	FGRL1_HUMAN	TCG	S	FGFRL1_S313	0.001191	0.283374
CATAACACCATACTCGAAGAG	chr1	USP33	UBP33_HUMAN	TAT	Y	USP33_Y115	0.0011915	0.283374
ACAGATTTAGTGATGTATT	chr8	NEFM	NFM_HUMAN	TCT	S	NEFM_S876	0.0011951	0.283631
CATAGTGGTTGGTGAGGAGC	chr19	RYR1	RYR1_HUMAN	TAT	Y	RYR1_Y2648	0.0011951	0.283631
TTGGACTGCTTCCCACTGT	chr16	TAOK2	TAOK2_HUMAN	TCC	S	TAOK2_S66	0.0011951	0.283631
GGCAGAGGCCAGGTACTTC	chr5	TLX3	TLX3_HUMAN	TCT	S	TLX3_S193	0.0011967	0.283631
GGTAGAATTGGAACTGCTG	chr5	SH3RF2	SH3R2_HUMAN	TAC	Y	SH3RF2_Y554	0.0011984	0.283631
CATGTAGGGGATGTAGGAC	chr15	ZNF609	ZN609_HUMAN	TAC	Y	ZNF609_Y1227	0.0011987	0.283631
GTAATACAGAGGTTCTATT	chr8	NUDCD1	NUDC1_HUMAN	TAT	Y	NUDCD1_Y278	0.0011987	0.283631
GTAATACAGAGGTTCTATT	chr8	NUDCD1	NUDC1_HUMAN	TAT	Y	NUDCD1_Y249	0.0011987	0.283631
CGTAGCCCTCGAACTGCAGGG	chr19	MAG	MAG_HUMAN	TAC	Y	MAG_Y231	0.0011995	0.28364
CAGAAAGTGTGGCCAGGCAC	chr14	TEP1	TEP1_HUMAN	TCT	S	TEP1_S86	0.0012023	0.284121
AATGACCCAGCTCCATCCG	chr2	RTN4	RTN4_HUMAN	TCA	S	RTN4_S909	0.0012039	0.284317
AGGAGGTGCAGCAAGCTGGA	chr21	KRTAP10-1	KR101_HUMAN	TCC	S	KRTAP10-1_S176	0.0012051	0.28442
CATAATGGTTGCCTGCTCCC	chr22	RTCB	RTCB_HUMAN	TAT	Y	RTCB_Y228	0.0012079	0.284481
GACTGAGCTGACCGTAGCC	chr6	GPX5	GPX5_HUMAN	TCA	S	GPX5_S206	0.0012082	0.284481
GGGAGGCACAGTCGATGACA	chr15	LRRK1	LRRK1_HUMAN	TCC	S	LRRK1_S1720	0.0012096	0.284481
CCGAGTGTGTTAATACAGC	chr1	DISP1	DISP1_HUMAN	TCG	S	DISP1_S1512	0.0012108	0.284481
AGGCTGGAGGAAGAGTTGGC	chr17	TNS4	TENS4_HUMAN	TCC	S	TNS4_S315	0.001211	0.284481
TCATACAGCGCCTTGGGGC	chr11	GRM5	GRM5_HUMAN	TAT	Y	GRM5_Y1001	0.001212	0.284481
CATATAGCTGATAGTGTTC	chr5	CDH18	CAD18_HUMAN	TAT	Y	CDH18_Y276	0.0012127	0.284481
TTCATATGCCGTCACTCCC	chr5	STK32A	ST32A_HUMAN	TAT	Y	STK32A_Y214	0.0012142	0.284481
CAGACACCGGCGAGGGGTCA	chr20	NFATC2	NFAC2_HUMAN	TCT	S	NFATC2_S333	0.0012155	0.284481
ACGGAGAAGTCAAAGTCGT	chrY	NLGN4Y	NLGNY_HUMAN	TCC	S	NLGN4Y_S398	0.0012164	0.284481
ACGGAGAAGTCAAAGTCGT	chrX	NLGN4X	NLGNX_HUMAN	TCC	S	NLGN4X_S398	0.0012164	0.284481
TAGACATTTCTGGGCTTCCT	chr19	MUC16	MUC16_HUMAN	TCT	S	MUC16_S3203	0.0012192	0.284481
GGCGACCCGTGGTCCTGCG	chr3	CELSR3	CELR3_HUMAN	TCG	S	CELSR3_S410	0.0012199	0.284481
ACAGAGGTGTTCTGCACCC	chr16	ABCC6	MRP6_HUMAN	TCT	S	ABCC6_S706	0.0012214	0.284481
GGCCTTGACACTGGCATCAT	chr19	PLVAP	PLVAP_HUMAN	TCA	S	PLVAP_S401	0.0012214	0.284481
GAGAACCCAGGAACAGGTACC	chr8	CPSF1	CPSF1_HUMAN	TCT	S	CPSF1_S386	0.001222	0.284481
GGGACTTGTTGTCTCCTTGTG	chr12	PRB2	PRB2_HUMAN	TCC	S	PRB2_S232	0.001223	0.284481
GGGACTTGTTGTCTCCTTGTG	chr12	PRB2	PRB2_HUMAN	TCC	S	PRB2_S170	0.001223	0.284481
AGCGAGTCAGGGTGGATGC	chr10	NEURL1	NEUL1_HUMAN	TCG	S	NEURL1_S137	0.0012254	0.284481
CTCCAGGACATAGCGCACAA	chr1	C1orf158	CA158_HUMAN	TCC	S	C1orf158_S175	0.0012254	0.284481
GCGAGATTCCTATCAGGCA	chr22	PI4KA	PI4KA_HUMAN	TCG	S	PI4KA_S191	0.0012254	0.284481
TGGGAAGACCGTGGATGGGA	chr17	SMG6	EST1A_HUMAN	TCT	S	SMG6_S864	0.0012254	0.284481
AAGGGAGGTGACATCCCCA	chr3	SCAP	SCAP_HUMAN	TCC	S	SCAP_S1165	0.0012263	0.284481
TGGAGACGGCCCGGTTGCAG	chr19	TTYH1	TTYH1_HUMAN	TCC	S	TTYH1_S308	0.0012263	0.284481
CGTATTTCCAGATGATGGCC	chr3	A4GNT	A4GCT_HUMAN	TAC	Y	A4GNT_Y161	0.001227	0.284481
GGGGGAGTGGAATTCGTTC	chr5	MEF2C	MEF2C_HUMAN	TCC	S	MEF2C_S445	0.001227	0.284481
GTGGAGGCCCCAGAAACCG	chr12	TBX3	TBX3_HUMAN	TCC	S	TBX3_S550	0.001228	0.284481
GGAGCAGACTTGGTAGGTTC	chr6	HIST1H2BD	H2B1D_HUMAN	TCT	S	HIST1H2BD_S7	0.0012308	0.284481
ACCGAGCGAAAGATGAGCA	chr12	BEST3	BEST3_HUMAN	TCG	S	BEST3_S142	0.0012354	0.284481
GGTACATTTCTGCAAACCTG	chr5	LPCAT1	PCAT1_HUMAN	TAC	Y	LPCAT1_Y483	0.0012354	0.284481
CTGAGCTGTGGGAGGAGGC	chr19	MFSD12	MFS12_HUMAN	TCA	S	MFSD12_S431	0.0012361	0.284481
CAGAAAAGCTTCCTGTGATT	chr12	ITPR2	ITPR2_HUMAN	TCT	S	ITPR2_S1731	0.0012386	0.284481
GGTGACCTGTAGAGAAAGG	chr11	SPDYC	SPDYC_HUMAN	TCA	S	SPDYC_S10	0.0012389	0.284481
ACAGATTCAAAGTAGAAGA	chrX	OCRL	OCRL_HUMAN	TCT	S	OCRL_S291	0.0012401	0.284481
GGGACGAGCGCGACTTGGCCT	chr1	HIST2H2AA3	H2A2A_HUMAN	TCC	S	HIST2H2AA3_S20	0.0012401	0.284481
GGGACGAGCGCGACTTGGCCT	chr1	HIST2H2AA3	H2A2A_HUMAN	TCC	S	HIST2H2AA3_S20	0.0012401	0.284481
GGGACGAGCGCGACTTGGCCT	chr1	HIST2H2AC	H2A2C_HUMAN	TCC	S	HIST2H2AC_S20	0.0012401	0.284481
TAAGACGGTGGGGCCTCTG	chr9	ARRDC1	ARRD1_HUMAN	TCT	S	ARRDC1_S417	0.0012408	0.284481
AATAGTAATGCCCACTTTCAG	chr4	USP38	UBP38_HUMAN	TAT	Y	USP38_Y859	0.0012427	0.284481
AGGCCCGAGATGAGCACACA	chr17	CHRNE	ACHE_HUMAN	TCG	S	CHRNE_S255	0.0012432	0.284481
CAAGAAGTGAATTCTTGTT	chr1	PEX19	PEX19_HUMAN	TCT	S	PEX19_S127	0.0012432	0.284481
AGGTATGACCTAGAGTTAA	chr16	ZNF267	ZN267_HUMAN	TAC	Y	ZNF267_Y730	0.0012435	0.284481
GGGGAGCCCACGGAAGCCC	chr19	SIPA1L3	SI1L3_HUMAN	TCC	S	SIPA1L3_S451	0.0012435	0.284481
AGGAGGCGTTGCCCGCGGGC	chr5	SAP30L	SP30L_HUMAN	TCC	S	SAP30L_S46	0.001246	0.284481
ATGTACCTGTGACGGGGGC	chr11	LRP5	LRP5_HUMAN	TAC	Y	LRP5_Y164	0.001246	0.284481
CTGATATCAAACACACAGAC	chr15	DLL4	DLL4_HUMAN	TCA	S	DLL4_S673	0.001246	0.284481
TTATAGAAATCTCTGATGA	chr21	CLDN8	CLD8_HUMAN	TAT	Y	CLDN8_Y149	0.0012468	0.284481
ATGAAGGTGCCATCGCAGCC	chrX	FAAH2	FAAH2_HUMAN	TCA	S	FAAH2_S4	0.0012474	0.284481
AGTGATGGCGAGGCCAGGC	chr1	HTR6	5HT6R_HUMAN	TCA	S	HTR6_S352	0.0012489	0.284481
ATGATTGTGTCACCTGAAA	chr4	TECRL	TECRL_HUMAN	TCA	S	TECRL_S82	0.0012489	0.284481
GGAGAGGGCTCTGTGCCTG	chr17	BAHCC1	BAHC1_HUMAN	TCT	S	BAHCC1_S2044	0.0012489	0.284481
AGGAGGCTGCCGAGGAAGACG	chr8	RHOBTB2	RHBT2_HUMAN	TCC	S	RHOBTB2_S723	0.00125	0.284481
AGGAGGCTGCCGAGGAAGACG	chr8	RHOBTB2	RHBT2_HUMAN	TCC	S	RHOBTB2_S716	0.00125	0.284481
AAGACGGAGTCTGAGAAAC	chr13	PAN3	PAN3_HUMAN	TCT	S	PAN3_S388	0.0012502	0.284481
TGTAGGTGATCTGCAAGGGGA	chr1	TAS1R2	TS1R2_HUMAN	TAC	Y	TAS1R2_Y164	0.0012527	0.284481
CGGTGAAGAGCTGGGAGCT	chr1	FCGR2B	FCG2B_HUMAN	TCA	S	FCGR2B_S219	0.0012529	0.284481
CGGTGAAGAGCTGGGAGCT	chr1	FCGR2C	FCG2C_HUMAN	TCA	S	FCGR2C_S220	0.0012529	0.284481
CGGTGAAGAGCTGGGAGCT	chr1	FCGR2B	FCG2B_HUMAN	TCA	S	FCGR2B_S220	0.0012529	0.284481
CATAGTCTAAAGAGAGAAAAG	chr11	C11orf94	CK094_HUMAN	TAT	Y	C11orf94_Y60	0.001253	0.284481
AGGTACACGATGTGTTTGT	chr1	JAK1	JAK1_HUMAN	TAC	Y	JAK1_Y652	0.0012552	0.284481
GGGAGCCCATCTGTGAGTG	chr9	KANK1	KANK1_HUMAN	TCC	S	KANK1_S861	0.0012559	0.284481
CTGACGGCATGCGGTCACTG	chr17	KIF1C	KIF1C_HUMAN	TCA	S	KIF1C_S910	0.0012575	0.284481
GCGGTAGTACTCCTCCTGC	chr16	LCAT	LCAT_HUMAN	TAC	Y	LCAT_Y181	0.0012575	0.284481
GTTGTAGTAGGGAGCATCC	chr12	LRP1	LRP1_HUMAN	TAC	Y	LRP1_Y1603	0.0012575	0.284481
TGGACCGCCGGGTGAGGTCAT	chr7	RAB19	RAB19_HUMAN	TCC	S	RAB19_S103	0.0012575	0.284481
CACAAATACTTCTGGTAGGC	chr5	ELOVL7	ELOV7_HUMAN	TAT	Y	ELOVL7_Y200	0.0012587	0.284481
CACAAATACTTCTGGTAGGC	chr5	ELOVL7	ELOV7_HUMAN	TAT	Y	ELOVL7_Y187	0.0012587	0.284481
TGGATGATACAGCAGAAGT	chr13	TSC22D1	T22D1_HUMAN	TCC	S	TSC22D1_S282	0.0012587	0.284481
CGGGACATAAGTAGCAGTT	chr17	FXR2	FXR2_HUMAN	TCC	S	FXR2_S210	0.0012598	0.284481
TAGGTAGATGAGCATCTCC	chr4	CPZ	CBPZ_HUMAN	TAC	Y	CPZ_Y260	0.0012606	0.284481
TATACGTTGCATAATACCT	chr1	FLG	FILA_HUMAN	TAT	Y	FLG_Y4031	0.0012606	0.284481
TTTGGAAAGAAGCGTGTCC	chr17	PYY	PYY_HUMAN	TCC	S	PYY_S75	0.0012606	0.284481
CTGGGACCGCCACTCGATC	chr8	DOCK5	DOCK5_HUMAN	TCC	S	DOCK5_S129	0.0012615	0.28451
AAGGGACAAGGGGCTGCTC	chr17	SREBF1	SRBP1_HUMAN	TCC	S	SREBF1_S442	0.0012643	0.284553
GGGAGGAGGCTGGCAACAC	chr7	KRBA1	KRBA1_HUMAN	TCC	S	KRBA1_S788	0.0012654	0.284553
GCCCTGTACAGCAGTGCAGC	chr12	MAP3K12	M3K12_HUMAN	TAC	Y	MAP3K12_Y705	0.0012671	0.284553
AATGAAGTGCTATCATCTC	chr1	PDE4DIP	MYOME_HUMAN	TCA	S	PDE4DIP_S728	0.0012679	0.284553
TTGAACCTGGACCAGTAAC	chr14	ESR2	ESR2_HUMAN	TCA	S	ESR2_S142	0.0012693	0.284553
GGTTCATATCGTTCACCATT	chrX	ZMYM3	ZMYM3_HUMAN	TAT	Y	ZMYM3_Y1130	0.0012699	0.284553
GTGATTTCCCAGCACTGAGA	chr5	IGIP	IGIP_HUMAN	TCA	S	IGIP_S32	0.0012709	0.284553
TATATGATTCAAGTTCCTTCT	chr14	SYNE2	SYNE2_HUMAN	TAT	Y	SYNE2_Y860	0.0012709	0.284553
TGTACTGGGTGGGGCCAAAGG	chr22	TRIOBP	TARA_HUMAN	TAC	Y	TRIOBP_Y970	0.0012709	0.284553
TGTATTCAATCACCTGAGAAG	chr16	PDIA2	PDIA2_HUMAN	TAC	Y	PDIA2_Y478	0.0012709	0.284553
CACCCGTAGGCAGAGGACCC	chr5	SLC4A9	B3A4_HUMAN	TAC	Y	SLC4A9_Y564	0.0012714	0.284553
GCCCGAGTAGGTCTGGAGC	chr14	MYH6	MYH6_HUMAN	TCG	S	MYH6_S118	0.0012728	0.284553
AGTAAAAGTTCATGTAGGCC	chr17	CTNS	CTNS_HUMAN	TAC	Y	CTNS_Y290	0.0012732	0.284553
GAGGAGGGGCCATAGGTAC	chr11	USP2	UBP2_HUMAN	TCC	S	USP2_S69	0.0012732	0.284553
GGGTGAGTAGAGGGCACTC	chr11	LRP5	LRP5_HUMAN	TCA	S	LRP5_S280	0.0012732	0.284553
ACCATAGTGAAGGACCTTG	chr20	ELMO2	ELMO2_HUMAN	TAT	Y	ELMO2_Y581	0.0012756	0.284575
GAGGACTGTGGTGTAGGCG	chr22	CBX6	CBX6_HUMAN	TCC	S	CBX6_S285	0.0012756	0.284575
TCCCCAGAGGTCTGTGTCCC	chr1	TOE1	TOE1_HUMAN	TCT	S	TOE1_S358	0.0012756	0.284575
GGGAGCCATCTGGAGGCGAA	chr2	BIN1	BIN1_HUMAN	TCC	S	BIN1_S303	0.0012784	0.285028
CATGATCCTCTAGACCCCT	chr10	KAT6B	KAT6B_HUMAN	TCA	S	KAT6B_S98	0.0012812	0.285236
CGTAGCAGATGCCGGCCAC	chr2	FZD5	FZD5_HUMAN	TAC	Y	FZD5_Y391	0.0012825	0.285236
GAGGACAGCTGAGCTGCAG	chr17	SMG6	EST1A_HUMAN	TCC	S	SMG6_S999	0.001284	0.285236
CCGAGCTGCAGGGACAGCA	chr19	NOTCH3	NOTC3_HUMAN	TCG	S	NOTCH3_S1580	0.001285	0.285236
CCCAGAGGCCTGGCTCACC	chr11	INTS5	INT5_HUMAN	TCT	S	INTS5_S399	0.0012862	0.285236
GAGAGTCTCCGCACACCGTC	chr7	GPC2	GPC2_HUMAN	TCT	S	GPC2_S416	0.0012862	0.285236
TAGAACCGTAAGGACCAGTC	chr10	CUBN	CUBN_HUMAN	TCT	S	CUBN_S600	0.0012866	0.285236
CTGGTAGCCCGAGGCCTGC	chr2	TTC30B	TT30B_HUMAN	TAC	Y	TTC30B_Y186	0.0012868	0.285236
GACGATGCTTGAGAATCTT	chr8	PLAG1	PLAG1_HUMAN	TCG	S	PLAG1_S377	0.0012897	0.285236
CATAGAAGGCTTTGTCTAC	chr2	IFT172	IF172_HUMAN	TAT	Y	IFT172_Y1578	0.0012901	0.285236
GCATACTCAACGGACTTGC	chr17	LIG3	DNLI3_HUMAN	TAT	Y	LIG3_Y494	0.0012901	0.285236
GGGAGAAGGTGAGGGTGAG	chr19	MEGF8	MEGF8_HUMAN	TCC	S	MEGF8_S1329	0.0012901	0.285236
TGTAGTCAGCAGGAAACGT	chr2	ADGRF3	AGRF3_HUMAN	TAC	Y	ADGRF3_Y623	0.0012925	0.285236
TGTAGGTCTGCGACTTGTGCT	chr15	OTUD7A	OTU7A_HUMAN	TAC	Y	OTUD7A_Y851	0.0012936	0.285236
TTGGTAATATACTCCCTGG	chr7	GATAD1	GATD1_HUMAN	TAC	Y	GATAD1_Y149	0.0012936	0.285236
CACAGAGGGTTCCGGCTCC	chr11	OVOL1	OVOL1_HUMAN	TCT	S	OVOL1_S50	0.0012953	0.285236
ACTTCATAAGATGCATCCAC	chr4	PAPSS1	PAPS1_HUMAN	TAT	Y	PAPSS1_Y232	0.0012955	0.285236
GTGAGTACTTGGGAGAGGTTG	chr17	POLR2A	RPB1_HUMAN	TCA	S	POLR2A_S1861	0.0012955	0.285236
GTGAGTACTTGGGAGAGGTTG	chr17	POLR2A	RPB1_HUMAN	TCA	S	POLR2A_S1910	0.0012955	0.285236
TGTATATAGATATTGCAGACC	chr11	EXPH5	EXPH5_HUMAN	TAC	Y	EXPH5_Y1881	0.0012965	0.285236
TTATAGAGAAGTTCAATCT	chr19	ADGRL1	AGRL1_HUMAN	TAT	Y	ADGRL1_Y1337	0.0012981	0.285236
TGGAAGTCCTGGGGGCCGAGG	chr1	BARHL2	BARH2_HUMAN	TCC	S	BARHL2_S138	0.0012984	0.285236
AGGAGAACTCCAGGGGCTCC	chr1	MMP23B	MMP23_HUMAN	TCC	S	MMP23B_S344	0.0013007	0.285236
TCTGGATGGGAAGGGGCAC	chr3	LRCH3	LRCH3_HUMAN	TCC	S	LRCH3_S535	0.0013009	0.285236
AATGTAAACCAGCACAGGC	chr17	ACACA	ACACA_HUMAN	TAC	Y	ACACA_Y2081	0.0013016	0.285236
ACGGGGGACACGAAGAAGAG	chr2	TMEM185B	T185B_HUMAN	TCC	S	TMEM185B_S123	0.0013022	0.285236
TGTACAAGGTCTGTGAGAAG	chr6	COL12A1	COCA1_HUMAN	TAC	Y	COL12A1_Y1630	0.0013035	0.285236
TGTACTGAGCAAGAGATTCA	chr1	PIK3R3	P55G_HUMAN	TAC	Y	PIK3R3_Y148	0.0013035	0.285236
CCATAACGCCTGGCGACCT	chr22	EIF3L	EIF3L_HUMAN	TAT	Y	EIF3L_Y539	0.0013038	0.285236
TCATACAAATCCCAGGCAG	chr1	WDR78	WDR78_HUMAN	TAT	Y	WDR78_Y323	0.0013046	0.285236
CGATAGTGGAGGAAGGTAT	chr19	RGL3	RGL3_HUMAN	TAT	Y	RGL3_Y61	0.0013053	0.285236
TTGTAGGACCTATAGAGGG	chr6	ADGRF5	AGRF5_HUMAN	TAC	Y	ADGRF5_Y197	0.0013066	0.285236
GGGGTGTAGGTGGCTGCACC	chr19	SIGLEC11	SIG11_HUMAN	TAC	Y	SIGLEC11_Y632	0.0013079	0.285236
AAGTAGTAGTCTCGTGGGG	chr11	PYGM	PYGM_HUMAN	TAC	Y	PYGM_Y53	0.0013087	0.285236
GGTAGATAAGGAACTGAACA	chr6	MAPK14	MK14_HUMAN	TAC	Y	MAPK14_Y132	0.0013094	0.285236
CCGAGGGGCCCTCAATCAGG	chr9	DMRT3	DMRT3_HUMAN	TCG	S	DMRT3_S236	0.0013112	0.285236
GATAGGAGCTCCTGAAGGT	chr6	GPR31	GPR31_HUMAN	TAT	Y	GPR31_Y293	0.0013127	0.285236
GGAGGACAAAAGCTTATGG	chr4	KLHL8	KLHL8_HUMAN	TCC	S	KLHL8_S218	0.0013127	0.285236
CGGAGCGCTGAGGTCCGGC	chr15	LOXL1	LOXL1_HUMAN	TCC	S	LOXL1_S69	0.0013129	0.285236
GATGAGGCGCTGCTGCGTG	chr7	PTPRN2	PTPR2_HUMAN	TCA	S	PTPRN2_S712	0.0013129	0.285236
GATGAGGCGCTGCTGCGTG	chr7	PTPRN2	PTPR2_HUMAN	TCA	S	PTPRN2_S695	0.0013129	0.285236
TTCATGGATTCTTCTCGACT	chr3	PTPRG	PTPRG_HUMAN	TCC	S	PTPRG_S1269	0.0013129	0.285236
AGGGAGAAGATTTCACTGC	chr19	RUVBL2	RUVB2_HUMAN	TCC	S	RUVBL2_S110	0.0013136	0.285236
GCAGAGACGATCTGGGCAG	chr6	TEAD3	TEAD3_HUMAN	TCT	S	TEAD3_S136	0.0013136	0.285236
CTGAAGGTGGCTCAGGGGCTG	chr11	HINFP	HINFP_HUMAN	TCA	S	HINFP_S498	0.0013147	0.285236
CTGACGCTGAGGAAACAAA	chr6	UTRN	UTRO_HUMAN	TCA	S	UTRN_S2813	0.001316	0.285236
CTGGGACTCCTGCAGGGGA	chr19	EXOC3L2	EX3L2_HUMAN	TCC	S	EXOC3L2_S275	0.0013173	0.285236
CTGAGGGCACCCACAGGTTGG	chr11	PGA4	PEPA4_HUMAN	TCA	S	PGA4_S104	0.0013178	0.285236
CTGAGGGCACCCACAGGTTGG	chr11	PGA3	PEPA3_HUMAN	TCA	S	PGA3_S104	0.0013178	0.285236
CTGAGGGCACCCACAGGTTGG	chr11	PGA5	PEPA5_HUMAN	TCA	S	PGA5_S104	0.0013178	0.285236
GGCCCATAGACCCTCACTGG	chr13	ZIC5	ZIC5_HUMAN	TAT	Y	ZIC5_Y17	0.0013194	0.28525
TATGGAGTGAAAAGCTGAC	chr8	CDCA2	CDCA2_HUMAN	TCC	S	CDCA2_S154	0.0013194	0.28525
GAGAGCAGAGAGGGCAGGCTC	chr16	AMDHD2	NAGA_HUMAN	TCT	S	AMDHD2_S352	0.0013207	0.285364
GGTAACCCTGTGGGGGGAAGG	chr19	TMC4	TMC4_HUMAN	TAC	Y	TMC4_Y233	0.0013241	0.285566
CCCATAGAAGGGTTTAGTG	chr1	OSBPL9	OSBL9_HUMAN	TAT	Y	OSBPL9_Y598	0.0013242	0.285566
CGAGACACATAACTAACAG	chr22	EIF3D	EIF3D_HUMAN	TCT	S	EIF3D_S453	0.0013242	0.285566
GATGTAGCAGCAGGTGCCA	chr8	SFTPC	PSPC_HUMAN	TAC	Y	SFTPC_Y122	0.0013272	0.285566
GGAGGAGGAGGAGGAGGAC	chr19	PAK4	PAK4_HUMAN	TCC	S	PAK4_S246	0.0013277	0.285566
GGAGGAGGAGGAGGAGGAC	chr19	PAK4	PAK4_HUMAN	TCC	S	PAK4_S93	0.0013277	0.285566
TGGATGGGAGGACCGTGGGC	chr19	HAUS5	HAUS5_HUMAN	TCC	S	HAUS5_S479	0.0013277	0.285566
CAGAGTTGAAGAGGGCTTCG	chr3	WWTR1	WWTR1_HUMAN	TCT	S	WWTR1_S34	0.0013288	0.285566
CTGGTAGACAGCATGGCCC	chr3	ATP2B2	AT2B2_HUMAN	TAC	Y	ATP2B2_Y961	0.0013288	0.285566
AGGAGCTTGCGAGGAGGAGGA	chrX	ARSE	ARSE_HUMAN	TCC	S	ARSE_S241	0.0013312	0.285566
CACCAGTAGTGCTGGGGGAT	chr4	CPZ	CBPZ_HUMAN	TAC	Y	CPZ_Y352	0.0013313	0.285566
AATACTCCTCAAATTCCAT	chr16	XPO6	XPO6_HUMAN	TAT	Y	XPO6_Y332	0.0013319	0.285566
ACCGACTGCAGCGGGGAAA	chr2	NGEF	NGEF_HUMAN	TCG	S	NGEF_S480	0.0013328	0.285566
GGAGGAGGGGAAGAAACCG	chr10	NFKB2	NFKB2_HUMAN	TCC	S	NFKB2_S381	0.0013347	0.285566
CGGAGATGGGGTGCTCCCCA	chr16	MMP25	MMP25_HUMAN	TCC	S	MMP25_S204	0.0013365	0.285566
GAGAGTCTTCCATGGTGTAA	chr12	RFX4	RFX4_HUMAN	TCT	S	RFX4_S369	0.0013365	0.285566
TGGGAGGCAGAGGCGAGCC	chr11	C11orf91	CK091_HUMAN	TCC	S	C11orf91_S136	0.0013365	0.285566
ATTGGACTCACGATGCTGA	chr2	STEAP3	STEA3_HUMAN	TCC	S	STEAP3_S128	0.0013376	0.285566
TAGGAGGCCACAGAGCCGC	chr1	HSPG2	PGBM_HUMAN	TCC	S	HSPG2_S176	0.0013388	0.285566
TCCGAATCATAGATCACGG	chr16	SEZ6L2	SE6L2_HUMAN	TCG	S	SEZ6L2_S420	0.0013388	0.285566
TGCGGAGAGGAGGCCGCGGA	chr1	PER3	PER3_HUMAN	TCT	S	PER3_S777	0.0013404	0.285566
AGTACAGGCCATCTGTCCAC	chr9	PHF19	PHF19_HUMAN	TAC	Y	PHF19_Y55	0.0013406	0.285566
ATCTCAGACTAGGAGAGAGA	chr20	C20orf202	CT202_HUMAN	TCT	S	C20orf202_S46	0.0013406	0.285566
CAATGAAGAGCAGTGGGCC	chr16	LRRC29	LRC29_HUMAN	TCA	S	LRRC29_S45	0.0013413	0.285566
GTGAATTGTAATGAACAGA	chr2	R3HDM1	R3HD1_HUMAN	TCA	S	R3HDM1_S669	0.0013432	0.285566
GTGCTGGACTTTAAACTCTC	chr18	SYT4	SYT4_HUMAN	TCC	S	SYT4_S141	0.0013432	0.285566
TCGATGATGCCATAGCGTG	chr11	TIRAP	TIRAP_HUMAN	TCG	S	TIRAP_S4	0.0013432	0.285566
TTGATTCCTCATCTGATGTC	chr11	INCENP	INCE_HUMAN	TCA	S	INCENP_S218	0.0013432	0.285566
AGTTGAATTCTTCACTTGC	chr22	EIF4ENIF1	4ET_HUMAN	TCA	S	EIF4ENIF1_S454	0.0013456	0.285585
GCCGACGTGAGGGATCCAA	chr19	HAUS5	HAUS5_HUMAN	TCG	S	HAUS5_S175	0.0013456	0.285585
GGGAGAAAGCAGTCCTTGA	chr11	SIK3	SIK3_HUMAN	TCT	S	SIK3_S974	0.0013456	0.285585
AAAATAGACCTGAATCCTA	chr21	SLC5A3	SC5A3_HUMAN	TAT	Y	SLC5A3_Y125	0.0013483	0.285594
GCTCGAGGCTAGAGGAGTT	chrX	HDAC6	HDAC6_HUMAN	TCG	S	HDAC6_S1025	0.0013483	0.285594
AGGATAGGGCGTCCCACAG	chr11	GLB1L3	GLBL3_HUMAN	TCC	S	GLB1L3_S425	0.0013488	0.285594
TATACCGCCTGGGGTGGGAA	chr9	GBA2	GBA2_HUMAN	TAT	Y	GBA2_Y430	0.0013517	0.285594
TGGATGGTGCAATAATCCG	chr19	CCNE1	CCNE1_HUMAN	TCC	S	CCNE1_S100	0.0013517	0.285594
GTGGCATAGCCAAACAAAAC	chr4	TMEM165	TM165_HUMAN	TAT	Y	TMEM165_Y149	0.0013548	0.285594
GAAGGATGCAAACAGGTTC	chr6	GLP1R	GLP1R_HUMAN	TCC	S	GLP1R_S186	0.0013549	0.285594
AGTACCTAGAAATAAAAGG	chr20	STAU1	STAU1_HUMAN	TAC	Y	STAU1_Y116	0.0013559	0.285594
GGTAGGTCCGGGTGTTGCT	chr1	CTRC	CTRC_HUMAN	TAC	Y	CTRC_Y82	0.0013559	0.285594
GCCATGTACTTGCCATGGCG	chr2	TUBA3E	TBA3E_HUMAN	TAC	Y	TUBA3E_Y312	0.0013574	0.285594
AGGGACTTGACTGGAAGGG	chr1	SZRD1	SZRD1_HUMAN	TCC	S	SZRD1_S87	0.0013588	0.285594
GGGAACTAGAAGAATCCAGC	chr17	COG1	COG1_HUMAN	TCC	S	COG1_S164	0.0013593	0.285594
GGGAACTAGAAGAATCCAGC	chr17	COG1	A0A087WVI0_HUMAN	TCC	S	COG1_S164	0.0013593	0.285594
GAGGTACAGCAGTGCCTCC	chr12	DCP1B	DCP1B_HUMAN	TAC	Y	DCP1B_Y588	0.0013595	0.285594
GGGCCGTAGCTTCGCACGCC	chr15	HAPLN3	HPLN3_HUMAN	TAC	Y	HAPLN3_Y245	0.0013595	0.285594
TGTAATAATTCACCATAGTAA	chr9	PTBP3	PTBP3_HUMAN	TAC	Y	PTBP3_Y114	0.0013601	0.285594
ATGGAGCGCATGCACTTCA	chr12	ACACB	ACACB_HUMAN	TCC	S	ACACB_S278	0.0013621	0.285594
CAAGAGTAGGAAGTGACAC	chr17	KRTAP16-1	KR161_HUMAN	TCT	S	KRTAP16-1_S443	0.0013629	0.285594
CGCTGGTAGCCATAGGGTGG	chr1	SF3B4	SF3B4_HUMAN	TAC	Y	SF3B4_Y396	0.0013629	0.285594
CTCGTAGAGGACACAGCCC	chr17	NEK8	K7EL04_HUMAN	TAC	Y	NEK8_Y194	0.0013629	0.285594
CTCGTAGAGGACACAGCCC	chr17	NEK8	NEK8_HUMAN	TAC	Y	NEK8_Y194	0.0013629	0.285594
GGGACCTGACATTCTTACTG	chr19	CCDC114	CC114_HUMAN	TCC	S	CCDC114_S100	0.0013629	0.285594
GCACGAGTGGGTGGCGGGC	chr7	ZNF775	ZN775_HUMAN	TCG	S	ZNF775_S192	0.0013652	0.285594
GAAGCCGACTGCAGCTCCGG	chr3	RYK	RYK_HUMAN	TCG	S	RYK_S57	0.0013657	0.285594
GAGGAGCGCTTCCGGTAGC	chr18	MYO5B	MYO5B_HUMAN	TCC	S	MYO5B_S1642	0.0013657	0.285594
TGGATGCACACTTCTTGTAGA	chr3	EPHB3	EPHB3_HUMAN	TCC	S	EPHB3_S214	0.0013677	0.285594
CCGAGGAATGCCTGAGATC	chr18	SMAD7	SMAD7_HUMAN	TCG	S	SMAD7_S172	0.0013684	0.285594
TCTGAAGACAGCTTCTCCTG	chr20	CDK5RAP1	CK5P1_HUMAN	TCT	S	CDK5RAP1_S81	0.0013686	0.285594
TCTGAAGACAGCTTCTCCTG	chr20	CDK5RAP1	CK5P1_HUMAN	TCT	S	CDK5RAP1_S80	0.0013686	0.285594
CCGACTGCATCTAAATTCC	chr7	AQP1	AQP1_HUMAN	TCG	S	AQP1_S3	0.0013712	0.285594
TGGAGGACTTCCACTCGGTGG	chr2	NT5C1B	5NT1B_HUMAN	TCC	S	NT5C1B_S246	0.0013714	0.285594
TGGAGGACTTCCACTCGGTGG	chr2	NT5C1B	5NT1B_HUMAN	TCC	S	NT5C1B_S263	0.0013714	0.285594
CATGGACTCCTGATCTGTC	chr8	USP17L3	U17L3_HUMAN	TCC	S	USP17L3_S499	0.0013726	0.285594
CATGGACTCCTGATCTGTC	chr4	USP17L10	U17LA_HUMAN	TCC	S	USP17L10_S499	0.0013726	0.285594
CATGGACTCCTGATCTGTC	chr8	USP17L1	U17L1_HUMAN	TCC	S	USP17L1_S499	0.0013726	0.285594
CCGGTAGAGGAGATGATCC	chr17	TLCD1	TLCD1_HUMAN	TAC	Y	TLCD1_Y168	0.0013742	0.285767
GAGATACCAGAGGAAAGAC	chr11	DGKZ	DGKZ_HUMAN	TAT	Y	DGKZ_Y508	0.0013759	0.285799
GATAATTTCTTAAAGAAAC	chr10	ZNF248	ZN248_HUMAN	TAT	Y	ZNF248_Y135	0.0013759	0.285799
AGGTAAAGTGGCTCATGCA	chr11	ZBTB3	ZBTB3_HUMAN	TAC	Y	ZBTB3_Y452	0.001377	0.285868
ACCGTAGTTCATGGGCATC	chr2	TMBIM1	LFG3_HUMAN	TAC	Y	TMBIM1_Y67	0.0013779	0.285895
GGGGATTTAGGGGGTAGCG	chr7	WIPF3	WIPF3_HUMAN	TCC	S	WIPF3_S330	0.0013798	0.285975
GAATGAGGCTGGTGATTCA	chr20	PTPN1	PTN1_HUMAN	TCA	S	PTPN1_S190	0.0013806	0.285975
TGGAGTCACGGGAATTACA	chr6	VNN2	VNN2_HUMAN	TCC	S	VNN2_S151	0.0013806	0.285975
AGTAAATGGCCTGGGGCTGGT	chr5	GRK6	GRK6_HUMAN	TAC	Y	GRK6_Y473	0.0013825	0.285998
TGGAGATGAGCGTGACAGAGT	chr22	LIMK2	LIMK2_HUMAN	TCC	S	LIMK2_S154	0.0013826	0.285998
CATGGAGCCCAAGGTCACA	chr5	UGT3A2	UD3A2_HUMAN	TCC	S	UGT3A2_S302	0.0013838	0.285998
TCCGGTGAAATATTCCTTCT	chr4	LARP1B	LAR1B_HUMAN	TCA	S	LARP1B_S906	0.0013838	0.285998
CAGAGGAGCCAGTCTTGTCT	chr17	POLR2A	RPB1_HUMAN	TCT	S	POLR2A_S755	0.0013855	0.28619
ACGAAGGTCTGATCTGAGT	chr1	RC3H1	RC3H1_HUMAN	TCG	S	RC3H1_S731	0.0013875	0.286284
GGGAGAGGCGCAGGTCACACA	chr10	RRP12	RRP12_HUMAN	TCC	S	RRP12_S522	0.0013875	0.286284
TGTAGCTCAGCCTGTCCCT	chr14	RPGRIP1	RPGR1_HUMAN	TAC	Y	RPGRIP1_Y171	0.0013883	0.28629
GGGATCTGTGCCGCCGATCTC	chr1	PRPF38A	PR38A_HUMAN	TCC	S	PRPF38A_S277	0.0013896	0.286399
AGAGAGGCCTGAGAGCAGG	chr6	CUTA	CUTA_HUMAN	TCT	S	CUTA_S16	0.0013937	0.286618
GATACAGCCCGGCCAGCAGC	chr5	FGFR4	FGFR4_HUMAN	TAT	Y	FGFR4_Y390	0.0013944	0.286618
AATAAGGAGGGAGGAAGTGG	chr1	HIVEP3	ZEP3_HUMAN	TCC	S	HIVEP3_S1184	0.0013953	0.286618
AGAAGAAGAAACAGAATTA	chr2	ZEB2	ZEB2_HUMAN	TCT	S	ZEB2_S359	0.0013953	0.286618
CTGAGACGGAGGAGCGCTC	chr1	IER5	IER5_HUMAN	TCA	S	IER5_S108	0.0013953	0.286618
GGGGAGGCAGAGGAAGAGG	chr12	ATN1	ATN1_HUMAN	TCC	S	ATN1_S397	0.0013953	0.286618
TGTAGCAGATGGCCAGGCGC	chr1	NHLH2	HEN2_HUMAN	TAC	Y	NHLH2_Y125	0.0013963	0.286664
ACCGAGTACCCTGAGGACAA	chr17	ITGA2B	ITA2B_HUMAN	TAC	Y	ITGA2B_Y268	0.0013972	0.28669
AGGATTTAACCATAGATCT	chr6	CDK19	CDK19_HUMAN	TCC	S	CDK19_S130	0.0014003	0.286704
TTTCCAGAGCTTCGGCGGCC	chr1	ZSWIM5	ZSWM5_HUMAN	TCT	S	ZSWIM5_S1097	0.0014003	0.286704
ACGCTGGACGAGGAGTTGGG	chr7	AUTS2	AUTS2_HUMAN	TCC	S	AUTS2_S1012	0.0014005	0.286704
GGAGAAATATTACTAAATT	chr2	PRKRA	PRKRA_HUMAN	TCT	S	PRKRA_S196	0.0014024	0.286704
GGACTGGAGCCTGGTGAAAA	chr7	ATG9B	ATG9B_HUMAN	TCC	S	ATG9B_S884	0.0014028	0.286704
AAAGGATTTCATGGTTGGA	chr6	RMND1	RMND1_HUMAN	TCC	S	RMND1_S100	0.0014045	0.286704
AACTTGTAAATAGATCCACG	chr1	HHIPL2	HIPL2_HUMAN	TAC	Y	HHIPL2_Y595	0.0014045	0.286704
GCATAAAATCCCCGCCAAC	chr3	CEP97	CEP97_HUMAN	TAT	Y	CEP97_Y573	0.0014045	0.286704
GCATAGAAGGCGCAGAGCC	chr2	PRSS56	PRS56_HUMAN	TAT	Y	PRSS56_Y369	0.001405	0.286704
GGGAAGCCAGGCTGACGAG	chr16	ARMC5	ARMC5_HUMAN	TCC	S	ARMC5_S291	0.001405	0.286704
AAGTAGGACATGCGGTCTTC	chr9	TJP2	ZO2_HUMAN	TCC	S	TJP2_S902	0.0014066	0.286715
ATGAATTGAGGTAGCGGTACC	chr16	TEKT5	TEKT5_HUMAN	TCA	S	TEKT5_S49	0.0014066	0.286715
GGGAAAGAGGGGCCTGCAGA	chr19	PRR36	PRR36_HUMAN	TCC	S	PRR36_S661	0.0014097	0.287189
TGTAGACTGCTCGTACCTTAA	chr22	L3MBTL2	LMBL2_HUMAN	TAC	Y	L3MBTL2_Y422	0.0014108	0.287255
AGCTGAGAGTGGCCCCTCA	chr4	ZFYVE28	LST2_HUMAN	TCA	S	ZFYVE28_S321	0.0014136	0.287668
CATAATATGTGCTATTTACAA	chr2	SATB2	SATB2_HUMAN	TAT	Y	SATB2_Y211	0.0014146	0.287713
CTGACAGCAGGAGACCCTTG	chr22	SEC14L4	S14L4_HUMAN	TCA	S	SEC14L4_S114	0.0014193	0.288258
AAATAGGCCTGAGAGAAGC	chr11	OR51B6	O51B6_HUMAN	TAT	Y	OR51B6_Y100	0.0014221	0.288258
CGCGATGTGCTGATAATGA	chr15	SEMA4B	SEM4B_HUMAN	TCG	S	SEMA4B_S696	0.0014231	0.288258
GGGATTGGGGGCTGGATGGC	chr5	ARAP3	ARAP3_HUMAN	TCC	S	ARAP3_S1514	0.0014231	0.288258
AGGGTAGAGGCAGGTGACA	chr20	COL20A1	COKA1_HUMAN	TAC	Y	COL20A1_Y630	0.0014235	0.288258
CGGAGCACTCGCACAGCGC	chr6	TPBG	TPBG_HUMAN	TCC	S	TPBG_S69	0.0014235	0.288258
GAGGAGGCGAGCTGCTCCC	chr17	GAA	LYAG_HUMAN	TCC	S	GAA_S626	0.0014235	0.288258
TGTATGGTTTCACTAGTACT	chr1	COG2	COG2_HUMAN	TAC	Y	COG2_Y255	0.0014235	0.288258
CATGTACATGAGCAGGCCT	chr6	TMEM63B	CSCL2_HUMAN	TAC	Y	TMEM63B_Y594	0.0014249	0.288308
CCGAGACTTCCAGTCAGCC	chr8	TOP1MT	TOP1M_HUMAN	TCT	S	TOP1MT_S303	0.0014253	0.288308
AGGGAGGGCCCGGACGACT	chr2	SPEG	SPEG_HUMAN	TCC	S	SPEG_S364	0.0014277	0.288636
ACCTCAGATAAGACTTCTTT	chr1	IARS2	SYIM_HUMAN	TCT	S	IARS2_S580	0.0014305	0.288642
CTGAGGGTGCCAGCTCAGCAT	chr2	TTC31	TTC31_HUMAN	TCA	S	TTC31_S449	0.0014305	0.288642
TATAAGGTTTCTCCCCAGTG	chr3	ZNF197	ZN197_HUMAN	TAT	Y	ZNF197_Y454	0.0014305	0.288642
CAGGTAAAGGTGCATCTTG	chr12	ACACB	ACACB_HUMAN	TAC	Y	ACACB_Y1523	0.0014319	0.288642
CCCTGAGCCAGACCTATAT	chr1	HRNR	HORN_HUMAN	TCA	S	HRNR_S1031	0.0014319	0.288642
TATGGTGAGCCAGGCTGGGC	chr14	EFS	EFS_HUMAN	TCA	S	EFS_S86	0.0014324	0.288642
AATGATGGAGATGGGGAGG	chr15	MGA	MGAP_HUMAN	TCA	S	MGA_S1263	0.0014334	0.288686
CTGACCACTGAAATAAAGT	chr2	LY75	LY75_HUMAN	TCA	S	LY75_S437	0.0014347	0.288791
GACAGAGATGGTGGAAAAG	chr17	DNAH2	DYH2_HUMAN	TCT	S	DNAH2_S905	0.0014362	0.288936
AGGAGGTCATGGTGGGGAGC	chr7	PLOD3	PLOD3_HUMAN	TCC	S	PLOD3_S3	0.0014416	0.289018
ACATACGCCTGCGGGAGAC	chr2	PLEKHB2	PKHB2_HUMAN	TAT	Y	PLEKHB2_Y113	0.0014446	0.289018
CAGAGACCAGGACCCGGAGAC	chr9	PIGO	PIGO_HUMAN	TCT	S	PIGO_S737	0.0014446	0.289018
GAGGAGGAACAGGAGGTGG	chr6	E2F3	E2F3_HUMAN	TCC	S	E2F3_S72	0.0014446	0.289018
GCGTACTGGAACAGCTTGT	chr1	MEF2D	MEF2D_HUMAN	TAC	Y	MEF2D_Y57	0.0014446	0.289018
GTGAAACTGGGCAGACAGA	chr12	DDX11	DDX11_HUMAN	TCA	S	DDX11_S897	0.0014446	0.289018
AACTTTGAGACAATATGCCG	chr9	KIF27	KIF27_HUMAN	TCA	S	KIF27_S238	0.0014467	0.289018
GGGGAAGGTGGGCTGGGCA	chr6	DAXX	DAXX_HUMAN	TCC	S	DAXX_S671	0.0014467	0.289018
GGGGAAGGTGGGCTGGGCA	chr6	DAXX	DAXX_HUMAN	TCC	S	DAXX_S683	0.0014467	0.289018
TCATAGTGCTCCTTTAAAC	chr8	ARHGEF10	ARHGA_HUMAN	TAT	Y	ARHGEF10_Y318	0.001447	0.289018
AGTGACAGCTGGGAGGCGG	chr5	HCN1	HCN1_HUMAN	TCA	S	HCN1_S728	0.0014501	0.289018
ATATTAGAGGTACTGCCTGT	chr13	NBEA	NBEA_HUMAN	TCT	S	NBEA_S1823	0.0014501	0.289018
CTGTAGTAGTCATCTTTGG	chr20	CST1	CYTN_HUMAN	TAC	Y	CST1_Y64	0.0014501	0.289018
TGTAGGCCAGTACGTAGGT	chr17	FASN	FAS_HUMAN	TAC	Y	FASN_Y2347	0.0014531	0.289018
GGGAGCTGGCCGGCATGGGC	chr2	PCBP1	PCBP1_HUMAN	TCC	S	PCBP1_S190	0.0014556	0.289018
TTGAGGTAGAAATAATCTTC	chr19	MYO9B	MYO9B_HUMAN	TAC	Y	MYO9B_Y363	0.0014556	0.289018
GGATAAAAAATGACTGTTG	chr2	CHAC2	CHAC2_HUMAN	TAT	Y	CHAC2_Y95	0.0014559	0.289018
CAGAGACAGATTCACCAGG	chr4	GPR78	GPR78_HUMAN	TCT	S	GPR78_S49	0.0014561	0.289018
CCCAGAAGTCTTATTCCGT	chr2	LRP1B	LRP1B_HUMAN	TCT	S	LRP1B_S1819	0.0014561	0.289018
GAGATTCTAAGTGACTGATGT	chr20	TSHZ2	TSH2_HUMAN	TCT	S	TSHZ2_S947	0.0014561	0.289018
ACGTAGGAGTCGTCATACAT	chr12	CACNB3	CACB3_HUMAN	TCC	S	CACNB3_S5	0.0014587	0.289018
CCCTCGTATTTGTTTGTGTC	chr3	FAM3D	FAM3D_HUMAN	TAC	Y	FAM3D_Y206	0.0014589	0.289018
CCTGGGGAACCCGTTGCTCC	chr6	COL21A1	COLA1_HUMAN	TCC	S	COL21A1_S681	0.0014589	0.289018
GCTTGAGGTCTGGAAGCAC	chr16	CRISPLD2	CRLD2_HUMAN	TCA	S	CRISPLD2_S437	0.0014589	0.289018
GGGATATATTGCGATACTC	chr19	CEACAM20	CEA20_HUMAN	TCC	S	CEACAM20_S515	0.0014596	0.289018
AGTACTCTTGAAGGAGCACC	chr22	GAL3ST1	G3ST1_HUMAN	TAC	Y	GAL3ST1_Y254	0.0014615	0.289018
GGAGATGGTTTGGGCTCTG	chr7	FOXP2	FOXP2_HUMAN	TCT	S	FOXP2_S419	0.0014632	0.289018
GGGGTAGCAGGACAGGAAA	chr12	SH2B3	SH2B3_HUMAN	TAC	Y	SH2B3_Y362	0.0014632	0.289018
CGGTGACAGGCAACTGGCG	chr10	ADGRA1	AGRA1_HUMAN	TCA	S	ADGRA1_S378	0.0014644	0.289018
CGGAGCCGCTCGGCTCCTT	chr1	HEYL	HEYL_HUMAN	TCC	S	HEYL_S10	0.0014672	0.289018
GGTATCTGATAATCTCCAG	chr12	TRHDE	TRHDE_HUMAN	TAC	Y	TRHDE_Y744	0.0014673	0.289018
GATGAGGACCTGTCTGATTG	chr3	CLASP2	CLAP2_HUMAN	TCC	S	CLASP2_S323	0.0014696	0.289018
GATGAGGACCTGTCTGATTG	chr3	CLASP2	CLAP2_HUMAN	TCC	S	CLASP2_S557	0.0014696	0.289018
CGTGGAGAAGGCTTTGCTC	chr1	OR6F1	OR6F1_HUMAN	TCC	S	OR6F1_S239	0.00147	0.289018
CGTACATCTGGCACAGGTAC	chr3	SLC6A20	S6A20_HUMAN	TAC	Y	SLC6A20_Y38	0.0014703	0.289018
AATAGGCTATGGCGAGAAAA	chr5	TRPC7	TRPC7_HUMAN	TAT	Y	TRPC7_Y369	0.0014716	0.289018
CAGGGAGGCCAGGAAGGCC	chr16	CDT1	CDT1_HUMAN	TCC	S	CDT1_S316	0.0014721	0.289018
CTATAAAGTGCTGTAAAAA	chr16	PKD1L3	PK1L3_HUMAN	TAT	Y	PKD1L3_Y1175	0.0014728	0.289018
GGCAAGGACGGAGGAGGAAA	chrX	RHOXF2	RHXF2_HUMAN	TCC	S	RHOXF2_S253	0.0014744	0.289018
GGCAAGGACGGAGGAGGAAA	chrX	RHOXF2B	RHF2B_HUMAN	TCC	S	RHOXF2B_S253	0.0014744	0.289018
GGCAAGGACGGAGGAGGAAA	chrX	RHOXF2B	RHF2B_HUMAN	TCC	S	RHOXF2B_S253	0.0014744	0.289018
GGCAAGGACGGAGGAGGAAA	chrX	RHOXF2	RHXF2_HUMAN	TCC	S	RHOXF2_S253	0.0014744	0.289018
ACGGATCCCCGGTAGAAGG	chr7	TECPR1	TCPR1_HUMAN	TCC	S	TECPR1_S1014	0.0014745	0.289018
GCGAGAAATGCTCCACCTCT	chr7	PDK4	PDK4_HUMAN	TCG	S	PDK4_S28	0.0014745	0.289018
GTCTGAGATCACACCTGCC	chr21	SLC37A1	G6PT2_HUMAN	TCA	S	SLC37A1_S387	0.0014745	0.289018
TATAATAATCTGGGTTGTAAA	chr1	METTL18	MET18_HUMAN	TAT	Y	METTL18_Y302	0.0014745	0.289018
TAGAAGCTCTGTTCCCTGCT	chr2	RAPGEF4	RPGF4_HUMAN	TCT	S	RAPGEF4_S487	0.0014756	0.289018
AGGAGAAGTGGGTGAGGTG	chr13	RCBTB1	RCBT1_HUMAN	TCC	S	RCBTB1_S327	0.0014758	0.289018
AGGAGAAGTGGGTGAGGTG	chr13	RCBTB2	RCBT2_HUMAN	TCC	S	RCBTB2_S351	0.0014758	0.289018
GTGAATTCACAGATTCTTTCG	chr10	ANKRD26	ANR26_HUMAN	TCA	S	ANKRD26_S631	0.0014772	0.289018
GGGTCTGAGGTCAGCTCCTG	chr14	ADCY4	ADCY4_HUMAN	TCA	S	ADCY4_S57	0.0014773	0.289018
GGTAGCTGACCCGGTCCACC	chr16	MGRN1	MGRN1_HUMAN	TAC	Y	MGRN1_Y248	0.0014773	0.289018
GGCGGAAGGGATGGCGATC	chr2	PROKR1	PKR1_HUMAN	TCC	S	PROKR1_S197	0.0014784	0.289018
CTGAAGGACTGCACCTGCCG	chr4	WWC2	WWC2_HUMAN	TCC	S	WWC2_S1169	0.0014787	0.289018
CACGTAGAGCGAGGCCATG	chr8	PABPC1	PABP1_HUMAN	TAC	Y	PABPC1_Y14	0.0014827	0.289411
GCAGAGCCCAGATATTTGA	chr3	OR5H6	OR5H6_HUMAN	TCT	S	OR5H6_S278	0.0014857	0.289411
GCCGAGCCACTCTGTGAAC	chr22	SGSM1	SGSM1_HUMAN	TCG	S	SGSM1_S519	0.0014857	0.289411
GCCGAGCCACTCTGTGAAC	chr22	SGSM1	SGSM1_HUMAN	TCG	S	SGSM1_S464	0.0014857	0.289411
GATATAGAAGATAAAAAGG	chrX	NOX1	NOX1_HUMAN	TAT	Y	NOX1_Y214	0.0014863	0.289411
GGATGAGTCTTCTCTTTCC	chr3	ARHGAP31	RHG31_HUMAN	TCA	S	ARHGAP31_S809	0.0014863	0.289411
GGGATGGTGGTGGAGGCCC	chr3	ACVR2B	AVR2B_HUMAN	TCC	S	ACVR2B_S182	0.0014869	0.289411
AGGAGGTGATGATGCTGAAA	chr16	ADGRG1	AGRG1_HUMAN	TCC	S	ADGRG1_S648	0.0014898	0.289411
AGGAGGTGATGATGCTGAAA	chr16	ADGRG1	AGRG1_HUMAN	TCC	S	ADGRG1_S478	0.0014898	0.289411
GGGTGACTTCTCTCTGACG	chr19	PRX	PRAX_HUMAN	TCA	S	PRX_S1407	0.0014911	0.289411
TGTACAGCTCGTACTGCTCG	chr12	CUX2	CUX2_HUMAN	TAC	Y	CUX2_Y891	0.0014911	0.289411
CTGAGCTGTCCTGTCTGCTC	chr5	CEP72	CEP72_HUMAN	TCA	S	CEP72_S373	0.0014917	0.289411
GAAGAAGAAAGCCCGGTGT	chr1	CDC14A	CC14A_HUMAN	TCT	S	CDC14A_S574	0.0014939	0.289411
TCCGACTCCCGGGGCTCCG	chr19	ZNF579	ZN579_HUMAN	TCG	S	ZNF579_S194	0.0014939	0.289411
AGTAGGGCGGTGGGGGCAC	chr1	FAM189B	F189B_HUMAN	TAC	Y	FAM189B_Y250	0.001495	0.289411
CTCCGATTCCGCCGCCTCC	chr19	VSIG10L	VS10L_HUMAN	TCG	S	VSIG10L_S348	0.0014953	0.289411
CATAGTGGTCAAAGCTGCCG	chr1	PTPRF	PTPRF_HUMAN	TAT	Y	PTPRF_Y1905	0.001497	0.289411
GTGAGCGGAACACTCGCTGC	chr9	GBA2	GBA2_HUMAN	TCA	S	GBA2_S874	0.001497	0.289411
TGGTAGGTCTCATGTCTCT	chr17	TCAP	TELT_HUMAN	TAC	Y	TCAP_Y51	0.001497	0.289411
GGGAAATTGATCGATCAAA	chr6	ARHGAP18	RHG18_HUMAN	TCC	S	ARHGAP18_S66	0.0014971	0.289411
GGGACTGGGGGTCTGCGCCC	chr19	NR1H2	NR1H2_HUMAN	TCC	S	NR1H2_S259	0.0014971	0.289411
CCTGTGGACTGGAAGACGCC	chr22	CYTH4	CYH4_HUMAN	TCC	S	CYTH4_S181	0.0014982	0.289473
GTGAAGACGGTTGCTTGCC	chr12	CAPRIN2	CAPR2_HUMAN	TCA	S	CAPRIN2_S727	0.0014997	0.289612
TGGATACAGAGAGGTGGATG	chr1	FCRLB	FCRLB_HUMAN	TCC	S	FCRLB_S101	0.001501	0.289649
CACCAGTAGTACAGGCCACT	chr15	CLN6	CLN6_HUMAN	TAC	Y	CLN6_Y221	0.0015015	0.289649
AGTGAGCGAATCACACCTG	chr19	MRI1	MTNA_HUMAN	TCA	S	MRI1_S187	0.0015033	0.289649
TTGATGTAGCTGGAGAGGCA	chr2	FER1L5	FR1L5_HUMAN	TAC	Y	FER1L5_Y387	0.0015033	0.289649
GAATAAATGTTGCCAGACA	chr4	HERC5	HERC5_HUMAN	TAT	Y	HERC5_Y213	0.0015038	0.289649
TGGAGAATTCTGGAGTTTG	chr2	C2orf78	CB078_HUMAN	TCC	S	C2orf78_S312	0.0015066	0.290038
CCCGATCCTCGCCCGTTAA	chrX	L1CAM	L1CAM_HUMAN	TCG	S	L1CAM_S903	0.0015092	0.290074
TCATAGAGGATAATCCCCA	chr5	MAST4	MAST4_HUMAN	TAT	Y	MAST4_Y774	0.0015094	0.290074
TCATAGAGGATAATCCCCA	chr5	MAST4	MAST4_HUMAN	TAT	Y	MAST4_Y585	0.0015094	0.290074
CACATAAGGTGGGTAAGTG	chr1	CELA2A	CEL2A_HUMAN	TAT	Y	CELA2A_Y25	0.0015107	0.290074
GCAGTAGTACATGGGCTCA	chr11	OR52E6	O52E6_HUMAN	TAC	Y	OR52E6_Y63	0.0015107	0.290074
CTTGGAGTGAGCCGAGAGC	chrX	AMOT	AMOT_HUMAN	TCC	S	AMOT_S855	0.0015122	0.290077
CACAGACATCCTGCGCAGG	chr20	PYGB	PYGB_HUMAN	TCT	S	PYGB_S430	0.0015141	0.290077
CCGATTCCTTTCCCGATAG	chr5	RAI14	RAI14_HUMAN	TCG	S	RAI14_S296	0.0015141	0.290077
CCGATTCCTTTCCCGATAG	chr5	RAI14	RAI14_HUMAN	TCG	S	RAI14_S304	0.0015141	0.290077
GGGACAGGACCTGCACCCG	chr7	KCNH2	KCNH2_HUMAN	TCC	S	KCNH2_S379	0.001516	0.290077
AGCGAGGAAGAGATGGCGT	chr4	DRD5	DRD5_HUMAN	TCG	S	DRD5_S230	0.0015165	0.290077
TGTACCTGCCAGCCGTCTCAC	chr19	POLR2E	RPAB1_HUMAN	TAC	Y	POLR2E_Y203	0.0015165	0.290077
CACGTACTGCCGGCGTTTG	chr1	TAF5L	TAF5L_HUMAN	TAC	Y	TAF5L_Y22	0.0015176	0.290077
GTCGACTGCCAGTCTGAGC	chr19	GSK3A	GSK3A_HUMAN	TCG	S	GSK3A_S472	0.0015207	0.290077
AGGATCTGGAATGGGGCTTA	chrX	GPR50	MTR1L_HUMAN	TCC	S	GPR50_S392	0.0015208	0.290077
CTGAGCCGCCGCCAGCAGC	chr12	RAD52	RAD52_HUMAN	TCA	S	RAD52_S22	0.0015208	0.290077
GCACGAGCGGTTGCCGCAC	chr1	LRP8	LRP8_HUMAN	TCG	S	LRP8_S178	0.0015208	0.290077
CCTGAAGATCGGGGGGACA	chr19	PPP1R15A	PR15A_HUMAN	TCA	S	PPP1R15A_S253	0.0015235	0.290077
GGCGGACAACAACAGCAAA	chrX	ARHGAP36	RHG36_HUMAN	TCC	S	ARHGAP36_S26	0.0015237	0.290077
GTGGACAGTGTAGCTCGGG	chr7	CHPF2	CHPF2_HUMAN	TCC	S	CHPF2_S114	0.0015242	0.290077
GAGATGGAGTGAGGGGTGTC	chr6	PNPLA1	PLPL1_HUMAN	TCC	S	PNPLA1_S15	0.0015263	0.290077
GGGAATACCTTATGGGGGCA	chr10	HK1	HXK1_HUMAN	TCC	S	HK1_S424	0.0015263	0.290077
GATGACTCATCTATCTGAA	chr1	ZMYM6	ZMYM6_HUMAN	TCA	S	ZMYM6_S915	0.001528	0.290077
TAGAGCCACCGAGGGACTGAG	chr5	MAST4	MAST4_HUMAN	TCT	S	MAST4_S2235	0.0015292	0.290077
TAGAGCCACCGAGGGACTGAG	chr5	MAST4	MAST4_HUMAN	TCT	S	MAST4_S1974	0.0015292	0.290077
GCAGAGCCTAGTAGGAGGG	chr1	KIAA1522	K1522_HUMAN	TCT	S	KIAA1522_S21	0.0015314	0.290077
GGGCTGGACACACGGCTCAC	chr21	KRTAP10-4	KR104_HUMAN	TCC	S	KRTAP10-4_S64	0.0015314	0.290077
GGGCTGGACACACGGCTCAC	chr21	KRTAP10-6	KR106_HUMAN	TCC	S	KRTAP10-6_S64	0.0015314	0.290077
GGGCTGGACACACGGCTCAC	chr21	KRTAP10-1	KR101_HUMAN	TCC	S	KRTAP10-1_S54	0.0015314	0.290077
TGTACTGGGTCCCCCCATAC	chr19	MED25	MED25_HUMAN	TAC	Y	MED25_Y66	0.0015314	0.290077
ACGCTGTAGCTGGCATCCTC	chr11	MFRP	MFRP_HUMAN	TAC	Y	MFRP_Y45	0.001532	0.290077
TCCAGGGAATGAGGCCCAGT	chr15	STRC	STRC_HUMAN	TCC	S	STRC_S31	0.0015327	0.290077
AGATGAGTGGTCATCGTCG	chr15	ADAMTS17	ATS17_HUMAN	TCA	S	ADAMTS17_S404	0.0015338	0.290077
CATACAGATAGGGACTCTCA	chr17	DNAH17	DYH17_HUMAN	TAT	Y	DNAH17_Y4153	0.0015348	0.290077
TTGATAGGATTTCAAACAAT	chr17	EFCAB3	EFCB3_HUMAN	TCA	S	EFCAB3_S145	0.0015361	0.290077
CTGGGAATCGCTGGGACCC	chrX	MAGEE1	MAGE1_HUMAN	TCC	S	MAGEE1_S52	0.0015374	0.290077
GGAATAGGAAATTGCTTGC	chr12	OLR1	OLR1_HUMAN	TAT	Y	OLR1_Y197	0.0015376	0.290077
AAAGGACCTGGGGGCATGC	chr1	INSRR	INSRR_HUMAN	TCC	S	INSRR_S1177	0.0015381	0.290077
GGGATCCGTACCCCGGAGA	chr20	GNAS	GNAS1_HUMAN	TCC	S	GNAS_S380	0.0015381	0.290077
GTGAAAGTTCTTCTGCAAC	chr18	TWSG1	TWSG1_HUMAN	TCA	S	TWSG1_S128	0.0015381	0.290077
TCCAAGTATTTCAACATAAT	chr10	EIF3A	EIF3A_HUMAN	TAC	Y	EIF3A_Y54	0.0015404	0.290363
GGGAGCACATGGCGGACACCC	chr10	ADAM8	ADAM8_HUMAN	TCC	S	ADAM8_S311	0.0015415	0.290414
GAGGTAGATGGGGAAGATT	chr3	DNAH1	DYH1_HUMAN	TAC	Y	DNAH1_Y242	0.0015423	0.290414
TTCACGGATAGTTGCCGGGG	chr19	GGN	GGN_HUMAN	TCC	S	GGN_S152	0.0015432	0.290414
TATAGAATTCCAGCTCTCT	chr10	IPMK	IPMK_HUMAN	TAT	Y	IPMK_Y90	0.0015438	0.290414
ACAGAGAAGGTCACCACGC	chr3	ABCC5	MRP5_HUMAN	TCT	S	ABCC5_S419	0.0015455	0.290552
AGCGTAGGCCTGCTGCAGG	chr15	CELF6	CELF6_HUMAN	TAC	Y	CELF6_Y357	0.0015461	0.290552
GAATCGTAGCCAGAGCTGGG	chr3	ZIC4	ZIC4_HUMAN	TAC	Y	ZIC4_Y298	0.0015473	0.29063
CAGATCCTGGACTGGCCCAC	chr1	ALX3	ALX3_HUMAN	TCT	S	ALX3_S252	0.0015489	0.290738
GGGTAAATGAAGGCCCCAA	chr11	SLC5A12	SC5AC_HUMAN	TAC	Y	SLC5A12_Y459	0.0015501	0.290738
AGGTAAGCTGCCCTGGTGA	chr6	DSE	DSE_HUMAN	TAC	Y	DSE_Y662	0.0015507	0.290738
TAGTAGGGTGTGCCAATGA	chr3	NEK4	NEK4_HUMAN	TAC	Y	NEK4_Y171	0.0015527	0.290738
CACCATGAGTAGCATACATC	chr1	RABGGTB	PGTB2_HUMAN	TCA	S	RABGGTB_S242	0.0015531	0.290738
GACATAAGCCACCTCAGTG	chr11	CLP1	CLP1_HUMAN	TAT	Y	CLP1_Y83	0.0015531	0.290738
CGGAGGCACTGAGGTTGGC	chr19	PRTN3	PRTN3_HUMAN	TCC	S	PRTN3_S133	0.0015542	0.290738
GTGACACAATAGCAATGGG	chr1	KIAA0319L	K319L_HUMAN	TCA	S	KIAA0319L_S413	0.0015542	0.290738
ACATACTGGGTCAGCAGCT	chr15	AP3B2	AP3B2_HUMAN	TAT	Y	AP3B2_Y562	0.0015557	0.290738
GCCCTGGACTGGGTTCCTGT	chr16	ITGAD	ITAD_HUMAN	TCC	S	ITGAD_S340	0.0015565	0.290738
TGCGATGGATGAAACGGCA	chr2	ASXL2	ASXL2_HUMAN	TCG	S	ASXL2_S634	0.0015565	0.290738
CATAGATGGGGGCTCGGACCG	chr19	PCSK4	PCSK4_HUMAN	TAT	Y	PCSK4_Y34	0.0015573	0.290741
CAGAATTTAGACACAATAC	chr18	ABHD3	ABHD3_HUMAN	TCT	S	ABHD3_S343	0.0015591	0.29093
CTGGATGCTGGGGTCATGG	chr4	IRF2	IRF2_HUMAN	TCC	S	IRF2_S321	0.0015625	0.291218
TGTAGTTCTTCCGGGTCAGCT	chr20	TTLL9	TTLL9_HUMAN	TAC	Y	TTLL9_Y112	0.0015625	0.291218
GACCCTGAAGACCCCTCCTC	chr15	TP53BP1	TP53B_HUMAN	TCA	S	TP53BP1_S660	0.001563	0.291218
AATAGTCGAGGAAAGGCTTGA	chr9	TOR1A	TOR1A_HUMAN	TAT	Y	TOR1A_Y189	0.0015658	0.291447
GCGAGTGGATGTGGGAGTGC	chr12	ATN1	ATN1_HUMAN	TCG	S	ATN1_S1059	0.0015658	0.291447
ACGACGAGGAGGAGGAGGGC	chr10	NANOS1	NANO1_HUMAN	TCG	S	NANOS1_S82	0.0015678	0.291673
CCGTCTGACAAGTTCCGGAT	chr7	ABCF2	ABCF2_HUMAN	TCA	S	ABCF2_S518	0.001571	0.291975
ACAGAGCCATTGTCCCCTT	chr10	SFTPD	SFTPD_HUMAN	TCT	S	SFTPD_S92	0.0015714	0.291975
TGGGAATAGGCAGTTTGCT	chr1	ARID1A	ARI1A_HUMAN	TCC	S	ARID1A_S593	0.001573	0.291975
GAAGAGGACACGAGGTACT	chr19	REXO1	REXO1_HUMAN	TCT	S	REXO1_S984	0.0015742	0.291975
CGTACTTGTGCATAAGCGG	chr1	RNF19B	RN19B_HUMAN	TAC	Y	RNF19B_Y188	0.001575	0.291975
CAGCGAGAAGCCGCTGGCC	chr1	GPR88	GPR88_HUMAN	TCG	S	GPR88_S310	0.0015762	0.291975
[truncated: 368,778+ more rows]
