# Supplementary material for: Massively parallel interrogation of human functional variants modulating cancer immunosurveillance
Source: Signal Transduct Target Ther. 2025 Mar 19;10:88. doi: 10.1038/s41392-025-02171-5 (PMC11920242; doi:10.1038/s41392-025-02171-5)
Supplement: Supplementary file 6 — Table S4 [file 41392_2025_2171_MOESM6_ESM.xlsx]

## Sheet: PD-L1_low_sense （+IFNγ）
sg_seq	chr	gene_name	pro_id	aa_genome_seq	target_aa	gene_aa_id	lo_value	lo_value_BH_adjust
TTCAGTGAGAGCTCCCGGGA	chr2	STAT1	STAT1_HUMAN	AGT	S	STAT1_S604	6.2322e-17	3.01495e-11
GCTATGACATGGTGCATTA	chr17	PCYT2	PCY2_HUMAN	TAT	Y	PCYT2_Y31	3.2116e-16	7.76836e-11
AAGTATTACTCCAGGCCAA	chr2	STAT1	STAT1_HUMAN	TAT	Y	STAT1_Y680	1.142e-15	1.62808e-10
TTCAGTGAGAGCTCCCGGGAA	chr2	STAT1	STAT1_HUMAN	AGT	S	STAT1_S604	1.3949e-15	1.62808e-10
CAGTGAGAGCTCCCGGGAAG	chr2	STAT1	STAT1_HUMAN	AGC	S	STAT1_S606	1.6827e-15	1.62808e-10
GCGGTTCAGTGAGAGCTCCC	chr2	STAT1	STAT1_HUMAN	AGT	S	STAT1_S604	1.1708e-14	9.43995e-10
CTCCACTACCGGATGAGGTA	chr1	JAK1	JAK1_HUMAN	TAC	Y	JAK1_Y107	1.5382e-14	1.06305e-09
CCACTACCGGATGAGGTAT	chr1	JAK1	JAK1_HUMAN	TAC	Y	JAK1_Y107	4.0145e-14	2.42761e-09
ATTCTATGAAAGCCGGTGC	chr1	JAK1	JAK1_HUMAN	TAT	Y	JAK1_Y806	4.8242e-14	2.59311e-09
GAACTATGACCCCAATCAG	chr1	JAK1	JAK1_HUMAN	TAT	Y	JAK1_Y830	6.0637e-14	2.87085e-09
GGCCATCACATTCACATGGG	chr2	STAT1	STAT1_HUMAN	ACA	T	STAT1_T613	6.7561e-14	2.87085e-09
GGCAGTCTGGCGGCTGAATTT	chr2	STAT1	STAT1_HUMAN	AGT	S	STAT1_S399	7.1212e-14	2.87085e-09
GGTACAGGTGAGTCTCCACCG	chr17	PCYT2	PCY2_HUMAN	TAC	Y	PCYT2_Y135	1.5489e-13	5.76392e-09
AGTATAAAATACTCACGCAGA	chr6	IFNGR1	INGR1_HUMAN	TAT	Y	IFNGR1_Y185	1.677e-13	5.79486e-09
ACGTCAGCCAGCTCCCGAG	chr2	STAT1	STAT1_HUMAN	AGC	S	STAT1_S462	2.6855e-13	8.66108e-09
GTGTGAGCAGGGCTGAGAT	chr6	IFNGR1	INGR1_HUMAN	AGC	S	IFNGR1_S15	2.9647e-13	8.96394e-09
CGGGAGTACCTGCTCTTCCG	chr7	WDR91	WDR91_HUMAN	TAC	Y	WDR91_Y15	3.2626e-13	9.28438e-09
TGGTACCGCCCCATGTATA	chr1	SCAMP3	SCAM3_HUMAN	TAC	Y	SCAMP3_Y218	6.8859e-13	1.85066e-08
ACTACCTCATGCAGCTGAAT	chr17	WDR81	WDR81_HUMAN	TAC	Y	WDR81_Y362	8.7136e-13	2.21862e-08
GGAGTACCTGCTCTTCCGC	chr7	WDR91	WDR91_HUMAN	TAC	Y	WDR91_Y15	1.0169e-12	2.45972e-08
TAGCTACAGACAGAGGGCC	chr9	CD274	PD1L1_HUMAN	TAC	Y	CD274_Y81	1.3285e-12	3.06041e-08
ATTACTCCAGGCCAAAGGA	chr2	STAT1	STAT1_HUMAN	TAC	Y	STAT1_Y681	3.4443e-12	7.57384e-08
GAAATATTCTTCAACAGAG	chr3	DNAJC13	DJC13_HUMAN	TAT	Y	DNAJC13_Y306	8.5351e-12	1.79522e-07
ACCTATGAGGAAGTAAAGC	chr17	PCYT2	PCY2_HUMAN	TAT	Y	PCYT2_Y126	1.2918e-11	2.60389e-07
GCTACATGAGTGGAGGAGC	chr7	C1GALT1	C1GLT_HUMAN	TAC	Y	C1GALT1_Y206	6.5786e-10	1.27301e-05
TTCACACAGGTGTGTGCCT	chr5	IRF1	IRF1_HUMAN	ACA	T	IRF1_T62	8.2012e-10	1.52596e-05
CGAAACTACCTGTTACATTA	chr6	IFNGR1	INGR1_HUMAN	ACC	T	IFNGR1_T166	1.0071e-09	1.80446e-05
GACCTATATGTGGTAGAGTA	chr9	CD274	PD1L1_HUMAN	TAT	Y	CD274_Y28	3.2698e-09	5.64939e-05
CTAACTGAAGGGGAAGTAC	chr11	TBRG1	TBRG1_HUMAN	ACT	T	TBRG1_T87	9.2401e-09	0.00015414
AGTAGCTACAGACAGAGGGCC	chr9	CD274	PD1L1_HUMAN	AGC	S	CD274_S80	1.458e-08	0.000235112
GAGTACTATTCGGCCAGCAA	chr20	NAA20	NAA20_HUMAN	TAT	Y	NAA20_Y138	1.8805e-08	0.000293461
TGGAGAGTGGGCAGTTTCC	chr14	IRF9	IRF9_HUMAN	AGT	S	IRF9_S22	3.4134e-08	0.00051603
CAGAGCCCCGGGAGCCCGCT	chr7	NCF1	NCF1_HUMAN	AGC	S	NCF1_S345	5.4509e-08	0.000799084
CAATACGTTCACCGGGACT	chr1	JAK1	JAK1_HUMAN	TAC	Y	JAK1_Y999	6.9352e-08	0.000986775
CACCGACAGTAAATGGTTCA	chr21	IFNGR2	INGR2_HUMAN	AGT	S	IFNGR2_S72	9.5776e-08	0.00132381
GCAGAACCTGCCAGGGCAG	chr4	FRAS1	FRAS1_HUMAN	ACC	T	FRAS1_T866	1.3271e-07	0.00178336
ATGACTAGGATGCCCAAGGTA	chr5	HSPA9	GRP75_HUMAN	ACT	T	HSPA9_T390	1.5712e-07	0.00205432
AGGGTACTCCAGGACCAAT	chr10	COL13A1	CODA1_HUMAN	ACT	T	COL13A1_T629	1.7649e-07	0.00224685
GACTATAAGTTCCCCATTG	chr11	KMT2A	KMT2A_HUMAN	TAT	Y	KMT2A_Y3944	1.8193e-07	0.00225672
ACTACTACAACACCAGGGTGG	chr5	TBC1D9B	TBC9B_HUMAN	TAC	Y	TBC1D9B_Y627	2.155e-07	0.00260631
TTCACCAACCTGCTTCTGT	chr4	OTOP1	OTOP1_HUMAN	ACC	T	OTOP1_T209	2.7353e-07	0.00322745
AGTACTATTCGGCCAGCAA	chr20	NAA20	NAA20_HUMAN	TAC	Y	NAA20_Y137	3.1072e-07	0.00356549
AGAAGCAACTCCATTTCAT	chr21	IFNGR2	INGR2_HUMAN	AGC	S	IFNGR2_S194	3.1692e-07	0.00356549
GAACACCAGCAGGATGGCAG	chr20	SUN5	SUN5_HUMAN	AGC	S	SUN5_S35	3.3343e-07	0.00363058
ACTACATGGACCGCTTCACCG	chr16	SPNS1	SPNS1_HUMAN	TAC	Y	SPNS1_Y73	3.4304e-07	0.00363058
ACTACTGCAGCCTGGGCGA	chr16	KDM8	KDM8_HUMAN	TAC	Y	KDM8_Y294	3.4522e-07	0.00363058
CTGGAGTACTGCATGGTGAC	chr19	MED16	MED16_HUMAN	TAC	Y	MED16_Y480	3.7016e-07	0.00381004
TGTATCAGTTGCTGCCACC	chr14	IRF9	IRF9_HUMAN	TAT	Y	IRF9_Y112	5.0287e-07	0.00506819
GGGAGCCTCTGCAGCCCCC	chr17	PIK3R5	PI3R5_HUMAN	AGC	S	PIK3R5_S458	5.1348e-07	0.0050695
ACCACACCAAGGAGAAGGCCC	chr21	RRP1B	RRP1B_HUMAN	ACA	T	RRP1B_T747	5.9427e-07	0.00574979
GGTCACTGGAGCTTCTAGT	chr2	WDR33	WDR33_HUMAN	ACT	T	WDR33_T136	7.4734e-07	0.00708902
TGTTATTATGTCCATTACT	chr21	IFNGR2	INGR2_HUMAN	TAT	Y	IFNGR2_Y175	8.6007e-07	0.00796914
TACTACAACACCAGGGTGG	chr5	TBC1D9B	TBC9B_HUMAN	TAC	Y	TBC1D9B_Y628	8.7307e-07	0.00796914
ATGACGGCAGGGAACCCGC	chr16	PKD1	PKD1_HUMAN	ACG	T	PKD1_T1782	9.1317e-07	0.00814831
CTCCGATACTATTATGAGAA	chr17	ETV4	ETV4_HUMAN	TAC	Y	ETV4_Y401	9.3355e-07	0.00814831
AATGTACAATCTCTTTGAC	chr1	ORC1	ORC1_HUMAN	TAC	Y	ORC1_Y634	9.4323e-07	0.00814831
CTGAGCCCGGAGGAGGTGC	chr5	TBC1D9B	TBC9B_HUMAN	AGC	S	TBC1D9B_S4	1.0419e-06	0.00884279
GCTACGCGGGGCTGGACGACA	chr16	WWOX	WWOX_HUMAN	TAC	Y	WWOX_Y6	1.1714e-06	0.00977047
TGGAGCTGGAGGCAGACGTG	chr7	LRWD1	LRWD1_HUMAN	AGC	S	LRWD1_S525	1.2837e-06	0.0105257
TGTATGACTTGGCTGCCCTTC	chr7	WDR91	WDR91_HUMAN	TAT	Y	WDR91_Y56	1.4656e-06	0.0118169
AAGACATGGAAGGAAATGA	chr7	ELMO1	ELMO1_HUMAN	ACA	T	ELMO1_T466	1.6402e-06	0.0130078
TGTCCACCACAGACCTCGT	chr17	PCYT2	PCY2_HUMAN	ACC	T	PCYT2_T146	1.7722e-06	0.013828
GACAGTAAGGTATGCCTTAT	chr12	FAR2	FACR2_HUMAN	AGT	S	FAR2_S62	3.0822e-06	0.0234481
AGTATCTGGCCTCCATCTT	chr21	U2AF1	U2AF1_HUMAN	TAT	Y	U2AF1_Y4	3.199e-06	0.0234481
AGTATCTGGCCTCCATCTT	chr21	U2AF1	U2AF1_HUMAN	TAT	Y	U2AF1_Y4	3.199e-06	0.0234481
GGGACAGTTACCTTCCTGT	chr12	POLE	DPOE1_HUMAN	AGT	S	POLE_S415	3.199e-06	0.0234481
AAGACGGTCCTGCGCCACAGC	chr13	ATP11A	AT11A_HUMAN	ACG	T	ATP11A_T733	3.3575e-06	0.0242426
CAGACGTCTAGTAAGGTCAC	chr11	PHF21A	PF21A_HUMAN	ACG	T	PHF21A_T182	3.5261e-06	0.0250856
GTCAAGCACAATATTCCAG	chr10	AGAP6	AGAP6_HUMAN	AGC	S	AGAP6_S87	3.6418e-06	0.0255332
GAGAGTGAGGAAGAGGAGGG	chrX	UTP14A	UT14A_HUMAN	AGT	S	UTP14A_S343	4.0528e-06	0.0276144
GAGAGTGAGGAAGAGGAGGG	chr13	UTP14C	UT14C_HUMAN	AGT	S	UTP14C_S342	4.0528e-06	0.0276144
GTCACAAGTATATTTGAAA	chr3	IMPG2	IMPG2_HUMAN	ACA	T	IMPG2_T146	4.4937e-06	0.0301932
GAGTACCAGATCATGCCAC	chr6	IFNGR1	INGR1_HUMAN	TAC	Y	IFNGR1_Y50	4.6108e-06	0.0305556
GGGACAGTTCCTGGGGCCC	chr6	KLHDC3	KLDC3_HUMAN	ACA	T	KLHDC3_T123	5.1253e-06	0.0335062
GTCAGCCAGCTCCCGAGCGGT	chr2	STAT1	STAT1_HUMAN	AGC	S	STAT1_S462	5.6399e-06	0.0363788
AGCAGCTTTAAAAGACCTGAT	chr1	TRAF5	TRAF5_HUMAN	AGC	S	TRAF5_S507	6.3674e-06	0.0405309
GACAACTATAAAAGAGTTAC	chr10	PANK1	PANK1_HUMAN	TAT	Y	PANK1_Y430	6.5902e-06	0.0414043
AACACCAGCAGGATGGCAG	chr20	SUN5	SUN5_HUMAN	ACC	T	SUN5_T34	6.8892e-06	0.042565
GGTAACACAGCTTATGTTA	chr13	SACS	SACS_HUMAN	ACA	T	SACS_T1010	7.0156e-06	0.042565
TTCAGTGTTCAGTGGATGGC	chr5	NIPBL	NIPBL_HUMAN	AGT	S	NIPBL_S2736	7.0389e-06	0.042565
GACATTTACCCCGACCTTCT	chr15	C15orf39	CO039_HUMAN	TAC	Y	C15orf39_Y909	7.2893e-06	0.043535
GCCTACCGGGCCGCCCTCT	chr9	RAPGEF1	RPGF1_HUMAN	TAC	Y	RAPGEF1_Y970	7.7544e-06	0.045748
CCCTTCTACAGCGACAAGGC	chr4	ZFYVE28	LST2_HUMAN	TAC	Y	ZFYVE28_Y881	8.5451e-06	0.0498055
GACTATGTGGCTTATGTCT	chr22	INPP5J	PI5PA_HUMAN	TAT	Y	INPP5J_Y786	8.8647e-06	0.0510532
ACTACTCGGGCTCTCAGGTG	chr2	CAD	PYR1_HUMAN	TAC	Y	CAD_Y414	9.511e-06	0.0539051
GACTACTACAACACCAGGG	chr5	TBC1D9B	TBC9B_HUMAN	TAC	Y	TBC1D9B_Y627	9.6023e-06	0.0539051
CAGCAGCCCATGTGACAAC	chr12	DUSP6	DUS6_HUMAN	AGC	S	DUSP6_S351	9.8056e-06	0.0539051
CAGCAGCCCATGTGACAAC	chr12	DUSP6	DUS6_HUMAN	AGC	S	DUSP6_S205	9.8056e-06	0.0539051
GCCTATGAAGTCTTCGCCC	chr2	AQP12B	AQ12B_HUMAN	TAT	Y	AQP12B_Y34	1.1864e-05	0.0637715
GCCTATGAAGTCTTCGCCC	chr2	AQP12A	AQ12A_HUMAN	TAT	Y	AQP12A_Y34	1.1864e-05	0.0637715
GCCACAGATGAGGAAAAGC	chr10	TACC2	TACC2_HUMAN	ACA	T	TACC2_T2424	1.2827e-05	0.067449
GCCACAGATGAGGAAAAGC	chr10	TACC2	TACC2_HUMAN	ACA	T	TACC2_T2469	1.2827e-05	0.067449
GGCTAACCTCGAGCGGCCC	chr14	NRL	NRL_HUMAN	ACC	T	NRL_T223	1.302e-05	0.0677277
GTGACTATTAAACAAGAGC	chr8	NCOA2	NCOA2_HUMAN	ACT	T	NCOA2_T729	1.4373e-05	0.0739703
TATACAGAGGAGGAGGAGG	chr7	LMOD2	LMOD2_HUMAN	ACA	T	LMOD2_T118	1.4997e-05	0.0758207
GGCAGTGGCCACTCTGCCC	chr19	URI1	RMP_HUMAN	AGT	S	URI1_S375	1.5046e-05	0.0758207
TGCGCAGAGCCTAAAACCAT	chr1	PYHIN1	IFIX_HUMAN	AGC	S	PYHIN1_S194	1.5489e-05	0.0770476
CATTACCTCTGCACCGACG	chr1	JAK1	JAK1_HUMAN	TAC	Y	JAK1_Y422	1.5608e-05	0.0770476
GCCTACAGCTCCCGCGGCG	chr19	MFSD12	MFS12_HUMAN	TAC	Y	MFSD12_Y53	1.6329e-05	0.0797926
TTGACGTTAGAGGGCATCC	chr16	NDUFAB1	ACPM_HUMAN	ACG	T	NDUFAB1_T75	1.7029e-05	0.082381
GCCCACCAGAACCGCGCCC	chr7	TSGA13	TSG13_HUMAN	ACC	T	TSGA13_T249	1.7389e-05	0.0832897
GCGGTACAGTTACCTCCAAC	chr6	TRIM27	TRI27_HUMAN	AGT	S	TRIM27_S341	1.7754e-05	0.0842043
GGTTTATTCCTTGGCAGAT	chr17	ZZEF1	ZZEF1_HUMAN	TAT	Y	ZZEF1_Y1375	1.8172e-05	0.0846224
GACACACAGCAGCCTGAGCC	chr11	CCDC89	CCD89_HUMAN	AGC	S	CCDC89_S255	1.8192e-05	0.0846224
GTGAGTGACGGCGTCCTGG	chr16	PKD1	PKD1_HUMAN	AGT	S	PKD1_S1134	1.8742e-05	0.0863505
TGTATAAAAATGACCCTGTA	chr2	BCS1L	BCS1_HUMAN	TAT	Y	BCS1L_Y403	1.9037e-05	0.0868822
ATGTAGCCTGAAGACATGC	chr3	WNT5A	WNT5A_HUMAN	AGC	S	WNT5A_S248	1.9272e-05	0.0871327
TGTATGAGATGTTGGCAGGAC	chr19	PRKCG	KPCG_HUMAN	TAT	Y	PRKCG_Y546	1.9818e-05	0.0887716
AGGACCAGAGAACCTCTCA	chr3	DLEC1	DLEC1_HUMAN	ACC	T	DLEC1_T286	2.0011e-05	0.0888138
TTCAGCAATGAGTATACCC	chr7	TES	TES_HUMAN	AGC	S	TES_S310	2.0465e-05	0.090003
TGTATGCTGAAGATGCTCCC	chr3	GMPS	GUAA_HUMAN	TAT	Y	GMPS_Y82	2.1668e-05	0.0944352
CTGACTCCTGCCAGCCCTA	chr1	NBPF11	NBPFB_HUMAN	ACT	T	NBPF11_T800	2.3642e-05	0.102118
AGCACGCATCCGCAGCCCG	chr2	GLS	GLSK_HUMAN	ACG	T	GLS_T88	2.4283e-05	0.103285
CGGCAACTCCGCTGCCTGC	chr9	CRB2	CRUM2_HUMAN	ACT	T	CRB2_T560	2.4339e-05	0.103285
GCCAGCCACACACACATCCGG	chr2	MYO7B	MYO7B_HUMAN	AGC	S	MYO7B_S986	2.4784e-05	0.104259
GGCTCAGCCTGCACAACGA	chr19	LRRC8E	LRC8E_HUMAN	AGC	S	LRRC8E_S564	2.5868e-05	0.106392
GGACACTGTGCTGGGGCTA	chr2	PNKD	PNKD_HUMAN	ACT	T	PNKD_T277	2.5951e-05	0.106392
TCTCAGGAGCACCAGAGAGG	chr12	OASL	OASL_HUMAN	AGC	S	OASL_S78	2.5951e-05	0.106392
CCTTAGTTCTGGGAGTCCC	chr12	KMT2D	KMT2D_HUMAN	AGT	S	KMT2D_S45	2.6615e-05	0.108198
TGCAGTGGCGTCCTGCAACT	chr5	C5orf47	CE047_HUMAN	AGT	S	C5orf47_S27	2.7066e-05	0.109114
AGCACAGCAATACAACAGA	chr5	TICAM2	TCAM2_HUMAN	AGC	S	TICAM2_S49	2.8074e-05	0.112242
GAGAGTGGGAAGAAAGAAG	chr9	ALDH1A1	AL1A1_HUMAN	AGT	S	ALDH1A1_S360	2.8479e-05	0.112928
CATATAAATGCAGCGAGTG	chr19	ZNF229	ZN229_HUMAN	TAT	Y	ZNF229_Y405	2.8858e-05	0.113319
GCCAGCTCCTTCCTGGGCC	chr14	DEGS2	DEGS2_HUMAN	AGC	S	DEGS2_S215	2.9046e-05	0.113319
GTCTACAATGACTCCGGTG	chr16	TSC2	TSC2_HUMAN	TAC	Y	TSC2_Y1650	3.0124e-05	0.116316
ACTACAACACCAGGGTGGT	chr5	TBC1D9B	TBC9B_HUMAN	TAC	Y	TBC1D9B_Y628	3.0295e-05	0.116316
CGCTACAGCATCTCTCGGA	chr11	CD44	CD44_HUMAN	TAC	Y	CD44_Y42	3.0792e-05	0.117293
GAAGATGACAGTTGAATAGC	chr12	UHRF1BP1L	UH1BL_HUMAN	ACA	T	UHRF1BP1L_T1462	3.15e-05	0.119053
GTGAGCATGAGCAACCAGATG	chr8	CSMD1	CSMD1_HUMAN	AGC	S	CSMD1_S495	3.2856e-05	0.121546
GAGACCTACGTCTACTTGGC	chr11	TSPAN18	TSN18_HUMAN	ACC	T	TSPAN18_T217	3.2972e-05	0.121546
GAGACCTACGTCTACTTGGC	chr11	TSPAN18	TSN18_HUMAN	TAC	Y	TSPAN18_Y218	3.2972e-05	0.121546
GCACACGACCCGGAAGAGCC	chr3	PLXND1	PLXD1_HUMAN	ACC	T	PLXND1_T816	3.3262e-05	0.121546
TGTGGTTACACAGTTCATCC	chr1	OR10T2	O10T2_HUMAN	ACA	T	OR10T2_T11	3.3416e-05	0.121546
GCCAGCGCGGGCTTCGGACA	chr8	NKX2-6	NKX26_HUMAN	AGC	S	NKX2-6_S275	3.4688e-05	0.124304
GGGAGCAGCAACATCCGGC	chrX	CDKL5	CDKL5_HUMAN	AGC	S	CDKL5_S886	3.4688e-05	0.124304
GCCACGATGAACGTACCAGCC	chr20	ADRM1	ADRM1_HUMAN	ACG	T	ADRM1_T273	3.5559e-05	0.126488
AGATACTCCTATTTGGGGC	chr19	ZNF460	ZN460_HUMAN	TAC	Y	ZNF460_Y87	3.725e-05	0.131536
TACAGGTATGGGTTCATAGA	chr11	CD44	CD44_HUMAN	TAT	Y	CD44_Y79	3.7646e-05	0.131582
GGCACGGCCAGCTGCTACC	chr22	DGCR2	IDD_HUMAN	ACG	T	DGCR2_T125	3.7807e-05	0.131582
GCAGATGACGCCACTCACCA	chr3	SLC6A1	SC6A1_HUMAN	ACG	T	SLC6A1_T520	3.8918e-05	0.133462
TGTATAACCGCTTTGAAAA	chr8	MTMR7	MTMR7_HUMAN	TAT	Y	MTMR7_Y504	3.9035e-05	0.133462
GCCCACCCATAGGAAACCC	chr3	SAMD7	SAMD7_HUMAN	ACC	T	SAMD7_T258	3.9175e-05	0.133462
TTCAGTAGCAGAAAGCGCTA	chr6	PHF3	PHF3_HUMAN	AGT	S	PHF3_S1293	4.0108e-05	0.135685
TGTAACCAAGCAAGTGCCG	chr8	RP1L1	RP1L1_HUMAN	ACC	T	RP1L1_T683	4.203e-05	0.1412
TTGTCAGCAAGATCCAGAT	chr7	CPA1	CBPA1_HUMAN	AGC	S	CPA1_S144	4.2583e-05	0.142071
GGAGACTCTGCTCAGGCAT	chr21	RIPK4	RIPK4_HUMAN	ACT	T	RIPK4_T753	4.3284e-05	0.142824
GTGTTACAAAGGGAGCTGT	chr12	TMEM263	TM263_HUMAN	ACA	T	TMEM263_T46	4.3399e-05	0.142824
AGGTTACTGTGCTCTTTGC	chrX	FLNA	FLNA_HUMAN	ACT	T	FLNA_T357	4.4414e-05	0.145176
CATGACTCCCCGCCGCCCC	chr2	CD28	CD28_HUMAN	ACT	T	CD28_T195	4.607e-05	0.149579
AGTACTGGACACGGGAGGGCC	chr19	ADAMTS10	ATS10_HUMAN	TAC	Y	ADAMTS10_Y106	4.7994e-05	0.150889
AGCTGTCACAGAGGGTGCCC	chr2	NDUFS1	NDUS1_HUMAN	ACA	T	NDUFS1_T715	4.8387e-05	0.150889
AGTACGCTGGCGTCTCACCAA	chr21	ADAMTS1	ATS1_HUMAN	TAC	Y	ADAMTS1_Y649	4.8657e-05	0.150889
CTGCAGCGAGAGCACCAAG	chr7	NCF1	NCF1_HUMAN	AGC	S	NCF1_S379	4.8657e-05	0.150889
TACAGCAGGGAGCTGCTGG	chr10	VWA2	VWA2_HUMAN	AGC	S	VWA2_S388	4.8657e-05	0.150889
TCAAGGCACCACAGATACAA	chr6	IMPG1	IMPG1_HUMAN	ACC	T	IMPG1_T464	4.8657e-05	0.150889
TCTCAGTACCCCATGGAGTG	chr10	SGMS1	SMS1_HUMAN	TAC	Y	SGMS1_Y128	4.8657e-05	0.150889
AAGACAATCACCCCTGACG	chr16	CEMP1	CEMP1_HUMAN	ACA	T	CEMP1_T184	5.0972e-05	0.155185
GGCTCAGCCCCACTGACCT	chr19	ANKRD24	ANR24_HUMAN	AGC	S	ANKRD24_S16	5.1614e-05	0.155185
GGTTACAATACAGCCAAAG	chr3	ATP13A5	AT135_HUMAN	TAC	Y	ATP13A5_Y373	5.1614e-05	0.155185
GGTTCAGCATCCCAGACAC	chr7	PMS2	PMS2_HUMAN	AGC	S	PMS2_S507	5.1614e-05	0.155185
CATCAGCGTCCTGGGCATT	chr5	TMEM171	TM171_HUMAN	AGC	S	TMEM171_S127	5.1646e-05	0.155185
TGCACAACCATGATAGACA	chr12	TMEM132B	T132B_HUMAN	ACA	T	TMEM132B_T969	5.279e-05	0.157643
GTGACTGAGTTCATTCTGGCT	chr11	OR8G1	OR8G1_HUMAN	ACT	T	OR8G1_T10	5.4171e-05	0.160051
ATCACTCACATTGTAATAA	chr1	JAK1	JAK1_HUMAN	ACT	T	JAK1_T373	5.4258e-05	0.160051
ACCACCCCAGCTGACCGGC	chr7	PTCD1	PTCD1_HUMAN	ACC	T	PTCD1_T460	5.5793e-05	0.162125
AACTATCCTGACGTGTGAC	chr8	SOX17	SOX17_HUMAN	TAT	Y	SOX17_Y411	5.6022e-05	0.162125
AATGACCACATTCAAGGTGA	chr19	ZNF155	ZN155_HUMAN	ACA	T	ZNF155_T3	5.6272e-05	0.162125
GGCTACCCCAGCCACCACG	chr9	NUP214	NU214_HUMAN	ACC	T	NUP214_T1568	5.6398e-05	0.162125
AGTTCACCCCTCACCACGC	chr19	PLA2G4C	PA24C_HUMAN	ACC	T	PLA2G4C_T196	5.7261e-05	0.162125
CCTTAAGTCCAGTGAAGGC	chr4	BOD1L1	BD1L1_HUMAN	AGT	S	BOD1L1_S1531	5.7261e-05	0.162125
GGCACTGCAGGGGGTGACGAC	chr7	SLC4A2	B3A2_HUMAN	ACT	T	SLC4A2_T210	5.7307e-05	0.162125
TCTACAACAAGGTGAGATGTA	chr19	BRD4	BRD4_HUMAN	TAC	Y	BRD4_Y139	5.778e-05	0.162513
GGTGGCCACTACAAGTCTCC	chr1	PIAS3	PIAS3_HUMAN	ACT	T	PIAS3_T318	5.873e-05	0.16423
CCTGACAGGTATTTACGGG	chr16	DNAH3	DYH3_HUMAN	ACA	T	DNAH3_T3729	5.9669e-05	0.165897
GTGGAGTACCAGCGGGTAGG	chr17	CHMP6	CHMP6_HUMAN	TAC	Y	CHMP6_Y136	6.0514e-05	0.167285
GCATGACCAGCAAGGTTTC	chr7	ZNF804B	Z804B_HUMAN	ACC	T	ZNF804B_T685	6.3423e-05	0.173523
TGTACTAAAAACCTCCTCC	chr1	JAK1	JAK1_HUMAN	ACT	T	JAK1_T717	6.3488e-05	0.173523
GGAGGTCACTGCCACTGTGC	chr19	ICAM3	ICAM3_HUMAN	ACT	T	ICAM3_T174	6.6643e-05	0.176443
AAGACAGTTGAACTGGATG	chr2	TTN	TITIN_HUMAN	ACA	T	TTN_T32040	6.6884e-05	0.176443
AAGACAGTTGAACTGGATG	chr2	TTN	TITIN_HUMAN	ACA	T	TTN_T24808	6.6884e-05	0.176443
CAGAGCACAGAGAAGGCTG	chr22	EFCAB6	EFCB6_HUMAN	AGC	S	EFCAB6_S951	6.7047e-05	0.176443
CAGACCAGCTCATTGCCTG	chr2	STAT4	STAT4_HUMAN	ACC	T	STAT4_T446	6.7221e-05	0.176443
AAATTATGCAAATTCCACT	chr22	TNRC6B	TNR6B_HUMAN	TAT	Y	TNRC6B_Y164	6.7232e-05	0.176443
TTCACCTTGGGTAAGTGCC	chr2	POLR1A	RPA1_HUMAN	ACC	T	POLR1A_T796	6.768e-05	0.176443
TTGGTAGCACTTCTTCTTC	chr2	USP37	UBP37_HUMAN	AGC	S	USP37_S900	6.768e-05	0.176443
CCTGCAGACCTGTGACATCC	chr19	AP3D1	AP3D1_HUMAN	ACC	T	AP3D1_T934	6.8122e-05	0.176443
TGCGCACAGTCTGCGAGCC	chr20	MYT1	MYT1_HUMAN	ACA	T	MYT1_T394	6.8231e-05	0.176443
GGAACAAGCACTCCTCCCA	chr17	NCOR1	NCOR1_HUMAN	ACA	T	NCOR1_T1670	6.9252e-05	0.176443
GGCAGCATCCTGCTGGTCAC	chr9	NR5A1	STF1_HUMAN	AGC	S	NR5A1_S322	6.9252e-05	0.176443
GAATACCTGGAGAAGGCCC	chr2	SMPD4	NSMA3_HUMAN	TAC	Y	SMPD4_Y657	6.9298e-05	0.176443
GGTACAGAGATGCCCATGAT	chr12	FKBP4	FKBP4_HUMAN	ACA	T	FKBP4_T44	7.0873e-05	0.179509
CTGCAGCAGCAGCAGCCCTG	chrX	FRMPD3	FRPD3_HUMAN	AGC	S	FRMPD3_S1585	7.1743e-05	0.180544
GGTAGCTCCAGGGTTCCAGTG	chr6	ZBTB22	ZBT22_HUMAN	AGC	S	ZBTB22_S343	7.2028e-05	0.180544
AACTATCACAAACTCCATT	chr6	ARMC2	ARMC2_HUMAN	TAT	Y	ARMC2_Y832	7.2727e-05	0.180856
GGCAGTGTGGAAAGTGGCCG	chr3	SEMA3G	SEM3G_HUMAN	AGT	S	SEMA3G_S162	7.299e-05	0.180856
AACTACCTGGTGCTTCGAG	chr8	PDP1	PDP1_HUMAN	TAC	Y	PDP1_Y262	7.3274e-05	0.180856
AGACTATACTTTCTTTAAA	chr2	NCKAP5	NCKP5_HUMAN	TAT	Y	NCKAP5_Y729	7.4596e-05	0.182784
GCAGTATCCTGCAAAAGGG	chr19	LYPD3	LYPD3_HUMAN	TAT	Y	LYPD3_Y312	7.4811e-05	0.182784
AGCACCAGCCCCCAAGACCA	chr15	STARD9	STAR9_HUMAN	ACC	T	STARD9_T2440	7.5275e-05	0.182972
ACTAAGCCATCGCGGGGTC	chr7	MYO1G	MYO1G_HUMAN	AGC	S	MYO1G_S983	7.5739e-05	0.182972
TCTATGTAGTCACAGTGCT	chr11	OR8G5	OR8G5_HUMAN	TAT	Y	OR8G5_Y70	7.6034e-05	0.182972
GCAGCAGCAGTGGTGATGG	chr20	ASXL1	ASXL1_HUMAN	AGC	S	ASXL1_S664	7.6401e-05	0.182972
AGCAGCAGAGCTGGCCCCG	chr15	FAM227B	F227B_HUMAN	AGC	S	FAM227B_S12	7.9499e-05	0.189454
AGCAGCACCGTGGTGATGC	chr15	MAP1A	MAP1A_HUMAN	AGC	S	MAP1A_S2787	8.0133e-05	0.189628
CGCAGCAGCCCGGGCTCTG	chr3	OSBPL10	OSB10_HUMAN	AGC	S	OSBPL10_S56	8.0356e-05	0.189628
GGGAGCCAGCTGACGCTGC	chr22	GGT5	GGT5_HUMAN	AGC	S	GGT5_S253	8.115e-05	0.190098
GCCAGTGGCACCCCCAAGGTA	chr9	PKN3	PKN3_HUMAN	AGT	S	PKN3_S133	8.1509e-05	0.190098
ACCAAGTGTTGCTGCTGTC	chr10	TET1	TET1_HUMAN	AGT	S	TET1_S1445	8.1734e-05	0.190098
GGAGACAGACAAGAAAGAC	chr5	EXOC3	EXOC3_HUMAN	ACA	T	EXOC3_T401	8.2715e-05	0.191459
ATGCACAACTTCTGGAAGA	chr1	SELP	LYAM3_HUMAN	ACA	T	SELP_T617	8.3185e-05	0.19163
CCTGTTAACACTGTTTAGAG	chr17	RNF213	RN213_HUMAN	ACA	T	RNF213_T4374	8.3635e-05	0.191754
CACACCTTCCACCTGGAGC	chr19	SYDE1	SYDE1_HUMAN	ACC	T	SYDE1_T318	8.4879e-05	0.193688
GGCACTGGGACGTTCGGGC	chrX	PRKX	PRKX_HUMAN	ACT	T	PRKX_T57	8.5603e-05	0.194423
CATCAGCAGCAAGGGTTAC	chr10	GRID1	GRID1_HUMAN	AGC	S	GRID1_S766	8.9744e-05	0.198574
CCTCCACCGCTTTCACCAC	chr1	TNR	TENR_HUMAN	ACC	T	TNR_T1123	8.9744e-05	0.198574
CTCAGTAACTGGGAACCAA	chr11	BIRC2	BIRC2_HUMAN	AGT	S	BIRC2_S228	8.9744e-05	0.198574
GAGACGGTGCGCCTGGAGC	chr7	UBN2	UBN2_HUMAN	ACG	T	UBN2_T126	8.9744e-05	0.198574
TACTACCTGGAGCAGCAGC	chr19	POLD1	DPOD1_HUMAN	TAC	Y	POLD1_Y957	8.9744e-05	0.198574
GACTGTCAGCACCATCAGCC	chr19	ALKBH6	ALKB6_HUMAN	AGC	S	ALKBH6_S125	9.0068e-05	0.198574
TGTATGCTGTCACTGGCCG	chr2	FN1	FINC_HUMAN	TAT	Y	FN1_Y1610	9.0896e-05	0.198574
CGAAACAACGTACGCCGTA	chr11	NCAM1	NCAM1_HUMAN	ACA	T	NCAM1_T580	9.1074e-05	0.198574
GCCACTCGCCAGTCCTTGC	chr9	CIZ1	CIZ1_HUMAN	ACT	T	CIZ1_T155	9.1125e-05	0.198574
GATCCATATGGAGGAGGTGG	chr15	FAM98B	FA98B_HUMAN	TAT	Y	FAM98B_Y414	9.3789e-05	0.202574
ATGGTACTGTGTGTGGCCC	chr14	ADAM21	ADA21_HUMAN	ACT	T	ADAM21_T611	9.3798e-05	0.202574
GGGCTTCACCTGCCATCACG	chr19	INSR	INSR_HUMAN	ACC	T	INSR_T1082	9.49e-05	0.204043
GAAACTACCTGTTACATTA	chr6	IFNGR1	INGR1_HUMAN	ACT	T	IFNGR1_T165	9.5756e-05	0.204972
CATGCACACGGTGCACAGCG	chr1	KIF17	KIF17_HUMAN	ACG	T	KIF17_T178	9.691e-05	0.205207
GACACAGTGACCCCTGGCT	chr16	SLC12A3	S12A3_HUMAN	ACA	T	SLC12A3_T408	9.7106e-05	0.205207
ACCACAGCCAAGGTGTGTA	chr19	MLLT1	ENL_HUMAN	AGC	S	MLLT1_S398	9.7138e-05	0.205207
CTCAGTGAGGCCCGAATCC	chr5	PROP1	PROP1_HUMAN	AGT	S	PROP1_S109	9.9201e-05	0.206855
GATATCACCTCCAAGTGTT	chr3	CD200R1L	MO2R2_HUMAN	TAT	Y	CD200R1L_Y138	9.9201e-05	0.206855
GATATCACCTCCAAGTGTT	chr3	CD200R1	MO2R1_HUMAN	TAT	Y	CD200R1_Y145	9.9201e-05	0.206855
AGAGGACACGAAGGGGCCG	chr10	SFMBT2	SMBT2_HUMAN	ACA	T	SFMBT2_T778	0.00010138	0.210491
GAGACCCCTGCCCCTCCTG	chr15	ADAMTSL3	ATL3_HUMAN	ACC	T	ADAMTSL3_T736	0.00010233	0.211556
AATGGAGAGCGAGGAGCTGG	chr20	PTPRT	PTPRT_HUMAN	AGC	S	PTPRT_S473	0.00010286	0.211747
GCACTATTTGGCCATGAGC	chr2	FER1L5	FR1L5_HUMAN	TAT	Y	FER1L5_Y1985	0.00010377	0.212715
ATTATGGGCTCTTACTGCTTT	chr6	CYP39A1	CP39A_HUMAN	TAT	Y	CYP39A1_Y266	0.00010567	0.215696
GCTACTTCTACTCCAAGTT	chr7	CPSF4	CPSF4_HUMAN	TAC	Y	CPSF4_Y97	0.00010942	0.217266
GCTACTTCTACTCCAAGTT	chr17	CPSF4L	CPS4L_HUMAN	TAC	Y	CPSF4L_Y97	0.00010942	0.217266
AATTATTTCACTAGCCAAC	chrX	RRAGB	RRAGB_HUMAN	TAT	Y	RRAGB_Y134	0.00010959	0.217266
GGAAGATACCATTCAGAGGG	chr12	RERG	RERG_HUMAN	ACC	T	RERG_T67	0.0001106	0.217266
GGAAGATACCATTCAGAGGG	chr12	RERG	RERG_HUMAN	ACC	T	RERG_T48	0.0001106	0.217266
GAGACTGAAGAGCCAGGGCAG	chr15	ZSCAN29	ZSC29_HUMAN	ACT	T	ZSCAN29_T359	0.0001112	0.217266
GAGACGCTGCCAGAGGTGG	chr1	PPFIA4	LIPA4_HUMAN	ACG	T	PPFIA4_T363	0.00011137	0.217266
TGGCTACCGGGTCAAGGCC	chr12	RITA1	RITA1_HUMAN	TAC	Y	RITA1_Y25	0.0001122	0.217266
GGCCCGCACTGGGGTGGTCA	chr11	AHNAK	AHNK_HUMAN	ACT	T	AHNAK_T46	0.00011258	0.217266
GGAGAGCAACCCGTTGGAG	chr10	SFMBT2	SMBT2_HUMAN	AGC	S	SFMBT2_S819	0.00011278	0.217266
GCCCATGAGCGGCCAGCCCA	chr19	ZNF536	ZN536_HUMAN	AGC	S	ZNF536_S73	0.00011313	0.217266
GGCAGCACAGAAAAGGCAA	chr2	IQCA1	DRC11_HUMAN	AGC	S	IQCA1_S811	0.00011356	0.217266
TTCACCAACGGTCAGTGGAGG	chr1	HECTD3	HECD3_HUMAN	ACC	T	HECTD3_T781	0.00011461	0.217266
GGACAGCGGCAGTGTCTGC	chr19	PEPD	PEPD_HUMAN	AGC	S	PEPD_S154	0.00011477	0.217266
GAAACTCTGTCTTCCAAGC	chr9	CD72	CD72_HUMAN	ACT	T	CD72_T263	0.00011484	0.217266
GCCTCAGCCTGGCTGACTC	chr11	PKP3	PKP3_HUMAN	AGC	S	PKP3_S287	0.00011484	0.217266
GCCTCAGCCTGGCTGACTC	chr11	PKP3	PKP3_HUMAN	AGC	S	PKP3_S302	0.00011484	0.217266
TGTACACCTTGCGAGAAACC	chr14	PELI2	PELI2_HUMAN	TAC	Y	PELI2_Y218	0.00011573	0.217266
CTGCTAGTTCCAGCTCAGA	chrX	AKAP4	AKAP4_HUMAN	AGT	S	AKAP4_S62	0.0001158	0.217266
GCCACTGGGGCTGTTGTCT	chr18	SERPINB12	SPB12_HUMAN	ACT	T	SERPINB12_T363	0.00011602	0.217266
GCTGCAGTGACAGTGGTCT	chr13	PCDH9	PCDH9_HUMAN	AGT	S	PCDH9_S1064	0.00011602	0.217266
AATTATGAGTGCAACCGAT	chr2	LYPD6	LYPD6_HUMAN	TAT	Y	LYPD6_Y59	0.00011632	0.217266
AGCAGCAAGGAAGAGGAGG	chr19	ERICH4	ERIC4_HUMAN	AGC	S	ERICH4_S97	0.00011862	0.218379
GCCACCGTGCTGGTGTCGC	chr5	PCDHA7	PCDA7_HUMAN	ACC	T	PCDHA7_T664	0.00011862	0.218379
CACCCCCACGGGTGAGCTCC	chr2	SPEG	SPEG_HUMAN	ACG	T	SPEG_T159	0.00011892	0.218379
TGTGACAGGCAGGGTCACG	chr9	TTLL11	TTL11_HUMAN	ACA	T	TTLL11_T8	0.00011945	0.218379
ACATTTGACCAAGGAGTGCC	chr10	GSTO2	GSTO2_HUMAN	ACC	T	GSTO2_T127	0.00012072	0.218379
GTGACAGAATTTGTGTTGC	chr14	OR4K15	OR4KF_HUMAN	ACA	T	OR4K15_T34	0.00012084	0.218379
GTTAACTAGTGGAGCTGTG	chr4	PLK4	PLK4_HUMAN	ACT	T	PLK4_T903	0.00012084	0.218379
GGGCAACAGTTCGAGCCCA	chr12	ITGA5	ITA5_HUMAN	ACA	T	ITGA5_T145	0.0001213	0.218379
ATTGTATGAACATTTGGAG	chr4	DTHD1	DTHD1_HUMAN	TAT	Y	DTHD1_Y472	0.00012143	0.218379
CATGAGTGAACAGCAGGCG	chr11	COA4	COA4_HUMAN	AGT	S	COA4_S66	0.00012143	0.218379
GCTACTCAGTACCTGCTGG	chr12	INHBC	INHBC_HUMAN	ACT	T	INHBC_T166	0.00012261	0.219685
GAATATGATACCATTCGTC	chr8	C8orf89	CH089_HUMAN	TAT	Y	C8orf89_Y139	0.0001233	0.219829
CGGGTCTATGGCAAGTTCCT	chr11	PPP2R5B	2A5B_HUMAN	TAT	Y	PPP2R5B_Y221	0.00012399	0.219829
TGGAGAGCGATTACTACCT	chr11	FAT3	FAT3_HUMAN	AGC	S	FAT3_S4392	0.00012458	0.219829
CGCAGCTTCCGCCGCCACC	chr22	PLA2G3	PA2G3_HUMAN	AGC	S	PLA2G3_S363	0.00012489	0.219829
AGCAGCAAGGTGGTGGCGCCC	chr16	PKD1	PKD1_HUMAN	AGC	S	PKD1_S1896	0.00012522	0.219829
AGTATCGGTTAGTGCTGGCG	chr1	CKS1B	CKS1_HUMAN	TAT	Y	CKS1B_Y19	0.00012773	0.219829
CTGACCCCAGATTCTGACC	chr17	KIF19	KIF19_HUMAN	ACC	T	KIF19_T675	0.00012796	0.219829
CTTACCAGAGTGTCTGATG	chr22	PNPLA3	PLPL3_HUMAN	ACC	T	PNPLA3_T119	0.00012796	0.219829
GACAGCAGTAATGCAGACT	chr6	CFB	CFAB_HUMAN	AGC	S	CFB_S329	0.00012796	0.219829
GAGCTCCAGCAGCCAGCACC	chr9	PRRC2B	PRC2B_HUMAN	AGC	S	PRRC2B_S926	0.0001296	0.219829
GGCCAGTCACACCTCCGCA	chr3	NICN1	NICN1_HUMAN	AGT	S	NICN1_S190	0.0001296	0.219829
GAGACGTTCTTCTCTCACC	chr12	C12orf66	CL066_HUMAN	ACG	T	C12orf66_T20	0.00012975	0.219829
GACACGGGCAAGTGTGTGC	chr11	MUC5AC	MUC5A_HUMAN	ACG	T	MUC5AC_T752	0.00013011	0.219829
GTCACCCTCAGGAGGTGGC	chr21	PDE9A	PDE9A_HUMAN	ACC	T	PDE9A_T294	0.00013011	0.219829
ACTACGCCAGGTTCACCGT	chr14	GPR132	GP132_HUMAN	TAC	Y	GPR132_Y201	0.00013076	0.219829
GCCCTTCAGCGGGCTGTACC	chr10	CYP26A1	CP26A_HUMAN	AGC	S	CYP26A1_S162	0.00013087	0.219829
GCCCTTCAGCGGGCTGTACC	chr10	CYP26A1	CP26A_HUMAN	AGC	S	CYP26A1_S231	0.00013087	0.219829
GGGAGACAAGTACGCAGGC	chr2	ASIC4	ASIC4_HUMAN	ACA	T	ASIC4_T369	0.00013087	0.219829
CGCACGGTGGTGCCCCTGAAT	chr16	PKD1	PKD1_HUMAN	ACG	T	PKD1_T1558	0.00013299	0.222617
AGTACGGAGCCCCAGATGC	chr12	GNS	GNS_HUMAN	TAC	Y	GNS_Y154	0.00013476	0.224802
GGAAGACAGCAGGACTGGTC	chr15	ZNF106	ZN106_HUMAN	AGC	S	ZNF106_S1404	0.00013748	0.228552
CAGCCACCAAGTAGGTGCT	chrX	FAM3A	FAM3A_HUMAN	ACC	T	FAM3A_T156	0.00013891	0.228796
CTCAGTAGAACAGAAACCAC	chr2	IL18RAP	I18RA_HUMAN	AGT	S	IL18RAP_S585	0.00013996	0.228796
GCCAGACAGCTCTGAACTG	chr2	CPS1	CPSM_HUMAN	ACA	T	CPS1_T512	0.00014375	0.228796
CACGACAGTCAAGACAGCC	chr15	PPIB	PPIB_HUMAN	ACA	T	PPIB_T156	0.00014412	0.228796
CAATGCCACTGGACGCCCCA	chr19	CBARP	CBARP_HUMAN	ACT	T	CBARP_T31	0.00014487	0.228796
GATTCGTACCGCCCTGGCCA	chr19	ETFB	ETFB_HUMAN	ACC	T	ETFB_T77	0.00014511	0.228796
CACACGGGCATTTCTACTCT	chr4	LRRC66	LRC66_HUMAN	ACG	T	LRRC66_T330	0.00014548	0.228796
GCTGCCAACCCTTCAGCCTG	chr20	IFT52	IFT52_HUMAN	ACC	T	IFT52_T333	0.00014548	0.228796
ACTACAGAAACCTCGTCTCCC	chr18	ZNF519	ZN519_HUMAN	TAC	Y	ZNF519_Y37	0.00014597	0.228796
AGGCCACTGACACAGAGAC	chr1	PLK3	PLK3_HUMAN	ACT	T	PLK3_T80	0.00014597	0.228796
ATTACTATGCTAGAGTGGA	chr2	SF3B1	SF3B1_HUMAN	TAC	Y	SF3B1_Y587	0.00014597	0.228796
GAAAAACATATACCATGAT	chr4	CENPE	CENPE_HUMAN	ACA	T	CENPE_T93	0.00014597	0.228796
GAGACGAACCAGCTGGACA	chr9	RABL6	RABL6_HUMAN	ACG	T	RABL6_T245	0.00014597	0.228796
GATGAGCGAGGCAGAGGGG	chr1	OR2T27	O2T27_HUMAN	AGC	S	OR2T27_S229	0.00014597	0.228796
GCCAGTGGAGGACAAGATG	chr3	SCAP	SCAP_HUMAN	AGT	S	SCAP_S1135	0.00014597	0.228796
GTGGAGGAGCACCTTCCACA	chr7	OGDH	ODO1_HUMAN	AGC	S	OGDH_S495	0.00014597	0.228796
TATATGGCAGTCTCCCACC	chr10	SUPV3L1	SUV3_HUMAN	TAT	Y	SUPV3L1_Y396	0.00014597	0.228796
ACCCAACAGCCACGCCCTG	chr1	PEX10	PEX10_HUMAN	ACA	T	PEX10_T284	0.00014614	0.228796
GTCACTAAAGCTGAGTCAATG	chr14	KCNH5	KCNH5_HUMAN	ACT	T	KCNH5_T832	0.00014779	0.230633
GCCACACCGAGAACCGCCG	chr22	WBP2NL	WBP2L_HUMAN	ACC	T	WBP2NL_T8	0.00014854	0.230849
CACAGTTTGCGAGAAAGCATT	chr2	SLC9A2	SL9A2_HUMAN	AGT	S	SLC9A2_S643	0.00014936	0.230849
GTCCTATGCCAGCGCTCTG	chr17	HELZ	HELZ_HUMAN	TAT	Y	HELZ_Y1896	0.00014936	0.230849
ATTATGTACACAGAGCAGGG	chr5	DDX46	DDX46_HUMAN	TAT	Y	DDX46_Y703	0.00015113	0.232209
TGAGAGCAGTGAGTATCCT	chr16	IL21R	IL21R_HUMAN	AGC	S	IL21R_S117	0.0001512	0.232209
GGTACCTGGATGGCATGGTA	chr11	BET1L	BET1L_HUMAN	TAC	Y	BET1L_Y52	0.00015354	0.233422
AGCAGCTATGGCTCCGGAGG	chr12	KRT1	K2C1_HUMAN	AGC	S	KRT1_S531	0.00015392	0.233422
AGCAGCTATGGCTCCGGAGG	chr12	KRT1	K2C1_HUMAN	TAT	Y	KRT1_Y532	0.00015392	0.233422
GCTATGATTTCGAGGAGGAC	chr5	KLHL3	KLHL3_HUMAN	TAT	Y	KLHL3_Y320	0.00015392	0.233422
AGAAGAGCTTGGCAGGGCC	chr10	DNMBP	DNMBP_HUMAN	AGC	S	DNMBP_S562	0.00015503	0.234371
GAGTATGATTCCATGACTC	chr17	TRIM16L	TR16L_HUMAN	TAT	Y	TRIM16L_Y297	0.00015834	0.238629
CATGTACTTCGCCTTTACC	chr8	PTDSS1	PTSS1_HUMAN	TAC	Y	PTDSS1_Y55	0.00015909	0.239015
CGGAGCAATGACACTGTGAGG	chr15	DUOX1	DUOX1_HUMAN	AGC	S	DUOX1_S460	0.00016071	0.240541
GGGGACCCCCTGGGAAGCC	chr5	PCDHGA7	PCDG7_HUMAN	ACC	T	PCDHGA7_T22	0.0001611	0.240541
CAAGACAACGAAGTAAGTG	chr2	DGUOK	DGUOK_HUMAN	ACA	T	DGUOK_T234	0.00016358	0.243492
ATCTCACCCTTGTCAGCCC	chr12	B4GALNT1	B4GN1_HUMAN	ACC	T	B4GALNT1_T207	0.00016517	0.244716
CTCACCCAGGGCCTCTTCCGT	chr2	MRPS5	RT05_HUMAN	ACC	T	MRPS5_T346	0.00016561	0.244716
GATGAACACAAAGCTGGCCC	chr12	KRT1	K2C1_HUMAN	ACA	T	KRT1_T471	0.00016592	0.244716
CCTCTACTCGCTGCCGCAC	chr11	DDB2	DDB2_HUMAN	TAC	Y	DDB2_Y283	0.00016653	0.244869
CAGACACCGGGGAGCCTCA	chr2	CATIP	CATIP_HUMAN	ACC	T	CATIP_T59	0.00016709	0.244939
TCTCACCAGTCTCTCTCAG	chr2	TMEM214	TM214_HUMAN	ACC	T	TMEM214_T592	0.00016759	0.244939
GCTGTACAAGTGGGACCGT	chr1	CAMTA1	CMTA1_HUMAN	TAC	Y	CAMTA1_Y1130	0.00016928	0.245361
GAATATGTGGACTATAACG	chr12	HPD	HPPD_HUMAN	TAT	Y	HPD_Y255	0.0001694	0.245361
GGAGTACTTGGGCGGGGCC	chr22	CHKB	CHKB_HUMAN	TAC	Y	CHKB_Y56	0.0001694	0.245361
GTGAGCACCATCAACCACC	chr1	GBP4	GBP4_HUMAN	AGC	S	GBP4_S147	0.0001712	0.247228
CATCATCAGCATCCAGCCCG	chr11	FAT3	FAT3_HUMAN	AGC	S	FAT3_S3689	0.00017213	0.247831
GCGGTATGACGCGGACGCG	chr13	PROZ	PROZ_HUMAN	TAT	Y	PROZ_Y253	0.00017408	0.249895
CATCACTACCGGGTAAGCGC	chr1	NAV1	NAV1_HUMAN	ACC	T	NAV1_T408	0.00017559	0.251317
CAAAGCCAAAGGAAGGCTTT	chrX	MOSPD1	MSPD1_HUMAN	AGC	S	MOSPD1_S103	0.00017624	0.251343
ATCACTAAGCAGACCCAGTCC	chr3	IGF2BP2	IF2B2_HUMAN	ACT	T	IGF2BP2_T220	0.00017803	0.251343
GATACTGTGAGAGTCGACGA	chr15	ARIH1	ARI1_HUMAN	TAC	Y	ARIH1_Y531	0.0001784	0.251343
TCCAGTTTGTGTGTAACCAA	chr5	BDP1	BDP1_HUMAN	AGT	S	BDP1_S2124	0.00017847	0.251343
ACAACAGCTTCCCCGCCTA	chr10	NKX2-3	NKX23_HUMAN	AGC	S	NKX2-3_S261	0.00017938	0.251343
TGTGGATAGTCTGGATAAGC	chr15	SIN3A	SIN3A_HUMAN	AGT	S	SIN3A_S1161	0.0001797	0.251343
ACACACCTGACCTGGGTCC	chr18	LRRC30	LRC30_HUMAN	ACC	T	LRRC30_T301	0.00018037	0.251343
GCCACAGAGCCTGAGTGCTT	chr15	ZNF609	ZN609_HUMAN	ACA	T	ZNF609_T298	0.00018037	0.251343
CTCCAGTATAAATCCACACC	chr9	RALGPS1	RGPS1_HUMAN	TAT	Y	RALGPS1_Y483	0.00018079	0.251343
GCCTACTTCCAGCCCCCAG	chr15	RYR3	RYR3_HUMAN	TAC	Y	RYR3_Y449	0.00018147	0.251343
TCCCTGTACAGCAGAGATAC	chr15	TCF12	HTF4_HUMAN	TAC	Y	TCF12_Y120	0.00018236	0.251343
AGTACTATTCGGCCAGCAAC	chr20	NAA20	NAA20_HUMAN	TAC	Y	NAA20_Y137	0.00018381	0.251343
ACATCACTGGGGAGAAGCT	chr17	ENO3	ENOB_HUMAN	ACT	T	ENO3_T229	0.00018389	0.251343
ACATCACTGGGGAGAAGCT	chr17	ENO3	ENOB_HUMAN	ACT	T	ENO3_T272	0.00018389	0.251343
GGAGTCCACCAATGGCAGTC	chr2	STAT1	STAT1_HUMAN	ACC	T	STAT1_T396	0.00018389	0.251343
AGAGCCTACTGCTTCTCAGC	chr19	ZNF599	ZN599_HUMAN	ACT	T	ZNF599_T92	0.00018484	0.251343
GACAACTATAAGAGTCAGGT	chr9	ODF2	ODFP2_HUMAN	TAT	Y	ODF2_Y546	0.00018489	0.251343
TGTACAATGGGCAGAGTGTGG	chr1	PTPRF	PTPRF_HUMAN	TAC	Y	PTPRF_Y1048	0.00018531	0.251343
AGGGGAGAGCCTGCGACTGC	chr6	BAG6	BAG6_HUMAN	AGC	S	BAG6_S329	0.00018548	0.251343
GAAGCGGAGCCCAGGCCTGC	chr10	RBP3	RET3_HUMAN	AGC	S	RBP3_S1240	0.00018842	0.253306
GGGTTCAACACCCACGGAGC	chr8	DDHD2	DDHD2_HUMAN	ACA	T	DDHD2_T184	0.00018921	0.253306
GGATGGGACCCGGGAGGGCC	chr17	EFNB3	EFNB3_HUMAN	ACC	T	EFNB3_T144	0.00018968	0.253306
GGCTCCAAGTGCAATCAACC	chr14	RGS6	RGS6_HUMAN	AGT	S	RGS6_S398	0.00018968	0.253306
GAAACATCCAATTTAGGTCC	chr11	PCF11	PCF11_HUMAN	ACA	T	PCF11_T244	0.0001897	0.253306
ATGACAGCCCCTGCTCCAA	chr6	TMEM151B	T151B_HUMAN	AGC	S	TMEM151B_S106	0.00019007	0.253306
CAAAGTGGTAAGAATATCAGA	chr9	CD274	PD1L1_HUMAN	AGT	S	CD274_S169	0.00019174	0.254131
CAAAGTGGTAAGAATATCAGA	chr9	CD274	PD1L1_HUMAN	AGT	S	CD274_S283	0.00019174	0.254131
AAGACAGAGGGCTATGAGGC	chr11	ZPR1	ZPR1_HUMAN	ACA	T	ZPR1_T448	0.00019495	0.257175
GGCACCGTGGAACTCATCC	chr9	ENG	EGLN_HUMAN	ACC	T	ENG_T503	0.0001951	0.257175
CCGACTTAGCAAATGGGAC	chr1	RNF207	RN207_HUMAN	ACT	T	RNF207_T634	0.00019786	0.259235
TTCCTACGAGGAAGTCGTT	chrX	MPP1	EM55_HUMAN	TAC	Y	MPP1_Y271	0.00019827	0.259235
TTCCTACGAGGAAGTCGTT	chrX	MPP1	EM55_HUMAN	TAC	Y	MPP1_Y251	0.00019827	0.259235
GCAGGCTACGGGCAGGGCCC	chrX	SYP	SYPH_HUMAN	TAC	Y	SYP_Y255	0.00019991	0.25958
GCCTACCTGGCTGACGAGC	chr7	SLC4A2	B3A2_HUMAN	TAC	Y	SLC4A2_Y590	0.00020064	0.25958
GGTGAGAACAGCCTTGGAGC	chr2	GREB1	GREB1_HUMAN	ACA	T	GREB1_T1059	0.00020064	0.25958
ATCAGTCCCTATGCGCTGCCG	chr15	STARD9	STAR9_HUMAN	AGT	S	STARD9_S3467	0.00020068	0.25958
GCCGCCCACTGCCTCAGCCC	chr1	VPS72	VPS72_HUMAN	ACT	T	VPS72_T335	0.00020179	0.259623
AGGACACATTCGAGCGGCT	chr19	PRODH2	HYPDH_HUMAN	ACA	T	PRODH2_T356	0.00020214	0.259623
TTTACATTGAAGCCAACAGT	chr3	RUVBL1	RUVB1_HUMAN	TAC	Y	RUVBL1_Y192	0.00020282	0.259623
GTTACCCAGAATATCACGG	chr12	ZNF384	ZN384_HUMAN	ACC	T	ZNF384_T85	0.00020286	0.259623
AGTACATGAATCGAAAAGG	chr2	SNRNP27	SNR27_HUMAN	TAC	Y	SNRNP27_Y140	0.00020435	0.260217
CGGGCACCCCTGGCACCTC	chrX	EDA	EDA_HUMAN	ACC	T	EDA_T83	0.0002044	0.260217
AAAAGTAACACAGTATGACC	chr7	TSGA13	TSG13_HUMAN	ACA	T	TSGA13_T88	0.00020665	0.260555
AATTACTTCCTCCAGTGTG	chr15	RPAP1	RPAP1_HUMAN	TAC	Y	RPAP1_Y927	0.00020749	0.260555
TCGCAGCCGCTCTCCACGG	chr2	SNRNP27	SNR27_HUMAN	AGC	S	SNRNP27_S6	0.00020772	0.260555
GAGACTCCCGAAGCCCCTC	chr6	SLC35B2	S35B2_HUMAN	ACT	T	SLC35B2_T23	0.00020896	0.260555
AAAACAGTCATTTACTGGC	chr9	NUDT2	AP4A_HUMAN	ACA	T	NUDT2_T90	0.00020948	0.260555
CCAGAGCCTCAGCTGGATT	chr3	DOCK3	DOCK3_HUMAN	AGC	S	DOCK3_S1329	0.00021084	0.260555
GGGCACCCACTGCTACGTG	chr1	EPHX4	EPHX4_HUMAN	ACC	T	EPHX4_T70	0.00021173	0.260555
CGTCACTGAGGAGGGTGGG	chr1	ACAP3	ACAP3_HUMAN	ACT	T	ACAP3_T635	0.00021261	0.260555
GGACAGCAGCAAAGTACCC	chr2	ARHGAP25	RHG25_HUMAN	AGC	S	ARHGAP25_S414	0.00021347	0.260555
GGACAGCAGCAAAGTACCC	chr2	ARHGAP25	RHG25_HUMAN	AGC	S	ARHGAP25_S422	0.00021347	0.260555
CACAGCACCCTCCAGGATG	chr19	COLGALT1	GT251_HUMAN	AGC	S	COLGALT1_S299	0.00021387	0.260555
CGGACAATTGAACGCTTAA	chr12	ERC1	RB6I2_HUMAN	ACA	T	ERC1_T628	0.00021396	0.260555
TACACCTGGAGAATTGAAC	chr11	PPME1	PPME1_HUMAN	ACC	T	PPME1_T286	0.0002145	0.260555
CCTCACAGGATATCCATTC	chr11	MS4A14	M4A14_HUMAN	ACA	T	MS4A14_T80	0.00021482	0.260555
GGATGTCACTACTGACTGTG	chr1	PPM1J	PPM1J_HUMAN	ACT	T	PPM1J_T434	0.00021516	0.260555
AAGACCATGTTCCGGATTCCC	chr14	IRF9	IRF9_HUMAN	ACC	T	IRF9_T36	0.00021537	0.260555
GGTGTACTTCACCAACGCC	chr17	SCN4A	SCN4A_HUMAN	TAC	Y	SCN4A_Y1092	0.00021666	0.260555
AGTACTGCAGACAGGTGGG	chr19	APLP1	APLP1_HUMAN	TAC	Y	APLP1_Y94	0.00021715	0.260555
AGAGAAGACCGAGGGGCTGA	chr2	SLC4A3	B3A3_HUMAN	ACC	T	SLC4A3_T734	0.00021763	0.260555
CCCAACACCTGAAGCCTAC	chr10	ACSM6	ACSM6_HUMAN	ACA	T	ACSM6_T121	0.00021794	0.260555
GGTACCTTCACTGCCCCTCG	chr19	LSM14A	LS14A_HUMAN	ACC	T	LSM14A_T430	0.00021825	0.260555
GACTGACACAATAGGACAGC	chr1	KIAA0319L	K319L_HUMAN	ACA	T	KIAA0319L_T578	0.00021864	0.260555
GTCTACCCGGACACCACCG	chr11	IFITM10	IFM10_HUMAN	TAC	Y	IFITM10_Y144	0.00021972	0.260555
GGCCAGCACCGACGCAGCCC	chr8	SCRIB	SCRIB_HUMAN	ACC	T	SCRIB_T1196	0.00022003	0.260555
GGTACAGTAAATTATCAGA	chr1	F5	FA5_HUMAN	AGT	S	F5_S120	0.00022082	0.260555
GGTACAGTAAATTATCAGA	chr1	F5	FA5_HUMAN	TAC	Y	F5_Y119	0.00022082	0.260555
CACCAGCCTGGACGGGGCG	chr14	DNAAF2	KTU_HUMAN	AGC	S	DNAAF2_S81	0.00022163	0.260555
CCGTGACCATGGCCCCGGC	chr18	TAF4B	TAF4B_HUMAN	ACC	T	TAF4B_T24	0.00022165	0.260555
GCTACGCTGTGGACTTCCCT	chr10	KNDC1	KNDC1_HUMAN	TAC	Y	KNDC1_Y1331	0.00022166	0.260555
GGTAGCAGTGACTCTGACTC	chr5	CHD1	CHD1_HUMAN	AGC	S	CHD1_S49	0.00022265	0.260555
AAACAGCAACAAGCCTTAC	chr7	ATXN7L1	AT7L1_HUMAN	AGC	S	ATXN7L1_S279	0.00022381	0.260555
CTTACCTCTGCCCCCCAGG	chr6	NOX3	NOX3_HUMAN	ACC	T	NOX3_T341	0.00022434	0.260555
GGCAGTGACCTGAGCACAG	chrX	IQSEC2	IQEC2_HUMAN	AGT	S	IQSEC2_S254	0.0002248	0.260555
TGGGTATGGAGAAAAAAAT	chr15	CTSH	CATH_HUMAN	TAT	Y	CTSH_Y288	0.00022516	0.260555
TCTACTCCAAGCAGGTAGCG	chr11	FRMD8	FRMD8_HUMAN	TAC	Y	FRMD8_Y354	0.00022617	0.260555
GGGAGACAGTGCTCACGAAC	chr14	REM2	REM2_HUMAN	AGT	S	REM2_S141	0.00022652	0.260555
CCTACAACGATGAAGGCGG	chr5	CDH9	CADH9_HUMAN	TAC	Y	CDH9_Y659	0.00022665	0.260555
GTGAGCTGGTGAGGAGGCAG	chr17	ITGA2B	ITA2B_HUMAN	AGC	S	ITGA2B_S514	0.00022747	0.260555
GTACAGCAAGGCGGTGAAC	chr20	TGM6	TGM3L_HUMAN	AGC	S	TGM6_S455	0.0002303	0.260555
GGAGCTGACCAAGCGCAAGC	chr17	CCDC42	CCD42_HUMAN	ACC	T	CCDC42_T126	0.00023059	0.260555
GCGGACCCGCAGGTTCACC	chr2	DOCK10	DOC10_HUMAN	ACC	T	DOCK10_T6	0.00023117	0.260555
GGCAGCACCACACTGAGGCGC	chr16	CACNA1H	CAC1H_HUMAN	AGC	S	CACNA1H_S2207	0.00023117	0.260555
GGCAGCACCACACTGAGGCGC	chr16	CACNA1H	CAC1H_HUMAN	AGC	S	CACNA1H_S2213	0.00023117	0.260555
GCCACAGTAGTTGAAATACCC	chr19	WDR87	WDR87_HUMAN	ACA	T	WDR87_T2421	0.0002312	0.260555
TGACTACATCTCAGACTGC	chr1	DNAJC16	DJC16_HUMAN	TAC	Y	DNAJC16_Y520	0.0002318	0.260555
CAGACACTTCACATACTGC	chr2	XPO1	XPO1_HUMAN	ACT	T	XPO1_T933	0.00023218	0.260555
AGGCAGCCCCTTCACTGCT	chrX	FLNA	FLNA_HUMAN	AGC	S	FLNA_S1946	0.00023246	0.260555
TGCTAAAACCACTCTGGTGA	chr15	SPATA5L1	SPA5L_HUMAN	ACC	T	SPATA5L1_T512	0.00023246	0.260555
AATAGTAGGGAACTAGTAT	chr3	RPP14	RPP14_HUMAN	AGT	S	RPP14_S118	0.00023364	0.260555
GTGACTGGTAAGAAAATCCT	chr12	RPL6	RL6_HUMAN	ACT	T	RPL6_T176	0.00023364	0.260555
ACTACTCCCTCTATGTCCA	chr1	CLSTN1	CSTN1_HUMAN	TAC	Y	CLSTN1_Y418	0.00023393	0.260555
TGCTATGCGCTCAATAGCC	chr1	ITPKB	IP3KB_HUMAN	TAT	Y	ITPKB_Y6	0.00023462	0.260555
GCTACGGCAAGCCAGTGGAC	chr19	MAST1	MAST1_HUMAN	TAC	Y	MAST1_Y564	0.0002348	0.260555
AGGTGTGACATTCGGCTACC	chr6	ABCF1	ABCF1_HUMAN	ACA	T	ABCF1_T631	0.00023498	0.260555
CCACTACGAGAGGTACGGC	chr2	ARID5A	ARI5A_HUMAN	TAC	Y	ARID5A_Y135	0.00023567	0.260555
GGTGACGGCACTGGTGGTC	chr2	RAMP1	RAMP1_HUMAN	ACG	T	RAMP1_T134	0.00023567	0.260555
AAGTACCAGATCCGAGAGC	chr7	HOXA11	HXA11_HUMAN	TAC	Y	HOXA11_Y251	0.00023716	0.260555
GCAGGATACCTGCCGTACTC	chr1	INTS3	INT3_HUMAN	ACC	T	INTS3_T140	0.00023759	0.260555
GAATACGTGCTGACACGCC	chr11	KCNJ11	KCJ11_HUMAN	TAC	Y	KCNJ11_Y12	0.00023791	0.260555
GTTACAAAAATCCCCGCACGC	chr12	ANKLE2	ANKL2_HUMAN	TAC	Y	ANKLE2_Y301	0.00023791	0.260555
TGCGGACGGTGCGTATCTC	chr19	RYR1	RYR1_HUMAN	ACG	T	RYR1_T15	0.0002402	0.260555
CCCACGATTACTAGTGCAGC	chr7	TRIM24	TIF1A_HUMAN	ACG	T	TRIM24_T592	0.00024065	0.260555
GAGACGACCCCTCGGATGCCA	chr17	PLD2	PLD2_HUMAN	ACG	T	PLD2_T534	0.00024111	0.260555
GCCTTACTACTGAGTGTTC	chr19	SUGP1	SUGP1_HUMAN	TAC	Y	SUGP1_Y644	0.00024111	0.260555
GGGGAAGACGGCCATCGCCA	chr19	RUVBL2	RUVB2_HUMAN	ACG	T	RUVBL2_T84	0.00024111	0.260555
GTGGATTACCTGGAGCAGTT	chr4	TACC3	TACC3_HUMAN	TAC	Y	TACC3_Y540	0.00024111	0.260555
AATATGAACGCAGATCCTC	chr6	TSPYL4	TSYL4_HUMAN	TAT	Y	TSPYL4_Y315	0.00024129	0.260555
TGCAGAGCAACTGCTCTCT	chr1	RIMKLA	RIMKA_HUMAN	AGC	S	RIMKLA_S224	0.00024129	0.260555
AGAGGGCAGCGCGAGCGGCG	chr6	SOGA3	SOGA3_HUMAN	AGC	S	SOGA3_S325	0.00024221	0.260966
CGCCACTTGCACAAGATAC	chr12	SLC2A13	MYCT_HUMAN	ACT	T	SLC2A13_T435	0.00024357	0.261848
GAACCACTGTGACCATGAC	chr6	BAG6	BAG6_HUMAN	ACT	T	BAG6_T384	0.00024434	0.262093
GGCACCATGGTGAGGAGCAGC	chr17	SLC25A39	S2539_HUMAN	ACC	T	SLC25A39_T107	0.00024614	0.262859
TGCAGCCAGGAGGAAGGCAG	chr10	MYO3A	MYO3A_HUMAN	AGC	S	MYO3A_S1318	0.00024614	0.262859
CTTACACATGCAAATCCAAC	chr11	IZUMO1R	JUNO_HUMAN	TAC	Y	IZUMO1R_Y147	0.00024744	0.263665
ACCTTATACTTCTTTATCGC	chr19	GYS1	GYS1_HUMAN	TAC	Y	GYS1_Y325	0.00024816	0.263851
GGATCAGTACCTTGGAACG	chr13	FARP1	FARP1_HUMAN	AGT	S	FARP1_S23	0.00024976	0.264097
GGATTATCTGAATCGACCA	chr7	FAM133B	F133B_HUMAN	TAT	Y	FAM133B_Y33	0.00025018	0.264097
ACCTACAGCCAGAAGGCAG	chr9	RGS3	RGS3_HUMAN	TAC	Y	RGS3_Y865	0.00025108	0.264097
AGAGTATGTGGGGATTGTC	chrX	DKC1	DKC1_HUMAN	TAT	Y	DKC1_Y153	0.00025192	0.264097
GATAGTAGCTCAAGTGGAAG	chrX	ATRX	ATRX_HUMAN	AGT	S	ATRX_S1941	0.00025205	0.264097
GTCACAGAACCAGGCGCCCTG	chr17	TNK1	TNK1_HUMAN	ACA	T	TNK1_T392	0.00025268	0.264097
GAACAGCGACAGGCAGCGG	chr15	HERC1	HERC1_HUMAN	AGC	S	HERC1_S4119	0.00025332	0.264097
CACGGTCACCTACCACTTGC	chr1	PEX14	PEX14_HUMAN	ACC	T	PEX14_T289	0.00025394	0.264097
ATGTGACCACGGTAGGTGG	chr10	CDH23	CAD23_HUMAN	ACC	T	CDH23_T798	0.00025408	0.264097
CAGTGTCAGCAATACATTCC	chr3	MUC4	MUC4_HUMAN	AGC	S	MUC4_S384	0.00025461	0.264097
GGAATACGTGAGTCTCTGT	chr2	HDLBP	VIGLN_HUMAN	TAC	Y	HDLBP_Y1197	0.0002551	0.264097
GTTACAAGTTGATGATTGACC	chr12	SETD1B	SET1B_HUMAN	TAC	Y	SETD1B_Y32	0.00025584	0.264097
TGGTGACCATCGGCTGTGT	chr6	GNL1	GNL1_HUMAN	ACC	T	GNL1_T362	0.00025624	0.264097
GGAACTATTGTTAATATCC	chr5	RBM27	RBM27_HUMAN	ACT	T	RBM27_T626	0.00025658	0.264097
GGGGTGGACCCTGTGCATCC	chr17	FAAP100	FP100_HUMAN	ACC	T	FAAP100_T542	0.00025658	0.264097
GCGGCAGAGCAAGGAGGGCG	chr7	INTS1	INT1_HUMAN	AGC	S	INTS1_S1134	0.00025841	0.264448
AAAACAGGTAAGACTATTG	chr2	ZNF638	ZN638_HUMAN	ACA	T	ZNF638_T833	0.00025867	0.264448
CCCAGTTCCCCAGAGTTGTC	chr19	PRR19	PRR19_HUMAN	AGT	S	PRR19_S137	0.00026013	0.264448
GGGAGACAAGAGGGGGTTT	chr2	ALK	ALK_HUMAN	ACA	T	ALK_T917	0.00026093	0.264448
TCTACGAGCTGCCCAACTAC	chr2	CRYGC	CRGC_HUMAN	TAC	Y	CRYGC_Y134	0.00026142	0.264448
AAGGAAGCGCCGGCTCCCC	chr7	KLRG2	KLRG2_HUMAN	AGC	S	KLRG2_S209	0.00026273	0.264448
CGCTACTATGAGACCCCAG	chr11	KDM2A	KDM2A_HUMAN	TAC	Y	KDM2A_Y129	0.00026364	0.264448
CTACAGTACAATTATGAAC	chr14	OR4K1	OR4K1_HUMAN	AGT	S	OR4K1_S133	0.00026364	0.264448
GGACAGCTGTGAATACATC	chr17	HID1	HID1_HUMAN	AGC	S	HID1_S179	0.00026532	0.264448
GAGACCATGAAGTCCAACCC	chr12	BRAP	BRAP_HUMAN	ACC	T	BRAP_T76	0.0002657	0.264448
GTGGTAGTTACTCAAACAG	chr1	HNRNPU	HNRPU_HUMAN	AGT	S	HNRNPU_S764	0.0002657	0.264448
GTATTCTACCCATGCTGCCC	chr15	OIP5	MS18B_HUMAN	ACC	T	OIP5_T151	0.00026705	0.264448
ACCGCACAGCGACTTCTGCC	chr16	TNFRSF12A	TNR12_HUMAN	AGC	S	TNFRSF12A_S61	0.00026722	0.264448
CAGCCCCACACAGCGGCTGG	chr5	UGT3A2	UD3A2_HUMAN	ACA	T	UGT3A2_T452	0.00026722	0.264448
CTTGAGCACAGGTAAGGCC	chr7	ST7	ST7_HUMAN	AGC	S	ST7_S49	0.00026853	0.264448
GAGACATCTAGGAGGAAAGC	chr2	PTCD3	PTCD3_HUMAN	ACA	T	PTCD3_T225	0.00026853	0.264448
ATGACCCGAGTATACTACA	chr6	RAB32	RAB32_HUMAN	ACC	T	RAB32_T92	0.00026874	0.264448
GCTGGTGAGCCTCATCACAC	chr22	PPP6R2	PP6R2_HUMAN	AGC	S	PPP6R2_S59	0.00026922	0.264448
GGAAACCACAGGAGAAAGTG	chr19	C19orf57	CS057_HUMAN	ACA	T	C19orf57_T395	0.0002696	0.264448
AGCAGTGTACATAGCAGTGT	chr1	MAST2	MAST2_HUMAN	AGT	S	MAST2_S118	0.00027064	0.264448
CTTCTACATCTCCCAGTGC	chr11	PTDSS2	PTSS2_HUMAN	TAC	Y	PTDSS2_Y411	0.00027064	0.264448
GGCCAGCACCAGCTCCCGGC	chr20	SYNDIG1	SYNG1_HUMAN	ACC	T	SYNDIG1_T221	0.00027098	0.264448
GGGACGCTGATGAAAGTAAC	chr3	FGD5	FGD5_HUMAN	ACG	T	FGD5_T1119	0.00027138	0.264448
GCTACTTCGTCATCCAGCCT	chr9	TDRD7	TDRD7_HUMAN	TAC	Y	TDRD7_Y926	0.0002721	0.264448
GAGACAGATTCAGAGGAGGAG	chr4	FAM160A1	F16A1_HUMAN	ACA	T	FAM160A1_T691	0.00027306	0.264448
GAAAGTGACCGAGCTGCGGT	chr11	HNRNPUL2	HNRL2_HUMAN	ACC	T	HNRNPUL2_T9	0.00027326	0.264448
GAGACGCTGCTACTAGAGC	chr1	ADAMTS4	ATS4_HUMAN	ACG	T	ADAMTS4_T91	0.00027354	0.264448
CAGAGCCTCAGCCAGGGTA	chr16	CD19	CD19_HUMAN	AGC	S	CD19_S183	0.00027391	0.264448
CCCAGCACTGAGGGCCAGG	chr22	SMTN	SMTN_HUMAN	AGC	S	SMTN_S256	0.00027395	0.264448
CCTATAGACCGAGCTTCCCAG	chr11	CD248	CD248_HUMAN	TAT	Y	CD248_Y410	0.00027395	0.264448
CGGGCAGACGGTGGAGTGCA	chr8	AGO2	AGO2_HUMAN	ACG	T	AGO2_T303	0.00027428	0.264448
GCCTCCTACCTGATGGCCAC	chr16	DHODH	PYRD_HUMAN	TAC	Y	DHODH_Y27	0.0002757	0.264448
GTGGCCTATGGGCTGAGCGC	chr17	SLC16A11	MOT11_HUMAN	TAT	Y	SLC16A11_Y349	0.00027702	0.264448
GATGTGGAGTGGCCGTAAGC	chr6	COQ3	COQ3_HUMAN	AGT	S	COQ3_S3	0.00027904	0.264448
GGCACCATCATTGCCCGCCA	chr19	PNPLA6	PLPL6_HUMAN	ACC	T	PNPLA6_T537	0.00027904	0.264448
AGTACCCATCTGTGAACAC	chr19	RSPH6A	RSH6A_HUMAN	TAC	Y	RSPH6A_Y87	0.00028021	0.264448
TATAGCAAAGCTGACCAAGA	chr6	EPHA7	EPHA7_HUMAN	AGC	S	EPHA7_S586	0.00028106	0.264448
CCGCTACCACCGCTACCAC	chr22	PIM3	PIM3_HUMAN	TAC	Y	PIM3_Y218	0.00028219	0.264448
ACGGAGCCTAGTGGTCTTC	chr8	RP1	RP1_HUMAN	AGC	S	RP1_S155	0.00028247	0.264448
ATGTAGCACCTTCTCTTCT	chr20	FASTKD5	FAKD5_HUMAN	AGC	S	FASTKD5_S61	0.0002825	0.264448
TGGACCTATGGCATCCAAC	chr15	RYR3	RYR3_HUMAN	ACC	T	RYR3_T1004	0.00028324	0.264448
GGCAGACAGTGGCTATCAGC	chr7	EXOC4	EXOC4_HUMAN	AGT	S	EXOC4_S321	0.00028413	0.264448
GATAGCACCTGTCAGTGCC	chr20	L3MBTL1	LMBL1_HUMAN	AGC	S	L3MBTL1_S165	0.00028435	0.264448
ATCACAGGAGAGAGAGGTCCA	chr7	ZKSCAN1	ZKSC1_HUMAN	ACA	T	ZKSCAN1_T129	0.00028469	0.264448
ATCACAGGAGAGAGAGGTCCA	chr7	ZKSCAN1	ZKSC1_HUMAN	ACA	T	ZKSCAN1_T342	0.00028469	0.264448
GGAGGGCACAGACCTATGGC	chr16	WDR90	WDR90_HUMAN	ACA	T	WDR90_T1589	0.00028522	0.264448
GGCGGCCAGCTCCGGTGAGC	chr4	MAN2B2	MA2B2_HUMAN	AGC	S	MAN2B2_S467	0.00028522	0.264448
CTCAGCCACCGAGAAGGCTA	chr2	ANKMY1	ANKY1_HUMAN	AGC	S	ANKMY1_S55	0.00028534	0.264448
CACCACGTGTGCAGGTGCC	chr6	SCUBE3	SCUB3_HUMAN	ACG	T	SCUBE3_T688	0.00028593	0.264448
CACCACGTGTGCAGGTGCC	chr6	SCUBE3	SCUB3_HUMAN	ACG	T	SCUBE3_T687	0.00028593	0.264448
CATATCATTGGCAGATCAAA	chr3	TIPARP	PARPT_HUMAN	TAT	Y	TIPARP_Y266	0.00028732	0.264448
CCAACTGGACTCCCATCTG	chr16	ATXN1L	ATX1L_HUMAN	ACT	T	ATXN1L_T95	0.00028738	0.264448
TGCAGACTTTACGAGCAGC	chr12	SCN8A	SCN8A_HUMAN	ACT	T	SCN8A_T379	0.00028806	0.264448
GCTGTACATTTACATTACC	chr10	ACSL5	ACSL5_HUMAN	ACA	T	ACSL5_T453	0.00028807	0.264448
GTCAGTCTGGAGGATGACG	chr19	LDLR	LDLR_HUMAN	AGT	S	LDLR_S854	0.00028868	0.264448
AGCACACGGCCCCCGTGAG	chr20	ZNF512B	Z512B_HUMAN	ACG	T	ZNF512B_T654	0.00028884	0.264448
AGGTACCAGCAAGTACTGG	chr10	ABCC2	MRP2_HUMAN	TAC	Y	ABCC2_Y730	0.0002893	0.264448
ATGGCACTGCATGCTGTGG	chr5	PCDHAC2	PCDC2_HUMAN	ACT	T	PCDHAC2_T739	0.0002893	0.264448
ACTATGTGAGACCGGGAAAC	chr12	A2ML1	A2ML1_HUMAN	TAT	Y	A2ML1_Y492	0.00029038	0.264448
CGGACACCTGGCTTGAGGC	chr14	LTBP2	LTBP2_HUMAN	ACC	T	LTBP2_T779	0.00029038	0.264448
TGTACTCCACCAATGAGGAAC	chr17	CDR2L	CDR2L_HUMAN	TAC	Y	CDR2L_Y53	0.00029084	0.264448
ATGAGCTGGATTTCCTGCC	chr19	NWD1	NWD1_HUMAN	AGC	S	NWD1_S754	0.0002913	0.264448
CAGTATGTGCTGACAGCCC	chr14	VIPAS39	SPE39_HUMAN	TAT	Y	VIPAS39_Y369	0.00029136	0.264448
GGATGTCAGTGTCTTCGATG	chr3	HYAL1	HYAL1_HUMAN	AGT	S	HYAL1_S54	0.000293	0.265408
GGAGGATATGTGTACACTGC	chr3	LTF	TRFL_HUMAN	TAT	Y	LTF_Y417	0.00029385	0.265408
CGTATGAATGCAGTGACTG	chr2	ZNF514	ZN514_HUMAN	TAT	Y	ZNF514_Y232	0.0002948	0.265408
TGCTAGCCAGGAGGTGGGA	chr11	TNKS1BP1	TB182_HUMAN	AGC	S	TNKS1BP1_S1054	0.000295	0.265408
CCGGGAGCTGCTCCTATGA	chr4	FRAS1	FRAS1_HUMAN	AGC	S	FRAS1_S284	0.00029516	0.265408
CCCTGAGCCAGGCCTCTGG	chrX	CDKL5	CDKL5_HUMAN	AGC	S	CDKL5_S880	0.00029717	0.266369
TGAGAGTAAATTTCTATTC	chr7	GRB10	GRB10_HUMAN	AGT	S	GRB10_S241	0.00029733	0.266369
GGCACATACCAGTATGACC	chr15	AKAP13	AKP13_HUMAN	ACA	T	AKAP13_T2646	0.00029909	0.266821
GTCAGCCAGGTATGCGCGGAA	chr8	NCOA2	NCOA2_HUMAN	AGC	S	NCOA2_S1107	0.00029909	0.266821
CCAAGTGTTCATACTGAAC	chr2	USP34	UBP34_HUMAN	AGT	S	USP34_S454	0.00029949	0.266821
TACTATAATCAAGGCACAC	chr2	C2orf78	CB078_HUMAN	TAT	Y	C2orf78_Y214	0.00030058	0.2673
GCCACAATGCAAATGCTTA	chr21	DONSON	DONS_HUMAN	ACA	T	DONSON_T445	0.00030381	0.267865
GGCATTTACATCCTGTACCA	chr9	FBXO10	FBX10_HUMAN	TAC	Y	FBXO10_Y559	0.00030462	0.267865
AGTACTACAGAGACCTGGC	chr12	P2RX4	P2RX4_HUMAN	TAC	Y	P2RX4_Y299	0.00030475	0.267865
AGTACTACAGAGACCTGGC	chr12	P2RX4	P2RX4_HUMAN	TAC	Y	P2RX4_Y315	0.00030475	0.267865
CCGTAGCTGCTAGAAGGGC	chr19	ATF5	ATF5_HUMAN	AGC	S	ATF5_S281	0.00030794	0.267865
AAATACCCAGAGACGACTG	chr17	POLR2A	RPB1_HUMAN	TAC	Y	POLR2A_Y43	0.00030922	0.267865
GAGACGAAGTTGACGCTGCAT	chr6	DDX39B	DX39B_HUMAN	ACG	T	DDX39B_T255	0.00030922	0.267865
GAGACGCCAGAGACCCTGCT	chr1	TNFRSF1B	TNR1B_HUMAN	ACG	T	TNFRSF1B_T436	0.00030922	0.267865
GTGGGGCACAGAGAGGCGAG	chr22	RIMBP3	RIM3A_HUMAN	ACA	T	RIMBP3_T1393	0.00030922	0.267865
AATACGGAAAAGGTTAGTGC	chr7	ZC3HAV1	ZCCHV_HUMAN	TAC	Y	ZC3HAV1_Y814	0.0003106	0.267865
CGGCTGGACCCCCAGTTCTG	chr11	DLAT	ODP2_HUMAN	ACC	T	DLAT_T62	0.00031206	0.267865
AGATACGTGGACAGTTCAA	chr4	PPID	PPID_HUMAN	TAC	Y	PPID_Y252	0.00031241	0.267865
GTGACTGTAGAGGGGCCCC	chr8	ANK1	ANK1_HUMAN	ACT	T	ANK1_T1688	0.00031335	0.267865
GTGACTGTAGAGGGGCCCC	chr8	ANK1	ANK1_HUMAN	ACT	T	ANK1_T1850	0.00031335	0.267865
AGGCCACAGAGGAGGCTCT	chr11	IGSF9B	TUTLB_HUMAN	ACA	T	IGSF9B_T388	0.00031375	0.267865
TTCTGCCAGTATGTGTCCCA	chr3	LRRC3B	LRC3B_HUMAN	AGT	S	LRRC3B_S32	0.00031375	0.267865
GCAAACGTTTCAAGTACAA	chr2	SP3	SP3_HUMAN	ACG	T	SP3_T462	0.00031402	0.267865
GCAAACGTTTCAAGTACAA	chr2	SP3	SP3_HUMAN	ACG	T	SP3_T465	0.00031402	0.267865
TGTATGCTATCCTTACCCAT	chrX	PRPS2	PRPS2_HUMAN	TAT	Y	PRPS2_Y245	0.00031457	0.267865
GTGAGCCTAGACTCTGAGCCT	chr1	THEMIS2	THMS2_HUMAN	AGC	S	THEMIS2_S489	0.00031462	0.267865
GGGAAAGCGAGACCACCAA	chr1	FGR	FGR_HUMAN	AGC	S	FGR_S173	0.00031512	0.267865
AATACCTGGTGTTCCATGACG	chr3	APEH	ACPH_HUMAN	TAC	Y	APEH_Y67	0.00031594	0.267865
ATGACTTACGGTGCTACCC	chr7	PARP12	PAR12_HUMAN	ACT	T	PARP12_T350	0.00031594	0.267865
GTTACAATTGGTTTAGTCT	chr4	USP53	UBP53_HUMAN	ACA	T	USP53_T246	0.00031594	0.267865
GGGCGAGACCCTGCCCCCTG	chr14	ACOT1	ACOT1_HUMAN	ACC	T	ACOT1_T271	0.00031678	0.267865
GGGCGAGACCCTGCCCCCTG	chr14	ACOT2	ACOT2_HUMAN	ACC	T	ACOT2_T333	0.00031678	0.267865
GTGTGTGACCGCTGTGGACG	chr16	DHX38	PRP16_HUMAN	ACC	T	DHX38_T1134	0.00031741	0.267865
AGAATACAGAGCCCCAAAT	chr3	EFHB	EFHB_HUMAN	ACA	T	EFHB_T208	0.00031809	0.267865
GCAACCCACCTGCAAGAGC	chr22	SH3BP1	3BP1_HUMAN	ACC	T	SH3BP1_T280	0.00031809	0.267865
TCGTATTACAGAGGTGCAGC	chr8	RAB2A	RAB2A_HUMAN	TAC	Y	RAB2A_Y76	0.00031809	0.267865
GACTACGGCGGTTACCACG	chr13	CDX2	CDX2_HUMAN	TAC	Y	CDX2_Y40	0.00031838	0.267865
ACAACAACTCATGTACCAC	chr1	ZMPSTE24	FACE1_HUMAN	ACA	T	ZMPSTE24_T48	0.00031895	0.267879
CCTCCAGCTCCCTGGGCAG	chr6	LRFN2	LRFN2_HUMAN	AGC	S	LRFN2_S625	0.00032069	0.26876
CCCAGCTGCTGAGCAGGGGT	chr10	CRTAC1	CRAC1_HUMAN	AGC	S	CRTAC1_S660	0.00032111	0.26876
CCGCCAGTGGCAGCCCCGA	chr3	MUC20	MUC20_HUMAN	AGT	S	MUC20_S116	0.00032327	0.26991
TGAGCAGCCTCACCAGCGT	chr3	KCNH8	KCNH8_HUMAN	AGC	S	KCNH8_S431	0.0003236	0.26991
AGCAGCCTGAGTCTGTCTAC	chr8	FAM91A1	F91A1_HUMAN	AGC	S	FAM91A1_S367	0.00032477	0.270419
CCAGGACTCTGCTGGCTCT	chr19	RYR1	RYR1_HUMAN	ACT	T	RYR1_T930	0.00032543	0.270503
GATACATAGAAACCCACTA	chr20	ADAM33	ADA33_HUMAN	TAC	Y	ADAM33_Y92	0.00032625	0.27072
GAGTATGAGGACGTGTCCC	chr19	TBCB	TBCB_HUMAN	TAT	Y	TBCB_Y98	0.00032759	0.271366
GAGGACTGGGAAGTGGAGT	chr11	PAMR1	PAMR1_HUMAN	ACT	T	PAMR1_T432	0.00032958	0.272548
GATGGATACCCAATGCCCAT	chr14	MMP14	MMP14_HUMAN	TAC	Y	MMP14_Y353	0.0003317	0.27292
GTATTAGTGACTATGTAAC	chr13	RNF6	RNF6_HUMAN	AGT	S	RNF6_S637	0.0003317	0.27292
GATCTACTCTACAACACTT	chr17	CDC27	CDC27_HUMAN	TAC	Y	CDC27_Y539	0.00033192	0.27292
CTGAGCAAAGGCTACAACA	chr9	PRKACG	KAPCG_HUMAN	AGC	S	PRKACG_S213	0.00033408	0.27292
GCTGGTCAGCAAGCGGTCCC	chr17	PPP1R9B	NEB2_HUMAN	AGC	S	PPP1R9B_S245	0.0003343	0.27292
CATACGGACTACAAAAGATG	chrX	TAF1	TAF1_HUMAN	ACT	T	TAF1_T1199	0.00033539	0.27292
TTTATACCAGTTCTTCTGT	chr13	ATP11A	AT11A_HUMAN	TAC	Y	ATP11A_Y900	0.00033539	0.27292
GGATACCACCAAGAGTCCA	chr3	SCN10A	SCNAA_HUMAN	ACC	T	SCN10A_T1130	0.00033569	0.27292
GGTGGGCACCCTCTATGACA	chr12	C12orf10	MYG1_HUMAN	ACC	T	C12orf10_T159	0.00033569	0.27292
GTCCACCAGACTGAAGGTG	chr9	GRIN1	NMDZ1_HUMAN	ACC	T	GRIN1_T396	0.00033569	0.27292
ACTACAGAAAGGCTTTCCTCT	chr4	NPY2R	NPY2R_HUMAN	TAC	Y	NPY2R_Y332	0.00033637	0.27292
GGCGGCCACTGACCACCGGC	chr3	GFM1	EFGM_HUMAN	ACT	T	GFM1_T247	0.0003368	0.27292
AAGGGACCGTAGAGAAAAG	chr13	FAM155A	F155A_HUMAN	ACC	T	FAM155A_T392	0.00033859	0.273794
CCACCACCGTGTGGCTGGC	chr17	DNAH17	DYH17_HUMAN	ACC	T	DNAH17_T4319	0.00033901	0.273794
CAATATGCAGAGGATGTAC	chr11	EIF3F	EIF3F_HUMAN	TAT	Y	EIF3F_Y289	0.0003416	0.274409
GATAGTAGAGAGCTAGTCG	chr19	SAFB	SAFB1_HUMAN	AGT	S	SAFB_S163	0.00034218	0.274409
GGTGAGCGTGGCAGAGCGG	chr19	MYPOP	MYPOP_HUMAN	AGC	S	MYPOP_S48	0.00034345	0.274409
CCCGCAGCTAAGCCAGCAC	chr7	RARRES2	RARR2_HUMAN	AGC	S	RARRES2_S163	0.00034369	0.274409
GAGACACTGGTGGAGGCCA	chr7	TNRC18	TNC18_HUMAN	ACA	T	TNRC18_T1253	0.00034381	0.274409
GCCTACCTCAATAGACATT	chr7	CUL1	CUL1_HUMAN	TAC	Y	CUL1_Y139	0.00034381	0.274409
GGTTATGAGCTCTCCAAGC	chr16	KAT8	KAT8_HUMAN	TAT	Y	KAT8_Y337	0.00034381	0.274409
ATCACTGTTGCTGAACTGAC	chr2	SNRNP200	U520_HUMAN	ACT	T	SNRNP200_T565	0.00034431	0.274409
TGTATATTGTGAGAGAGAGC	chr3	HTR1F	5HT1F_HUMAN	TAT	Y	HTR1F_Y83	0.0003449	0.274428
ACTACTGCATACCCTCATTTC	chr12	BEST3	BEST3_HUMAN	TAC	Y	BEST3_Y354	0.00034692	0.274908
TCCTACCCCCAAGGTGGCT	chr11	GPR152	GP152_HUMAN	TAC	Y	GPR152_Y26	0.00034692	0.274908
GAATAGCATCAGCTCAGCC	chr16	NLRC5	NLRC5_HUMAN	AGC	S	NLRC5_S1645	0.00034848	0.274908
ACCAGCCACCTCCCCAACAA	chr9	PHF19	PHF19_HUMAN	AGC	S	PHF19_S18	0.00034901	0.274908
GCGACATTTAAAATAACATC	chr21	TMPRSS15	ENTK_HUMAN	ACA	T	TMPRSS15_T61	0.00034922	0.274908
GCCACAGACATCAAGGGCA	chr1	NGF	NGF_HUMAN	ACA	T	NGF_T150	0.00034941	0.274908
CCAGAGCTGCTGGAACTGC	chr16	CBFA2T3	MTG16_HUMAN	AGC	S	CBFA2T3_S555	0.00035005	0.274908
TGCTATAAGGCCGGACCGG	chr14	MTA1	MTA1_HUMAN	TAT	Y	MTA1_Y69	0.00035005	0.274908
GCAAGTTGGCTAGTGGTCA	chr1	CD48	CD48_HUMAN	AGT	S	CD48_S228	0.00035138	0.275505
AACTTATACTGGGAAAGCTC	chr3	COL6A5	CO6A5_HUMAN	ACT	T	COL6A5_T521	0.00035247	0.275913
TCTATGAGTCTCCAAGGTG	chr11	DDB1	DDB1_HUMAN	TAT	Y	DDB1_Y718	0.00035354	0.276303
TGCAGGGACTGAACCTGCTG	chr1	KIAA1324	K1324_HUMAN	ACT	T	KIAA1324_T415	0.0003545	0.276607
CAGACAGAGAAGCCAGAGT	chr6	DHX16	DHX16_HUMAN	ACA	T	DHX16_T155	0.0003557	0.276672
GAGACTAGGAGCCCCCCAC	chr19	SBK3	SBK3_HUMAN	ACT	T	SBK3_T293	0.00035586	0.276672
CCCAGACCAACGGCGCCCT	chr19	LRFN3	LRFN3_HUMAN	ACC	T	LRFN3_T586	0.0003563	0.276672
GGATTATGAACCAGATTTC	chr9	JAK2	JAK2_HUMAN	TAT	Y	JAK2_Y790	0.00035786	0.277358
ATCTAGTGCTGAAGTCTGA	chr2	DOCK10	DOC10_HUMAN	AGT	S	DOCK10_S2183	0.00035833	0.277358
TCCACCAAGCTCACGTGCG	chr19	PPP1R37	PPR37_HUMAN	ACC	T	PPP1R37_T371	0.00035907	0.277487
GCCACCCTTTGCAATATGT	chrX	XKRX	XKR2_HUMAN	ACC	T	XKRX_T217	0.00036003	0.277785
GACCAGCAGTGACAGTGCGA	chr1	CNST	CNST_HUMAN	AGT	S	CNST_S54	0.00036085	0.277975
AGCAGCAACACCAACCAGA	chr2	FAHD2B	FAH2B_HUMAN	AGC	S	FAHD2B_S247	0.00036163	0.278133
AATAGACTGCAGCAGAAGT	chr2	SMC6	SMC6_HUMAN	ACT	T	SMC6_T41	0.00036327	0.278478
ATGAGACGACCTATGAGGA	chr19	SLC44A2	CTL2_HUMAN	ACG	T	SLC44A2_T189	0.00036327	0.278478
ATTGGGAAGTTACAGTTCTC	chr6	MANEA	MANEA_HUMAN	AGT	S	MANEA_S160	0.00036548	0.278478
CGTACTGCGGGTATGCCGT	chr11	NLRX1	NLRX1_HUMAN	TAC	Y	NLRX1_Y330	0.00036564	0.278478
CGTCTATACTTGAGAACTCC	chr1	USH2A	USH2A_HUMAN	TAC	Y	USH2A_Y2575	0.00036564	0.278478
GCTTAGTGAAGATCACCAC	chr2	THUMPD2	THUM2_HUMAN	AGT	S	THUMPD2_S409	0.00036651	0.278478
TCAAGCCTCTGCTATCACCAG	chr5	PRDM9	PRDM9_HUMAN	AGC	S	PRDM9_S874	0.00036654	0.278478
GAGACCCCAGTCGACCTGGC	chr19	GTPBP3	GTPB3_HUMAN	ACC	T	GTPBP3_T290	0.00036802	0.278478
GCGACCACCATGATTGTGCAG	chr19	PTPRS	PTPRS_HUMAN	ACC	T	PTPRS_T441	0.00036827	0.278478
CTGACAGAGTACATTGAGG	chr22	LIMK2	LIMK2_HUMAN	ACA	T	LIMK2_T405	0.00036867	0.278478
ATGAGCTTCTGCCCGCAGG	chr19	HCN2	HCN2_HUMAN	AGC	S	HCN2_S737	0.00037016	0.278478
CGCCTACCCCTCGGACCTG	chr16	ZNF764	ZN764_HUMAN	TAC	Y	ZNF764_Y298	0.00037016	0.278478
TCTGATTACAGGTGTTTATG	chr1	METTL18	MET18_HUMAN	ACA	T	METTL18_T159	0.00037016	0.278478
CCCTATCGTTCTCAGATAT	chr14	GALC	GALC_HUMAN	TAT	Y	GALC_Y78	0.00037082	0.278478
CTCCTTTATGACCTCAAGGT	chr14	MTHFD1	C1TC_HUMAN	TAT	Y	MTHFD1_Y816	0.00037084	0.278478
GATACTTTGGCTGGACGAC	chr17	HELZ	HELZ_HUMAN	ACT	T	HELZ_T521	0.00037129	0.278478
TGTACGAGTCTGCCAACAGCA	chr16	CREBBP	CBP_HUMAN	TAC	Y	CREBBP_Y641	0.00037277	0.278896
GACAGCAAGTACTTCAGCCG	chr16	CACNA1H	CAC1H_HUMAN	AGC	S	CACNA1H_S792	0.000373	0.278896
GAGCTACAACCTGGACGTG	chr16	ITGAL	ITAL_HUMAN	TAC	Y	ITGAL_Y26	0.00037358	0.278899
AGCAGTGAACTCAGCAGCCC	chr3	ZXDC	ZXDC_HUMAN	AGT	S	ZXDC_S496	0.00037516	0.279031
CGAGATTATTATAAAATCTT	chr13	DNAJC3	DNJC3_HUMAN	TAT	Y	DNAJC3_Y395	0.00037677	0.279031
CGTGCTGACGCTAACTGACC	chr17	ITGB3	ITB3_HUMAN	ACG	T	ITGB3_T221	0.00037677	0.279031
CCCAGTCCTGGGTGCCAAG	chr15	SLCO3A1	SO3A1_HUMAN	AGT	S	SLCO3A1_S529	0.00037688	0.279031
GGTGGGAACCCCATATTGGA	chrX	PAK3	PAK3_HUMAN	ACC	T	PAK3_T440	0.00037732	0.279031
AGATCACCAGCCAGGTAAC	chr3	AP2M1	AP2M1_HUMAN	ACC	T	AP2M1_T152	0.00037781	0.279031
AACAGCAGCTGTGGCGCCTT	chr9	SLC34A3	NPT2C_HUMAN	AGC	S	SLC34A3_S287	0.00037901	0.279031
GAAGCATACCCGTTTAGCAG	chr6	BCLAF1	BCLF1_HUMAN	ACC	T	BCLAF1_T666	0.00037967	0.279031
GCAGATAAGCAGGGATGGGC	chr5	YTHDC2	YTDC2_HUMAN	AGC	S	YTHDC2_S1400	0.00038063	0.279031
TAGCACCAGTCAGGATGATG	chr4	KIAA1109	K1109_HUMAN	AGT	S	KIAA1109_S2416	0.00038349	0.279031
ACCTACAACAATCTGTCGG	chrX	SLC9A7	SL9A7_HUMAN	TAC	Y	SLC9A7_Y398	0.00038377	0.279031
AGCAGAGCGACTCGGTTAA	chr15	SERF2	SERF2_HUMAN	AGC	S	SERF2_S19	0.00038491	0.279031
ATGTACGATTACAGTGCCC	chr10	NEBL	NEBL_HUMAN	TAC	Y	NEBL_Y963	0.0003875	0.279031
GACTACACACCCACAGACC	chr18	GNAL	GNAL_HUMAN	TAC	Y	GNAL_Y177	0.0003875	0.279031
TACACCATCCACAGGGAGGC	chr15	ADAMTS7	ATS7_HUMAN	ACC	T	ADAMTS7_T807	0.0003875	0.279031
TATGTTCAGCTGGGTCAGCA	chr11	EHD1	EHD1_HUMAN	AGC	S	EHD1_S3	0.00038975	0.279031
GGGTGCCAGCACACGCCTGC	chr9	IL11RA	I11RA_HUMAN	AGC	S	IL11RA_S204	0.00039064	0.279031
TGTAGCTTTATTCAGAATC	chr11	BIRC2	BIRC2_HUMAN	AGC	S	BIRC2_S111	0.00039064	0.279031
TCTTTACCCTCCTGGGGGC	chr3	ATP2B2	AT2B2_HUMAN	ACC	T	ATP2B2_T287	0.0003908	0.279031
CACAGTGGGCCCCTGCCCC	chr19	SHANK1	SHAN1_HUMAN	AGT	S	SHANK1_S990	0.0003923	0.279031
GGTTATGAAGCTATCTGCA	chrX	KDM5C	KDM5C_HUMAN	TAT	Y	KDM5C_Y125	0.0003923	0.279031
AAAACATGTGGCTTCAAAAGA	chr6	RSPO3	RSPO3_HUMAN	ACA	T	RSPO3_T165	0.00039316	0.279031
CATACTACCTAGGCCTGGA	chr9	TMEM245	TM245_HUMAN	TAC	Y	TMEM245_Y816	0.00039517	0.279031
GAAAGCCGAGAAGTTTCCAC	chr17	PSMB6	PSB6_HUMAN	AGC	S	PSMB6_S28	0.00039517	0.279031
GCCCTACATCCACCAGCTG	chr2	ASIC4	ASIC4_HUMAN	TAC	Y	ASIC4_Y390	0.00039584	0.279031
TGCAAGCAGTCAGAGGCTT	chr15	PATL2	PATL2_HUMAN	AGC	S	PATL2_S298	0.00039861	0.279031
GGCTACATCCAGGCTGTGT	chr11	PYGM	PYGM_HUMAN	TAC	Y	PYGM_Y263	0.00040138	0.279031
AAATACCTAAATAATGTGG	chr4	MAD2L1	MD2L1_HUMAN	TAC	Y	MAD2L1_Y64	0.00040435	0.279031
AAATACGGATCACAAGTTG	chr15	IGF1R	IGF1R_HUMAN	TAC	Y	IGF1R_Y869	0.00040435	0.279031
AACTATGGTGCCATCCCTC	chr10	PPA1	IPYR_HUMAN	TAT	Y	PPA1_Y94	0.00040435	0.279031
ACATATGAAGTGTTTGAAA	chr14	PRMT5	ANM5_HUMAN	TAT	Y	PRMT5_Y280	0.00040435	0.279031
ACATATGAAGTGTTTGAAA	chr14	PRMT5	ANM5_HUMAN	TAT	Y	PRMT5_Y307	0.00040435	0.279031
ACATATGAAGTGTTTGAAA	chr14	PRMT5	ANM5_HUMAN	TAT	Y	PRMT5_Y324	0.00040435	0.279031
ACCACCAGGCGGCGGGAGAC	chrX	NR0B1	NR0B1_HUMAN	ACC	T	NR0B1_T323	0.00040435	0.279031
AGGAGACGCTACAGCGCGC	chr6	HLA-F	HLAF_HUMAN	ACG	T	HLA-F_T199	0.00040435	0.279031
ATCACCTTTGTGGCTGAGAC	chr15	TGM7	TGM7_HUMAN	ACC	T	TGM7_T59	0.00040435	0.279031
CAGAGTAGAGGATTCCCTT	chr11	LGR4	LGR4_HUMAN	AGT	S	LGR4_S934	0.00040435	0.279031
CCTCTACAAGTGAGCACTG	chr16	ATP6V0C	VATL_HUMAN	TAC	Y	ATP6V0C_Y87	0.00040435	0.279031
CGTACCAGATCCTGCTGGA	chr8	UTP23	UTP23_HUMAN	TAC	Y	UTP23_Y26	0.00040435	0.279031
CGTCTCCACTGGCCCCTCCC	chr14	CCDC175	CC175_HUMAN	ACT	T	CCDC175_T24	0.00040435	0.279031
GAGACGCGGGCGCGCACGCT	chr19	KCNA7	KCNA7_HUMAN	ACG	T	KCNA7_T26	0.00040435	0.279031
GAGACTAACGCATAGCCCA	chr17	MYO18A	MY18A_HUMAN	ACT	T	MYO18A_T2052	0.00040435	0.279031
GCAGCGCAGCTTCTGGGCCC	chr17	OSBPL7	J3QLK7_HUMAN	AGC	S	OSBPL7_S302	0.00040435	0.279031
GCAGCGCAGCTTCTGGGCCC	chr17	OSBPL7	OSBL7_HUMAN	AGC	S	OSBPL7_S302	0.00040435	0.279031
GGATTATAAGTATCTACGT	chr10	GTPBP4	NOG1_HUMAN	TAT	Y	GTPBP4_Y212	0.00040435	0.279031
GGGGGACACCGTGGCCTCCA	chr19	F2RL3	PAR4_HUMAN	ACC	T	F2RL3_T363	0.00040435	0.279031
GGTCCCTATGGCGGATCGCA	chr5	IRX4	IRX4_HUMAN	TAT	Y	IRX4_Y77	0.00040435	0.279031
TCTCAGCACTGAGCTGTTCA	chr17	MYH4	MYH4_HUMAN	ACT	T	MYH4_T1483	0.00040435	0.279031
TCTCTCCAGCCGGAAGAACA	chr6	CDYL	CDYL_HUMAN	AGC	S	CDYL_S129	0.00040435	0.279031
TCTCTGTACTATGCTGGACT	chr11	OR51A7	O51A7_HUMAN	ACT	T	OR51A7_T206	0.00040435	0.279031
TGGCAATACTAATCCAGAAT	chr7	NUP205	NU205_HUMAN	ACT	T	NUP205_T908	0.00040435	0.279031
TGGGCATACAGAGGGACACA	chr14	WDHD1	WDHD1_HUMAN	ACA	T	WDHD1_T13	0.00040435	0.279031
ATCAGCACAGGGCCCCCCG	chr12	HIP1R	HIP1R_HUMAN	AGC	S	HIP1R_S322	0.00040509	0.279031
GGGGAAGCACAAAGACACT	chr12	AMHR2	AMHR2_HUMAN	AGC	S	AMHR2_S35	0.00040509	0.279031
GGGCCTCAGCCTGCTCTTCC	chr16	PIEZO1	PIEZ1_HUMAN	AGC	S	PIEZO1_S67	0.00040548	0.279031
TGTAGTTTGGGTCTCAGTGG	chr6	BRPF3	BRPF3_HUMAN	AGT	S	BRPF3_S1015	0.00040673	0.279493
ACATTACGAAGAACAGAAA	chr10	AGAP5	AGAP5_HUMAN	ACG	T	AGAP5_T202	0.00040951	0.280106
AGACAGCCATTCCTTCCGA	chr7	TNS3	TENS3_HUMAN	AGC	S	TNS3_S1199	0.00041089	0.280106
GCCTATTATTACAGTGGAAT	chr7	ABCB1	MDR1_HUMAN	TAT	Y	ABCB1_Y117	0.00041089	0.280106
TCTTTACTCTAATCCGTGC	chr12	NUP107	NU107_HUMAN	ACT	T	NUP107_T352	0.00041089	0.280106
GCTGTACTCCGCCCTCGAG	chr12	RAPGEF3	RPGF3_HUMAN	TAC	Y	RAPGEF3_Y784	0.00041221	0.280106
TTTACAATACACCCTGTAGA	chr15	DMXL2	DMXL2_HUMAN	ACA	T	DMXL2_T511	0.00041221	0.280106
CGACTACAGCGCCAGCCGC	chr11	LRP5	LRP5_HUMAN	TAC	Y	LRP5_Y1552	0.00041356	0.280106
GAGATAGCTTTGATGGACG	chr20	NCOA5	NCOA5_HUMAN	AGC	S	NCOA5_S151	0.00041356	0.280106
GCCAGCTGTCAGGAGTCGGCC	chrX	IKBKG	NEMO_HUMAN	AGC	S	IKBKG_S346	0.00041356	0.280106
GCCAGCTGTCAGGAGTCGGCC	chrX	IKBKG	NEMO_HUMAN	AGC	S	IKBKG_S247	0.00041356	0.280106
GCTACACCCTCGACTTTGACA	chr15	ACAN	PGCA_HUMAN	TAC	Y	ACAN_Y164	0.00041399	0.280106
AGTACTACCTGGATGCAGACG	chr14	SPTB	SPTB1_HUMAN	TAC	Y	SPTB_Y1589	0.00041525	0.28031
GGCTCCTACACGTGCGAAGG	chr22	CRELD2	CREL2_HUMAN	TAC	Y	CRELD2_Y254	0.00041661	0.28031
GGTATAGACGGAGAAATAGT	chr14	RBM23	RBM23_HUMAN	TAT	Y	RBM23_Y84	0.00041661	0.28031
GTGAGCGGCGCGGTGAGCG	chr6	SRF	SRF_HUMAN	AGC	S	SRF_S128	0.00041661	0.28031
GTTATGCAGACACCATTCAT	chr2	ERBB4	ERBB4_HUMAN	TAT	Y	ERBB4_Y157	0.00041887	0.281439
CTTCACCAGGTATGCGCGT	chrX	ARX	ARX_HUMAN	ACC	T	ARX_T357	0.00042039	0.281917
GAGGGCCACCTACGTGCCCT	chr1	ADGRB2	AGRB2_HUMAN	ACC	T	ADGRB2_T654	0.00042156	0.281917
CCCGAACTTCTCCGGTGTC	chr6	LY6G5C	LY65C_HUMAN	ACT	T	LY6G5C_T121	0.00042359	0.281917
GGCAGCAGGACCTCACAGA	chr2	USP37	UBP37_HUMAN	AGC	S	USP37_S126	0.00042359	0.281917
GGCACCGACTGGCTGCGGG	chr2	SNTG2	SNTG2_HUMAN	ACC	T	SNTG2_T266	0.00042513	0.281917
GCTCTACCTTCTGCCCCCT	chr17	GHDC	GHDC_HUMAN	TAC	Y	GHDC_Y312	0.00042569	0.281917
TATAGCAGCATCTTCTTCC	chr12	GPR182	GP182_HUMAN	AGC	S	GPR182_S139	0.00042692	0.281917
ATTTGCCAGTGGTTTGCCCG	chr1	PAPPA2	PAPP2_HUMAN	AGT	S	PAPPA2_S1063	0.00042728	0.281917
CTCCAGCACTGTGAACTGGC	chr16	DDX28	DDX28_HUMAN	ACT	T	DDX28_T409	0.00042728	0.281917
CGCAGCACGCTTCCCGCCA	chr19	APC2	APCL_HUMAN	AGC	S	APC2_S2160	0.00042804	0.281917
GCAAGAAAGTTCTTCTGAAG	chr1	ZSCAN20	ZSC20_HUMAN	AGT	S	ZSCAN20_S688	0.00042873	0.281917
ACCACAGCTTCAGCTGTTG	chr7	PCLO	PCLO_HUMAN	ACA	T	PCLO_T3358	0.00042943	0.281917
TTCACCCAAACCTCAAGTGT	chr21	MCM3AP	GANP_HUMAN	ACC	T	MCM3AP_T76	0.00042999	0.281917
TTTACATTGCCACATACCT	chr8	NSMAF	FAN_HUMAN	TAC	Y	NSMAF_Y284	0.00043129	0.281917
TTTACATTGCCACATACCT	chr8	NSMAF	FAN_HUMAN	TAC	Y	NSMAF_Y315	0.00043129	0.281917
AAACAGCGAGGTTGGCCGC	chr17	C17orf47	CQ047_HUMAN	AGC	S	C17orf47_S329	0.00043137	0.281917
GGTTACAATGCCCTCCACC	chr19	ANKRD24	ANR24_HUMAN	TAC	Y	ANKRD24_Y116	0.00043215	0.281917
GTCACATATAAATTACAACC	chr6	REV3L	REV3L_HUMAN	ACA	T	REV3L_T818	0.00043353	0.281917
GTCACATATAAATTACAACC	chr6	REV3L	REV3L_HUMAN	TAT	Y	REV3L_Y819	0.00043353	0.281917
GCAACGTATGGTTCTTCTTC	chrX	SCML1	SCML1_HUMAN	TAT	Y	SCML1_Y203	0.00043377	0.281917
GCAACGTATGGTTCTTCTTC	chrX	SCML1	SCML1_HUMAN	ACG	T	SCML1_T202	0.00043377	0.281917
GGTCCACACTGAAGGCCCT	chr3	SLC26A6	S26A6_HUMAN	ACA	T	SLC26A6_T657	0.00043377	0.281917
GCTCAGCAGCGGCCCCCTA	chr11	CDC42BPG	MRCKG_HUMAN	AGC	S	CDC42BPG_S37	0.00043496	0.281917
GCTCTACATCCTTACTGAA	chr3	ITIH1	ITIH1_HUMAN	ACA	T	ITIH1_T249	0.00043496	0.281917
AACACGCTGGTGCAGCTGG	chr14	DEGS2	DEGS2_HUMAN	ACG	T	DEGS2_T190	0.00043525	0.281917
AATACAGTTCGTAACTCTG	chr8	ZNF34	ZNF34_HUMAN	ACA	T	ZNF34_T224	0.00043597	0.281917
GGCTGAGAGTGGAAAGGTGT	chr2	UGT1A4	UD14_HUMAN	AGT	S	UGT1A4_S28	0.00043597	0.281917
GGCTGAGAGTGGAAAGGTGT	chr2	UGT1A3	UD13_HUMAN	AGT	S	UGT1A3_S28	0.00043597	0.281917
GAGCACCATTGATTCCCAA	chr11	KIAA1549L	K154L_HUMAN	ACC	T	KIAA1549L_T1151	0.00043648	0.281917
AAATGACTGTGATTCTCCC	chr19	TULP2	TULP2_HUMAN	ACT	T	TULP2_T406	0.00043831	0.282721
GTCACGGTACTTGACACACCT	chr11	NR1H3	NR1H3_HUMAN	ACG	T	NR1H3_T236	0.00044002	0.283446
GCCACAGCAGCCCTGGAGC	chr19	P2RY11	P2Y11_HUMAN	ACA	T	P2RY11_T292	0.00044133	0.283912
TTCAGTCTATTAAAACCAT	chr12	LACRT	LACRT_HUMAN	AGT	S	LACRT_S132	0.00044218	0.284081
GTCACAGTGAGAAGGCGAC	chr11	STIM1	STIM1_HUMAN	AGT	S	STIM1_S28	0.00044434	0.28509
ACTACTGGGAGGACTAGCT	chr3	ECT2	ECT2_HUMAN	ACT	T	ECT2_T11	0.00044554	0.28522
CCTAGTCATCTCAGCGAGA	chr8	RP1L1	RP1L1_HUMAN	AGT	S	RP1L1_S1455	0.00044651	0.28522
CACACTGCTAGTGAAGGCCTA	chr8	COL14A1	COEA1_HUMAN	ACT	T	COL14A1_T429	0.00044748	0.28522
GTTATACCTGCGGCAGACT	chrX	ZCCHC13	ZCH13_HUMAN	TAT	Y	ZCCHC13_Y92	0.00044787	0.28522
GTTATACCTGCGGCAGACT	chrX	ZCCHC13	ZCH13_HUMAN	ACC	T	ZCCHC13_T93	0.00044787	0.28522
CTGACCGCAGCGCACTGCG	chr16	TPSB2	TRYB2_HUMAN	ACC	T	TPSB2_T71	0.00044867	0.28522
CTGACCGCAGCGCACTGCG	chr16	TPSAB1	TRYB1_HUMAN	ACC	T	TPSAB1_T71	0.00044867	0.28522
AATACTGTTCTTCTTTGATA	chr15	MYO9A	MYO9A_HUMAN	TAC	Y	MYO9A_Y2015	0.00044928	0.285233
TGTACCTGGTGCATATAGC	chr6	TRAM2	TRAM2_HUMAN	TAC	Y	TRAM2_Y198	0.00045031	0.285468
GGAAGTGGAAGTGAAATTGGT	chr1	KCTD3	KCTD3_HUMAN	AGT	S	KCTD3_S268	0.00045083	0.285468
GGCTACCTTCTGACAGCCA	chr11	OR8D2	OR8D2_HUMAN	TAC	Y	OR8D2_Y113	0.00045239	0.286081
AGGGCTTATCCACTCACGCT	chr4	SLC34A2	NPT2B_HUMAN	TAT	Y	SLC34A2_Y455	0.00045399	0.286444
GGCACGAGGCGGGATCGACT	chr20	PANK2	PANK2_HUMAN	ACG	T	PANK2_T182	0.00045515	0.286444
GCCTACATGCACGTCGCCG	chr1	CAMTA1	CMTA1_HUMAN	TAC	Y	CAMTA1_Y845	0.00045613	0.286444
CGGTCACGGTGCTTCCCGG	chr1	OXCT2	SCOT2_HUMAN	ACG	T	OXCT2_T369	0.00045732	0.286444
GTCTGTGAGCGAGATCTTCG	chr2	TSN	TSN_HUMAN	AGC	S	TSN_S4	0.00045838	0.286444
TTTACAGAGCGCCCTCGGCC	chr6	PHIP	PHIP_HUMAN	ACA	T	PHIP_T315	0.00045948	0.286444
CAGACCCGCTGGAAGCACC	chr6	GRIK2	GRIK2_HUMAN	ACC	T	GRIK2_T132	0.00046124	0.286444
CAGACAGACGATGAGGATG	chr3	BSN	BSN_HUMAN	ACA	T	BSN_T2587	0.00046164	0.286444
AACAGTCAGAAATGTCCCC	chr5	ADAMTS16	ATS16_HUMAN	AGT	S	ADAMTS16_S637	0.00046208	0.286444
GATAGTCTGGAGGTTGCTGTT	chr7	TRIM4	TRIM4_HUMAN	AGT	S	TRIM4_S389	0.0004638	0.286444
ACCTGAGCCCTGACCACCC	chr16	BANP	BANP_HUMAN	AGC	S	BANP_S19	0.00046397	0.286444
GGCATCCAGCACATCCACGT	chr16	TNRC6A	TNR6A_HUMAN	AGC	S	TNRC6A_S1100	0.00046581	0.286444
GCTACCTCCAGCACTACCAG	chr15	FBN1	FBN1_HUMAN	TAC	Y	FBN1_Y2596	0.00046596	0.286444
ACTACGTGTTCTCCAAGCA	chr22	OSBP2	OSBP2_HUMAN	TAC	Y	OSBP2_Y634	0.00046656	0.286444
ACTATTGAAGGAGGAGAAT	chr15	CALML4	CALL4_HUMAN	TAT	Y	CALML4_Y196	0.00046795	0.286444
AATGGAAAGCCTGCAGAAAG	chr1	GON4L	GON4L_HUMAN	AGC	S	GON4L_S1537	0.00046924	0.286444
ACCCAGCGAGGGGGGGGAC	chr14	BEGAIN	BEGIN_HUMAN	AGC	S	BEGAIN_S516	0.00047112	0.286444
GGCAGTGGAGGGAAAGGATA	chr15	HERC1	HERC1_HUMAN	AGT	S	HERC1_S2055	0.00047245	0.286444
CAATAGTCACCCAGGTACA	chr14	DCAF4	DCAF4_HUMAN	AGT	S	DCAF4_S267	0.00047264	0.286444
CAATAGTCACCCAGGTACA	chr14	DCAF4	DCAF4_HUMAN	AGT	S	DCAF4_S167	0.00047264	0.286444
CAATAGTCACCCAGGTACA	chr14	DCAF4	DCAF4_HUMAN	AGT	S	DCAF4_S206	0.00047264	0.286444
CGCAGCCCCTGCCTCACGT	chr8	RECQL4	RECQ4_HUMAN	AGC	S	RECQL4_S523	0.0004735	0.286444
ATGACTGACACCAGCTTCA	chr19	CATSPERG	CTSRG_HUMAN	ACT	T	CATSPERG_T264	0.00047435	0.286444
CTGAGTGTGGCTGGGCGTC	chr11	PIDD1	PIDD1_HUMAN	AGT	S	PIDD1_S794	0.00047451	0.286444
GGGTACACCCTGCCCCAGG	chr19	CYP2S1	CP2S1_HUMAN	TAC	Y	CYP2S1_Y384	0.00047451	0.286444
AAGACCTCCCAGGTCTCAG	chr11	QSER1	QSER1_HUMAN	ACC	T	QSER1_T253	0.00047461	0.286444
CACACTGCCACCTTCCAGGT	chr17	UNC13D	UN13D_HUMAN	ACT	T	UNC13D_T871	0.00047659	0.286444
AAATACCAGTTCAGAGCCA	chr2	TTN	TITIN_HUMAN	TAC	Y	TTN_Y16601	0.00047677	0.286444
CACAGTGACTGTGACAGCCC	chrX	HCFC1	HCFC1_HUMAN	ACT	T	HCFC1_T1271	0.00047797	0.286444
GGAGCGCAGTGTGGTGACCA	chr9	ADAMTSL2	ATL2_HUMAN	AGT	S	ADAMTSL2_S705	0.00047797	0.286444
CATACCTGTGCCAGACCTA	chr5	SLC6A18	S6A18_HUMAN	TAC	Y	SLC6A18_Y46	0.00047893	0.286444
GGGCAGTGGAGGTAGGGCC	chr4	DOK7	DOK7_HUMAN	AGT	S	DOK7_S256	0.00047927	0.286444
AATATGGACCCTGGCTGGAGT	chr12	PRIM1	PRI1_HUMAN	TAT	Y	PRIM1_Y288	0.00048126	0.286444
GGCCAGTCGTCACCCTGAC	chr3	HYAL2	HYAL2_HUMAN	AGT	S	HYAL2_S161	0.00048126	0.286444
GGGTAGCCTGGGAGGAGCC	chr9	DOLK	DOLK_HUMAN	AGC	S	DOLK_S431	0.00048126	0.286444
AATGGACACTGCAGACAGA	chr22	IL17RA	I17RA_HUMAN	ACA	T	IL17RA_T99	0.00048138	0.286444
GACTACAGTCTGAGACCCG	chr7	FZD1	FZD1_HUMAN	ACA	T	FZD1_T646	0.00048138	0.286444
GGAAAGCCAGGCCCGTCTG	chr19	RCN3	RCN3_HUMAN	AGC	S	RCN3_S76	0.00048138	0.286444
ACCACACCGAGCAGGTGCA	chr13	FAM124A	F124A_HUMAN	ACC	T	FAM124A_T133	0.00048208	0.286444
GCTCCACTGAGAGAACCCC	chr22	MICAL3	MICA3_HUMAN	ACT	T	MICAL3_T864	0.00048247	0.286444
GTAACAGCGCTCACGGTGC	chr16	CAPN15	CAN15_HUMAN	ACA	T	CAPN15_T816	0.00048247	0.286444
CTCTTACCTGGGTGAGAAA	chr16	ITGAD	ITAD_HUMAN	TAC	Y	ITGAD_Y403	0.00048267	0.286444
TGATCACTGGCCGAGGTCA	chr2	ABCG8	ABCG8_HUMAN	ACT	T	ABCG8_T119	0.00048326	0.286444
TCAGAGCAAGGGCCACGGA	chrX	PRKX	PRKX_HUMAN	AGC	S	PRKX_S218	0.00048352	0.286444
CAATTGTACCTCCCCTTTGT	chrX	DOCK11	DOC11_HUMAN	TAC	Y	DOCK11_Y1167	0.00048489	0.286444
AAGACAAAGCTTGATCCTCCT	chr13	MYCBP2	MYCB2_HUMAN	ACA	T	MYCBP2_T2860	0.00048527	0.286444
CAGGAACTAGAGGTTTCCC	chr10	COL13A1	CODA1_HUMAN	ACT	T	COL13A1_T167	0.00048542	0.286444
AAGCACACGGTCAAATGAG	chr15	SYNM	SYNEM_HUMAN	ACA	T	SYNM_T487	0.00048548	0.286444
TCTACCAGTTGGGGGTCCT	chr22	IL17REL	I17EL_HUMAN	ACC	T	IL17REL_T276	0.00048653	0.286444
CCTACCTTCCCTGAGTCTTT	chr3	ADPRH	ADPRH_HUMAN	ACC	T	ADPRH_T244	0.00048758	0.286444
AATGAGCAACAAGGCCTGC	chr15	MKRN3	MKRN3_HUMAN	AGC	S	MKRN3_S396	0.00048828	0.286444
GAGCGGGACGCAACAGAGGG	chr15	THSD4	THSD4_HUMAN	ACG	T	THSD4_T872	0.00048828	0.286444
GTTATCATATATTTCTTAC	chr6	NOX3	NOX3_HUMAN	TAT	Y	NOX3_Y474	0.00048974	0.286444
GCCACTAGTACTGAAGGGA	chr4	BOD1L1	BD1L1_HUMAN	ACT	T	BOD1L1_T1519	0.00048978	0.286444
GACAGCCCCAGCCTCATCCA	chrX	IRAK1	IRAK1_HUMAN	AGC	S	IRAK1_S333	0.00049091	0.286444
GCAGGCCACGGTCACGCACC	chr20	ZBTB46	ZBT46_HUMAN	ACG	T	ZBTB46_T71	0.00049191	0.286444
GATATCAGAGCAATGCTACCT	chr2	TTN	TITIN_HUMAN	TAT	Y	TTN_Y31868	0.00049192	0.286444
ATACCACAGCCTTCACAAA	chr6	MUC22	MUC22_HUMAN	ACA	T	MUC22_T29	0.00049329	0.286444
GCTGACCAGCATCATGTTCT	chr16	PKD1L2	PK1L2_HUMAN	AGC	S	PKD1L2_S1567	0.00049357	0.286444
CAGGAAGACCCTCTGCAAGG	chr17	TBC1D3L	TBC3L_HUMAN	ACC	T	TBC1D3L_T381	0.00049509	0.286444
CAGGAAGACCCTCTGCAAGG	chr17	TBC1D3B	TBC3B_HUMAN	ACC	T	TBC1D3B_T381	0.00049509	0.286444
CAGGAAGACCCTCTGCAAGG	chr17	TBC1D3H	TBC3H_HUMAN	ACC	T	TBC1D3H_T381	0.00049509	0.286444
CAGGAAGACCCTCTGCAAGG	chr17	TBC1D3I	TBC3I_HUMAN	ACC	T	TBC1D3I_T381	0.00049509	0.286444
GGTACTTCCACCTCGATGGC	chr5	FAM71B	FA71B_HUMAN	ACT	T	FAM71B_T356	0.00049509	0.286444
CAACTACAAGTGAGAGGGT	chr17	MTMR4	MTMR4_HUMAN	TAC	Y	MTMR4_Y183	0.00049536	0.286444
AATGAGTACACAGCAAGACA	chr6	FYN	FYN_HUMAN	TAC	Y	FYN_Y420	0.00049624	0.286444
GAGACATTTCTTACTCGCCC	chr10	MSS51	MSS51_HUMAN	ACA	T	MSS51_T275	0.00049624	0.286444
GCCTACGGCAGCCGACCCC	chr19	ZFR2	ZFR2_HUMAN	TAC	Y	ZFR2_Y70	0.00049624	0.286444
CTGACTTATTTCTGTACTTT	chr6	OR5V1	OR5V1_HUMAN	ACT	T	OR5V1_T34	0.00049732	0.286444
CTGACTTATTTCTGTACTTT	chr6	OR5V1	OR5V1_HUMAN	TAT	Y	OR5V1_Y35	0.00049732	0.286444
TTAAGTGAAAAACAGCAAG	chr5	JAKMIP2	JKIP2_HUMAN	AGT	S	JAKMIP2_S740	0.00049809	0.286444
GAGGCAGTTCTGAGGCAGC	chr17	GPR179	GP179_HUMAN	AGT	S	GPR179_S2100	0.00049839	0.286444
AATCAGTTGGACATCTAGC	chr4	NEIL3	NEIL3_HUMAN	AGT	S	NEIL3_S300	0.00049934	0.286444
GAGACTTGGAGCCTCATCC	chr17	PLEKHH3	PKHH3_HUMAN	ACT	T	PLEKHH3_T80	0.00049934	0.286444
GGCCCATATGAGTCTCGCTC	chr1	HRNR	HORN_HUMAN	TAT	Y	HRNR_Y2214	0.00049934	0.286444
GGCCCATATGAGTCTCGCTC	chr1	HRNR	HORN_HUMAN	TAT	Y	HRNR_Y1744	0.00049934	0.286444
GGCCCATATGAGTCTCGCTC	chr1	HRNR	HORN_HUMAN	TAT	Y	HRNR_Y1274	0.00049934	0.286444
AACTACATCCGCACTGACG	chr11	JAM3	JAM3_HUMAN	TAC	Y	JAM3_Y293	0.00049974	0.286444
AGATAGTGTCGACTGTTAC	chr6	TBC1D7	TBCD7_HUMAN	AGT	S	TBC1D7_S148	0.00049974	0.286444
CGCCATCACGGACTCGGCGC	chr21	COL18A1	COIA1_HUMAN	ACG	T	COL18A1_T527	0.00050055	0.286523
GAGAGCCGGCAAGGTCGCC	chr11	SPTBN2	SPTN2_HUMAN	AGC	S	SPTBN2_S1163	0.0005015	0.286523
GACCAGCCACTTCCGGATC	chr2	FARP2	FARP2_HUMAN	AGC	S	FARP2_S793	0.00050249	0.286523
GTTATGGGGGAAAAGTAAC	chr4	RFC1	RFC1_HUMAN	TAT	Y	RFC1_Y433	0.00050249	0.286523
TCCACTCTGCACGGCGGCTG	chr9	URM1	URM1_HUMAN	ACT	T	URM1_T97	0.00050297	0.286523
ATCACCTCGGTGAGTGAGC	chr1	SLC2A7	GTR7_HUMAN	ACC	T	SLC2A7_T337	0.00050444	0.286523
TTCCCCAACCCCACCTGACC	chr19	ATF5	ATF5_HUMAN	ACC	T	ATF5_T94	0.00050444	0.286523
TCCTACTTCACCAACCGCC	chr17	PGS1	PGPS1_HUMAN	TAC	Y	PGS1_Y241	0.00050488	0.286523
CACAACCAAAAACTTGGAC	chr5	PCDHGA7	PCDG7_HUMAN	ACC	T	PCDHGA7_T407	0.0005058	0.286523
GAGCAATACTGTACGTAGCC	chr14	PSEN1	PSN1_HUMAN	ACT	T	PSEN1_T25	0.0005058	0.286523
GGCAGCATCACCCGGCAGC	chr7	FLNC	FLNC_HUMAN	AGC	S	FLNC_S2236	0.00050704	0.286769
ACCACACTTTGGGCCTTTC	chr22	ASCC2	ASCC2_HUMAN	ACA	T	ASCC2_T255	0.00050742	0.286769
TTCAGCCGCGTAGCCGCCC	chr22	RAB36	RAB36_HUMAN	AGC	S	RAB36_S281	0.00050858	0.287089
GCCGCAGTGGAGGAGGTGG	chr12	KRT1	K2C1_HUMAN	AGT	S	KRT1_S39	0.0005092	0.287104
GCTGAGCCTCCTCTGCCCC	chr9	ACTL7B	ACL7B_HUMAN	AGC	S	ACTL7B_S360	0.0005106	0.287558
TCTACCGCCAGGGCCTGCGCC	chr16	HSD3B7	3BHS7_HUMAN	TAC	Y	HSD3B7_Y206	0.00051136	0.287651
AATACGTGGAAGGCCATGGA	chr22	SDF2L1	SDF2L_HUMAN	ACG	T	SDF2L1_T199	0.00051261	0.287685
GCTGAGCAGCAAGCATCAG	chr1	PPFIA4	LIPA4_HUMAN	AGC	S	PPFIA4_S277	0.00051261	0.287685
TCAGCACCAGGGCAGGCTC	chr1	MAGI3	MAGI3_HUMAN	ACC	T	MAGI3_T1270	0.00051475	0.288552
TTCAGAGCAGGGAAGGATT	chr10	TACC2	TACC2_HUMAN	AGC	S	TACC2_S703	0.00051569	0.288744
GCCACGCGGAACGCTGCTGAC	chr6	ABCC10	MRP7_HUMAN	ACG	T	ABCC10_T898	0.00051818	0.289803
CCTGGCCAGTGACATGGAGG	chr17	SPDYE4	SPDE4_HUMAN	AGT	S	SPDYE4_S166	0.00052109	0.290423
GGTACCCTGGAGGATACCC	chr19	LSR	LSR_HUMAN	TAC	Y	LSR_Y352	0.00052109	0.290423
GTGACTGAGACGAGCCTGGT	chr18	LAMA1	LAMA1_HUMAN	ACT	T	LAMA1_T1928	0.00052109	0.290423
AACAGCTCCTGGATTACAG	chr15	HERC1	HERC1_HUMAN	AGC	S	HERC1_S18	0.00052289	0.291091
CAACCGCAGCAAGAAGTCCC	chr5	F2R	PAR1_HUMAN	AGC	S	F2R_S306	0.0005255	0.291338
ATTACAACACTGCCAAGGTG	chr1	IKBKE	IKKE_HUMAN	TAC	Y	IKBKE_Y412	0.0005265	0.291338
GCGGCACAGCGGCCATCCG	chr16	SPSB3	SPSB3_HUMAN	ACA	T	SPSB3_T135	0.00052652	0.291338
GTCGAGCGGCGGGGAGCTA	chr7	RBM48	RBM48_HUMAN	AGC	S	RBM48_S4	0.00052825	0.291338
AGAGTACACACCGAAAAGAC	chr15	SAXO2	SAXO2_HUMAN	ACA	T	SAXO2_T358	0.00052837	0.291338
CTTCAGCAAGCCTTCCAAC	chr7	POMZP3	POZP3_HUMAN	AGC	S	POMZP3_S141	0.00052837	0.291338
CTTCAGCAAGCCTTCCAAC	chr7	ZP3	ZP3_HUMAN	AGC	S	ZP3_S303	0.00052837	0.291338
CGGGACAGGAGACCCAGAA	chr11	P4HA3	P4HA3_HUMAN	ACA	T	P4HA3_T18	0.00052866	0.291338
ACTATAACAGCATTGTGTCAT	chr2	ZNF2	ZNF2_HUMAN	TAT	Y	ZNF2_Y47	0.00053123	0.291338
CAGACACACAATCAGTGTC	chr1	FLG	FILA_HUMAN	ACA	T	FLG_T434	0.00053123	0.291338
GCTATGGAGGCTTTGGTGGCT	chr21	KRTAP19-8	KR198_HUMAN	TAT	Y	KRTAP19-8_Y15	0.0005319	0.291338
GGGACACCTTCCGCTGGCG	chr19	SLC27A1	S27A1_HUMAN	ACC	T	SLC27A1_T511	0.0005319	0.291338
GTCAGTACCCCAGACACTGC	chr15	AKAP13	AKP13_HUMAN	AGT	S	AKAP13_S474	0.0005319	0.291338
ACCACAGTCAGGATCTCCA	chr11	MSANTD2	MSD2_HUMAN	AGT	S	MSANTD2_S243	0.00053294	0.291338
GAAGCCAACCGACGGGCGGG	chr17	ACE	ACE_HUMAN	ACC	T	ACE_T950	0.00053448	0.291338
TGCACAGAGAAAGACTTGGT	chr11	RAG2	RAG2_HUMAN	ACA	T	RAG2_T125	0.00053448	0.291338
GCCACCAGGCAGGAGCCCCA	chr3	AMOTL2	AMOL2_HUMAN	ACC	T	AMOTL2_T70	0.00053642	0.291338
ATCTACAACGGGCGCGTGG	chr14	IRF9	IRF9_HUMAN	TAC	Y	IRF9_Y226	0.00053662	0.291338
CCACACACACCTGAGGCCC	chrX	MED12	MED12_HUMAN	ACA	T	MED12_T1728	0.00053662	0.291338
GGGAGCCACGCCCTCGCTGC	chr16	KIFC3	KIFC3_HUMAN	ACG	T	KIFC3_T13	0.00053662	0.291338
GGCCAAGACCTTCTCTTGCC	chr8	TSNARE1	TSNA1_HUMAN	ACC	T	TSNARE1_T231	0.00053828	0.291338
AGTATGATCCACTCAAAGC	chr12	SNRNP35	U1SBP_HUMAN	TAT	Y	SNRNP35_Y11	0.00053839	0.291338
CAGAGACGCCTGCTACCAG	chr1	CACNA1S	CAC1S_HUMAN	ACG	T	CACNA1S_T1696	0.00053839	0.291338
TCCACGGAGCTGCGGTACCAG	chr19	SEMA6B	SEM6B_HUMAN	ACG	T	SEMA6B_T96	0.00053839	0.291338
TCCACTTTGGCCCTGAGAC	chr10	DMBT1	DMBT1_HUMAN	ACT	T	DMBT1_T1506	0.00053839	0.291338
ACACAAGCCAGCCCTGGAA	chr9	SLC34A3	NPT2C_HUMAN	AGC	S	SLC34A3_S54	0.00053963	0.291683
TGGAGGAAGCAGAACAGATT	chr15	TTBK2	TTBK2_HUMAN	AGC	S	TTBK2_S726	0.0005407	0.291708
GAAAGCCTCATTAGTCCTGA	chr2	COL3A1	CO3A1_HUMAN	AGC	S	COL3A1_S1247	0.00054315	0.291708
TGTCAGCAAATTTATGGAT	chr17	NF1	NF1_HUMAN	AGC	S	NF1_S892	0.00054315	0.291708
CTATACGGTTAACTTGGAC	chr19	MED26	MED26_HUMAN	ACG	T	MED26_T403	0.00054379	0.291708
TCTGCTCACAGACCCGGTGC	chr5	CSF1R	CSF1R_HUMAN	ACA	T	CSF1R_T130	0.00054595	0.291708
TATACAATAACAAGGTATT	chr3	PIK3CB	PK3CB_HUMAN	TAC	Y	PIK3CB_Y790	0.00054791	0.291708
CATAGGAAGTGCCCAAAAAC	chr17	FBXO47	FBX47_HUMAN	AGT	S	FBXO47_S207	0.00054936	0.291708
TTTACTTTACTGACAACAA	chr7	TCAF1	TCAF1_HUMAN	TAC	Y	TCAF1_Y182	0.00054936	0.291708
ACTCTCTAGTCTGGTTCAGC	chr17	TMEM99	TMM99_HUMAN	AGT	S	TMEM99_S237	0.00054973	0.291708
GGAAGTTGGCAGGATTTAA	chr17	SRSF1	SRSF1_HUMAN	AGT	S	SRSF1_S133	0.00055028	0.291708
TTTACAATCCAATTGTCAGAT	chr9	FREM1	FREM1_HUMAN	ACA	T	FREM1_T1250	0.00055096	0.291708
GGGCTACGTGCTGGGCGGC	chr3	EDEM1	EDEM1_HUMAN	TAC	Y	EDEM1_Y102	0.00055157	0.291708
CTCAAGTACTGTAATCACCC	chr2	ATF2	ATF2_HUMAN	ACT	T	ATF2_T196	0.00055429	0.291708
GGCCAGCCTCTTCAATCCT	chr20	SLC13A3	S13A3_HUMAN	AGC	S	SLC13A3_S369	0.00055429	0.291708
TGCTATACTGACTTCCATG	chr11	KDM2A	KDM2A_HUMAN	TAT	Y	KDM2A_Y208	0.00055429	0.291708
CCTGACTACCTGGGTGAGTG	chr7	DDX56	DDX56_HUMAN	TAC	Y	DDX56_Y495	0.0005546	0.291708
GCCACAGGGCCCTGCTTTG	chr17	MTMR4	MTMR4_HUMAN	ACA	T	MTMR4_T945	0.00055465	0.291708
ATGGCCTACTTGGTTGTTTC	chr1	ABCD3	ABCD3_HUMAN	TAC	Y	ABCD3_Y236	0.00055598	0.291708
GAAAGTGAAGCTGGGGACAGT	chr4	EVC	EVC_HUMAN	AGT	S	EVC_S974	0.00055673	0.291708
GTCAGTGATGGTGTACCCC	chr3	NBEAL2	NBEL2_HUMAN	AGT	S	NBEAL2_S2381	0.0005571	0.291708
GATTCTTACATCTCATTGGT	chr1	PIP5K1A	PI51A_HUMAN	TAC	Y	PIP5K1A_Y49	0.00055737	0.291708
CCCACCAAACCGAAGAAGATC	chr2	GTF3C2	TF3C2_HUMAN	ACC	T	GTF3C2_T222	0.00055769	0.291708
CCCAACGGAGGAGGAGGAA	chr19	ZC3H4	ZC3H4_HUMAN	ACG	T	ZC3H4_T923	0.00055802	0.291708
CACCACAGACCGGCGGGCC	chr3	MYRIP	MYRIP_HUMAN	ACA	T	MYRIP_T520	0.00055985	0.291708
GTCACCTTCAGTAAGCTGATG	chr6	TDRD6	TDRD6_HUMAN	ACC	T	TDRD6_T512	0.00056082	0.291708
AGATACTGAAACATTTACC	chr14	KLHDC2	KLDC2_HUMAN	ACT	T	KLHDC2_T200	0.00056102	0.291708
GCACAGTCGGGAGAGGGAC	chr14	ACIN1	ACINU_HUMAN	AGT	S	ACIN1_S1284	0.00056102	0.291708
CAGTCACTGGTAAGTCCTG	chr4	PPP3CA	PP2BA_HUMAN	ACT	T	PPP3CA_T86	0.00056108	0.291708
GGACTACAGTGCCTTGAAG	chr1	BECN2	BECN2_HUMAN	TAC	Y	BECN2_Y215	0.00056264	0.291708
AGGCTGGACCCTGAACAGCG	chr11	GAL	GALA_HUMAN	ACC	T	GAL_T35	0.00056306	0.291708
GCCATTGACATTTAGGGATG	chr19	ZNF430	ZN430_HUMAN	ACA	T	ZNF430_T36	0.00056325	0.291708
TGACTAGCTTATATGCTTT	chr1	RYR2	RYR2_HUMAN	AGC	S	RYR2_S3136	0.00056408	0.291708
ACTACCGTGGCAAGGGCTGCG	chr7	VWC2	VWC2_HUMAN	TAC	Y	VWC2_Y150	0.00056499	0.291708
GAAACAGCTCTGAGATTCC	chr3	PIK3R4	PI3R4_HUMAN	ACA	T	PIK3R4_T492	0.00056541	0.291708
GCCTACAAGACTATGAAAG	chrX	AIFM1	AIFM1_HUMAN	TAC	Y	AIFM1_Y85	0.00056613	0.291708
GGTACTGAACCCCCAGGCC	chr5	RNF145	RN145_HUMAN	ACT	T	RNF145_T609	0.00056613	0.291708
AGTATACTCTTCGCATACT	chr8	MRPL13	RM13_HUMAN	TAC	Y	MRPL13_Y77	0.00056668	0.291708
GATACGGAAGTTTAAATTCCC	chr8	ARFGEF1	BIG1_HUMAN	TAC	Y	ARFGEF1_Y662	0.00056668	0.291708
GATATATCGATACTTCCCT	chr20	ABHD12	ABD12_HUMAN	TAT	Y	ABHD12_Y291	0.00056668	0.291708
GGCACTGTAGTCATGAAGC	chr16	GAS8	DRC4_HUMAN	ACT	T	GAS8_T121	0.00056668	0.291708
AATACATTAAAAAACAATCCC	chr2	R3HDM1	R3HD1_HUMAN	ACA	T	R3HDM1_T160	0.00056757	0.291708
CCAAGTGCCTATGCACCACG	chr1	HHIPL2	HIPL2_HUMAN	AGT	S	HHIPL2_S586	0.00056802	0.291708
CGCACAAACCAGTGTGCAG	chrY	KDM5D	KDM5D_HUMAN	ACA	T	KDM5D_T576	0.00056802	0.291708
GGATGCGACCGCCACTATCG	chrX	SMARCA1	SMCA1_HUMAN	ACC	T	SMARCA1_T18	0.00056802	0.291708
GGCCAGCAGCGCGGAGTCG	chr14	RTN1	RTN1_HUMAN	AGC	S	RTN1_S404	0.00056802	0.291708
TGGGAACATCCACAATGAG	chr3	USP13	UBP13_HUMAN	ACA	T	USP13_T817	0.00056802	0.291708
ACCACTATCATCATGAATGGG	chr5	ADAM19	ADA19_HUMAN	ACT	T	ADAM19_T595	0.00056862	0.291708
GGCAGTGCCATAGCTCCTT	chr2	ITGAV	ITAV_HUMAN	AGT	S	ITGAV_S372	0.00056862	0.291708
GGGAGCTGCATGAAGAGCGT	chr2	CAD	PYR1_HUMAN	AGC	S	CAD_S757	0.00056973	0.291968
TACTATTCGGCCAGCAACG	chr20	NAA20	NAA20_HUMAN	TAT	Y	NAA20_Y138	0.00057097	0.292294
CGCACTGGCCGCAGCATCAA	chr19	CKM	KCRM_HUMAN	ACT	T	CKM_T133	0.00057233	0.292389
ACTATGAAGAGGCCCTTCCTC	chr5	AFAP1L1	AF1L1_HUMAN	TAT	Y	AFAP1L1_Y127	0.00057297	0.292389
TTCACGTACTATGGAGTGT	chr2	CNNM3	CNNM3_HUMAN	ACG	T	CNNM3_T583	0.00057297	0.292389
GGCACCTTGGAGAAGCTTG	chr1	RGL1	RGL1_HUMAN	ACC	T	RGL1_T73	0.00057544	0.292744
GTACACTGGGGAGGTGACT	chr15	CHRNA3	ACHA3_HUMAN	ACT	T	CHRNA3_T144	0.00057544	0.292744
GCCTACGCCTACTACCAGC	chr11	CD151	CD151_HUMAN	TAC	Y	CD151_Y112	0.00057548	0.292744
ATGGCAGCTTCCGCAGGTT	chr21	KRTAP19-8	KR198_HUMAN	AGC	S	KRTAP19-8_S31	0.00057622	0.292812
CCTCTCCACCCTCTATAGTC	chr15	TNFAIP8L3	TP8L3_HUMAN	ACC	T	TNFAIP8L3_T264	0.00057886	0.292882
TGCAGCTCTGTCAGGGCCAC	chr17	FN3KRP	KT3K_HUMAN	AGC	S	FN3KRP_S12	0.00057886	0.292882
AGCACAGCGGTTGATAGTCC	chrX	IQSEC2	IQEC2_HUMAN	ACA	T	IQSEC2_T258	0.00057904	0.292882
GACACACTGCTGGTAGTGGCT	chr9	PIGO	PIGO_HUMAN	ACA	T	PIGO_T270	0.00057904	0.292882
CTGTTGTATGACTTTGGGGC	chr20	LAMA5	LAMA5_HUMAN	TAT	Y	LAMA5_Y3002	0.0005802	0.292882
AATACCTGCAGGGCAAACG	chr11	SF3B2	SF3B2_HUMAN	TAC	Y	SF3B2_Y510	0.00058054	0.292882
GGCACTGTGACGGGACTAA	chr1	FNDC7	FNDC7_HUMAN	ACT	T	FNDC7_T79	0.00058268	0.292882
CACAGCCCCATCCTCAGCACG	chr1	FCRL3	FCRL3_HUMAN	AGC	S	FCRL3_S365	0.00058315	0.292882
CATACAAATGTGATGTGTG	chr19	ZNF227	ZN227_HUMAN	TAC	Y	ZNF227_Y660	0.00058315	0.292882
CATACAAATGTGATGTGTG	chr19	ZNF226	ZN226_HUMAN	TAC	Y	ZNF226_Y727	0.00058315	0.292882
CATACAAATGTGATGTGTG	chr19	ZNF227	ZN227_HUMAN	TAC	Y	ZNF227_Y632	0.00058315	0.292882
ATTATGGCTATCATCTCAG	chr4	POLR2B	RPB2_HUMAN	TAT	Y	POLR2B_Y1018	0.00058486	0.292882
CTGGTCTATCCTGGTGAGTA	chr19	TSEN34	SEN34_HUMAN	TAT	Y	TSEN34_Y247	0.00058486	0.292882
GCGACGCGGGGCCATGTGC	chr12	NAA25	NAA25_HUMAN	ACG	T	NAA25_T3	0.00058486	0.292882
TGGACCCAGACTCGGCGCA	chr4	TLR6	TLR6_HUMAN	ACC	T	TLR6_T622	0.00058686	0.292882
CAAGAGTCTCTATAGAGAT	chr1	AGBL4	CBPC6_HUMAN	AGT	S	AGBL4_S108	0.00058698	0.292882
GAAGACAGATGCTGTCCTT	chr16	SMG1	SMG1_HUMAN	ACA	T	SMG1_T908	0.00058786	0.292882
GCAACTACGGCTGGTGTGGGC	chr3	CCDC12	CCD12_HUMAN	ACT	T	CCDC12_T4	0.00058786	0.292882
TTTACGGCTTCTGTTAGTGA	chr12	AKAP3	AKAP3_HUMAN	ACG	T	AKAP3_T278	0.00058786	0.292882
AAAGACCATCGCCAAGGCC	chr20	GATA5	GATA5_HUMAN	ACC	T	GATA5_T296	0.00058863	0.292924
CCTCTATCACAAGATGAAT	chrX	GATA1	GATA1_HUMAN	TAT	Y	GATA1_Y231	0.00058919	0.292924
ACTACATCAGGTGACATGC	chr12	MYO1A	MYO1A_HUMAN	TAC	Y	MYO1A_Y585	0.00058976	0.292924
CGGAGCCGCGTGGTTCTGG	chr6	POLR1C	RPAC1_HUMAN	AGC	S	POLR1C_S12	0.00059135	0.293412
TCTACATCCTCCTCCATGTG	chr15	SERINC4	SERC4_HUMAN	TAC	Y	SERINC4_Y64	0.00059212	0.293493
GGGGGCTACTACCGGCCAGA	chr12	TNS2	TNS2_HUMAN	TAC	Y	TNS2_Y609	0.00059351	0.293636
GGCTGTGACAAAGCAGCAGC	chr15	DUOX2	DUOX2_HUMAN	ACA	T	DUOX2_T760	0.00059411	0.293636
GCTACCATGAGTCTGTGCT	chr12	GPR84	GPR84_HUMAN	TAC	Y	GPR84_Y12	0.00059423	0.293636
AACACAAGCCTCCAGGAGCA	chr6	SASH1	SASH1_HUMAN	ACA	T	SASH1_T1068	0.00059558	0.293671
CAAGGAAACTCTGAAAAGCA	chr1	PDE4DIP	MYOME_HUMAN	ACT	T	PDE4DIP_T289	0.00059567	0.293671
CACAAGCACCCCTGCCACTT	chr11	DDX10	DDX10_HUMAN	ACC	T	DDX10_T284	0.0005972	0.293671
GAGACTTACCAGAGCCACA	chr5	ELL2	ELL2_HUMAN	ACT	T	ELL2_T44	0.0005972	0.293671
ACTACTGCATTCTTGATGA	chr10	BTAF1	BTAF1_HUMAN	TAC	Y	BTAF1_Y1400	0.00059783	0.293671
GGACTGCAGCAACAGCTCGG	chr11	MUC5B	MUC5B_HUMAN	AGC	S	MUC5B_S804	0.00059847	0.293671
AAAACATGTGTGCAGACAC	chr3	COPB2	COPB2_HUMAN	ACA	T	COPB2_T220	0.00059855	0.293671
AATACATCTCGCCTGGTAC	chr6	MAP3K7	M3K7_HUMAN	ACA	T	MAP3K7_T564	0.00059957	0.293874
CCAGAGTACAGACACTATCA	chr13	GTF2F2	T2FB_HUMAN	TAC	Y	GTF2F2_Y239	0.00060054	0.294051
CCTATGGACACCATGAACG	chr1	SPEN	MINT_HUMAN	TAT	Y	SPEN_Y149	0.00060216	0.294435
CCACTGCAGCCGCCTCAGGT	chr10	AVPI1	AVPI1_HUMAN	AGC	S	AVPI1_S93	0.00060333	0.294435
AGCCCTGACTCAGAAAGCCC	chr3	LARS2	SYLM_HUMAN	ACT	T	LARS2_T427	0.000604	0.294435
GAGAGTGAACGATTCAACC	chr5	TCERG1	TCRG1_HUMAN	AGT	S	TCERG1_S11	0.00060432	0.294435
TTCGCGTACGCAGCGGGCGC	chr9	CNTNAP3B	CNT3B_HUMAN	TAC	Y	CNTNAP3B_Y659	0.00060534	0.294435
TTCGCGTACGCAGCGGGCGC	chr9	CNTNAP3	CNTP3_HUMAN	TAC	Y	CNTNAP3_Y659	0.00060534	0.294435
GCCCACCCCCTCCCACACG	chr20	COL20A1	COKA1_HUMAN	ACC	T	COL20A1_T137	0.00060598	0.294435
TGACAGCCAGATTCGCCAG	chr6	SYNE1	SYNE1_HUMAN	AGC	S	SYNE1_S7560	0.00060648	0.294435
ATCTATGTCTTCATGAACC	chr17	ITGA3	ITA3_HUMAN	TAT	Y	ITGA3_Y343	0.00060741	0.294435
GGTATGATTACGTGGAGGTC	chr10	TLL2	TLL2_HUMAN	TAT	Y	TLL2_Y406	0.00060741	0.294435
GTGCTACTTGAAAAGTCAG	chr5	OSMR	OSMR_HUMAN	TAC	Y	OSMR_Y760	0.00060864	0.294736
TGCAGACACTAAACTCATC	chr4	KIT	KIT_HUMAN	ACA	T	KIT_T461	0.00061038	0.295191
AAACAGTAGCCATGGAGGGA	chr18	GREB1L	GRB1L_HUMAN	AGC	S	GREB1L_S285	0.0006108	0.295191
AAGTCACCATCGCGCAGGG	chr6	HIST1H2AH	H2A1H_HUMAN	ACC	T	HIST1H2AH_T102	0.00061285	0.295886
TCGACAGCCTCTCCGGACA	chr7	EVX1	EVX1_HUMAN	AGC	S	EVX1_S103	0.00061475	0.296285
GCCACCAAGAGCCGGGCCA	chr4	EVC	EVC_HUMAN	ACC	T	EVC_T757	0.00061513	0.296285
CGCAGCAAGCGGGCCCTGG	chr17	DUS1L	DUS1L_HUMAN	AGC	S	DUS1L_S354	0.00061573	0.296285
TCAACAGCTCCATCCCTTGG	chr6	RXRB	RXRB_HUMAN	ACA	T	RXRB_T109	0.00061676	0.296285
GCTTACGAATATGTATTGC	chr2	RFTN2	RFTN2_HUMAN	TAC	Y	RFTN2_Y36	0.00061729	0.296285
AGGAGTCATTGTACTGTGA	chr17	SMG8	SMG8_HUMAN	AGT	S	SMG8_S357	0.00061735	0.296285
TATTACTACATCTGTGAGT	chr19	EFNA2	EFNA2_HUMAN	TAC	Y	EFNA2_Y149	0.00061945	0.296801
GGCAGCGACAACGAGGAGG	chr9	FBXW5	FBXW5_HUMAN	AGC	S	FBXW5_S284	0.00062059	0.296801
TGTACCTCCAGGCCTCATGGA	chr19	MYO9B	MYO9B_HUMAN	TAC	Y	MYO9B_Y1007	0.0006208	0.296801
CCGGAGCAGGGCCCAGAAG	chr15	SPTBN5	SPTN5_HUMAN	AGC	S	SPTBN5_S2457	0.00062161	0.296801
ACGTACTGTCTGTGCAACC	chr13	ING1	ING1_HUMAN	TAC	Y	ING1_Y355	0.00062272	0.296801
GAAGAGCGTTCAGGAAGAC	chr11	ARHGEF12	ARHGC_HUMAN	AGC	S	ARHGEF12_S1170	0.00062272	0.296801
GAAGAGCGTTCAGGAAGAC	chr11	ARHGEF12	ARHGC_HUMAN	AGC	S	ARHGEF12_S1273	0.00062272	0.296801
CGCACCCTCAGAAGCACCTC	chr3	TBC1D5	TBCD5_HUMAN	ACC	T	TBC1D5_T740	0.00062377	0.296922
GTACACGACGGTGACCAAG	chr5	FGF18	FGF18_HUMAN	ACG	T	FGF18_T192	0.00062594	0.296922
AGCAGCGAGGCCAACGGGAC	chr12	KCNH3	KCNH3_HUMAN	AGC	S	KCNH3_S433	0.00062599	0.296922
AAGCAGCCCCAGCCTAGCT	chr17	HOXB5	HXB5_HUMAN	AGC	S	HOXB5_S151	0.00062705	0.296922
ACTACGCTGCCATGGGGCA	chr11	MYRF	MYRF_HUMAN	TAC	Y	MYRF_Y216	0.00062705	0.296922
CTCCATGAGCTCTGTGGAGG	chr11	SIDT2	SIDT2_HUMAN	AGC	S	SIDT2_S403	0.00062705	0.296922
GGCTACAACATGGCCATGG	chr20	SLC52A3	S52A3_HUMAN	TAC	Y	SLC52A3_Y376	0.0006281	0.296922
GGCAGCATCCACAAGAGTA	chr6	FAM83B	FA83B_HUMAN	AGC	S	FAM83B_S841	0.00062921	0.296922
GCCAGTCCCAAGGGGGGCAG	chrX	EFNB1	EFNB1_HUMAN	AGT	S	EFNB1_S287	0.00063142	0.296922
CAAATACACCTCCGATTAC	chr5	CMYA5	CMYA5_HUMAN	ACA	T	CMYA5_T201	0.00063242	0.296922
GCCAGCACCAGGCATGAAAT	chr20	SPTLC3	SPTC3_HUMAN	AGC	S	SPTLC3_S197	0.000633	0.296922
GGCACCAGATGCATTCACAG	chrX	AKAP4	AKAP4_HUMAN	ACC	T	AKAP4_T739	0.00063318	0.296922
TGGTAACCTCTTTCAACAC	chr14	STRN3	STRN3_HUMAN	ACC	T	STRN3_T649	0.00063318	0.296922
GGTGTCTACCGGTGCCAGGC	chr1	OBSCN	OBSCN_HUMAN	TAC	Y	OBSCN_Y2538	0.00063421	0.296922
GTCACCAATACCATACCTC	chrX	PRPS1	PRPS1_HUMAN	ACC	T	PRPS1_T272	0.00063458	0.296922
CAGGACTTCTCTTCTGAGC	chr2	MAP4K4	M4K4_HUMAN	ACT	T	MAP4K4_T1230	0.00063667	0.296922
CAGGACTTCTCTTCTGAGC	chr2	MAP4K4	M4K4_HUMAN	ACT	T	MAP4K4_T1234	0.00063667	0.296922
TGCAGCCTGAAAGACCTGGTG	chr7	GIMAP5	GIMA5_HUMAN	AGC	S	GIMAP5_S172	0.00063667	0.296922
CCCACAGGGCCCGACTGTC	chr6	AKAP12	AKA12_HUMAN	ACA	T	AKAP12_T1475	0.00063674	0.296922
CCCACAGGGCCCGACTGTC	chr6	AKAP12	AKA12_HUMAN	ACA	T	AKAP12_T1377	0.00063674	0.296922
CGGACACAGGTGGGGGCGG	chr19	ERF	ERF_HUMAN	ACA	T	ERF_T7	0.00063891	0.296922
TGAGATAACTGCTGCATCCA	chr2	TTN	TITIN_HUMAN	ACT	T	TTN_T562	0.00063906	0.296922
TACAGCAAGCTGCAGGAAG	chr19	EML2	EMAL2_HUMAN	AGC	S	EML2_S326	0.00064107	0.296922
GAGCACGATCCGCATCCTG	chr9	MAN1B1	MA1B1_HUMAN	ACG	T	MAN1B1_T332	0.00064171	0.296922
TCCTCCTACTTGGGAACAGC	chr1	RC3H1	RC3H1_HUMAN	ACT	T	RC3H1_T373	0.00064323	0.296922
CATGCTGAGCGACAGCCCTG	chr7	PMS2	PMS2_HUMAN	AGC	S	PMS2_S791	0.00064419	0.296922
CCCGAACCCTCAACTGGGG	chr11	DGKZ	DGKZ_HUMAN	ACC	T	DGKZ_T578	0.00064419	0.296922
GCCTTACACCTACCCTGCAG	chr3	PTPN23	PTN23_HUMAN	ACC	T	PTPN23_T923	0.00064539	0.296922
ACTACATGCCCCAGATGTTC	chr15	PLCB2	PLCB2_HUMAN	TAC	Y	PLCB2_Y615	0.00064554	0.296922
GGAGAAGTCTTTCTTCCCG	chr18	ALPK2	ALPK2_HUMAN	AGT	S	ALPK2_S1327	0.00064641	0.296922
AAGGCAGCGGCTGCATTGC	chr8	EPPK1	EPIPL_HUMAN	AGC	S	EPPK1_S1896	0.00064755	0.296922
CCACGCTACGCCCTGGACTG	chr9	CNTFR	CNTFR_HUMAN	ACG	T	CNTFR_T300	0.00064971	0.296922
TTTAGTTGGACAAATGGAA	chr17	ATAD5	ATAD5_HUMAN	AGT	S	ATAD5_S1678	0.00065074	0.296922
GACAGTGACTATGATCTGCAT	chr11	CD5	CD5_HUMAN	AGT	S	CD5_S485	0.00065085	0.296922
TTCAGCGACTGTCACAGCC	chr16	EEF2KMT	EF2KT_HUMAN	AGC	S	EEF2KMT_S187	0.00065188	0.296922
TTTCTACACTGGGATGGATG	chr19	LGALS14	PPL13_HUMAN	ACT	T	LGALS14_T42	0.00065284	0.296922
TTTACTGCATTGTGAGCCGCC	chr7	DENND2A	DEN2A_HUMAN	TAC	Y	DENND2A_Y665	0.00065404	0.296922
GATGAGCTGGCCGCCATCG	chr19	TICAM1	TCAM1_HUMAN	AGC	S	TICAM1_S254	0.00065638	0.296922
TGTATACTCTAAGGTAATAT	chr4	GABRG1	GBRG1_HUMAN	TAT	Y	GABRG1_Y178	0.00065667	0.296922
TCTACTTGGAGTCCTGCTGCC	chr8	KCNB2	KCNB2_HUMAN	TAC	Y	KCNB2_Y132	0.00065907	0.296922
CATACAGAGAGCACCCATA	chr1	KHDRBS1	KHDR1_HUMAN	TAC	Y	KHDRBS1_Y435	0.00065944	0.296922
CATACAGAGAGCACCCATA	chr1	KHDRBS1	KHDR1_HUMAN	TAC	Y	KHDRBS1_Y396	0.00065944	0.296922
AATATGTTTGTGAGGAGTG	chr1	HIVEP3	ZEP3_HUMAN	TAT	Y	HIVEP3_Y1754	0.00066038	0.296922
GGTACTTTGGAAGGGACGCGC	chr19	LSR	LSR_HUMAN	TAC	Y	LSR_Y34	0.00066038	0.296922
GCTACATCCCACCGGGTGA	chr1	DCST2	DCST2_HUMAN	TAC	Y	DCST2_Y389	0.00066066	0.296922
AGGACCAGTAACCAGGCTTA	chr9	C9orf116	CI116_HUMAN	ACC	T	C9orf116_T58	0.00066268	0.296922
CGGCGGCACCTGGAAGCTGC	chr1	KCNQ4	KCNQ4_HUMAN	ACC	T	KCNQ4_T223	0.0006648	0.296922
GTCAGCCGCATTCTTCAGCTG	chr4	ANK2	ANK2_HUMAN	AGC	S	ANK2_S1061	0.0006648	0.296922
GAGAGTCCCTTCAACAAACAA	chr11	ABCC8	ABCC8_HUMAN	AGT	S	ABCC8_S791	0.00066485	0.296922
GCAGCCTACGTCCATTGAGA	chr3	GMPPB	GMPPB_HUMAN	ACG	T	GMPPB_T191	0.00066593	0.296922
AAGAGCGTTTGGGTCTGGGA	chr2	CIAO1	CIAO1_HUMAN	AGC	S	CIAO1_S128	0.00066595	0.296922
ATGGGACGAGTGGAGAGAA	chr13	C1QTNF9	C1T9A_HUMAN	ACG	T	C1QTNF9_T69	0.00066701	0.296922
ATGGGACGAGTGGAGAGAA	chr13	C1QTNF9B	C1T9B_HUMAN	ACG	T	C1QTNF9B_T69	0.00066701	0.296922
GGCACCATCCCCGAGCTGC	chr2	KCNF1	KCNF1_HUMAN	ACC	T	KCNF1_T203	0.00066844	0.296922
GTGTACGATACCTGTGGTC	chr7	BMPER	BMPER_HUMAN	TAC	Y	BMPER_Y635	0.00066844	0.296922
GGCAGCTATGGGTGAGTGCC	chr17	SOX15	SOX15_HUMAN	TAT	Y	SOX15_Y177	0.00066917	0.296922
GGCAGCTATGGGTGAGTGCC	chr17	SOX15	SOX15_HUMAN	AGC	S	SOX15_S176	0.00066917	0.296922
AACTTAGTAAAGTTCGCCT	chr5	RASGRF2	RGRF2_HUMAN	AGT	S	RASGRF2_S478	0.00066955	0.296922
GGCACCTGTGTCAACACGCC	chr19	FBN3	FBN3_HUMAN	ACC	T	FBN3_T1043	0.00066955	0.296922
GGCTATGTTCTGACTGCGG	chr16	NOMO1	NOMO1_HUMAN	TAT	Y	NOMO1_Y858	0.00066955	0.296922
GGCACTGTCCACTTGGTCTAC	chr9	DBH	DOPO_HUMAN	ACT	T	DBH_T165	0.00067039	0.296922
CTGTTACAAGGTGAGTCCC	chr7	CPSF4	CPSF4_HUMAN	TAC	Y	CPSF4_Y246	0.00067133	0.296922
CCCCCACAGTGGTGAGTGAG	chr19	LILRB4	LIRB4_HUMAN	AGT	S	LILRB4_S252	0.00067221	0.296922
AATTTAGCGGATCTGACAG	chr2	XIRP2	XIRP2_HUMAN	AGC	S	XIRP2_S2586	0.00067222	0.296922
CGGAGCGTGGCAGGCATCT	chr17	SARM1	SARM1_HUMAN	AGC	S	SARM1_S183	0.00067222	0.296922
GCTACTACCCAAGGAGTTC	chr1	USH2A	USH2A_HUMAN	ACT	T	USH2A_T3585	0.00067222	0.296922
GGGACCCAGTACAGCCTCG	chr19	MED25	MED25_HUMAN	ACC	T	MED25_T64	0.00067222	0.296922
GACAGCGCCCCGCAGCAGAA	chr5	PDLIM7	PDLI7_HUMAN	AGC	S	PDLIM7_S127	0.00067349	0.296922
AACACATGTGATGTGGCTC	chr15	ZNF609	ZN609_HUMAN	ACA	T	ZNF609_T291	0.00067392	0.296922
ATACCATATTACCTTGCTGT	chr1	DCAF6	DCAF6_HUMAN	TAT	Y	DCAF6_Y205	0.00067392	0.296922
CGTGCTCACTGTGGGCAACC	chr17	SCN4A	SCN4A_HUMAN	ACT	T	SCN4A_T611	0.00067392	0.296922
CCTACGAGGTGAGTGCTGT	chr21	ITGB2	ITB2_HUMAN	TAC	Y	ITGB2_Y330	0.00067456	0.296922
ACTACGGGCCTGAGAGCCG	chr17	POLR2A	RPB1_HUMAN	TAC	Y	POLR2A_Y815	0.00067565	0.296922
TCAACTGTTGCTTTACTTATA	chr7	SLC13A1	S13A1_HUMAN	ACT	T	SLC13A1_T387	0.000677	0.296922
GGAGGGCACAGATGTGGGCA	chr17	UNC45B	UN45B_HUMAN	ACA	T	UNC45B_T687	0.00067755	0.296922
CCTACAGTGACCCCAGCACAG	chr8	PLEC	PLEC_HUMAN	TAC	Y	PLEC_Y3318	0.00067782	0.296922
CAAAACATTGTTTCTGCTT	chr8	PPP3CC	PP2BC_HUMAN	ACA	T	PPP3CC_T139	0.00067806	0.296922
GGGCAGCCCCGAACAGCAA	chr2	CCDC85A	CC85A_HUMAN	AGC	S	CCDC85A_S289	0.00067806	0.296922
ACCACCTGGTGAGGCTCTGCC	chr7	GNB2	GBB2_HUMAN	ACC	T	GNB2_T165	0.00067826	0.296922
CTGACTGACCGCTCCCAGG	chr19	MAN2B1	MA2B1_HUMAN	ACT	T	MAN2B1_T795	0.00067932	0.296922
ATGACCCCTGTGATTCTGC	chr12	ADCY6	ADCY6_HUMAN	ACC	T	ADCY6_T898	0.00067998	0.296922
ACGGGACAGAAGGCAGTGC	chr11	FRMD8	FRMD8_HUMAN	ACA	T	FRMD8_T4	0.00068058	0.296922
TGCAGTTCCCACATGACTG	chr11	OR4A47	O4A47_HUMAN	AGT	S	OR4A47_S239	0.00068058	0.296922
CGGTCACCATGACGGTGGT	chr11	SLC22A11	S22AB_HUMAN	ACC	T	SLC22A11_T230	0.00068214	0.296922
ATCACCAAGGCCAGCATCA	chr17	USP22	UBP22_HUMAN	ACC	T	USP22_T500	0.00068303	0.296922
GGAAGTGACAGTCACTGTGT	chr1	CELSR2	CELR2_HUMAN	ACA	T	CELSR2_T908	0.00068305	0.296922
GCCACGTGGCTCGGCTGCC	chr3	OXTR	OXYR_HUMAN	ACG	T	OXTR_T160	0.00068461	0.296922
CAAGAATATCGCCAAACAAA	chr15	DIS3L	DI3L1_HUMAN	TAT	Y	DIS3L_Y1025	0.00068484	0.296922
CTGAGACGACCAAGGACCT	chr17	DNAH17	DYH17_HUMAN	ACG	T	DNAH17_T1856	0.00068646	0.296922
GGCAGCGAGGGAGAGATGG	chr6	TCTE1	DRC5_HUMAN	AGC	S	TCTE1_S216	0.00068646	0.296922
GATCACCAGCGGGGGGATG	chr1	ARHGEF19	ARHGJ_HUMAN	ACC	T	ARHGEF19_T90	0.00068724	0.296922
AAACCAGAGTCCTTACTGGA	chr4	FRYL	FRYL_HUMAN	AGT	S	FRYL_S2236	0.00068821	0.296922
AGTATGAGAACGAGACTAAGT	chr2	DYSF	DYSF_HUMAN	TAT	Y	DYSF_Y882	0.00068895	0.296922
AGAGGTCACCCCCTCAGCTA	chr6	XPO5	XPO5_HUMAN	ACC	T	XPO5_T1004	0.00069013	0.296922
AGCAGTAAAGTCCACAGCTTT	chr11	PLEKHA7	PKHA7_HUMAN	AGT	S	PLEKHA7_S145	0.00069013	0.296922
CCCCTAGAGTCCCCCACCCC	chr20	L3MBTL1	LMBL1_HUMAN	AGT	S	L3MBTL1_S407	0.00069078	0.296922
CGAGGTGAGCGAGATGATCT	chr6	SOX4	SOX4_HUMAN	AGC	S	SOX4_S455	0.00069098	0.296922
ATCACTGAGGTGAGAAAACA	chr18	PHLPP1	PHLP1_HUMAN	ACT	T	PHLPP1_T1327	0.00069226	0.296922
TGCAGCTGCCACTGCGAAGA	chr1	TNN	TENN_HUMAN	AGC	S	TNN_S154	0.00069226	0.296922
TCCAGCGACAGCAGCGGCTT	chr8	ZFHX4	ZFHX4_HUMAN	ACA	T	ZFHX4_T855	0.00069249	0.296922
ACCACCCCAGATGACCTGGA	chr1	ILDR2	ILDR2_HUMAN	ACC	T	ILDR2_T149	0.00069375	0.296922
AAACACCGTCAAGGAAGGT	chr2	UNC80	UNC80_HUMAN	ACC	T	UNC80_T561	0.00069392	0.296922
GTACCGCACAGCCAAGACGC	chr5	TBC1D9B	TBC9B_HUMAN	ACA	T	TBC1D9B_T498	0.00069513	0.296922
TTCCCGAAGTGCCATAACTG	chr1	ANGEL2	ANGE2_HUMAN	AGT	S	ANGEL2_S474	0.00069551	0.296922
GCTTCAGCTACCGCTTGCA	chr7	ZAN	ZAN_HUMAN	AGC	S	ZAN_S2346	0.00069562	0.296922
ACGTGACGAACTTCCTCAT	chr10	PRLHR	PRLHR_HUMAN	ACG	T	PRLHR_T95	0.00069711	0.296922
GCAATACAGCTCGTTCCAAA	chr21	SIM2	SIM2_HUMAN	AGC	S	SIM2_S392	0.00069711	0.296922
CAGTACGCCGTTTACGTCA	chr15	IGF1R	IGF1R_HUMAN	TAC	Y	IGF1R_Y577	0.00069727	0.296922
CATACATGGTTGAGGGTGG	chr1	UROD	DCUP_HUMAN	TAC	Y	UROD_Y164	0.00069727	0.296922
CGCACGGGGGATGTGCTGT	chr1	DDX20	DDX20_HUMAN	ACG	T	DDX20_T53	0.00069727	0.296922
GAGGACCTGGGCAGGGCAG	chr12	DHX37	DHX37_HUMAN	ACC	T	DHX37_T842	0.00069727	0.296922
TGGGGAGACGCTCTGCCGCG	chr14	BDKRB2	BKRB2_HUMAN	ACG	T	BDKRB2_T128	0.00069727	0.296922
AGGCACAGAGCCTCTCCCT	chr15	UBAP1L	UBA1L_HUMAN	ACA	T	UBAP1L_T19	0.00069991	0.296922
GAATAGCACCATGTTGAACC	chr19	NLRP8	NALP8_HUMAN	ACC	T	NLRP8_T745	0.00069991	0.296922
GCCACCCTGGTGGTTCAGC	chr4	PCDH10	PCD10_HUMAN	ACC	T	PCDH10_T673	0.00069991	0.296922
AGGACAGCTTTCTATAATG	chr6	PHIP	PHIP_HUMAN	ACA	T	PHIP_T1775	0.00070117	0.296922
GCCTATGGGGATGTGGTCG	chr16	CES3	EST3_HUMAN	TAT	Y	CES3_Y168	0.00070117	0.296922
GTCTTACCAGTGGTATTCT	chr14	MTA1	MTA1_HUMAN	TAC	Y	MTA1_Y402	0.00070117	0.296922
AGAAGGGACTCTGATCATCG	chr10	RASSF4	RASF4_HUMAN	ACT	T	RASSF4_T50	0.00070301	0.296922
ATTATCTGAGAAAGACCAG	chr2	RGPD3	RGPD3_HUMAN	TAT	Y	RGPD3_Y711	0.00070301	0.296922
ATTATCTGAGAAAGACCAG	chr2	RGPD4	RGPD4_HUMAN	TAT	Y	RGPD4_Y711	0.00070301	0.296922
GATAGACACCAAGAACTACG	chr1	MTX1	MTX1_HUMAN	ACC	T	MTX1_T265	0.00070301	0.296922
GCGGAGCCCTTTATTGGAA	chr4	ZGRF1	ZGRF1_HUMAN	AGC	S	ZGRF1_S1906	0.00070301	0.296922
GGGAGCCACGCTGGCAGCACA	chr17	USP43	UBP43_HUMAN	AGC	S	USP43_S740	0.00070301	0.296922
CAGCAGCAGCAAACCCACAA	chr3	ATXN7	ATX7_HUMAN	AGC	S	ATXN7_S851	0.00070592	0.296922
ATAAGCACACAAATGGACCT	chr16	SMG1	SMG1_HUMAN	AGC	S	SMG1_S2587	0.00070674	0.296922
CCAACCCGGGTGGTGATTGCC	chr6	BAG6	BAG6_HUMAN	ACC	T	BAG6_T500	0.00070674	0.296922
CTCACTGTCCTCTCGGGGCAT	chr19	ATP13A1	AT131_HUMAN	ACT	T	ATP13A1_T114	0.00070741	0.296922
AGAAGCAACACAGCTGGGAA	chr4	FGFBP2	FGFP2_HUMAN	ACA	T	FGFBP2_T162	0.00070808	0.296922
CCTACCTGTGGCTCCAGCTGG	chr3	SFMBT1	SMBT1_HUMAN	TAC	Y	SFMBT1_Y413	0.00070861	0.296922
ACAGGAGACATGCAAGGAGC	chr19	FCGBP	FCGBP_HUMAN	ACA	T	FCGBP_T1655	0.00071024	0.296922
ACAGGAGACATGCAAGGAGC	chr19	FCGBP	FCGBP_HUMAN	ACA	T	FCGBP_T2856	0.00071024	0.296922
GGTACCGGGACTTTCTGCAGC	chr3	SEMA3B	SEM3B_HUMAN	TAC	Y	SEMA3B_Y689	0.0007124	0.296922
ATGAGTTACTTTGATGAAGG	chrX	TRPC5	TRPC5_HUMAN	TAC	Y	TRPC5_Y650	0.00071356	0.296922
ATGAGTTACTTTGATGAAGG	chrX	TRPC5	TRPC5_HUMAN	AGT	S	TRPC5_S649	0.00071356	0.296922
ACCTACTTGGACCCAAGAC	chr16	WWOX	WWOX_HUMAN	TAC	Y	WWOX_Y85	0.00071362	0.296922
GCCGCAGAGCGACCCAGGGT	chr12	DDN	DEND_HUMAN	AGC	S	DDN_S183	0.00071362	0.296922
GCTGGTGAGCATCTTCACCC	chr18	GALR1	GALR1_HUMAN	AGC	S	GALR1_S122	0.00071362	0.296922
GAGCCGCACCCAAGCACTGG	chr2	VWA3B	VWA3B_HUMAN	ACC	T	VWA3B_T1062	0.00071456	0.296922
AAGAGTGAGGACATGGCAG	chr21	MCM3AP	GANP_HUMAN	AGT	S	MCM3AP_S1466	0.00071534	0.296922
CTCAGCAGCTTCGCGCTGGC	chr1	GPR25	GPR25_HUMAN	AGC	S	GPR25_S115	0.00071534	0.296922
GCATAATACGTTGTGGGGAA	chr4	POLR2B	RPB2_HUMAN	ACG	T	POLR2B_T504	0.00071534	0.296922
GGTGGTCACGGTGATGGTGG	chr18	LDLRAD4	LRAD4_HUMAN	ACG	T	LDLRAD4_T76	0.00071534	0.296922
ACTAGTGGTGTTACTGGTGAT	chr2	NDUFS1	NDUS1_HUMAN	AGT	S	NDUFS1_S504	0.00071672	0.296922
GGTGAACACAGATGACTGTG	chr10	SLIT1	SLIT1_HUMAN	ACA	T	SLIT1_T1006	0.00071756	0.296922
CGGACGGTGCTGGTCAGCTC	chr12	LRP1	LRP1_HUMAN	ACG	T	LRP1_T3137	0.00071888	0.296922
TCGACCCTCGGGGAGTCCC	chr16	FOXC2	FOXC2_HUMAN	ACC	T	FOXC2_T465	0.0007195	0.296922
GCTGTACCTGCTCAGAGGT	chr11	CHRDL2	CRDL2_HUMAN	ACC	T	CHRDL2_T62	0.00072044	0.296922
TGAGAGTAGTGTAGAGGCC	chrX	GPR101	GP101_HUMAN	AGT	S	GPR101_S296	0.00072044	0.296922
GAGACCTTGGTGGGGACAAT	chr16	MPHOSPH6	MPH6_HUMAN	ACC	T	MPHOSPH6_T120	0.00072105	0.296922
CATACAGACCTTCCTGAACC	chr3	SLC38A3	S38A3_HUMAN	ACC	T	SLC38A3_T174	0.00072258	0.296922
CTCACAGCCTCCTATGTGC	chr19	ERCC2	ERCC2_HUMAN	ACA	T	ERCC2_T138	0.00072258	0.296922
CTGACTCACACCCCGCGGC	chr8	OSR2	OSR2_HUMAN	ACT	T	OSR2_T305	0.00072258	0.296922
GATCCTGAGCCGCCTTGCCC	chr6	VARS2	SYVM_HUMAN	AGC	S	VARS2_S784	0.00072258	0.296922
GATCCTGAGCCGCCTTGCCC	chr6	VARS2	A0A0G2JL52_HUMAN	AGC	S	VARS2_S814	0.00072258	0.296922
GATCCTGAGCCGCCTTGCCC	chr6	VARS2	A0A140TA35_HUMAN	AGC	S	VARS2_S814	0.00072258	0.296922
GATCCTGAGCCGCCTTGCCC	chr6	VARS2	A0A140TA36_HUMAN	AGC	S	VARS2_S814	0.00072258	0.296922
GGAGTAGCGGCTAAAGCTG	chr12	IGFBP6	IBP6_HUMAN	AGC	S	IGFBP6_S239	0.00072321	0.296922
AGCACCATTTCATCAAATG	chr12	KRT2	K22E_HUMAN	ACC	T	KRT2_T507	0.00072326	0.296922
CTGACCCACCCCAATGTGG	chr8	IKBKB	IKKB_HUMAN	ACC	T	IKBKB_T69	0.00072326	0.296922
ACTACCACGAGCCACAGCCT	chr2	GLB1L	GLB1L_HUMAN	TAC	Y	GLB1L_Y86	0.00072532	0.296922
AGATAAAAGTGATGGAGCAC	chr16	CNOT1	CNOT1_HUMAN	AGT	S	CNOT1_S328	0.00072537	0.296922
GAACAGCCACAACACATCC	chr5	WNT8A	WNT8A_HUMAN	AGC	S	WNT8A_S279	0.00072564	0.296922
CCCACAAAGAAGAGGTGGGTT	chr17	TRPV3	TRPV3_HUMAN	ACA	T	TRPV3_T37	0.00072861	0.296922
CCTGAGCACGGAGCGTGTC	chr16	MSLN	MSLN_HUMAN	AGC	S	MSLN_S78	0.00073077	0.296922
GAAAGTAAAACTGTACTAC	chr10	KIF11	KIF11_HUMAN	AGT	S	KIF11_S617	0.00073077	0.296922
TTTACTTGCTGTCAGCTGCGG	chr21	HLCS	BPL1_HUMAN	TAC	Y	HLCS_Y387	0.00073117	0.296922
CCTGAGCTCTGCCCTCCCT	chr20	SLC2A10	GTR10_HUMAN	AGC	S	SLC2A10_S392	0.00073236	0.296922
GTACCTGACAGAGAACATCT	chr7	IQUB	IQUB_HUMAN	ACA	T	IQUB_T677	0.0007329	0.296922
TCCAGCCGGAGGTCCAACC	chr16	ZNF843	ZN843_HUMAN	AGC	S	ZNF843_S340	0.00073382	0.296922
TGTATATTCTTTACACATC	chr12	ACSS3	ACSS3_HUMAN	TAT	Y	ACSS3_Y295	0.00073402	0.296922
TCTACCAGACACCTGTGCA	chr17	WSCD1	WSCD1_HUMAN	TAC	Y	WSCD1_Y331	0.00073413	0.296922
GCAGCAGCAACCACTTCCG	chr4	GAR1	GAR1_HUMAN	AGC	S	GAR1_S26	0.00073511	0.296922
GGCAGCCCCACTACCCCCGC	chr12	KMT2D	KMT2D_HUMAN	AGC	S	KMT2D_S2128	0.00073511	0.296922
GGTATGAGGCAGAGAAAGTC	chr22	MYO18B	MY18B_HUMAN	TAT	Y	MYO18B_Y511	0.00073511	0.296922
TCCTACCGCCTGGACGCCG	chr1	PKP1	PKP1_HUMAN	TAC	Y	PKP1_Y484	0.00073511	0.296922
TGCTACTATCCTGATACTG	chr9	CAMSAP1	CAMP1_HUMAN	TAC	Y	CAMSAP1_Y1529	0.00073511	0.296922
CTCCTGGAGCAGCCTCTCCA	chr16	COX4I1	COX41_HUMAN	AGC	S	COX4I1_S71	0.00073582	0.296922
TCCAATTACTGGCTACTGGC	chr2	TTN	TITIN_HUMAN	ACT	T	TTN_T16558	0.00073618	0.296922
GAGACCCGGCTCCGGCTGGC	chr12	SSH1	SSH1_HUMAN	ACC	T	SSH1_T960	0.000737	0.296922
GAGCCTGAGTGATGTGGCCC	chr2	PASK	PASK_HUMAN	AGT	S	PASK_S1289	0.000737	0.296922
TGTATTACTTCGATAACCC	chr17	PCTP	PPCT_HUMAN	TAT	Y	PCTP_Y174	0.000737	0.296922
GGGAGCGTCAGCGCGGAGAA	chr2	HDAC4	HDAC4_HUMAN	AGC	S	HDAC4_S309	0.00073745	0.296922
GGTGAGAACTCAGGTCACAG	chr7	DENND2A	DEN2A_HUMAN	ACT	T	DENND2A_T90	0.00073745	0.296922
TGCGGAGCAGCTACCGCTC	chr13	CARS2	SYCM_HUMAN	AGC	S	CARS2_S347	0.00073745	0.296922
TGGGGACCGTAATCCAGTA	chr3	ITPR1	ITPR1_HUMAN	ACC	T	ITPR1_T113	0.00073745	0.296922
ATGTATTATTTAACCCAAGA	chr13	UGGT2	UGGG2_HUMAN	TAT	Y	UGGT2_Y729	0.00073834	0.296922
CCTGATGACATACATGGTTG	chr1	UROD	DCUP_HUMAN	ACA	T	UROD_T163	0.00073893	0.296922
CGTGTTCACCGCGCGGCCCG	chr10	TYSND1	TYSD1_HUMAN	ACC	T	TYSND1_T268	0.00073967	0.296922
GGTACTGTGCCCAGCCCCC	chr17	LRRC3C	LRR3C_HUMAN	ACT	T	LRRC3C_T41	0.0007405	0.296922
GCCTGCCAGCCGTCCACCCT	chr10	LDB3	LDB3_HUMAN	AGC	S	LDB3_S376	0.00074146	0.296922
GCCTGCCAGCCGTCCACCCT	chr10	LDB3	LDB3_HUMAN	AGC	S	LDB3_S486	0.00074146	0.296922
CTGAGTCCATTCTTTACCC	chr11	ARHGAP32	RHG32_HUMAN	AGT	S	ARHGAP32_S863	0.00074206	0.296922
TTTATGACTGCGAGGGGCT	chr22	SEC14L2	S14L2_HUMAN	TAT	Y	SEC14L2_Y153	0.00074206	0.296922
CCCAGCAGCCTTCCAGCCCA	chr17	CASKIN2	CSKI2_HUMAN	AGC	S	CASKIN2_S1042	0.00074266	0.296922
ATGTACGGAAGCTGTCTTT	chrX	CDX4	CDX4_HUMAN	TAC	Y	CDX4_Y2	0.0007445	0.297049
CAGGGAGCCCAGAGGAGCG	chr5	SLC23A1	S23A1_HUMAN	AGC	S	SLC23A1_S518	0.0007445	0.297049
CTACAACCTCTGTTATACA	chr12	ARID2	ARID2_HUMAN	ACC	T	ARID2_T1475	0.00074482	0.297049
GATCTTCACCCAGGAGGCCC	chr6	C6orf132	CF132_HUMAN	ACC	T	C6orf132_T37	0.00074698	0.297665
GTGTATACAGTCAGCGCCC	chr8	NUGGC	SLIP_HUMAN	TAT	Y	NUGGC_Y419	0.00074915	0.298284
AACTACGAAGATGACCTTC	chr6	PERP	PERP_HUMAN	TAC	Y	PERP_Y176	0.00075131	0.298814
ATGTCACTGTAGTGTATCA	chr16	USP31	UBP31_HUMAN	ACT	T	USP31_T323	0.00075295	0.298814
CACGAGTACCGGGTCAAGAT	chr3	PLXND1	PLXD1_HUMAN	TAC	Y	PLXND1_Y1213	0.00075295	0.298814
CCTCACCACTATTACCTCT	chrX	GABRQ	GBRT_HUMAN	ACC	T	GABRQ_T279	0.00075295	0.298814
TCCACAGCTACCGAGGCAC	chrX	TBL1X	TBL1X_HUMAN	AGC	S	TBL1X_S542	0.00075452	0.299011
GCCAGCAGTGGGGATGACAG	chr16	HIRIP3	HIRP3_HUMAN	AGC	S	HIRIP3_S300	0.00075578	0.299011
CTTACACGTGCGATCAGTGT	chr8	ZNF623	ZN623_HUMAN	TAC	Y	ZNF623_Y151	0.00075632	0.299011
TAAGGCGAGTGCTCCAGAGT	chr5	ISOC1	ISOC1_HUMAN	AGT	S	ISOC1_S288	0.00075757	0.299011
TCAACCTTTGCATCTTTAAT	chr4	CDS1	CDS1_HUMAN	ACC	T	CDS1_T361	0.00075757	0.299011
TGGGACCCCTCCTACTGCG	chr3	GPR149	GP149_HUMAN	ACC	T	GPR149_T241	0.00075779	0.299011
CCTGGGCAGCCAGGACTTTG	chr7	INTS1	INT1_HUMAN	AGC	S	INTS1_S2131	0.00075911	0.299011
GATACCCCAGAAGCACACG	chr22	GTSE1	GTSE1_HUMAN	ACC	T	GTSE1_T675	0.00075995	0.299011
GAGACAGCCTCTGAGGAGCAG	chr15	RPAP1	RPAP1_HUMAN	ACA	T	RPAP1_T275	0.00076069	0.299011
TGCAGCCGGCACGAGAGCC	chr15	FBXL22	FXL22_HUMAN	AGC	S	FBXL22_S102	0.00076212	0.299011
ATCAGCCCCTTTGGCACACAC	chr10	ZMIZ1	ZMIZ1_HUMAN	AGC	S	ZMIZ1_S376	0.00076305	0.299011
ACACCACAGAGTCCACCAC	chr11	INSC	INSC_HUMAN	ACA	T	INSC_T255	0.00076412	0.299011
AGTAGCGTTGACCTCTCTG	chr3	CACNA2D3	CA2D3_HUMAN	AGC	S	CACNA2D3_S556	0.00076569	0.299011
CCTGCAGACGTTGCTGGCCA	chr22	BCR	BCR_HUMAN	ACG	T	BCR_T61	0.00076569	0.299011
CGGTTACCCCCAAGTGGAG	chr2	SP140	SP140_HUMAN	TAC	Y	SP140_Y813	0.00076569	0.299011
CGGTTACCCCCAAGTGGAG	chr2	SP140L	SP14L_HUMAN	TAC	Y	SP140L_Y526	0.00076569	0.299011
CGGTTACCCCCAAGTGGAG	chr2	SP140	SP140_HUMAN	TAC	Y	SP140_Y786	0.00076569	0.299011
AACACAACCTCTGGTCCTATA	chr11	CD44	CD44_HUMAN	ACA	T	CD44_T637	0.00076644	0.299011
AACACAACCTCTGGTCCTATA	chr11	CD44	CD44_HUMAN	ACA	T	CD44_T388	0.00076644	0.299011
GACAGTGGGGACACAGCCAT	chr1	CEP85	CEP85_HUMAN	AGT	S	CEP85_S55	0.00076662	0.299011
TCCCCACCGTGCCCGTCCC	chr20	SPATA25	SPT25_HUMAN	ACC	T	SPATA25_T166	0.00076893	0.299011
AACTATCTCGCTGACACGC	chr5	PPARGC1B	PRGC2_HUMAN	TAT	Y	PPARGC1B_Y21	0.00077059	0.299011
GAGAGTCTGCAGAGGGCAG	chr17	CCDC57	CCD57_HUMAN	AGT	S	CCDC57_S227	0.00077059	0.299011
CCGAGCGGCAAGGAGCGGC	chr3	PSMD2	PSMD2_HUMAN	AGC	S	PSMD2_S29	0.00077076	0.299011
GGGTTAGCATGCTGGCAAG	chr4	POLR2B	RPB2_HUMAN	AGC	S	POLR2B_S238	0.00077292	0.299011
AAATAGCAAAAGCGACGGT	chr19	ZNF154	ZN154_HUMAN	AGC	S	ZNF154_S118	0.00077308	0.299011
AACTATTGTGAACACGGTG	chr16	CNTNAP4	CNTP4_HUMAN	TAT	Y	CNTNAP4_Y557	0.00077308	0.299011
AAGAGCTGGGTGGAGAGGT	chrX	PLXNA3	PLXA3_HUMAN	AGC	S	PLXNA3_S1786	0.00077308	0.299011
AAGAGCTGGGTGGAGAGGT	chr3	PLXNA1	PLXA1_HUMAN	AGC	S	PLXNA1_S1811	0.00077308	0.299011
GAGCTACGGCATTGTCATG	chr1	EPHB2	EPHB2_HUMAN	TAC	Y	EPHB2_Y812	0.00077308	0.299011
GGAGCGGACCCTGCGGACCG	chr14	PLEKHH1	PKHH1_HUMAN	ACC	T	PLEKHH1_T967	0.00077308	0.299011
TATACCCACTTCAAGCTGC	chr10	MCM10	MCM10_HUMAN	ACC	T	MCM10_T789	0.00077371	0.299011
CGTCTACTATGACACCCTA	chr19	CATSPERD	CTSRD_HUMAN	TAC	Y	CATSPERD_Y577	0.00077499	0.299011
TCCTGGTATTGCACATTCAT	chr12	DPY19L2	D19L2_HUMAN	TAT	Y	DPY19L2_Y203	0.00077499	0.299011
GGAACATCTGAAGAAGTGC	chr2	TTC21B	TT21B_HUMAN	ACA	T	TTC21B_T650	0.00077508	0.299011
TCCAGTCCCGCAGGCTCCA	chr2	VAX2	VAX2_HUMAN	AGT	S	VAX2_S53	0.00077669	0.299371
TGGAAGTACTCGACCTTCTC	chr16	CBLN1	CBLN1_HUMAN	TAC	Y	CBLN1_Y182	0.00077725	0.299371
AGAGCATACGAGGTGTGTAT	chr7	DPP6	DPP6_HUMAN	TAC	Y	DPP6_Y767	0.00077941	0.299771
CATCAGTGTGTTCAAGCAC	chr1	MYOM3	MYOM3_HUMAN	AGT	S	MYOM3_S1423	0.00077953	0.299771
GCTTACGTGCCGGTCTACC	chr6	PRRT1	PRRT1_HUMAN	TAC	Y	PRRT1_Y178	0.00078087	0.300048
AAGAGTGATCGAATGACTCG	chr14	GOLGA5	GOGA5_HUMAN	AGT	S	GOLGA5_S276	0.00078157	0.300079
GGCACCAAGGTGAGGCCCCA	chr3	OGG1	OGG1_HUMAN	ACC	T	OGG1_T248	0.00078373	0.300479
GGTACCAGTTGTATAAAAT	chr15	MTFMT	FMT_HUMAN	ACC	T	MTFMT_T248	0.00078401	0.300479
ATAAAACGACTCATCTACT	chr8	CSMD3	CSMD3_HUMAN	ACG	T	CSMD3_T1303	0.0007851	0.300479
CAGTTATGCACCTCCCAGT	chr17	GPATCH8	GPTC8_HUMAN	TAT	Y	GPATCH8_Y1282	0.0007851	0.300479
TCTCTGGACATCCTTGTTTC	chr8	SLC7A13	S7A13_HUMAN	ACA	T	SLC7A13_T99	0.00078589	0.300479
GAAAGTCTAGTACTCAATAAA	chr17	NUP88	NUP88_HUMAN	AGT	S	NUP88_S221	0.00078634	0.300479
GAAACTCTCATGGACCTCG	chr12	SLC16A7	MOT2_HUMAN	ACT	T	SLC16A7_T361	0.00078805	0.300895
GACCAGCATGTCACTGGCC	chr12	PLBD2	PLBL2_HUMAN	AGC	S	PLBD2_S537	0.00079021	0.301015
CTCACAGTGCCAAATGGAGC	chr15	MEF2A	MEF2A_HUMAN	ACA	T	MEF2A_T145	0.00079023	0.301015
CTCACAGTGCCAAATGGAGC	chr15	MEF2A	MEF2A_HUMAN	ACA	T	MEF2A_T215	0.00079023	0.301015
CTCACTGTCCCTGCCATTG	chr15	ALPK3	ALPK3_HUMAN	ACT	T	ALPK3_T1272	0.00079168	0.30133
TTCCACCCTGTAAGGGGGA	chr6	GRM1	GRM1_HUMAN	ACC	T	GRM1_T1193	0.00079238	0.301359
TGTACAACGAGGTGAGAGCT	chr7	GET4	GET4_HUMAN	TAC	Y	GET4_Y272	0.00079435	0.3014
TTCAGCAGCGGCACCATCCC	chr7	ZMIZ2	ZMIZ2_HUMAN	AGC	S	ZMIZ2_S573	0.00079435	0.3014
CCGCACCAACCAGCGTAAG	chr22	UPK3A	UPK3A_HUMAN	ACC	T	UPK3A_T188	0.00079454	0.3014
ACTCCACCTTCTGTCCCTG	chr6	MYLIP	MYLIP_HUMAN	ACC	T	MYLIP_T398	0.00079627	0.3014
ACTGCAGCGGCCTCGGTGC	chr7	KRBA1	KRBA1_HUMAN	AGC	S	KRBA1_S711	0.0007967	0.3014
GGAGGTGACAGAGCAGATTC	chrX	VAMP7	VAMP7_HUMAN	ACA	T	VAMP7_T29	0.00079798	0.3014
GGGACACGGTGCCGGGTGGC	chr19	PRSS57	PRS57_HUMAN	ACA	T	PRSS57_T155	0.00079798	0.3014
GGTACCACTCCTCAGAGCG	chr1	CLK2	CLK2_HUMAN	TAC	Y	CLK2_Y7	0.00079798	0.3014
AAAAAATATCTTCAGGCTGT	chr9	ACO1	ACOC_HUMAN	TAT	Y	ACO1_Y336	0.00079994	0.3014
ATCACCAGGCAGAGGTGGG	chr7	NPY	NPY_HUMAN	ACC	T	NPY_T60	0.00079994	0.3014
CAGGTATGGGTTCATAGAA	chr11	CD44	CD44_HUMAN	TAT	Y	CD44_Y79	0.00080049	0.3014
CTCACCTATGCAGCTGACC	chr1	PGM1	PGM1_HUMAN	ACC	T	PGM1_T267	0.00080049	0.3014
GGAGTACCGCATCAGCAAA	chr11	P4HA3	P4HA3_HUMAN	TAC	Y	P4HA3_Y387	0.00080095	0.3014
AGCACCCTTGCCTACTCCCCG	chr16	TRAF7	TRAF7_HUMAN	ACC	T	TRAF7_T65	0.00080318	0.3014
GAAGAAAACAGAAGGCTATC	chr22	SPECC1L	CYTSA_HUMAN	ACA	T	SPECC1L_T1025	0.00080319	0.3014
TGGAGAGTGAAGCTCTCGT	chrX	SLC38A5	S38A5_HUMAN	AGT	S	SLC38A5_S232	0.00080319	0.3014
GGTCAGTGACAAACTGAGA	chr11	TSG101	TS101_HUMAN	AGT	S	TSG101_S235	0.00080525	0.3014
TGTACAAGGTGCTGGAGAGCA	chr1	IL12RB2	I12R2_HUMAN	TAC	Y	IL12RB2_Y767	0.00080525	0.3014
GAAGCCCACCACGGGCCTGT	chr11	ST3GAL4	SIA4C_HUMAN	ACC	T	ST3GAL4_T260	0.00080534	0.3014
CGCACCTGCGAATGTCGACC	chr1	TNFRSF8	TNR8_HUMAN	ACC	T	TNFRSF8_T280	0.00080557	0.3014
CTCCAGCATGGCCGCCATC	chr19	ABCA7	ABCA7_HUMAN	AGC	S	ABCA7_S875	0.00080557	0.3014
TGTCACGCGGGCCCAGGAG	chr20	HELZ2	HELZ2_HUMAN	ACG	T	HELZ2_T2599	0.00080751	0.301445
AATACAATGGGAAGATCCCT	chr15	SEMA7A	SEM7A_HUMAN	TAC	Y	SEMA7A_Y196	0.00080822	0.301445
ATCACTAGCAATGTGTTAC	chrX	AFF2	AFF2_HUMAN	ACT	T	AFF2_T1250	0.00080822	0.301445
GGCACCTTCGCACGGGCCC	chr14	MTA1	MTA1_HUMAN	ACC	T	MTA1_T222	0.00081075	0.301445
GCAACCTTCGGCCATCTGGC	chr19	THOP1	THOP1_HUMAN	ACC	T	THOP1_T597	0.00081312	0.301445
GCAGACGGTGGAGGAGCTG	chr4	TBC1D1	TBCD1_HUMAN	ACG	T	TBC1D1_T1142	0.00081399	0.301445
CCTTAAAACTTCTGACAACC	chr3	SCN10A	SCNAA_HUMAN	ACT	T	SCN10A_T328	0.00081407	0.301445
CTGTATGGCTAAGTGGTGG	chr9	VCP	TERA_HUMAN	TAT	Y	VCP_Y805	0.00081552	0.301445
GACTATGACTATCTGGACC	chr14	TRIM9	TRIM9_HUMAN	TAT	Y	TRIM9_Y60	0.00081552	0.301445
GAGCGCTACATTCAGGTCAG	chr14	DYNC1H1	DYHC1_HUMAN	TAC	Y	DYNC1H1_Y2489	0.00081552	0.301445
GACAGCAACAACAAGCTGGC	chr19	HOMER3	HOME3_HUMAN	AGC	S	HOMER3_S195	0.00081615	0.301445
GACAGCAACAACAAGCTGGC	chr19	HOMER3	HOME3_HUMAN	AGC	S	HOMER3_S159	0.00081615	0.301445
CATCTACGAGGCCATGCGC	chr8	PLEC	PLEC_HUMAN	TAC	Y	PLEC_Y3509	0.00081695	0.301445
AACTACTGCTTATAATGTC	chr12	TAS2R31	T2R31_HUMAN	ACT	T	TAS2R31_T83	0.00081756	0.301445
GCTGGCCACCCTACGTGGCC	chr2	ADRA2B	ADA2B_HUMAN	ACC	T	ADRA2B_T338	0.00081818	0.301445
CCTGAGCCGTGTCTCAGCC	chr11	OTOG	OTOG_HUMAN	AGC	S	OTOG_S1979	0.00081831	0.301445
CCGTGCTAGTCAGGTGAGCT	chr11	SCYL1	SCYL1_HUMAN	AGT	S	SCYL1_S676	0.00081859	0.301445
AGCAGCACCAGGGGAAGCCA	chr19	MUC16	MUC16_HUMAN	AGC	S	MUC16_S616	0.00081979	0.301445
CGCAGGCACCCTCACCGAGC	chr12	IQSEC3	IQEC3_HUMAN	ACC	T	IQSEC3_T394	0.00082047	0.301445
GACGCACCCCACCCAGCCT	chrX	AVPR2	V2R_HUMAN	ACC	T	AVPR2_T347	0.00082164	0.301445
GAGAGCCCTGAAACCAAGT	chr4	FAM184B	F184B_HUMAN	AGC	S	FAM184B_S180	0.00082223	0.301445
TGTATGTCGTAACCTATGT	chr12	CHD4	CHD4_HUMAN	TAT	Y	CHD4_Y802	0.00082223	0.301445
CACTATCGCCTGGTGGACA	chr22	CELSR1	CELR1_HUMAN	TAT	Y	CELSR1_Y602	0.00082413	0.301445
GAAGAGTGAGGGTGAGCGA	chr12	RAD52	RAD52_HUMAN	AGT	S	RAD52_S287	0.00082413	0.301445
GCCTACCGCGTGCTGCACT	chr10	ZFYVE27	ZFY27_HUMAN	TAC	Y	ZFYVE27_Y171	0.00082413	0.301445
TAAGACCTGTCTTCAGAGA	chr11	USP28	UBP28_HUMAN	ACC	T	USP28_T543	0.0008248	0.301445
CGGAGGGAGCAAGTATAGCC	chr1	OTUD7B	OTU7B_HUMAN	AGC	S	OTUD7B_S586	0.00082489	0.301445
AAGGGTGACCCTGCCTCTGC	chr1	NPHP4	NPHP4_HUMAN	ACC	T	NPHP4_T406	0.00082669	0.301445
TAGCTATCCGTATGACTGG	chr1	IARS2	SYIM_HUMAN	TAT	Y	IARS2_Y463	0.00082868	0.301445
TCTATCAAAAAGAAGGTTT	chr6	MYO6	MYO6_HUMAN	TAT	Y	MYO6_Y496	0.00082868	0.301445
AAAGATGAGTTCTGATGGAC	chr12	FOXM1	FOXM1_HUMAN	AGT	S	FOXM1_S191	0.00082912	0.301445
AGTACCTCGGGGGGCGCCC	chr14	VSX2	VSX2_HUMAN	ACC	T	VSX2_T21	0.0008306	0.301445
GGCGACCTCCACGGGTCGC	chr16	NAGPA	NAGPA_HUMAN	ACC	T	NAGPA_T3	0.0008306	0.301445
GGCTATCTAAGCCCAGCCG	chr1	ADGRL4	AGRL4_HUMAN	TAT	Y	ADGRL4_Y538	0.0008306	0.301445
GATACAGGGATGCCAGCCAC	chr6	MICAL1	MICA1_HUMAN	ACA	T	MICAL1_T500	0.00083128	0.301445
AAGACCTTTCTAAGATGCG	chr5	IL12B	IL12B_HUMAN	ACC	T	IL12B_T127	0.00083201	0.301445
GGCACTTACATAAAAATCA	chr1	SPRTN	SPRTN_HUMAN	ACT	T	SPRTN_T208	0.00083201	0.301445
GTGCCTCAGCACAGCAAATC	chr12	MYO1A	MYO1A_HUMAN	AGC	S	MYO1A_S814	0.00083206	0.301445
AGCACCGGCCAGGCCAAGT	chr10	OGDHL	OGDHL_HUMAN	ACC	T	OGDHL_T751	0.00083328	0.301445
TGATAGTGAACAGGATATA	chr5	TNPO1	TNPO1_HUMAN	AGT	S	TNPO1_S339	0.00083344	0.301445
CCAAGTCAGCCCGACTCGGC	chr2	ANKRD39	ANR39_HUMAN	AGT	S	ANKRD39_S58	0.00083377	0.301445
CATAGTGTGGCATGGGCCAT	chr4	CC2D2A	C2D2A_HUMAN	AGT	S	CC2D2A_S804	0.00083474	0.301445
CGCGCAGCCTGCAGGGCCT	chr10	SLC18A3	VACHT_HUMAN	AGC	S	SLC18A3_S183	0.00083549	0.301445
GGGGAGTACAGCTGTGAGGC	chr1	OBSCN	OBSCN_HUMAN	TAC	Y	OBSCN_Y1144	0.00083549	0.301445
GGGGAGTACAGCTGTGAGGC	chr1	OBSCN	OBSCN_HUMAN	TAC	Y	OBSCN_Y1236	0.00083549	0.301445
GGGTACCTCATTTACTTTG	chr20	TMC2	TMC2_HUMAN	TAC	Y	TMC2_Y446	0.00083549	0.301445
TCCGGAGCCGGCTGCAGGC	chr8	PPP1R16A	PP16A_HUMAN	AGC	S	PPP1R16A_S217	0.00083549	0.301445
GGGTACAAATGAAAAACAA	chr12	ANO6	ANO6_HUMAN	ACA	T	ANO6_T88	0.0008356	0.301445
AAGACACAGGAGGCAGTGG	chr17	BECN1	BECN1_HUMAN	ACA	T	BECN1_T406	0.00083691	0.301543
CGGCTACCTGTCCTGGGAC	chr5	ARSI	ARSI_HUMAN	TAC	Y	ARSI_Y17	0.00083752	0.301543
CGCCCACGGACCCACCCAC	chr22	PI4KA	PI4KA_HUMAN	ACG	T	PI4KA_T1615	0.00083777	0.301543
CCTATAGACCCGTGGGCGTCG	chr11	ACY3	ACY3_HUMAN	TAT	Y	ACY3_Y223	0.00083927	0.301543
AAGAGCAAGAAGGGTAAGC	chrX	PQBP1	PQBP1_HUMAN	AGC	S	PQBP1_S190	0.00083993	0.301543
CTTACAAGCACATCTCTCCTG	chr17	POLR2A	RPB1_HUMAN	TAC	Y	POLR2A_Y618	0.00084049	0.301543
ACCAGACGTGCTCCAACAA	chr1	DPT	DERM_HUMAN	ACG	T	DPT_T105	0.0008406	0.301543
CCCCAGCAGCCCGTGGGAC	chr17	INPP5K	INP5K_HUMAN	AGC	S	INPP5K_S357	0.00084086	0.301543
CCATAGCAGCAGCCGTGAG	chr11	C2CD2L	C2C2L_HUMAN	AGC	S	C2CD2L_S494	0.00084337	0.30219
TTCACGCTGGCGCCCAGCC	chr22	TSPO	TSPO_HUMAN	ACG	T	TSPO_T12	0.00084529	0.30219
ATCACTTCCAGCTACTACCG	chr11	RAB1B	RAB1B_HUMAN	ACT	T	RAB1B_T74	0.00084591	0.30219
CGTTATGCCCAGACGCAGC	chr17	BECN1	BECN1_HUMAN	TAT	Y	BECN1_Y256	0.00084591	0.30219
CTGGAGCTTTGTGTCAGCT	chr11	MAP3K11	M3K11_HUMAN	AGC	S	MAP3K11_S780	0.00084591	0.30219
GATTTACTCTGGCAGCTAC	chr18	OSBPL1A	OSBL1_HUMAN	TAC	Y	OSBPL1A_Y934	0.00084641	0.30219
TACACTGACTCAGAGTCTT	chr14	DCAF5	DCAF5_HUMAN	ACT	T	DCAF5_T457	0.00084857	0.302536
TTCACAGAGTACCGGGTGCCT	chr19	ZNF324B	Z324B_HUMAN	ACA	T	ZNF324B_T180	0.00084863	0.302536
TTCAGTCCTAATGTCCTGAAC	chr1	CRP	CRP_HUMAN	AGT	S	CRP_S199	0.00085073	0.303061
GCCACTACCCAGGTACGCC	chr1	PTCH2	PTC2_HUMAN	ACT	T	PTCH2_T455	0.00085289	0.303514
GGGACAGGTCCTTTGGAAC	chr17	PGS1	PGPS1_HUMAN	ACA	T	PGS1_T130	0.00085418	0.303514
AATAGCCGTCCAATACGTT	chr8	PKHD1L1	PKHL1_HUMAN	AGC	S	PKHD1L1_S350	0.00085506	0.303514
ATAACTAATCGAAGTGGAGG	chr2	PLCL1	PLCL1_HUMAN	ACT	T	PLCL1_T848	0.00085598	0.303514
CTGTACGGCCGCCAGGGGG	chr16	PRSS36	POLS2_HUMAN	TAC	Y	PRSS36_Y476	0.00085722	0.303514
GACAGCAAGGTGGATGCCCT	chr11	UBASH3B	UBS3B_HUMAN	AGC	S	UBASH3B_S138	0.00085739	0.303514
TGCTCACGGTTCGAGGGCC	chr3	SLC26A6	S26A6_HUMAN	ACG	T	SLC26A6_T301	0.00085739	0.303514
CTGAGTGACCGTCGGGCTTGC	chr16	NTN3	NET3_HUMAN	AGT	S	NTN3_S366	0.00085848	0.303514
AACACTGTAGAGGAGCCCC	chr3	LSM3	LSM3_HUMAN	ACT	T	LSM3_T13	0.0008586	0.303514
GAGAGCAGTCTCAAACAGC	chr12	WNK1	WNK1_HUMAN	AGC	S	WNK1_S587	0.0008586	0.303514
GAAAGAAACTCCGTTCCTTG	chr14	NEMF	NEMF_HUMAN	ACT	T	NEMF_T943	0.00086046	0.303514
GCTGAGCACCCCGCTGCACG	chr10	ANKRD2	ANKR2_HUMAN	ACC	T	ANKRD2_T249	0.00086046	0.303514
CGACGACACTCCCGTCAACA	chr20	GNAS	GNAS1_HUMAN	ACT	T	GNAS_T321	0.00086112	0.303514
TCAGGCCACACAGTCAGCCC	chr3	NKTR	NKTR_HUMAN	ACA	T	NKTR_T819	0.00086271	0.303514
GAAACACTGAAGGATGAAAG	chrX	ZNF674	ZN674_HUMAN	ACA	T	ZNF674_T114	0.0008637	0.303514
GAAACACTGAAGGATGAAAG	chrX	KRBOX4	KRBX4_HUMAN	ACA	T	KRBOX4_T114	0.0008637	0.303514
GGCAGTGGCCTGCAGAAGC	chr11	ADAMTS15	ATS15_HUMAN	AGT	S	ADAMTS15_S857	0.00086507	0.303514
GTCAGCAAAGCCAAAACCA	chr17	ABR	ABR_HUMAN	AGC	S	ABR_S499	0.00086533	0.303514
GTCAGCAAAGCCAAAACCA	chr17	ABR	ABR_HUMAN	AGC	S	ABR_S536	0.00086533	0.303514
TCCTACATGAACCCCTTCC	chr11	PPFIBP2	LIPB2_HUMAN	TAC	Y	PPFIBP2_Y44	0.00086586	0.303514
CTAAGACGCCAGGACTCCC	chr7	ZNF273	E9PL30_HUMAN	ACG	T	ZNF273_T25	0.00086706	0.303514
CTAAGACGCCAGGACTCCC	chr7	ZNF273	ZN273_HUMAN	ACG	T	ZNF273_T25	0.00086706	0.303514
TGCGCACAGGTGAGGCTTG	chr19	MIER2	MIER2_HUMAN	ACA	T	MIER2_T399	0.00086706	0.303514
TTCCCATACTTTGACCTCTG	chr6	ADGRF5	AGRF5_HUMAN	TAC	Y	ADGRF5_Y874	0.00086706	0.303514
ACTGGAGAGCCTCCGTCACC	chr7	ZNF862	ZN862_HUMAN	AGC	S	ZNF862_S881	0.0008699	0.304031
CTCTACACCGTTCCCATCC	chr7	CAV1	CAV1_HUMAN	TAC	Y	CAV1_Y14	0.0008722	0.304031
CACCATCAGCCTCCTGGTTA	chr1	CD52	CD52_HUMAN	AGC	S	CD52_S12	0.00087534	0.304031
AGGAGCTGGGGCTCTGGTG	chr5	RELL2	RELL2_HUMAN	AGC	S	RELL2_S192	0.00087655	0.304031
ACCTATGGCTGCACAAGGC	chr8	ELP3	ELP3_HUMAN	TAT	Y	ELP3_Y238	0.00087667	0.304031
AGTTTATGGCTTCCAGTGG	chr18	TYMS	TYSY_HUMAN	TAT	Y	TYMS_Y135	0.00087667	0.304031
CCAACCATCCCGTCTCCAGCC	chr17	ATPAF2	ATPF2_HUMAN	ACC	T	ATPAF2_T32	0.00087667	0.304031
GAAAGTGAGGAGGAGGAGG	chr7	NOM1	NOM1_HUMAN	AGT	S	NOM1_S259	0.00087667	0.304031
GTGCTACACGATGGACCCA	chr1	MST1L	MST1L_HUMAN	TAC	Y	MST1L_Y448	0.00087667	0.304031
TCTCTTCACTGTCCTGGTGC	chr1	CHIA	CHIA_HUMAN	ACT	T	CHIA_T156	0.00087667	0.304031
GGCTACACTCGGCCCCCTC	chrX	AR	ANDR_HUMAN	TAC	Y	AR_Y483	0.00087728	0.304031
AGTACTACAACCCGGTGAAAG	chr2	AFF3	AFF3_HUMAN	TAC	Y	AFF3_Y496	0.00087774	0.304031
ACTATGGCGAAGAGGGGGG	chr16	CDH3	CADH3_HUMAN	TAT	Y	CDH3_Y701	0.00087922	0.304031
GCTTCAGTACCCCTCAACC	chr8	EYA1	EYA1_HUMAN	AGT	S	EYA1_S165	0.00087922	0.304031
GCTTCAGTACCCCTCAACC	chr8	EYA1	EYA1_HUMAN	AGT	S	EYA1_S138	0.00087922	0.304031
GCTTCAGTACCCCTCAACC	chr8	EYA1	EYA1_HUMAN	AGT	S	EYA1_S49	0.00087922	0.304031
GCTTCAGTACCCCTCAACC	chr8	EYA1	EYA1_HUMAN	AGT	S	EYA1_S171	0.00087922	0.304031
CGCACCCTGGCCGAGCTGTAT	chr14	CDH24	CAD24_HUMAN	ACC	T	CDH24_T806	0.00087992	0.304056
CTCACCCACAAGGTACTGCG	chr5	ZNF366	ZN366_HUMAN	ACC	T	ZNF366_T442	0.00088482	0.304396
CTGACTTGGGGTGTGCTGC	chr6	SLC35B2	S35B2_HUMAN	ACT	T	SLC35B2_T125	0.00088482	0.304396
CTGACTTGGGGTGTGCTGC	chr6	SLC35B2	S35B2_HUMAN	ACT	T	SLC35B2_T32	0.00088482	0.304396
GCAGTACGGTGAGTAGGGA	chr14	CCDC88C	DAPLE_HUMAN	TAC	Y	CCDC88C_Y1566	0.00088482	0.304396
TAACTACTTAGAGAAGAAC	chr4	C4orf17	CD017_HUMAN	TAC	Y	C4orf17_Y70	0.00088482	0.304396
TACTACCTGCTGGCCTGTG	chr17	MYO18A	MY18A_HUMAN	TAC	Y	MYO18A_Y600	0.00088482	0.304396
GAGACGGTGGAGTTCTGCACT	chr8	PHYHIP	PHYIP_HUMAN	ACG	T	PHYHIP_T107	0.00088531	0.304396
GAGCTGTACTCAGAGGGCCT	chr1	CNKSR1	CNKR1_HUMAN	TAC	Y	CNKSR1_Y665	0.00088748	0.304843
GCTTGAGTCTCCCCACCAA	chr14	AP5M1	AP5M1_HUMAN	AGT	S	AP5M1_S255	0.00088787	0.304843
GCCAACTACCCCAATGAAGA	chr12	MED13L	MD13L_HUMAN	TAC	Y	MED13L_Y2012	0.00088964	0.305234
CGGGGGCACCCGTTGCCAGC	chr9	CRB2	CRUM2_HUMAN	ACC	T	CRB2_T179	0.00089086	0.305436
GGCTCCTATGAGGTGATGCG	chr19	CAPN12	CAN12_HUMAN	TAT	Y	CAPN12_Y192	0.0008918	0.305479
CTGTTGTACACCATGCTGGC	chr6	RPS6KA2	KS6A2_HUMAN	TAC	Y	RPS6KA2_Y602	0.00089288	0.305479
TGGGTACCGCTCAGCTCTG	chr1	SEC16B	SC16B_HUMAN	TAC	Y	SEC16B_Y754	0.00089288	0.305479
CAAACGCTAAAAGTCATCTC	chr3	YEATS2	YETS2_HUMAN	ACG	T	YEATS2_T898	0.00089396	0.305633
CGATTACCGAGAACGGGCG	chr6	TTBK1	TTBK1_HUMAN	TAC	Y	TTBK1_Y695	0.00089576	0.305635
TTTATCGGGTAAGGAGGCCT	chr1	PAQR6	PAQR6_HUMAN	TAT	Y	PAQR6_Y202	0.00089828	0.305635
TGGACACCGCCCCAAGATA	chr1	MYBPHL	MBPHL_HUMAN	ACA	T	MYBPHL_T167	0.00089861	0.305635
TGTTCACCTATCGACCTTG	chr8	BMP1	BMP1_HUMAN	ACC	T	BMP1_T179	0.00089861	0.305635
GAGACTCTGGAGGAGCTGGAC	chr19	PDE4A	PDE4A_HUMAN	ACT	T	PDE4A_T234	0.00089875	0.305635
CTTACACTATGATGTTTGAGT	chr8	RNF139	RN139_HUMAN	TAC	Y	RNF139_Y485	0.00090044	0.305635
CAGACAGCCCTGCGGGCGG	chr19	RINL	RINL_HUMAN	ACA	T	RINL_T381	0.0009016	0.305635
CATACCAGGTGGGTCATGC	chr17	PCYT2	PCY2_HUMAN	TAC	Y	PCYT2_Y322	0.0009016	0.305635
CATACCAGGTGGGTCATGC	chr17	PCYT2	PCY2_HUMAN	TAC	Y	PCYT2_Y244	0.0009016	0.305635
CATACCAGGTGGGTCATGC	chr17	PCYT2	PCY2_HUMAN	TAC	Y	PCYT2_Y290	0.0009016	0.305635
TACTACTACGTGCGCGCCT	chr1	DHCR24	DHC24_HUMAN	TAC	Y	DHCR24_Y50	0.0009016	0.305635
GGCACTGATGAGGTGGGTCT	chr11	KAT5	KAT5_HUMAN	ACT	T	KAT5_T195	0.00090218	0.305635
TGGCCAGTGGGGGTGGTGT	chr19	LRRC4B	LRC4B_HUMAN	AGT	S	LRRC4B_S640	0.00090218	0.305635
GAGTACAAGAGGCTCATGT	chr9	SARDH	SARDH_HUMAN	TAC	Y	SARDH_Y165	0.00090369	0.305932
GCCAGCGAGGGCTGCACCG	chr5	IRX2	IRX2_HUMAN	AGC	S	IRX2_S457	0.00090801	0.306407
GGAGCTGACACGGGTCAGCA	chr3	XIRP1	XIRP1_HUMAN	ACA	T	XIRP1_T1530	0.00090801	0.306407
CCGAGTCAAATTATATTCC	chr8	CDH17	CAD17_HUMAN	AGT	S	CDH17_S45	0.00090974	0.306407
GACTACGTGGCAACAGGCC	chr14	EML5	EMAL5_HUMAN	TAC	Y	EML5_Y741	0.00090974	0.306407
GACTATGTGTGCAGAGCTG	chr19	KIRREL2	KIRR2_HUMAN	TAT	Y	KIRREL2_Y373	0.00090974	0.306407
TCTAGCGTATCAAACGTGC	chr15	STARD9	STAR9_HUMAN	AGC	S	STARD9_S1461	0.00090974	0.306407
GCGGTATAATCCCCAGCGC	chr8	CYP11B2	C11B2_HUMAN	TAT	Y	CYP11B2_Y423	0.00091001	0.306407
TACACGGAGCACAGCACCG	chr9	SPTAN1	SPTN1_HUMAN	ACG	T	SPTAN1_T2283	0.00091125	0.306407
GACAGCAGATCCTGCCAAGG	chr5	FBN2	FBN2_HUMAN	AGC	S	FBN2_S1486	0.00091134	0.306407
GTCAGCAGCGCCACCGAGAA	chr15	PCSK6	PCSK6_HUMAN	AGC	S	PCSK6_S370	0.00091197	0.306407
AACACCACGTTGGGGGAAGAA	chr6	SLC22A7	S22A7_HUMAN	ACC	T	SLC22A7_T92	0.00091206	0.306407
GACACGCACCTGCGCATCC	chr19	GAMT	GAMT_HUMAN	ACG	T	GAMT_T32	0.00091341	0.306648
GACTATGAAGATGATGAGG	chr6	DDX39B	DX39B_HUMAN	TAT	Y	DDX39B_Y13	0.00091665	0.307106
TCTATCCTGGTGAGTATGGGT	chr19	TSEN34	SEN34_HUMAN	TAT	Y	TSEN34_Y247	0.00091665	0.307106
AGTAACAGGGAAAAACAGA	chr3	FGD5	FGD5_HUMAN	ACA	T	FGD5_T1124	0.00091718	0.307106
TGTGACAGGCTTCTATCCA	chr6	HLA-DOB	DOB_HUMAN	ACA	T	HLA-DOB_T146	0.00091951	0.307106
GCTATCCAGCTCAGCCTGAT	chr13	PROSER1	PRSR1_HUMAN	TAT	Y	PROSER1_Y914	0.0009196	0.307106
AAACAAAAGCTATTACAATG	chr13	ARHGEF7	ARHG7_HUMAN	AGC	S	ARHGEF7_S270	0.00092206	0.307106
AAACAAAAGCTATTACAATG	chr13	ARHGEF7	ARHG7_HUMAN	AGC	S	ARHGEF7_S249	0.00092206	0.307106
CAACCACTGAATTGGAAGA	chr5	IQGAP2	IQGA2_HUMAN	ACT	T	IQGAP2_T63	0.00092264	0.307106
CAAGAGAACGTGCACTAACC	chr3	SEMA5B	SEM5B_HUMAN	ACG	T	SEMA5B_T821	0.0009241	0.307106
CAAGAGAACGTGCACTAACC	chr3	SEMA5B	SEM5B_HUMAN	ACG	T	SEMA5B_T879	0.0009241	0.307106
CATACACCCAATGGCAGGAT	chr2	ZNF2	ZNF2_HUMAN	ACA	T	ZNF2_T129	0.0009241	0.307106
GTGACGCTGTCATCCATCC	chr9	TAF1L	TAF1L_HUMAN	ACG	T	TAF1L_T1403	0.0009241	0.307106
TTCACGGTAGGCTGATGGTC	chr8	DEPTOR	DPTOR_HUMAN	ACG	T	DEPTOR_T332	0.0009241	0.307106
TAACAGCTTGAGGACTTAC	chr8	PDP1	PDP1_HUMAN	AGC	S	PDP1_S211	0.00092422	0.307106
CCTACATCAACGGTGAGCC	chr17	MRC2	MRC2_HUMAN	TAC	Y	MRC2_Y284	0.00092588	0.307106
TGAGTACGAGCGGGCCCGG	chr20	PRPF6	PRP6_HUMAN	TAC	Y	PRPF6_Y658	0.00092588	0.307106
CACAGACCAAGAACTCAGG	chr22	TNRC6B	TNR6B_HUMAN	ACC	T	TNRC6B_T660	0.0009259	0.307106
GACAGCACCTTCGCAGAGC	chr19	DOCK6	DOCK6_HUMAN	AGC	S	DOCK6_S1545	0.00092638	0.307106
CCACCACTGGGACAATACC	chr5	ZNF608	ZN608_HUMAN	ACT	T	ZNF608_T762	0.00092751	0.307106
TCGTGACCGGCCTAGGCAT	chr17	COA3	COA3_HUMAN	ACC	T	COA3_T60	0.00092751	0.307106
GGGGAGCGGGTGTGGGGTA	chr19	ZNF784	ZN784_HUMAN	AGC	S	ZNF784_S299	0.00092854	0.307106
TCCGCCTACACCTGGGTCAG	chr11	SLC35C1	FUCT1_HUMAN	TAC	Y	SLC35C1_Y337	0.00092874	0.307106
ACTACAGTGATGGTGAGCCT	chr3	XYLB	XYLB_HUMAN	TAC	Y	XYLB_Y213	0.00093154	0.307346
TCCCCAGCGGAGTACTTTC	chr4	PPP3CA	PP2BA_HUMAN	AGC	S	PPP3CA_S434	0.00093154	0.307346
CCTGGACACCGGGCGCAGGA	chr16	CORO1A	COR1A_HUMAN	ACC	T	CORO1A_T412	0.00093178	0.307346
AACAGCAAAATTAACCCGCC	chr4	FAM184B	F184B_HUMAN	AGC	S	FAM184B_S7	0.00093326	0.307346
GCTATATTAAACTGAGGACG	chr6	TEAD3	TEAD3_HUMAN	TAT	Y	TEAD3_Y76	0.00093326	0.307346
GCAGGGGAGCTGAGCCTTCC	chr19	MPND	MPND_HUMAN	AGC	S	MPND_S471	0.00093502	0.307346
GCAGGCAACACGGGCGGCGC	chr14	SYNE3	SYNE3_HUMAN	ACA	T	SYNE3_T381	0.00093554	0.307346
GGCAGCCCTGCTGTCCATC	chr16	ZNF469	ZN469_HUMAN	AGC	S	ZNF469_S1770	0.00093554	0.307346
AATAGTCGTGGTGTGTCTCG	chr11	CAPRIN1	CAPR1_HUMAN	AGT	S	CAPRIN1_S607	0.00093665	0.307346
GGCTCAGCTCCACGAGGTG	chr16	ADCY7	ADCY7_HUMAN	AGC	S	ADCY7_S557	0.00093665	0.307346
TGCACAGACATAGCCTCTC	chr16	DDX28	DDX28_HUMAN	ACA	T	DDX28_T454	0.00093665	0.307346
TACACAGAAATTAGAGCTC	chr3	ATR	ATR_HUMAN	ACA	T	ATR_T909	0.00093718	0.307346
ACTATGACATCGCCCTCATG	chr11	TMPRSS13	TMPSD_HUMAN	TAT	Y	TMPRSS13_Y413	0.00093836	0.307346
CTGAGCAGCGACTACCCAC	chr12	ACAD10	ACD10_HUMAN	AGC	S	ACAD10_S1021	0.00093836	0.307346
TGTACACCACCAAGTCTCCG	chr19	RYR1	RYR1_HUMAN	TAC	Y	RYR1_Y3219	0.00094015	0.307724
GCGACACAGGTGAGGGCCC	chr8	RAB2A	RAB2A_HUMAN	ACA	T	RAB2A_T15	0.00094151	0.30796
ACTATGGTAACCAGACACTCC	chr6	FOXO3	FOXO3_HUMAN	TAT	Y	FOXO3_Y465	0.00094367	0.308371
AATACACAGCTGGCACAAA	chr3	GOLGA4	GOGA4_HUMAN	ACA	T	GOLGA4_T2003	0.00094499	0.308371
CAGAAGCTATGATAAACCT	chr8	C8orf34	CH034_HUMAN	AGC	S	C8orf34_S169	0.00094499	0.308371
CGAGTACCCCGAGAGCTCG	chr12	KCNA1	KCNA1_HUMAN	TAC	Y	KCNA1_Y159	0.00094583	0.308371
CGGAGCAGCAAGAACGTGTG	chr12	ACACB	ACACB_HUMAN	AGC	S	ACACB_S676	0.00094799	0.308371
ATTATGGGTTTACCATCAGC	chrX	TENM1	TEN1_HUMAN	TAT	Y	TENM1_Y914	0.00094885	0.308371
CAGACACCCCTGTGCACCG	chr7	NCAPG2	CNDG2_HUMAN	ACC	T	NCAPG2_T1001	0.00094885	0.308371
CCTATAAATGTAATGACTG	chr8	ZNF34	ZNF34_HUMAN	TAT	Y	ZNF34_Y363	0.00094885	0.308371
CCTATAAATGTAATGACTG	chr3	ZNF662	ZN662_HUMAN	TAT	Y	ZNF662_Y388	0.00094885	0.308371
AGCTACTATCACCCGGTCTT	chr19	CHST8	CHST8_HUMAN	TAT	Y	CHST8_Y279	0.00094914	0.308371
AAATTACTTACAAATACAC	chr18	DSG2	DSG2_HUMAN	ACT	T	DSG2_T86	0.00095015	0.308414
AAGTGGTACCACCACTGCAG	chr17	SYNRG	SYNRG_HUMAN	ACC	T	SYNRG_T256	0.0009516	0.308414
CTGACCCGAGCTCTGCCACT	chr3	LMLN	LMLN_HUMAN	ACC	T	LMLN_T617	0.00095231	0.308414
AATTACACGAATCGAGATC	chr4	BST1	BST1_HUMAN	ACA	T	BST1_T220	0.00095246	0.308414
GCCTGACTGCCATCCAGGT	chr17	FASN	FAS_HUMAN	ACT	T	FASN_T557	0.00095246	0.308414
AGTATGACAAATATGGAGAAA	chr2	DNAJC10	DJC10_HUMAN	TAT	Y	DNAJC10_Y96	0.00095419	0.308588
GATCGTGACAGTTAAGACCC	chr1	PGM1	PGM1_HUMAN	ACA	T	PGM1_T6	0.00095447	0.308588
AGAGAGCACTAGACTAAAGG	chr5	TTC1	TTC1_HUMAN	ACT	T	TTC1_T117	0.00095555	0.308588
CACAGCCTGGGCCACCCTC	chr2	SIX2	SIX2_HUMAN	AGC	S	SIX2_S245	0.00095555	0.308588
CCTCACCATGGGTAGGGCG	chr4	GSX2	GSX2_HUMAN	ACC	T	GSX2_T190	0.00095664	0.308612
GCTATTGTAAAGGAAACCCT	chr6	RIOK1	RIOK1_HUMAN	TAT	Y	RIOK1_Y234	0.0009569	0.308612
CTTAGCTTTCAAGAAAAAGC	chr14	PPP4R3A	P4R3A_HUMAN	AGC	S	PPP4R3A_S83	0.00095822	0.308832
AGTATCACCTGGGTAGGAAAC	chr2	DNAJC5G	DNJ5G_HUMAN	TAT	Y	DNAJC5G_Y50	0.00096131	0.308956
CAACGGCAGCAGCCTCTGCA	chr11	FLRT1	FLRT1_HUMAN	AGC	S	FLRT1_S644	0.00096288	0.308956
GGCAGTGGGGCAGGTGACT	chr17	FOXN1	FOXN1_HUMAN	AGT	S	FOXN1_S592	0.00096312	0.308956
GCACCAGTGGCTTCAGCGG	chrX	TRO	TROP_HUMAN	AGT	S	TRO_S1384	0.00096388	0.308956
TGTCCTAAGCTGTGTCAAGA	chr1	MTOR	MTOR_HUMAN	AGC	S	MTOR_S422	0.00096495	0.308956
AAGACAGAAGCCCTGAGGA	chr17	KIF1C	KIF1C_HUMAN	ACA	T	KIF1C_T465	0.00096518	0.308956
TAAACACTGCTCGCCTCTT	chrX	TMLHE	TMLH_HUMAN	ACT	T	TMLHE_T413	0.00096537	0.308956
AGCACCCACGCTGGGCCGTC	chr17	SLC52A1	S52A1_HUMAN	ACG	T	SLC52A1_T5	0.00096561	0.308956
CTGGCAGTCCAGGCAACCC	chr6	LAMA2	LAMA2_HUMAN	AGT	S	LAMA2_S1516	0.00096744	0.308956
CCGAGACAGCGGCAGCGAGC	chr5	PURA	PURA_HUMAN	AGC	S	PURA_S6	0.0009678	0.308956
CTCAGCCAGTGCATCTAATC	chr1	DR1	NC2B_HUMAN	AGT	S	DR1_S159	0.0009678	0.308956
CAGCCAGCCACTGCCCTGG	chr9	PGM5	PGM5_HUMAN	AGC	S	PGM5_S122	0.00096921	0.308956
CATATGAGGGTGGGGGTCCTG	chr6	ZBTB22	ZBT22_HUMAN	TAT	Y	ZBTB22_Y387	0.00097006	0.308956
CTGACTCCGCAATCAACCA	chr2	TFPI	TFPI1_HUMAN	ACT	T	TFPI_T199	0.00097006	0.308956
GCCACGGAGCTCACCCACG	chr11	PSMC3	PRS6A_HUMAN	ACG	T	PSMC3_T413	0.00097068	0.308956
GCGTGACCGGTGAGGCTGC	chr11	DDB1	DDB1_HUMAN	ACC	T	DDB1_T20	0.00097068	0.308956
AGCCAAGACCGGCGCACAAG	chr20	KIF3B	KIF3B_HUMAN	ACC	T	KIF3B_T255	0.00097081	0.308956
TATGCAGTAAGTGTGGTGA	chr7	KIAA1324L	K132L_HUMAN	AGT	S	KIAA1324L_S121	0.00097117	0.308956
AAACAAAACCTCTCAGATGT	chr22	MOV10L1	M10L1_HUMAN	ACC	T	MOV10L1_T359	0.00097347	0.308956
ACAAGCCAGGTACCATTGC	chr1	FLG	FILA_HUMAN	AGC	S	FLG_S280	0.00097347	0.308956
GTAATACAGAAATTATGCC	chr12	C2CD5	C2CD5_HUMAN	ACA	T	C2CD5_T709	0.00097347	0.308956
AAGTCCTATAATTTAAAGCC	chr10	HECTD2	HECD2_HUMAN	TAT	Y	HECTD2_Y597	0.00097352	0.308956
GAAACTAATGAAACTGTTA	chr16	ZC3H7A	Z3H7A_HUMAN	ACT	T	ZC3H7A_T296	0.00097352	0.308956
CGCAGCCCCCACCACGCGCT	chr10	ZNF503	ZN503_HUMAN	AGC	S	ZNF503_S591	0.00097393	0.308956
CTTACAAAGTTTCCTCGCA	chr15	PYGO1	PYGO1_HUMAN	TAC	Y	PYGO1_Y11	0.00097718	0.309339
GAGACTGAGAGGTGAGGCC	chr9	RALGDS	GNDS_HUMAN	ACT	T	RALGDS_T636	0.00097825	0.309339
TGCACACAGATCTCCATGT	chr6	BVES	POPD1_HUMAN	ACA	T	BVES_T285	0.00097961	0.309339
GAGTACTACCCGGCCTTCC	chr19	SIN3B	SIN3B_HUMAN	TAC	Y	SIN3B_Y847	0.00097963	0.309339
TGGACCGTGTCCCTAGGCCTG	chr6	GPR6	GPR6_HUMAN	ACC	T	GPR6_T194	0.00098041	0.309339
GATATATTTACAGGCTGGCTC	chr15	BCL2A1	B2LA1_HUMAN	TAT	Y	BCL2A1_Y8	0.00098257	0.309339
GATCAGCCAGAGTGCACTT	chr2	INO80D	IN80D_HUMAN	AGC	S	INO80D_S771	0.00098273	0.309339
AGTCAGTAGGAAGCAGGCC	chr16	HIRIP3	HIRP3_HUMAN	AGT	S	HIRIP3_S188	0.00098408	0.309339
ATTATCACAGGTTGGGCCA	chr15	HERC2	HERC2_HUMAN	TAT	Y	HERC2_Y4226	0.00098408	0.309339
CGTTGTCACTGACGCTGCCC	chr17	GAS2L2	GA2L2_HUMAN	ACT	T	GAS2L2_T73	0.00098408	0.309339
CTTAAGCCGGCAAACCAAG	chr1	PROX1	PROX1_HUMAN	AGC	S	PROX1_S11	0.00098408	0.309339
GGCAGCATCATCGCGAAGG	chr16	DNASE1L2	DNSL2_HUMAN	AGC	S	DNASE1L2_S44	0.00098408	0.309339
CTCAGTGATCCTACCTACC	chr11	STIP1	STIP1_HUMAN	AGT	S	STIP1_S148	0.00098473	0.309339
GGTACTCAGAACAAAGGTTT	chr4	NUP54	NUP54_HUMAN	ACT	T	NUP54_T56	0.00098537	0.309339
GTCAGTCTGGGCATTTATGA	chr10	MALRD1	MALR1_HUMAN	AGT	S	MALRD1_S796	0.00098537	0.309339
TGCTTACCCCATAACTTGT	chr1	GMEB1	GMEB1_HUMAN	TAC	Y	GMEB1_Y95	0.00098537	0.309339
TTTACCTCAGTGAGTGCTGC	chr2	ABCB6	ABCB6_HUMAN	TAC	Y	ABCB6_Y424	0.00098689	0.309493
GTTCACTCCCGCCAGCAAC	chr1	FCRL6	FCRL6_HUMAN	ACT	T	FCRL6_T302	0.00098714	0.309493
TACAGTGAGGAGGAGGAGC	chr3	DHX30	DHX30_HUMAN	AGT	S	DHX30_S1009	0.00098812	0.3096
CTCCTCTATTCCCCTGTCGC	chr8	FER1L6	FR1L6_HUMAN	TAT	Y	FER1L6_Y742	0.00098905	0.30969
CTGACTAGCTTATATGCTT	chr1	RYR2	RYR2_HUMAN	ACT	T	RYR2_T3135	0.00099121	0.310166
AGAAGTTGGTTCTGGGAAGA	chr12	CLEC12B	CL12B_HUMAN	AGT	S	CLEC12B_S214	0.00099338	0.310644
AGAAGAGAGCTACCCTGCTA	chr14	PTPN21	PTN21_HUMAN	AGC	S	PTPN21_S221	0.00099407	0.310659
ACAACACTTCTGGATCTTA	chr14	KLHDC2	KLDC2_HUMAN	ACT	T	KLHDC2_T403	0.00099507	0.310717
GGATACCCTCCCGAGTGCC	chr1	YOD1	OTU1_HUMAN	TAC	Y	YOD1_Y93	0.00099554	0.310717
GTTCTCCACCATGACTATTT	chr11	SLC22A24	S22AO_HUMAN	ACC	T	SLC22A24_T210	0.00099938	0.311221
ATTACCGGAAAGGAGGGAAA	chr15	IGF1R	IGF1R_HUMAN	TAC	Y	IGF1R_Y1165	0.0010009	0.311221
ATTACCGGAAAGGAGGGAAA	chr15	IGF1R	IGF1R_HUMAN	TAC	Y	IGF1R_Y1166	0.0010009	0.311221
GCAATACCAGGTTCAGTTC	chr9	GLE1	GLE1_HUMAN	TAC	Y	GLE1_Y637	0.0010009	0.311221
CTGTTATTACAGCATCGGA	chr12	CPM	CBPM_HUMAN	TAT	Y	CPM_Y139	0.0010012	0.311221
GATTAGCAATGGAGCCTAT	chr5	MAST4	MAST4_HUMAN	AGC	S	MAST4_S577	0.0010023	0.311221
GCCACTGTTATGATACCCC	chr20	NCOA6	NCOA6_HUMAN	ACT	T	NCOA6_T181	0.0010023	0.311221
TATAGGTATACTGTGTGGGT	chrX	IDS	IDS_HUMAN	TAT	Y	IDS_Y499	0.0010023	0.311221
TGTGACAGAGGGGGCTTGG	chr3	SUSD5	SUSD5_HUMAN	ACA	T	SUSD5_T377	0.0010042	0.31132
GCCACCCTGGCAGAGCAGC	chr18	FHOD3	FHOD3_HUMAN	ACC	T	FHOD3_T75	0.0010062	0.31132
GCCACCAGTTACCTCCTCA	chr1	FNDC7	FNDC7_HUMAN	ACC	T	FNDC7_T56	0.0010063	0.31132
CCAGCAGCTATAATCAAGG	chr3	SYNPR	SYNPR_HUMAN	AGC	S	SYNPR_S221	0.0010066	0.31132
ACCACATTCGTGTCCAAGT	chr12	KCNH3	KCNH3_HUMAN	ACA	T	KCNH3_T283	0.0010074	0.31132
ACAAACAAATTATGACCGT	chr8	ASAH1	ASAH1_HUMAN	ACA	T	ASAH1_T319	0.0010085	0.31132
ACAAACAAATTATGACCGT	chr8	ASAH1	ASAH1_HUMAN	ACA	T	ASAH1_T335	0.0010085	0.31132
GAGAGTGAGGGCGAGAAGGA	chr16	CCNF	CCNF_HUMAN	AGT	S	CCNF_S621	0.0010087	0.31132
GGGGACACTCTGTGACTAT	chr10	ZSWIM8	ZSWM8_HUMAN	ACA	T	ZSWIM8_T913	0.0010087	0.31132
GCAGAGCTGCCAGCTGTGC	chr21	PRDM15	PRD15_HUMAN	AGC	S	PRDM15_S1226	0.0010097	0.31132
GCCAGCCAGGAGTGGCGGG	chr3	CPNE9	CPNE9_HUMAN	AGC	S	CPNE9_S47	0.0010097	0.31132
GAGAGCGGCGCGAACCCCGC	chrX	ZXDA	ZXDA_HUMAN	AGC	S	ZXDA_S128	0.0010128	0.312077
GACAGCGAGGTCCACAGCTG	chr15	HERC2	HERC2_HUMAN	AGC	S	HERC2_S728	0.0010142	0.312111
TTCGGCTACTGTCAGCTGGA	chr9	TNC	TENA_HUMAN	ACT	T	TNC_T1727	0.0010142	0.312111
TACACAGTGGTCAAGCGAG	chrX	USP9X	USP9X_HUMAN	AGT	S	USP9X_S1872	0.001015	0.312159
GCCAGCCACCAGGTAGCAGTG	chr7	TRRAP	TRRAP_HUMAN	AGC	S	TRRAP_S3630	0.0010158	0.312206
AATACGTTCAGTCCCAGCA	chr17	SMARCD2	SMRD2_HUMAN	ACG	T	SMARCD2_T201	0.0010171	0.312354
TGACACAACATATGTGCCA	chr15	LCMT2	TYW4_HUMAN	ACA	T	LCMT2_T631	0.0010178	0.312354
CTTCAGCCGCATGAGTGAG	chr16	CORO1A	COR1A_HUMAN	AGC	S	CORO1A_S240	0.0010193	0.312354
TGGAACAGTCACCTCGTAC	chr19	CIC	CIC_HUMAN	ACA	T	CIC_T1028	0.0010196	0.312354
GCTGTGTACCGTGCACTGTC	chr17	PLEKHH3	PKHH3_HUMAN	ACC	T	PLEKHH3_T407	0.0010203	0.312354
GGCTGTGACTTTCACCCAGG	chr19	ZNF805	ZN805_HUMAN	ACT	T	ZNF805_T21	0.0010203	0.312354
CGAGGTCAGCCCCAAACTAC	chr1	RNF115	RN115_HUMAN	AGC	S	RNF115_S30	0.0010208	0.312354
GAGAGTCACGCAAATGACT	chr2	DNER	DNER_HUMAN	AGT	S	DNER_S312	0.0010226	0.312707
GGAACAACTGAATTTGCAAGT	chr2	CLIP4	CLIP4_HUMAN	ACA	T	CLIP4_T304	0.0010258	0.313095
GAGAATGAGTGTAATTGTTC	chr3	ATP11B	AT11B_HUMAN	AGT	S	ATP11B_S580	0.0010277	0.313095
GGATATGAAGCAGTGAAGG	chr10	CYP2C18	CP2CI_HUMAN	TAT	Y	CYP2C18_Y80	0.0010277	0.313095
GAAGACCACCTTGGCAATGC	chr19	NLRP13	NAL13_HUMAN	ACC	T	NLRP13_T243	0.001028	0.313095
GGGCCCTATGCCAAGGAGTC	chr1	CHIA	CHIA_HUMAN	TAT	Y	CHIA_Y294	0.0010301	0.313095
AAATGCAACTATTGTGTTTC	chr12	SLC15A5	S15A5_HUMAN	ACT	T	SLC15A5_T205	0.0010303	0.313095
CCTTTATGGTAAGTGGATA	chr12	CELA1	CELA1_HUMAN	TAT	Y	CELA1_Y5	0.0010306	0.313095
ATACACCCAGCTCTGGAAC	chr1	TNFRSF1B	TNR1B_HUMAN	ACC	T	TNFRSF1B_T84	0.0010316	0.313095
CTGAGCCAGAAAGCTGAGC	chr20	SPATA25	SPT25_HUMAN	AGC	S	SPATA25_S48	0.0010316	0.313095
AGAACACTACAGGTGAGTA	chr10	EPC1	EPC1_HUMAN	ACA	T	EPC1_T642	0.0010324	0.313095
TTCACAAGACTTGGACAGGT	chr1	RER1	RER1_HUMAN	ACA	T	RER1_T23	0.0010324	0.313095
GGCAGCATCAGTGGGCCCA	chr15	SLC12A1	S12A1_HUMAN	AGC	S	SLC12A1_S120	0.0010344	0.313095
CTCCACCGGCTGGAGCTGC	chr13	HS6ST3	H6ST3_HUMAN	ACC	T	HS6ST3_T202	0.0010352	0.313095
CTCCACCGGCTGGAGCTGC	chr2	HS6ST1	H6ST1_HUMAN	ACC	T	HS6ST1_T143	0.0010352	0.313095
AGTATCAGAGGCAGCAGCTCC	chr12	SMARCC2	SMRC2_HUMAN	TAT	Y	SMARCC2_Y922	0.0010366	0.313095
CACTACAAAAAGCTGGCCG	chr17	UBTF	UBF1_HUMAN	TAC	Y	UBTF_Y615	0.0010373	0.313095
GGGGACCCCCAGGCACTCC	chr11	B4GALNT4	B4GN4_HUMAN	ACC	T	B4GALNT4_T487	0.0010373	0.313095
TTCACTAACTATAACTGGC	chr17	ENGASE	ENASE_HUMAN	ACT	T	ENGASE_T302	0.0010388	0.313095
GCAAGTGCCTGGAAGAAAT	chr14	CHD8	CHD8_HUMAN	AGT	S	CHD8_S794	0.0010408	0.313095
GCTATGCCAAATATCGTTAC	chr6	PAQR8	PAQR8_HUMAN	TAT	Y	PAQR8_Y196	0.0010408	0.313095
TGGACGACGCTGAAGGGGC	chr19	MEGF8	MEGF8_HUMAN	ACG	T	MEGF8_T434	0.0010408	0.313095
GCCACCCTGAGCCCTAGAA	chr16	TMEM219	TM219_HUMAN	ACC	T	TMEM219_T169	0.0010409	0.313095
CCAGCCCACCAGCCTTGCCC	chr19	MBOAT7	MBOA7_HUMAN	ACC	T	MBOAT7_T462	0.0010413	0.313095
GGGCAGCTACATCTATGAC	chr14	CRIP2	CRIP2_HUMAN	AGC	S	CRIP2_S74	0.0010431	0.313095
GGGCAGCTACATCTATGAC	chr14	CRIP2	CRIP2_HUMAN	AGC	S	CRIP2_S195	0.0010431	0.313095
GGCACTGTGCTTGCCGCCC	chr16	E4F1	E4F1_HUMAN	ACT	T	E4F1_T735	0.0010437	0.313095
CCAGCACAGCAGGAGAGGA	chr11	RNF214	RN214_HUMAN	ACA	T	RNF214_T115	0.0010452	0.313095
AAGTACCTAGATAGGGAGT	chr15	WDR93	WDR93_HUMAN	TAC	Y	WDR93_Y340	0.0010461	0.313095
AAGTCACCATCGCACAGGG	chr6	HIST1H2AJ	H2A1J_HUMAN	ACC	T	HIST1H2AJ_T102	0.0010474	0.313095
AATACTTAGATGAACCTTTC	chr3	SCN10A	SCNAA_HUMAN	TAC	Y	SCN10A_Y600	0.0010489	0.313095
ACATTACAGGACATATCAC	chr10	SLC25A28	MFRN2_HUMAN	ACA	T	SLC25A28_T302	0.0010489	0.313095
CAGCATGAGTCAGCAGCGGC	chr2	E2F6	E2F6_HUMAN	AGT	S	E2F6_S2	0.0010489	0.313095
GACAACTATGGTGCAGGCC	chr1	PRAMEF12	PRA12_HUMAN	ACT	T	PRAMEF12_T54	0.0010489	0.313095
AATACCAGGGCCCTTGTGGC	chr12	MVK	KIME_HUMAN	ACC	T	MVK_T243	0.0010517	0.313095
AATTTCTACCAGAACACTGT	chr1	RNASEL	RN5A_HUMAN	TAC	Y	RNASEL_Y655	0.0010529	0.313095
AAATATGCCCACTTGAATA	chr1	KHDRBS1	KHDR1_HUMAN	TAT	Y	KHDRBS1_Y220	0.0010531	0.313095
GTCAGCTTGCGCTACAGCG	chr1	ADAMTS4	ATS4_HUMAN	AGC	S	ADAMTS4_S758	0.0010539	0.313095
CTCACCTTTCATAAAATGG	chrX	CYBB	CY24B_HUMAN	ACC	T	CYBB_T99	0.0010556	0.313095
CTCCAGCTCAGGCCGGGCC	chr17	MLLT6	AF17_HUMAN	AGC	S	MLLT6_S415	0.001056	0.313095
AATATCCTGGCGAGATCAGG	chr11	SLC6A5	SC6A5_HUMAN	TAT	Y	SLC6A5_Y388	0.0010571	0.313095
TCCCAACAACCTTTGAGAA	chr3	APOD	APOD_HUMAN	ACA	T	APOD_T54	0.0010571	0.313095
GAGCACCAGTGGTTTCTGCC	chr12	KRT77	K2C1B_HUMAN	AGT	S	KRT77_S80	0.0010582	0.313095
CTCAGGAAGTACTGATGGCC	chr17	FBXW10	FBW10_HUMAN	AGT	S	FBXW10_S591	0.0010597	0.313095
AAGACCTGCGGCAGCGGGG	chr11	TECTA	TECTA_HUMAN	ACC	T	TECTA_T689	0.0010619	0.313095
GCGCAGCTCTGGGACGCCG	chr10	FUT11	FUT11_HUMAN	AGC	S	FUT11_S61	0.0010619	0.313095
AAGACCCCTGAGGAGAGGTGA	chr11	TNKS1BP1	TB182_HUMAN	ACC	T	TNKS1BP1_T239	0.001062	0.313095
ATTCCGCAGCAGCAGCAATT	chr8	BMP1	BMP1_HUMAN	AGC	S	BMP1_S418	0.001062	0.313095
AGCTAGCACTGTGGTCAAAG	chr5	PLCXD3	PLCX3_HUMAN	ACT	T	PLCXD3_T255	0.0010625	0.313095
GATACTGCAAAAAGGAAATCT	chr10	SORBS1	SRBS1_HUMAN	ACT	T	SORBS1_T808	0.0010644	0.313095
GATACTGCAAAAAGGAAATCT	chr10	SORBS1	SRBS1_HUMAN	ACT	T	SORBS1_T786	0.0010644	0.313095
GCATCACACTGTAGATCTCC	chrX	KDM6A	KDM6A_HUMAN	ACT	T	KDM6A_T255	0.0010644	0.313095
GTTACCAGGCCCTGGATGG	chr11	CAPN5	CAN5_HUMAN	TAC	Y	CAPN5_Y174	0.0010644	0.313095
TCAGTTAACATCACTTCCCT	chr10	SHOC2	SHOC2_HUMAN	ACA	T	SHOC2_T392	0.0010644	0.313095
GCCACTGAGGGCAACAACGGG	chr19	ADGRL1	AGRL1_HUMAN	ACT	T	ADGRL1_T283	0.0010647	0.313095
AGGGCAGCAAAGGCGATGG	chr2	MARCO	MARCO_HUMAN	AGC	S	MARCO_S230	0.0010648	0.313095
TCCACAGCTCCATAAACCA	chr1	VSIG8	VSIG8_HUMAN	AGC	S	VSIG8_S213	0.0010648	0.313095
GGTACTTCCTATTGAAGACAG	chr3	QRICH1	QRIC1_HUMAN	TAC	Y	QRICH1_Y633	0.0010669	0.313095
CACCGCCACGCTCCATGCCG	chr4	GPR78	GPR78_HUMAN	ACG	T	GPR78_T175	0.001068	0.313095
GAATATGTCTATACCCATT	chr2	THADA	THADA_HUMAN	TAT	Y	THADA_Y395	0.0010693	0.313095
CTTACCAGGGTGCCCAGGGA	chr4	STOX2	STOX2_HUMAN	ACC	T	STOX2_T404	0.0010701	0.313095
TACACCATGCCCCCTCTGT	chr19	ODF3L2	OD3L2_HUMAN	ACC	T	ODF3L2_T165	0.0010701	0.313095
CCCACAAGTCCAGTGACAAG	chr13	ATP11A	AT11A_HUMAN	ACA	T	ATP11A_T91	0.0010713	0.313095
GACACACAGCCTGAGCAGC	chr22	AIFM3	AIFM3_HUMAN	ACA	T	AIFM3_T244	0.0010719	0.313095
TTCAACCCCAGGGGACCAG	chr11	MAML2	MAML2_HUMAN	ACC	T	MAML2_T160	0.0010719	0.313095
GGCTACAACAGGTGCCCTG	chr13	SPATA13	SPT13_HUMAN	TAC	Y	SPATA13_Y596	0.0010733	0.313095
AGCAGCCTGTACAGCGAGGA	chr6	UNC93A	UN93A_HUMAN	AGC	S	UNC93A_S31	0.001074	0.313095
CACCCACCTATAGCACCAC	chr2	PAX3	PAX3_HUMAN	ACC	T	PAX3_T452	0.0010762	0.313095
CGGTCACCAGTGGCCTGCC	chrX	BCOR	BCOR_HUMAN	ACC	T	BCOR_T322	0.0010762	0.313095
CGTGGCCAGTCTGCTGAGCG	chr11	ARAP1	ARAP1_HUMAN	AGT	S	ARAP1_S265	0.0010762	0.313095
GGGACCCCTCCCTGCCAGAT	chr4	SH3TC1	S3TC1_HUMAN	ACC	T	SH3TC1_T72	0.0010762	0.313095
CCCAGCTCAGTGGAAAACAGT	chr3	RARB	RARB_HUMAN	AGC	S	RARB_S388	0.0010766	0.313095
CCCAGCTCAGTGGAAAACAGT	chr3	RARB	RARB_HUMAN	AGC	S	RARB_S441	0.0010766	0.313095
TGCACAGTGACATGTGGCCA	chr9	ADAMTSL1	ATL1_HUMAN	ACA	T	ADAMTSL1_T449	0.0010809	0.313095
CAATTATGTGAGGAAGTCG	chr15	FURIN	FURIN_HUMAN	TAT	Y	FURIN_Y167	0.001082	0.313095
CAGTACAAGTGCATCCCAG	chr8	DUSP4	DUS4_HUMAN	TAC	Y	DUSP4_Y242	0.001082	0.313095
CTATATCCTTCCATCATTC	chrX	POLA1	DPOLA_HUMAN	TAT	Y	POLA1_Y865	0.001082	0.313095
GGAAATGACCAGTACTGGGG	chr2	CAD	PYR1_HUMAN	ACC	T	CAD_T1283	0.001082	0.313095
GCTGAAGACCAAGAAGTACC	chr7	TNRC18	TNC18_HUMAN	ACC	T	TNRC18_T2935	0.0010823	0.313095
GGATAGCCTGGTCGGCCCC	chr21	DNMT3L	DNM3L_HUMAN	AGC	S	DNMT3L_S124	0.0010823	0.313095
AACACTGTGGTGCTGCCCCAG	chr16	TXNDC11	TXD11_HUMAN	ACT	T	TXNDC11_T453	0.0010848	0.313095
CAAACTCAGAGATCAATTA	chr3	ACAP2	ACAP2_HUMAN	ACT	T	ACAP2_T101	0.0010848	0.313095
GCCAGTTTCAGCAGCCTTTC	chr12	TMEM132C	T132C_HUMAN	AGT	S	TMEM132C_S391	0.0010854	0.313095
GCTGGAGAGCGAGTATGAGC	chr7	MUC3A	MUC3A_HUMAN	AGC	S	MUC3A_S3100	0.0010854	0.313095
GGCAGTGAAGCAGGGGGAGG	chr14	ZFHX2	ZFHX2_HUMAN	AGT	S	ZFHX2_S1844	0.0010854	0.313095
GGCAGCGTGGGCTTCATCT	chr3	RFT1	RFT1_HUMAN	AGC	S	RFT1_S428	0.0010885	0.313095
GGTAGCAACAGCGATTGGAA	chr4	UGDH	UGDH_HUMAN	ACA	T	UGDH_T253	0.0010902	0.313095
TACCCACATGGAAAGATGG	chr20	CHD6	CHD6_HUMAN	ACA	T	CHD6_T1514	0.0010902	0.313095
TGTATGCAGGAGGCCCATC	chr5	DOK3	DOK3_HUMAN	TAT	Y	DOK3_Y89	0.0010902	0.313095
CACGCCCACCACCACAGTCG	chr19	VSTM2B	VTM2B_HUMAN	ACC	T	VSTM2B_T228	0.0010912	0.313095
CTCACCATGCAGCAGCCCCT	chr8	TOX	TOX_HUMAN	ACC	T	TOX_T440	0.0010912	0.313095
TGCACACTTTCATACAAAC	chr1	FAM76A	FA76A_HUMAN	ACA	T	FAM76A_T129	0.0010912	0.313095
CGCAGCAGTGGCCCAGCCTC	chr20	DLGAP4	DLGP4_HUMAN	AGC	S	DLGAP4_S220	0.0010923	0.313095
AATACTGCCCGGATCAGAC	chr19	TULP2	TULP2_HUMAN	ACT	T	TULP2_T380	0.0010928	0.313095
ACAAGCCACAACCAGTGTC	chr12	CLIP1	CLIP1_HUMAN	AGC	S	CLIP1_S1018	0.0010931	0.313095
CAGAGACTGGCTCTTTGGA	chr15	SECISBP2L	SBP2L_HUMAN	ACT	T	SECISBP2L_T961	0.0010931	0.313095
GGCGACCCTGTGGGAGGCC	chr5	PCDHGA2	PCDG2_HUMAN	ACC	T	PCDHGA2_T22	0.0010945	0.313095
GGGCTACTATTCTCGTGGC	chr1	MUTYH	MUTYH_HUMAN	TAC	Y	MUTYH_Y176	0.0010945	0.313095
ATTACTTATCCTCTGGGAC	chrX	APOOL	MIC27_HUMAN	ACT	T	APOOL_T139	0.0010949	0.313095
GGGCCAGACCATTGAGCGCA	chr19	HNRNPM	HNRPM_HUMAN	ACC	T	HNRNPM_T507	0.0010963	0.313095
CGAGAGCAACCGTGACCGC	chr19	SF3A2	SF3A2_HUMAN	AGC	S	SF3A2_S22	0.0010971	0.313095
TGTCTAGCCCAGAGGGTAC	chr5	PPIP5K2	VIP2_HUMAN	AGC	S	PPIP5K2_S983	0.0010993	0.313095
AGGAGCCACAAACTTCCCAG	chr10	YME1L1	YMEL1_HUMAN	ACA	T	YME1L1_T482	0.0011002	0.313095
GCTACCTACAAGCTGTCCA	chrX	PORCN	PORCN_HUMAN	TAC	Y	PORCN_Y176	0.0011002	0.313095
GCCCACTCATAAGGAGGCC	chr1	ORC1	ORC1_HUMAN	ACT	T	ORC1_T641	0.0011014	0.313095
GTGTATGGGGGTCGAAGCG	chr15	LCMT2	TYW4_HUMAN	TAT	Y	LCMT2_Y498	0.0011021	0.313095
AAAGTCCAGCAGGAAGAAAG	chr16	SPATA33	SPT33_HUMAN	AGC	S	SPATA33_S79	0.0011024	0.313095
GACCACCCAGAACAAACTC	chr10	NDST2	NDST2_HUMAN	ACC	T	NDST2_T340	0.0011036	0.313095
GGGAGGCACTGAAGCCAGTG	chr16	HYDIN	HYDIN_HUMAN	ACT	T	HYDIN_T4983	0.0011037	0.313095
TTGGTACCCGTACAATGAG	chr9	ZBTB34	ZBT34_HUMAN	TAC	Y	ZBTB34_Y366	0.0011037	0.313095
CTGATGTACGCCTGCGCTGC	chr11	ABTB2	ABTB2_HUMAN	TAC	Y	ABTB2_Y528	0.0011054	0.313095
GATTATATCCGTTCCTGCC	chr7	GIGYF1	GGYF1_HUMAN	TAT	Y	GIGYF1_Y940	0.0011055	0.313095
GCCACGTATATGGTGAGGC	chr9	WNK2	WNK2_HUMAN	ACG	T	WNK2_T1230	0.0011055	0.313095
GGCTAAGCCAGAGTTCTCA	chr17	KAT7	KAT7_HUMAN	AGC	S	KAT7_S50	0.0011055	0.313095
GGGACCAAGCGAAAGGGCT	chr10	ZSWIM8	ZSWM8_HUMAN	ACC	T	ZSWIM8_T547	0.0011055	0.313095
GTCGGAGTCTTGTTGGCCT	chr12	KRT2	K22E_HUMAN	AGT	S	KRT2_S62	0.0011055	0.313095
TACTACTGTGACCATGAGC	chr17	ADAM11	ADA11_HUMAN	TAC	Y	ADAM11_Y534	0.0011055	0.313095
TGAGCAGCGTGCTGGACAC	chr22	MICAL3	MICA3_HUMAN	AGC	S	MICAL3_S921	0.0011058	0.313095
GCGACGGAGGAGGGGGACC	chr17	PPM1E	PPM1E_HUMAN	ACG	T	PPM1E_T76	0.0011079	0.313095
AATACGAGGCAGACAGTGGAG	chr2	C2orf68	CB068_HUMAN	TAC	Y	C2orf68_Y112	0.0011081	0.313095
CACCAGCCTCATTATATCT	chr6	ROS1	ROS1_HUMAN	AGC	S	ROS1_S1573	0.0011087	0.313095
GCTGACCAATGAACGGGAG	chr12	NFE2	NFE2_HUMAN	ACC	T	NFE2_T302	0.0011087	0.313095
GTCAGCTACAAGAAGACTCTC	chr2	LPIN1	LPIN1_HUMAN	AGC	S	LPIN1_S623	0.0011087	0.313095
GCCACAAAGCGGGCACAGGCC	chr3	RAB7A	RAB7A_HUMAN	ACA	T	RAB7A_T136	0.0011101	0.313095
TTTGAATACGGAGGATCTGA	chr2	RBKS	RBSK_HUMAN	ACG	T	RBKS_T133	0.0011113	0.313095
ATATCACCCAACGCCAGGT	chr17	COASY	COASY_HUMAN	ACC	T	COASY_T541	0.0011117	0.313095
CCCCTGCACTTGGAAGGGGA	chr11	OTOG	OTOG_HUMAN	ACT	T	OTOG_T949	0.0011117	0.313095
TATACAGAAATACTACTTT	chr15	GTF2A2	T2AG_HUMAN	TAC	Y	GTF2A2_Y6	0.0011122	0.313095
TCCCCTGAGCGGGCTCCTGA	chrX	MAGEB17	MAGBH_HUMAN	AGC	S	MAGEB17_S199	0.0011142	0.313095
CTCACTGTGAAGAAGAAGGCA	chr12	PPM1H	PPM1H_HUMAN	ACT	T	PPM1H_T102	0.0011144	0.313095
TGCAGCCCCCCAATCATCCA	chr8	NRBP2	NRBP2_HUMAN	AGC	S	NRBP2_S168	0.0011149	0.313095
GTATTCTACATTACGGTGGT	chrX	ADGRG2	AGRG2_HUMAN	TAC	Y	ADGRG2_Y787	0.0011166	0.313095
GGGAGTGGCTGCTGCCCTGGC	chr11	VWCE	VWCE_HUMAN	AGT	S	VWCE_S51	0.0011185	0.313095
CACTTATGAACTGAAGAAC	chr15	TRPM7	TRPM7_HUMAN	TAT	Y	TRPM7_Y711	0.0011187	0.313095
TTCACAGATATCACAATCTT	chr7	MGAM2	MGAL_HUMAN	ACA	T	MGAM2_T849	0.0011209	0.313095
ACCCACGGGCCACACCCTG	chr19	ASNA1	ASNA_HUMAN	ACG	T	ASNA1_T170	0.0011217	0.313095
GGTCAAGACAAATAAACCTG	chr17	C17orf47	CQ047_HUMAN	ACA	T	C17orf47_T4	0.001123	0.313095
CGCACAGGTGAGGCCCCGC	chr22	TUBGCP6	GCP6_HUMAN	ACA	T	TUBGCP6_T1651	0.0011238	0.313095
GGAGACACCAGCCGGGGCC	chr12	ESPL1	ESPL1_HUMAN	ACA	T	ESPL1_T618	0.0011252	0.313095
CCCAGCCTGAAGCAGGCTC	chr16	CPPED1	CPPED_HUMAN	AGC	S	CPPED1_S176	0.0011261	0.313095
CTGAGTTGCCGATTCGGCC	chr15	TICRR	TICRR_HUMAN	AGT	S	TICRR_S35	0.0011261	0.313095
GAAACCCAGGCCAGACTAG	chr3	TMCC1	TMCC1_HUMAN	ACC	T	TMCC1_T358	0.0011261	0.313095
GAAACCCAGGCCAGACTAG	chr3	TMCC1	TMCC1_HUMAN	ACC	T	TMCC1_T472	0.0011261	0.313095
GAAACCTTTGCCCAGAAGA	chr19	DHPS	DHYS_HUMAN	ACC	T	DHPS_T354	0.0011261	0.313095
GATCTCTATGCTGACCCGGA	chr13	AMER2	AMER2_HUMAN	TAT	Y	AMER2_Y559	0.0011261	0.313095
CGACAGCACCTGCCACTGG	chr8	XKR5	XKR5_HUMAN	AGC	S	XKR5_S233	0.0011274	0.313095
CTGCACGGGCAAGGTGGAG	chr15	THSD4	THSD4_HUMAN	ACG	T	THSD4_T851	0.0011292	0.313095
GCTGGTCACTCTGCTCGGCC	chr1	CYB5R1	NB5R1_HUMAN	ACT	T	CYB5R1_T19	0.0011295	0.313095
AGAGCAGCTTCCTCATCGA	chr2	ASTL	ASTL_HUMAN	AGC	S	ASTL_S71	0.0011298	0.313095
CAGACCCACACGATGTTCC	chr7	PARP12	PAR12_HUMAN	ACC	T	PARP12_T614	0.0011298	0.313095
AGGACGGGCAAGTGAGTAG	chr17	NLE1	NLE1_HUMAN	ACG	T	NLE1_T403	0.0011313	0.313095
ATAAGCAGCATCAGCCAACC	chr8	ANGPT2	ANGP2_HUMAN	AGC	S	ANGPT2_S414	0.0011313	0.313095
CCTCTGCACCTCTGAGAGCA	chr5	STK10	STK10_HUMAN	ACC	T	STK10_T492	0.0011313	0.313095
GTGGACCACAGTCATCGAG	chr19	AKT2	AKT2_HUMAN	ACC	T	AKT2_T81	0.0011313	0.313095
TGTACGTGCCCGCGCTGGGC	chr22	PANX2	PANX2_HUMAN	TAC	Y	PANX2_Y136	0.0011317	0.313095
GCTCCTCACAGTCCCCGTCG	chr12	SLC8B1	NCLX_HUMAN	ACA	T	SLC8B1_T341	0.0011318	0.313095
TATACAGCCCAGATGGTGG	chr17	LLGL1	L2GL1_HUMAN	ACA	T	LLGL1_T526	0.0011318	0.313095
GTCAGCTATGTGCCTATCAC	chr3	BAP1	BAP1_HUMAN	TAT	Y	BAP1_Y173	0.0011338	0.313095
GTCAGCTATGTGCCTATCAC	chr3	BAP1	BAP1_HUMAN	AGC	S	BAP1_S172	0.0011338	0.313095
CGCACTCAAGCCATATGCAG	chr17	MYH4	MYH4_HUMAN	ACT	T	MYH4_T792	0.0011347	0.313095
TAGGAACTGAAGAGGAGTT	chr4	WDFY3	WDFY3_HUMAN	ACT	T	WDFY3_T1618	0.0011347	0.313095
TTCACGGTCCACCCAAATCT	chr2	KIDINS220	KDIS_HUMAN	ACG	T	KIDINS220_T519	0.0011347	0.313095
CCCTACCTGGCCGTGCTGG	chr3	ADCY5	ADCY5_HUMAN	TAC	Y	ADCY5_Y270	0.0011365	0.313095
TGGCAACAATAAGGCAGAA	chr3	TBC1D5	TBCD5_HUMAN	ACA	T	TBC1D5_T71	0.0011365	0.313095
AAACCAGCCCTAACCCCCC	chr15	MAP1A	MAP1A_HUMAN	AGC	S	MAP1A_S2366	0.0011374	0.313095
CTGATACTTCCAAAGCTCC	chr4	ANKRD17	ANR17_HUMAN	ACT	T	ANKRD17_T2302	0.0011374	0.313095
GCCACGGACCTGTGGCTGG	chr20	XKR7	XKR7_HUMAN	ACG	T	XKR7_T73	0.0011374	0.313095
GGTGGCTATGGAGGAGATCG	chr17	TAF15	RBP56_HUMAN	TAT	Y	TAF15_Y479	0.0011374	0.313095
CAGAGTGCTATGAAATACA	chr6	ROS1	ROS1_HUMAN	AGT	S	ROS1_S641	0.0011382	0.313095
CAAATCTACTAAGCAGAGTA	chr20	ARFGEF2	BIG2_HUMAN	ACT	T	ARFGEF2_T842	0.0011411	0.313095
ACCTATGGAGTTGTGTATA	chr10	CDK1	CDK1_HUMAN	TAT	Y	CDK1_Y15	0.0011414	0.313095
GAAGCTGACGCGGCTGCTGC	chr1	KIF17	KIF17_HUMAN	ACG	T	KIF17_T293	0.0011414	0.313095
CCTTACCCAGAACCCAGAC	chr6	C6orf47	CF047_HUMAN	TAC	Y	C6orf47_Y26	0.001142	0.313095
CTGAGCCGGTACCTGACGC	chr15	CYFIP1	CYFP1_HUMAN	AGC	S	CYFIP1_S813	0.001142	0.313095
GATACAGACAGATTATTAGAT	chr1	USP24	UBP24_HUMAN	ACA	T	USP24_T429	0.001142	0.313095
GCTGCACGCCCATCCCTGG	chr16	PKD1	PKD1_HUMAN	ACG	T	PKD1_T1589	0.001142	0.313095
GCTGTCTATCCCAAGCACTC	chr2	GALM	GALM_HUMAN	TAT	Y	GALM_Y298	0.001142	0.313095
TCCAGCCTCATGGCGCTGC	chr14	PTGDR	PD2R_HUMAN	AGC	S	PTGDR_S205	0.001142	0.313095
CCTACCTCAAGTTGGCCTCC	chr1	LAPTM5	LAPM5_HUMAN	TAC	Y	LAPTM5_Y120	0.001143	0.313095
CTCAGCGACGTGCGCGTGCGC	chr3	PRRT3	PRRT3_HUMAN	AGC	S	PRRT3_S876	0.001143	0.313095
AACGCAGAGCGCCAGGGCAG	chr2	PNO1	PNO1_HUMAN	AGC	S	PNO1_S9	0.0011448	0.313095
CCTGAAGACCCAGGCAGCGG	chr19	CPT1C	CPT1C_HUMAN	ACC	T	CPT1C_T399	0.0011457	0.313095
GCTGGCCACGGCGCGCTCCA	chr19	RASIP1	RAIN_HUMAN	ACG	T	RASIP1_T167	0.0011457	0.313095
CCCACACCGAGCCCAGCCCC	chr22	TAB1	TAB1_HUMAN	ACA	T	TAB1_T376	0.0011479	0.313095
CTGGACCTGGACCAACTCC	chr16	GALNS	GALNS_HUMAN	ACC	T	GALNS_T404	0.0011479	0.313095
CAGAGCAAACAGAAAAAAG	chr11	KMT2A	KMT2A_HUMAN	AGC	S	KMT2A_S1342	0.0011484	0.313095
GGTGTCCAGCATCAACCAGG	chr8	CHRAC1	CHRC1_HUMAN	AGC	S	CHRAC1_S36	0.0011484	0.313095
GTTTGCCAGTGTGGCCTGCG	chr17	LLGL1	L2GL1_HUMAN	AGT	S	LLGL1_S867	0.0011484	0.313095
TACAGTAATGACAGTGCGAAC	chr15	MFGE8	MFGM_HUMAN	AGT	S	MFGE8_S324	0.0011484	0.313095
GCCAGCCACTGTGAGTAGCTC	chr2	SNED1	SNED1_HUMAN	AGC	S	SNED1_S538	0.001149	0.313095
CTGTATGATGACTTTGAAT	chr6	PTPRK	PTPRK_HUMAN	TAT	Y	PTPRK_Y52	0.0011514	0.313095
GAGCGAGACCTTCCACCACC	chr1	VWA5B1	VW5B1_HUMAN	ACC	T	VWA5B1_T850	0.0011514	0.313095
CCCCAACACCAGGCCTGTAG	chr9	ADAMTSL2	ATL2_HUMAN	ACC	T	ADAMTSL2_T724	0.0011533	0.313095
AAGACAGATGAGCTTTGTGT	chr1	RLF	RLF_HUMAN	ACA	T	RLF_T1906	0.0011538	0.313095
ACCTACACCCTGTCCTTGC	chr6	NFKBIE	IKBE_HUMAN	TAC	Y	NFKBIE_Y219	0.0011538	0.313095
ATTACGGAGACCAGGTGGACA	chr17	ELAC2	RNZ2_HUMAN	TAC	Y	ELAC2_Y528	0.0011538	0.313095
CTGGACCAAAGCTGTGTTC	chr11	ATG16L2	A16L2_HUMAN	ACC	T	ATG16L2_T552	0.0011538	0.313095
AACAGCCTGAGACAGAGCA	chr5	KIF4B	KIF4B_HUMAN	AGC	S	KIF4B_S887	0.0011541	0.313095
AGTATGTCATGGATGACACG	chr12	PTPRB	PTPRB_HUMAN	TAT	Y	PTPRB_Y431	0.0011555	0.313095
CCCCAGTGGGTGCCGGGAC	chr18	FHOD3	FHOD3_HUMAN	AGT	S	FHOD3_S336	0.0011576	0.313095
GACAGTGGGGCTGAAGTGG	chr10	NFKB2	NFKB2_HUMAN	AGT	S	NFKB2_S622	0.0011576	0.313095
GCTACTGTAAACAACCTTC	chr4	RUFY3	RUFY3_HUMAN	ACT	T	RUFY3_T277	0.0011576	0.313095
GCTCACAGAGCCAGATTCC	chr11	TMEM132A	T132A_HUMAN	ACA	T	TMEM132A_T334	0.0011576	0.313095
GGAAGTTCCCTGAGTGATGC	chr3	PHLDB2	PHLB2_HUMAN	AGT	S	PHLDB2_S183	0.0011576	0.313095
GGACGAGAGCGTGGACGACC	chr11	SART1	SNUT1_HUMAN	AGC	S	SART1_S321	0.0011576	0.313095
AAGCCCTACATGACCCAGGA	chr22	KCNJ4	KCNJ4_HUMAN	TAC	Y	KCNJ4_Y227	0.0011598	0.313095
GTTTGACAGGAGGAGTTAA	chr4	GK2	GLPK2_HUMAN	ACA	T	GK2_T187	0.0011624	0.313095
ACATACTCCTAATAACTAT	chr19	ZNF578	ZN578_HUMAN	ACT	T	ZNF578_T204	0.0011626	0.313095
ATAAGTGGAGTCCCTGTGCT	chr6	HLA-DRA	A0A0G2JMH6_HUMAN	AGT	S	HLA-DRA_S4	0.0011626	0.313095
ATAAGTGGAGTCCCTGTGCT	chr6	HLA-DRA	DRA_HUMAN	AGT	S	HLA-DRA_S4	0.0011626	0.313095
GAGGACTGACCCCGGCCCG	chr7	DOCK4	DOCK4_HUMAN	ACT	T	DOCK4_T1950	0.0011626	0.313095
GGAGGTGACAGATGAGGTAC	chr12	HIP1R	HIP1R_HUMAN	ACA	T	HIP1R_T157	0.0011626	0.313095
GGGGAGCAGAGATACCCCT	chr17	MINK1	MINK1_HUMAN	AGC	S	MINK1_S848	0.001163	0.313095
TGCAGCGCCTGCGGCCTCCA	chr7	UPP1	UPP1_HUMAN	AGC	S	UPP1_S259	0.0011657	0.313095
CCCTAGCCCAGAGCACCTC	chr1	PIK3C2B	P3C2B_HUMAN	AGC	S	PIK3C2B_S368	0.0011662	0.313095
CTTATGTGCCTGGTCAGAC	chr9	DMRT1	DMRT1_HUMAN	TAT	Y	DMRT1_Y264	0.0011662	0.313095
TGAGATCACCTCAATGGCCA	chr10	MAT1A	METK1_HUMAN	ACC	T	MAT1A_T72	0.0011662	0.313095
TGGTATGGGGAGCAGGACC	chr22	NIPSNAP1	NIPS1_HUMAN	TAT	Y	NIPSNAP1_Y116	0.0011662	0.313095
GCTACGTGCCGGTGATCACCG	chr10	CYP26A1	CP26A_HUMAN	TAC	Y	CYP26A1_Y152	0.0011663	0.313095
CGTGCTCAGCAGGAAGACAG	chr5	FSTL4	FSTL4_HUMAN	AGC	S	FSTL4_S79	0.0011686	0.313095
CTTGATCACATTCATGGCCC	chr6	MSH5	MSH5_HUMAN	ACA	T	MSH5_T609	0.00117	0.313095
GGAAGCCGGATGATGGCAG	chr5	NLN	NEUL_HUMAN	AGC	S	NLN_S464	0.00117	0.313095
GTCTATGGTGCCAAAACAC	chr8	PKHD1L1	PKHL1_HUMAN	TAT	Y	PKHD1L1_Y2276	0.00117	0.313095
CCTACACATGGTACCAGGAT	chr20	SIGLEC1	SN_HUMAN	TAC	Y	SIGLEC1_Y1119	0.0011706	0.313095
GACAGCAACAAGCAGAACCTG	chr1	DUSP10	DUS10_HUMAN	AGC	S	DUSP10_S378	0.0011727	0.313095
AACTCACCCAAAAGCATTA	chr4	PCDH7	PCDH7_HUMAN	ACC	T	PCDH7_T808	0.0011732	0.313095
AGCTATTCAGGATACATTG	chr2	ABCA12	ABCAC_HUMAN	TAT	Y	ABCA12_Y188	0.0011732	0.313095
CTTCACCAGCATGTTTGCCC	chr22	CACNA1I	CAC1I_HUMAN	AGC	S	CACNA1I_S681	0.0011736	0.313095
GCGCCACGTGCTACGGCAG	chr20	PMEPA1	PMEPA_HUMAN	ACG	T	PMEPA1_T217	0.0011736	0.313095
GGAGTTCACGCGCAGCCGCA	chr19	TNFAIP8L1	TP8L1_HUMAN	ACG	T	TNFAIP8L1_T50	0.0011736	0.313095
AGCTACCCCATGCTCAAGT	chr19	ECSIT	ECSIT_HUMAN	TAC	Y	ECSIT_Y192	0.0011749	0.313095
CTTACATCCTTTAGCAGAT	chr3	SUCNR1	SUCR1_HUMAN	ACA	T	SUCNR1_T318	0.0011763	0.313095
GCTGTACAGGCATCATGGC	chr7	SLC12A9	S12A9_HUMAN	ACA	T	SLC12A9_T279	0.0011763	0.313095
TCCTACGACAAGGTCTCAC	chr5	CLPTM1L	CLP1L_HUMAN	TAC	Y	CLPTM1L_Y241	0.0011771	0.313095
GTGTATTCGTATCGCAGGC	chr1	SLC22A15	S22AF_HUMAN	TAT	Y	SLC22A15_Y499	0.0011792	0.313095
CGTACTATGTCACCGTGGA	chrX	L1CAM	L1CAM_HUMAN	TAC	Y	L1CAM_Y325	0.0011793	0.313095
TCCACAAATGCAGAAGTAAG	chr3	TFDP2	TFDP2_HUMAN	ACA	T	TFDP2_T11	0.0011793	0.313095
TGGCAGCACGAGCAGGTGTG	chr1	DVL1	DVL1_HUMAN	ACG	T	DVL1_T200	0.0011793	0.313095
TGTACACATGGGGAAGACT	chr15	VPS13C	VP13C_HUMAN	ACA	T	VPS13C_T2653	0.0011793	0.313095
GGGCAGTGCAGCAGACGTG	chr1	PPFIA4	LIPA4_HUMAN	AGT	S	PPFIA4_S509	0.0011814	0.313095
CTGACAGACCTCACTATCTC	chr21	C2CD2	C2CD2_HUMAN	ACC	T	C2CD2_T521	0.0011825	0.313095
ATGTTCTACTTCCGAGGCTG	chr6	MTO1	MTO1_HUMAN	TAC	Y	MTO1_Y3	0.0011833	0.313095
CCCTGAGTAAGGAGGACCA	chr11	IGSF9B	TUTLB_HUMAN	AGT	S	IGSF9B_S479	0.0011833	0.313095
TTCACCTGTGGTCTGGCAG	chr13	SLC25A30	KMCP1_HUMAN	ACC	T	SLC25A30_T158	0.0011833	0.313095
TTCACCTGTGGTCTGGCAG	chr13	SLC25A30	KMCP1_HUMAN	ACC	T	SLC25A30_T209	0.0011833	0.313095
AGTATACGGGGAAGAGGCC	chr9	FAM166A	F166A_HUMAN	TAC	Y	FAM166A_Y155	0.0011835	0.313095
GGCACCATCACGCTGATCA	chr14	AP1G2	AP1G2_HUMAN	ACC	T	AP1G2_T195	0.0011853	0.313095
GGCACAGGTAGGGCGGGCGT	chr7	PTPRN2	PTPR2_HUMAN	ACA	T	PTPRN2_T115	0.0011857	0.313095
GGCACAGGTAGGGCGGGCGT	chr7	PTPRN2	PTPR2_HUMAN	ACA	T	PTPRN2_T92	0.0011857	0.313095
ATCACCGCCGCCGTCCTGG	chr13	TMEM255B	T255B_HUMAN	ACC	T	TMEM255B_T213	0.001187	0.313095
TCCAGCCTGGATCGGATAGG	chr12	GLI1	GLI1_HUMAN	AGC	S	GLI1_S608	0.001187	0.313095
TCCAGCCTGGATCGGATAGG	chr12	GLI1	GLI1_HUMAN	AGC	S	GLI1_S480	0.001187	0.313095
GAACTACTAAATCTAATGC	chr4	NFKB1	NFKB1_HUMAN	ACT	T	NFKB1_T424	0.0011879	0.313095
GGCAGCGTCATGGTGATCGG	chr1	BSND	BSND_HUMAN	AGC	S	BSND_S42	0.0011891	0.313095
GTCGGAGCTGGGATCTGGG	chr10	PSD	PSD1_HUMAN	AGC	S	PSD_S126	0.0011891	0.313095
CTCCTACCAGTGTATCTCA	chr12	SCAF11	SCAFB_HUMAN	ACC	T	SCAF11_T1270	0.00119	0.313095
GAAAGACAGCCTGGTGGGAT	chr5	FAT2	FAT2_HUMAN	AGC	S	FAT2_S2648	0.0011902	0.313095
GAGTACCTGTGCATGCGGA	chr20	SYS1	SYS1_HUMAN	TAC	Y	SYS1_Y136	0.0011902	0.313095
GGCTGAAAGCTGCCTGACAC	chr16	ACD	ACD_HUMAN	AGC	S	ACD_S274	0.0011922	0.313451
CTGCAACACCTGGTATGCCG	chr11	MUC5AC	MUC5A_HUMAN	ACC	T	MUC5AC_T884	0.0011943	0.313649
GGCAGTGACGACAGCGAAA	chr19	SLC17A7	VGLU1_HUMAN	AGT	S	SLC17A7_S519	0.0011943	0.313649
CTCTACCACTGGCAAGACC	chr22	ALG12	ALG12_HUMAN	TAC	Y	ALG12_Y47	0.0011949	0.313649
CAGCTACACAAATCTGGAAC	chr2	ABI2	ABI2_HUMAN	ACA	T	ABI2_T24	0.0011965	0.313756
ATGACAGGGAGAACTGGACA	chr18	SERPINB2	PAI2_HUMAN	ACA	T	SERPINB2_T378	0.0011979	0.313756
CGCAGCAAGCGGCATAGGTCT	chr3	FRG2C	FRG2C_HUMAN	AGC	S	FRG2C_S157	0.0011979	0.313756
CGCAGCAAGCGGCATAGGTCT	chr10	FRG2B	FRG2B_HUMAN	AGC	S	FRG2B_S156	0.0011979	0.313756
AGAAAACCCCAGGCCAGGC	chr20	MYLK2	MYLK2_HUMAN	ACC	T	MYLK2_T211	0.0011998	0.313822
GGAAGTGGCAGTCTTGCTGCC	chr5	SOWAHA	SWAHA_HUMAN	AGT	S	SOWAHA_S456	0.0011998	0.313822
CGTACAGATGAAATGTGTG	chr19	ZNF880	ZN880_HUMAN	TAC	Y	ZNF880_Y576	0.0012001	0.313822
CGGTCACTGCCCGAGTGAT	chr10	PDCD11	RRP5_HUMAN	ACT	T	PDCD11_T1089	0.0012017	0.313877
TCTACAGCAGCATTGTCACTG	chr4	PCDH7	PCDH7_HUMAN	TAC	Y	PCDH7_Y948	0.0012017	0.313877
GGCAGCAGGCATGGAAACCG	chr2	R3HDM1	R3HD1_HUMAN	AGC	S	R3HDM1_S958	0.001203	0.313877
GGAGAAAACTTACATGGGAG	chr2	MGAT4A	MGT4A_HUMAN	ACT	T	MGAT4A_T411	0.0012052	0.313877
GCCACTGACCTGGATGCCG	chr2	ERCC3	ERCC3_HUMAN	ACT	T	ERCC3_T720	0.0012068	0.313877
GACTTACGAAGAGGTGGCC	chr17	MPP3	MPP3_HUMAN	TAC	Y	MPP3_Y371	0.0012073	0.313877
AGGACCCTATCAGGGTCCCC	chrX	MAGEC3	MAGC3_HUMAN	ACC	T	MAGEC3_T90	0.0012085	0.313877
ACTATGCAGTACCCACTCCT	chr17	C17orf47	CQ047_HUMAN	TAT	Y	C17orf47_Y80	0.0012103	0.313877
GGTCACCATTCCACGGGAG	chr16	PKD1	PKD1_HUMAN	ACC	T	PKD1_T2324	0.0012103	0.313877
AAATGACACAACAAGTTAC	chr8	WRN	WRN_HUMAN	ACA	T	WRN_T777	0.0012106	0.313877
GCTACGTTCTGTCCAAGGTC	chr11	MUC5B	MUC5B_HUMAN	TAC	Y	MUC5B_Y449	0.0012106	0.313877
GAACAGTAGGATCCTTGCT	chr6	CAP2	CAP2_HUMAN	AGT	S	CAP2_S64	0.0012114	0.313877
GGACAACTGACTCCACTTC	chr11	CEP126	CE126_HUMAN	ACT	T	CEP126_T395	0.0012114	0.313877
TACAGCGACTTCCGGTATT	chr1	HCN3	HCN3_HUMAN	AGC	S	HCN3_S90	0.0012114	0.313877
GCTGAGTGGAGAGCTGTCG	chr20	NINL	NINL_HUMAN	AGT	S	NINL_S742	0.0012135	0.313877
AATACATCAGCGAGAGTCC	chr21	HSF2BP	HSF2B_HUMAN	TAC	Y	HSF2BP_Y249	0.0012138	0.313877
GTCACTGGAGCTTCTAGTG	chr2	WDR33	WDR33_HUMAN	ACT	T	WDR33_T136	0.001216	0.313877
CACAGTCTGGGTGAGAGCCA	chr8	GPT	ALAT1_HUMAN	AGT	S	GPT_S119	0.0012165	0.313877
GCCTCCTATGCTTGCATCCT	chr5	OR2V1	OR2V1_HUMAN	TAT	Y	OR2V1_Y219	0.0012165	0.313877
GGTCAGCGTCAAGTACCGT	chr3	FLNB	FLNB_HUMAN	AGC	S	FLNB_S2168	0.0012165	0.313877
TCCCTACAACTGGCCCGTG	chr19	CLEC11A	CLC11_HUMAN	TAC	Y	CLEC11A_Y234	0.0012165	0.313877
CAGAGCTCGCCGGGCCCCAAG	chr5	TRIO	TRIO_HUMAN	AGC	S	TRIO_S1762	0.001218	0.313877
GAACAGCATCGAGGTGGCC	chr14	PTPN21	PTN21_HUMAN	AGC	S	PTPN21_S637	0.0012181	0.313877
AATATACAAGGTGGGTTTA	chr2	PTPN4	PTN4_HUMAN	TAT	Y	PTPN4_Y121	0.0012196	0.313877
AATATACAAGGTGGGTTTA	chr2	PTPN4	PTN4_HUMAN	ACA	T	PTPN4_T122	0.0012196	0.313877
CTGACGGGCAACCTGAGCG	chr9	LRRC8A	LRC8A_HUMAN	ACG	T	LRRC8A_T524	0.0012196	0.313877
GCCCGATACTACGAGGAGAA	chr16	IFT140	IF140_HUMAN	TAC	Y	IFT140_Y1073	0.0012196	0.313877
TCACAGCAGCATCCGCTCTC	chr17	KIAA0100	K0100_HUMAN	AGC	S	KIAA0100_S654	0.0012203	0.313877
CCTGTCCAGCTCATCCTCAG	chr4	DOK7	DOK7_HUMAN	AGC	S	DOK7_S265	0.0012206	0.313877
CTGAAATACGGGAAGGAGCT	chr15	SH3GL3	SH3G3_HUMAN	TAC	Y	SH3GL3_Y100	0.0012206	0.313877
GTCACCAGGGCCATCAGCAA	chr11	OSBPL5	OSBL5_HUMAN	ACC	T	OSBPL5_T655	0.0012222	0.313877
AGAACTCACTGTCCTGATT	chr5	CLK4	CLK4_HUMAN	ACT	T	CLK4_T7	0.0012224	0.313877
CACCGTCAGCAACGCAGGTG	chr16	MMP25	MMP25_HUMAN	AGC	S	MMP25_S470	0.001223	0.313877
TCCAGCAGCGCCAGCTTCC	chr16	PKD1	PKD1_HUMAN	AGC	S	PKD1_S3591	0.0012246	0.313877
TCCAGCAGCGCCAGCTTCC	chr16	PKD1	PKD1_HUMAN	AGC	S	PKD1_S3592	0.0012246	0.313877
GTAAGTGACAGCGAGGCAG	chr16	HIRIP3	HIRP3_HUMAN	AGT	S	HIRIP3_S370	0.001225	0.313877
AGCAGCAAGGGGGAGACTG	chr2	FZD7	FZD7_HUMAN	AGC	S	FZD7_S568	0.0012258	0.313877
GGCACGGAATACCCCCTGGGC	chr1	PADI1	PADI1_HUMAN	ACG	T	PADI1_T423	0.0012258	0.313877
CCTCCACGGCTGGGGAGCC	chr19	ZNF541	ZN541_HUMAN	ACG	T	ZNF541_T960	0.0012268	0.313877
GATATGTCGTCCGGAAACC	chr1	MRPS15	RT15_HUMAN	TAT	Y	MRPS15_Y53	0.0012289	0.313877
CCTGGTCACCGTGCTGAACG	chr16	PKD1	PKD1_HUMAN	ACC	T	PKD1_T2617	0.0012296	0.313877
GGGACAGAGGAGGAGGATGC	chr10	NDST2	NDST2_HUMAN	ACA	T	NDST2_T366	0.0012296	0.313877
AGAACAGGTGAGGGAGTCT	chr19	NLRP4	NALP4_HUMAN	ACA	T	NLRP4_T93	0.0012297	0.313877
CACAGACCATGGTCATGCC	chr7	BBS9	PTHB1_HUMAN	ACC	T	BBS9_T836	0.0012297	0.313877
GCTACCGGCGTCTGCCGTGCA	chr3	PAQR9	PAQR9_HUMAN	TAC	Y	PAQR9_Y63	0.0012311	0.313877
GGCTGACAGCAGCTCCAGTG	chr10	NOLC1	NOLC1_HUMAN	AGC	S	NOLC1_S423	0.0012332	0.313877
GGCTGACAGCAGCTCCAGTG	chr10	NOLC1	NOLC1_HUMAN	AGC	S	NOLC1_S433	0.0012332	0.313877
GGCTGACAGCAGCTCCAGTG	chr10	NOLC1	NOLC1_HUMAN	AGC	S	NOLC1_S424	0.0012332	0.313877
TTTGACTATGCTGAGCTCAT	chr6	NRM	NRM_HUMAN	TAT	Y	NRM_Y161	0.0012332	0.313877
CACCTTCACCGACTGCGCGC	chr21	COL6A2	CO6A2_HUMAN	ACC	T	COL6A2_T134	0.0012334	0.313877
GCAACAGAGCGGGAACAGG	chr6	HIVEP2	ZEP2_HUMAN	ACA	T	HIVEP2_T2318	0.0012334	0.313877
CATGTGTACACGGGCGGCAA	chr19	TLE2	TLE2_HUMAN	TAC	Y	TLE2_Y473	0.0012354	0.314221
GGAGACAGAAGAAAAGATG	chr5	DIAPH1	DIAP1_HUMAN	ACA	T	DIAPH1_T1158	0.0012368	0.3144
GCTGTACACCATGTTGGTG	chr2	TRIB2	TRIB2_HUMAN	TAC	Y	TRIB2_Y245	0.0012376	0.3144
CATATGAACCAATGATAGTGA	chr13	MYCBP2	MYCB2_HUMAN	TAT	Y	MYCBP2_Y2360	0.0012393	0.3144
CCTACCTGGAGGAGGCGGCCC	chr16	NOXO1	NOXO1_HUMAN	TAC	Y	NOXO1_Y219	0.0012396	0.3144
GCTACCGCAGCTACTGGTCC	chr16	KAT8	KAT8_HUMAN	TAC	Y	KAT8_Y361	0.0012408	0.3144
ACTACTGTGCACTGAACAAAC	chr8	MATN2	MATN2_HUMAN	TAC	Y	MATN2_Y405	0.0012421	0.3144
CGCTACCAGGCCTTGCTGA	chr1	OBSCN	OBSCN_HUMAN	TAC	Y	OBSCN_Y5839	0.0012421	0.3144
AAGAGCCGCCGGTTCTTCG	chr5	CCNJL	CCNJL_HUMAN	AGC	S	CCNJL_S38	0.0012442	0.3144
GTCGTCGACGGGGGTGGCCG	chr13	NDFIP2	NFIP2_HUMAN	ACG	T	NDFIP2_T71	0.0012442	0.3144
TGGGGGCAGCTTGCGGGCCC	chr10	LZTS2	LZTS2_HUMAN	AGC	S	LZTS2_S570	0.0012442	0.3144
CCGGAGTCCAGAGGGACTC	chr5	FAT2	FAT2_HUMAN	AGT	S	FAT2_S2197	0.0012462	0.3144
ACCCATGAGCATAGAAGAGT	chr10	CFAP46	CFA46_HUMAN	AGC	S	CFAP46_S1420	0.0012466	0.3144
AATATGGTAAGTGCAAGGTTC	chr11	CD6	CD6_HUMAN	TAT	Y	CD6_Y430	0.0012471	0.3144
GTTGAAGAGTAACCCCCACC	chr11	AMPD3	AMPD3_HUMAN	AGT	S	AMPD3_S302	0.0012471	0.3144
GCCAGCGGATCCGAGAGCA	chr22	PPP6R2	PP6R2_HUMAN	AGC	S	PPP6R2_S411	0.0012484	0.3144
AAAACGCGTTCCCTGGGTC	chr16	ZNF469	ZN469_HUMAN	ACG	T	ZNF469_T926	0.0012511	0.3144
ACGACACTTTGCGCCTCAT	chr19	KIR2DS5	KI2S5_HUMAN	ACT	T	KIR2DS5_T69	0.0012516	0.3144
ACGACACTTTGCGCCTCAT	chr19	KIR2DS1	KI2S1_HUMAN	ACT	T	KIR2DS1_T69	0.0012516	0.3144
ACGACACTTTGCGCCTCAT	chr19	KIR2DL1	KI2L1_HUMAN	ACT	T	KIR2DL1_T69	0.0012516	0.3144
GTGACCCACATCCTGTCTTC	chr10	SEC31B	SC31B_HUMAN	ACC	T	SEC31B_T103	0.0012516	0.3144
TACAGCAGCGGGCGCCTGGA	chr1	PEAR1	PEAR1_HUMAN	AGC	S	PEAR1_S795	0.0012516	0.3144
GCCAGCAAGTTGCCCATCGA	chr15	POLG	DPOG1_HUMAN	AGC	S	POLG_S511	0.0012527	0.3144
TTGACTCCTAAGGAGCAGG	chr12	CCDC65	DRC2_HUMAN	ACT	T	CCDC65_T372	0.0012527	0.3144
AGCGAGCACCACCGTGATCC	chr22	EFCAB6	EFCB6_HUMAN	ACC	T	EFCAB6_T1298	0.0012556	0.3144
CCTACACATGTAATGAGTG	chr19	ZNF557	ZN557_HUMAN	ACA	T	ZNF557_T342	0.0012556	0.3144
CCTACACATGTAATGAGTG	chr19	ZNF557	ZN557_HUMAN	TAC	Y	ZNF557_Y341	0.0012556	0.3144
GCAGCAGCAGCGAGGCCAA	chr12	KCNH3	KCNH3_HUMAN	AGC	S	KCNH3_S432	0.0012556	0.3144
TACAGCTATCGCCAGTCGT	chr17	KRT19	K1C19_HUMAN	AGC	S	KRT19_S5	0.0012556	0.3144
TTCCTATGCGCAGGTGATG	chr22	TXNRD2	TRXR2_HUMAN	TAT	Y	TXNRD2_Y487	0.0012556	0.3144
TTTAGGTACCACTCTGATTG	chr2	IL1RL2	ILRL2_HUMAN	ACC	T	IL1RL2_T243	0.0012556	0.3144
ATTACAACGGGGAACGCACGC	chr17	P4HB	PDIA1_HUMAN	TAC	Y	P4HB_Y457	0.0012566	0.314425
ATTTATAACAATCACAAGTC	chr16	CMTM1	CKLF1_HUMAN	ACA	T	CMTM1_T48	0.001257	0.314425
AGCAGCCTCATCTACAACT	chr17	MRC2	MRC2_HUMAN	AGC	S	MRC2_S570	0.0012592	0.314512
GGCAGCAGACACAAATAAAGG	chr7	ING3	ING3_HUMAN	AGC	S	ING3_S415	0.0012593	0.314512
GTGGTTTATGTCCGGGACCT	chr12	SLC11A2	NRAM2_HUMAN	TAT	Y	SLC11A2_Y498	0.0012593	0.314512
CGGAGCCGCTCCTCTAGCC	chr17	GGA3	GGA3_HUMAN	AGC	S	GGA3_S368	0.0012612	0.314549
CTCCTACTGCTTCTCCTCC	chr2	THAP4	THAP4_HUMAN	TAC	Y	THAP4_Y348	0.0012613	0.314549
CACTGTTACTGGGGCTGGGC	chr3	HYAL3	HYAL3_HUMAN	TAC	Y	HYAL3_Y398	0.0012627	0.314549
TGTCTATGAGAAAGACCTC	chr2	ABCA12	ABCAC_HUMAN	TAT	Y	ABCA12_Y1090	0.0012627	0.314549
TTCAGCCTTTCCATTCCGTC	chr1	ABCB10	ABCBA_HUMAN	AGC	S	ABCB10_S514	0.0012627	0.314549
TAAATAGTCATTCTCCAGC	chr1	USP24	UBP24_HUMAN	AGT	S	USP24_S1610	0.0012635	0.314587
GGCTATGGAGGTGGCTTTG	chr12	KRT76	K22O_HUMAN	TAT	Y	KRT76_Y94	0.0012652	0.314685
GCTAGCCAGGTGAGTGGTAA	chr19	SPIB	SPIB_HUMAN	AGC	S	SPIB_S112	0.0012657	0.314685
ATTAGCATGGACCTGCACAA	chr19	VRK3	VRK3_HUMAN	AGC	S	VRK3_S358	0.0012659	0.314685
GATACGTGGACCCTTCTGG	chr18	SMAD4	SMAD4_HUMAN	TAC	Y	SMAD4_Y353	0.0012678	0.314685
TATACCGGTAAGGAGGAGTG	chr17	OGFOD3	OGFD3_HUMAN	TAC	Y	OGFOD3_Y181	0.0012683	0.314685
AATATATTCACCCATTGCCAC	chr10	DCLRE1A	DCR1A_HUMAN	TAT	Y	DCLRE1A_Y769	0.0012696	0.314685
CTCACCATCAACCTGGCCTT	chr9	AQP3	AQP3_HUMAN	ACC	T	AQP3_T58	0.00127	0.314685
AGATATGTGGAAGGTCGGT	chr20	PREX1	PREX1_HUMAN	TAT	Y	PREX1_Y1299	0.0012717	0.314685
AGGGTGCAGCAAGTTTGTCC	chr10	PAPSS2	PAPS2_HUMAN	AGC	S	PAPSS2_S314	0.0012717	0.314685
ATCTACCTGCACTCGGCCC	chr2	SLC11A1	NRAM1_HUMAN	TAC	Y	SLC11A1_Y258	0.0012717	0.314685
GCCCAGCTTCTTCACTGAC	chr3	NT5DC2	NT5D2_HUMAN	AGC	S	NT5DC2_S302	0.0012717	0.314685
GGCTACCGCCAGCCCCTGG	chr16	ABCC1	MRP1_HUMAN	TAC	Y	ABCC1_Y232	0.0012717	0.314685
AACGTTGACAGCCACAGACC	chr5	PCDHGA11	PCDGB_HUMAN	ACA	T	PCDHGA11_T424	0.0012732	0.314734
TCCGAGCGGGGCTGGCCTC	chr7	FAM220A	F220A_HUMAN	AGC	S	FAM220A_S70	0.0012732	0.314734
AGAAGACAGAGGAACGGCT	chr14	CEP170B	C170B_HUMAN	ACA	T	CEP170B_T472	0.0012747	0.314944
CCCTTACTTGGGCCGAGTA	chr6	AARS2	SYAM_HUMAN	TAC	Y	AARS2_Y305	0.0012765	0.315128
AGCACTACCTTCATAGAAAT	chr14	PIGH	PIGH_HUMAN	ACT	T	PIGH_T111	0.0012774	0.315128
CGCACCAAGGCCCTGATTG	chr6	PPP1R18	PPR18_HUMAN	ACC	T	PPP1R18_T602	0.0012774	0.315128
GATATATTCACCAGTGGGAAG	chr15	HCN4	HCN4_HUMAN	TAT	Y	HCN4_Y397	0.0012786	0.315188
GTCACTGCAGAGCCAGAGG	chr19	CARD8	CARD8_HUMAN	ACT	T	CARD8_T238	0.0012804	0.315188
GGATGTCACATTTGTTGACA	chr14	COCH	COCH_HUMAN	ACA	T	COCH_T316	0.0012819	0.315188
GTGACAGTGCCACTTGTTG	chr1	VPS72	VPS72_HUMAN	ACA	T	VPS72_T218	0.0012819	0.315188
AGACAGCACCAACACCCCAC	chr22	UPK3A	UPK3A_HUMAN	ACC	T	UPK3A_T81	0.0012843	0.315188
GTTCTGTAGCAGCAACCACC	chr7	SLC4A2	B3A2_HUMAN	AGC	S	SLC4A2_S783	0.0012843	0.315188
TGCTGACGGGACTGCTTTC	chr10	WDR11	WDR11_HUMAN	ACG	T	WDR11_T457	0.0012851	0.315188
CCTATGGGGCCGGCACCCCCT	chr16	CACNA1H	CAC1H_HUMAN	TAT	Y	CACNA1H_Y1956	0.0012867	0.315188
TGGGCAGCTTGATGGCTGA	chr15	HERC2	HERC2_HUMAN	AGC	S	HERC2_S937	0.0012875	0.315188
ATTAGCAGGTAGTGAAAGCCA	chr2	ABCG5	ABCG5_HUMAN	AGC	S	ABCG5_S650	0.0012891	0.315188
GAACAACTGAATTTGCAAG	chr2	CLIP4	CLIP4_HUMAN	ACT	T	CLIP4_T305	0.0012894	0.315188
CAAGACAGACCGGGTAGCC	chr11	HYLS1	HYLS1_HUMAN	ACA	T	HYLS1_T210	0.0012914	0.315188
GGGTCACCTCCAGCAACGT	chr16	GOT2	AATM_HUMAN	ACC	T	GOT2_T414	0.0012914	0.315188
GTGACCTTGCAGGAGCTGAC	chr1	IL12RB2	I12R2_HUMAN	ACC	T	IL12RB2_T363	0.0012914	0.315188
GTGACCCCCAACGGGCACC	chr16	CACNA1H	CAC1H_HUMAN	ACC	T	CACNA1H_T1061	0.0012916	0.315188
AAGAAACACCTGTAAAGAC	chr10	ANKRD30A	AN30A_HUMAN	ACA	T	ANKRD30A_T368	0.0012926	0.315188
ACTATGCGGCCCAGCAGGC	chr3	AMOTL2	AMOL2_HUMAN	TAT	Y	AMOTL2_Y117	0.0012926	0.315188
GCGGCTGAGCCTGCGTCCCG	chr22	MIEF1	MID51_HUMAN	AGC	S	MIEF1_S340	0.0012926	0.315188
TACAACTTTCATGCGGGCC	chr11	OR1S2	OR1S2_HUMAN	ACT	T	OR1S2_T147	0.0012926	0.315188
GTCTCAGCAGCACTGATGC	chr1	GPATCH2	GPTC2_HUMAN	AGC	S	GPATCH2_S264	0.0012937	0.315188
AATCAGCCAGGTGCTCATA	chr11	B4GAT1	B4GA1_HUMAN	AGC	S	B4GAT1_S351	0.001297	0.315188
GCTGTATGTTACTGTGTCC	chr7	ZAN	ZAN_HUMAN	TAT	Y	ZAN_Y1276	0.001297	0.315188
GTGACGGCTCTGCAGGGTGC	chr8	PARP10	PAR10_HUMAN	ACG	T	PARP10_T285	0.0012971	0.315188
CTCACTGGCATCGAATCTA	chr5	FAF2	FAF2_HUMAN	ACT	T	FAF2_T24	0.0013	0.315188
ATTACAACTATTCTGGAAAG	chrX	SMARCA1	SMCA1_HUMAN	ACA	T	SMARCA1_T690	0.0013008	0.315188
GTGAGCGCCTCCATGCCCC	chr3	GABRR3	GBRR3_HUMAN	AGC	S	GABRR3_S318	0.0013024	0.315188
GACACTACAATAGCACTAT	chr9	DCAF10	DCA10_HUMAN	ACT	T	DCAF10_T232	0.0013041	0.315188
GGTCACCAAGCGCTGCGCC	chr8	ADRB3	ADRB3_HUMAN	ACC	T	ADRB3_T150	0.0013041	0.315188
CAGGACAGGTGGCAACTCA	chr1	SYT14	SYT14_HUMAN	ACA	T	SYT14_T293	0.0013045	0.315188
AGCTGAGCCGGCGGCTGCA	chr19	RDH13	RDH13_HUMAN	AGC	S	RDH13_S215	0.0013046	0.315188
GTGCTACCGAGCCACGTTC	chr5	TBC1D9B	TBC9B_HUMAN	TAC	Y	TBC1D9B_Y290	0.0013046	0.315188
TGGCTACCAGTGAGCGGTC	chr19	KMT2B	KMT2B_HUMAN	TAC	Y	KMT2B_Y1758	0.0013089	0.315188
GGCCAGCAAGAAGAAGCGG	chr9	NOTCH1	NOTC1_HUMAN	AGC	S	NOTCH1_S1779	0.0013109	0.315188
TTCAGCTACCTGCGCAACC	chrX	PRKX	PRKX_HUMAN	AGC	S	PRKX_S136	0.0013109	0.315188
AAACTGGACCTTCGGACCCC	chr7	PMS2	PMS2_HUMAN	ACC	T	PMS2_T777	0.001311	0.315188
CCCCAGCAAGAAGAGTGTG	chr20	PRPF6	PRP6_HUMAN	AGC	S	PRPF6_S572	0.0013118	0.315188
GAGACAGAGAGGCTGATCC	chr19	ASNA1	ASNA_HUMAN	ACA	T	ASNA1_T258	0.0013132	0.315188
GAGAAAGCATGCGGGCCTT	chr7	CDK14	CDK14_HUMAN	AGC	S	CDK14_S450	0.0013153	0.315188
[truncated: 481,770+ more rows]

## Sheet: PD-L1_low_antisense （+IFNγ）
sg_seq	chr	gene_name	pro_id	aa_genome_seq	target_aa	gene_aa_id	lo_value	lo_value_BH_adjust
TTCAGTGAGAGCTCCCGGGA	chr2	STAT1	STAT1_HUMAN	AGT	S	STAT1_S604	6.2322e-17	3.01495e-11
GCTATGACATGGTGCATTA	chr17	PCYT2	PCY2_HUMAN	TAT	Y	PCYT2_Y31	3.2116e-16	7.76836e-11
AAGTATTACTCCAGGCCAA	chr2	STAT1	STAT1_HUMAN	TAT	Y	STAT1_Y680	1.142e-15	1.62808e-10
TTCAGTGAGAGCTCCCGGGAA	chr2	STAT1	STAT1_HUMAN	AGT	S	STAT1_S604	1.3949e-15	1.62808e-10
CAGTGAGAGCTCCCGGGAAG	chr2	STAT1	STAT1_HUMAN	AGC	S	STAT1_S606	1.6827e-15	1.62808e-10
GCGGTTCAGTGAGAGCTCCC	chr2	STAT1	STAT1_HUMAN	AGT	S	STAT1_S604	1.1708e-14	9.43995e-10
CTCCACTACCGGATGAGGTA	chr1	JAK1	JAK1_HUMAN	TAC	Y	JAK1_Y107	1.5382e-14	1.06305e-09
CCACTACCGGATGAGGTAT	chr1	JAK1	JAK1_HUMAN	TAC	Y	JAK1_Y107	4.0145e-14	2.42761e-09
ATTCTATGAAAGCCGGTGC	chr1	JAK1	JAK1_HUMAN	TAT	Y	JAK1_Y806	4.8242e-14	2.59311e-09
GAACTATGACCCCAATCAG	chr1	JAK1	JAK1_HUMAN	TAT	Y	JAK1_Y830	6.0637e-14	2.87085e-09
GGCCATCACATTCACATGGG	chr2	STAT1	STAT1_HUMAN	ACA	T	STAT1_T613	6.7561e-14	2.87085e-09
GGCAGTCTGGCGGCTGAATTT	chr2	STAT1	STAT1_HUMAN	AGT	S	STAT1_S399	7.1212e-14	2.87085e-09
GGTACAGGTGAGTCTCCACCG	chr17	PCYT2	PCY2_HUMAN	TAC	Y	PCYT2_Y135	1.5489e-13	5.76392e-09
AGTATAAAATACTCACGCAGA	chr6	IFNGR1	INGR1_HUMAN	TAT	Y	IFNGR1_Y185	1.677e-13	5.79486e-09
ACGTCAGCCAGCTCCCGAG	chr2	STAT1	STAT1_HUMAN	AGC	S	STAT1_S462	2.6855e-13	8.66108e-09
GTGTGAGCAGGGCTGAGAT	chr6	IFNGR1	INGR1_HUMAN	AGC	S	IFNGR1_S15	2.9647e-13	8.96394e-09
CGGGAGTACCTGCTCTTCCG	chr7	WDR91	WDR91_HUMAN	TAC	Y	WDR91_Y15	3.2626e-13	9.28438e-09
TGGTACCGCCCCATGTATA	chr1	SCAMP3	SCAM3_HUMAN	TAC	Y	SCAMP3_Y218	6.8859e-13	1.85066e-08
ACTACCTCATGCAGCTGAAT	chr17	WDR81	WDR81_HUMAN	TAC	Y	WDR81_Y362	8.7136e-13	2.21862e-08
GGAGTACCTGCTCTTCCGC	chr7	WDR91	WDR91_HUMAN	TAC	Y	WDR91_Y15	1.0169e-12	2.45972e-08
TAGCTACAGACAGAGGGCC	chr9	CD274	PD1L1_HUMAN	TAC	Y	CD274_Y81	1.3285e-12	3.06041e-08
ATTACTCCAGGCCAAAGGA	chr2	STAT1	STAT1_HUMAN	TAC	Y	STAT1_Y681	3.4443e-12	7.57384e-08
GAAATATTCTTCAACAGAG	chr3	DNAJC13	DJC13_HUMAN	TAT	Y	DNAJC13_Y306	8.5351e-12	1.79522e-07
ACCTATGAGGAAGTAAAGC	chr17	PCYT2	PCY2_HUMAN	TAT	Y	PCYT2_Y126	1.2918e-11	2.60389e-07
GCTACATGAGTGGAGGAGC	chr7	C1GALT1	C1GLT_HUMAN	TAC	Y	C1GALT1_Y206	6.5786e-10	1.27301e-05
TTCACACAGGTGTGTGCCT	chr5	IRF1	IRF1_HUMAN	ACA	T	IRF1_T62	8.2012e-10	1.52596e-05
CGAAACTACCTGTTACATTA	chr6	IFNGR1	INGR1_HUMAN	ACC	T	IFNGR1_T166	1.0071e-09	1.80446e-05
GACCTATATGTGGTAGAGTA	chr9	CD274	PD1L1_HUMAN	TAT	Y	CD274_Y28	3.2698e-09	5.64939e-05
CTAACTGAAGGGGAAGTAC	chr11	TBRG1	TBRG1_HUMAN	ACT	T	TBRG1_T87	9.2401e-09	0.00015414
AGTAGCTACAGACAGAGGGCC	chr9	CD274	PD1L1_HUMAN	AGC	S	CD274_S80	1.458e-08	0.000235112
GAGTACTATTCGGCCAGCAA	chr20	NAA20	NAA20_HUMAN	TAT	Y	NAA20_Y138	1.8805e-08	0.000293461
TGGAGAGTGGGCAGTTTCC	chr14	IRF9	IRF9_HUMAN	AGT	S	IRF9_S22	3.4134e-08	0.00051603
CAGAGCCCCGGGAGCCCGCT	chr7	NCF1	NCF1_HUMAN	AGC	S	NCF1_S345	5.4509e-08	0.000799084
CAATACGTTCACCGGGACT	chr1	JAK1	JAK1_HUMAN	TAC	Y	JAK1_Y999	6.9352e-08	0.000986775
CACCGACAGTAAATGGTTCA	chr21	IFNGR2	INGR2_HUMAN	AGT	S	IFNGR2_S72	9.5776e-08	0.00132381
GCAGAACCTGCCAGGGCAG	chr4	FRAS1	FRAS1_HUMAN	ACC	T	FRAS1_T866	1.3271e-07	0.00178336
ATGACTAGGATGCCCAAGGTA	chr5	HSPA9	GRP75_HUMAN	ACT	T	HSPA9_T390	1.5712e-07	0.00205432
AGGGTACTCCAGGACCAAT	chr10	COL13A1	CODA1_HUMAN	ACT	T	COL13A1_T629	1.7649e-07	0.00224685
GACTATAAGTTCCCCATTG	chr11	KMT2A	KMT2A_HUMAN	TAT	Y	KMT2A_Y3944	1.8193e-07	0.00225672
ACTACTACAACACCAGGGTGG	chr5	TBC1D9B	TBC9B_HUMAN	TAC	Y	TBC1D9B_Y627	2.155e-07	0.00260631
TTCACCAACCTGCTTCTGT	chr4	OTOP1	OTOP1_HUMAN	ACC	T	OTOP1_T209	2.7353e-07	0.00322745
AGTACTATTCGGCCAGCAA	chr20	NAA20	NAA20_HUMAN	TAC	Y	NAA20_Y137	3.1072e-07	0.00356549
AGAAGCAACTCCATTTCAT	chr21	IFNGR2	INGR2_HUMAN	AGC	S	IFNGR2_S194	3.1692e-07	0.00356549
GAACACCAGCAGGATGGCAG	chr20	SUN5	SUN5_HUMAN	AGC	S	SUN5_S35	3.3343e-07	0.00363058
ACTACATGGACCGCTTCACCG	chr16	SPNS1	SPNS1_HUMAN	TAC	Y	SPNS1_Y73	3.4304e-07	0.00363058
ACTACTGCAGCCTGGGCGA	chr16	KDM8	KDM8_HUMAN	TAC	Y	KDM8_Y294	3.4522e-07	0.00363058
CTGGAGTACTGCATGGTGAC	chr19	MED16	MED16_HUMAN	TAC	Y	MED16_Y480	3.7016e-07	0.00381004
TGTATCAGTTGCTGCCACC	chr14	IRF9	IRF9_HUMAN	TAT	Y	IRF9_Y112	5.0287e-07	0.00506819
GGGAGCCTCTGCAGCCCCC	chr17	PIK3R5	PI3R5_HUMAN	AGC	S	PIK3R5_S458	5.1348e-07	0.0050695
ACCACACCAAGGAGAAGGCCC	chr21	RRP1B	RRP1B_HUMAN	ACA	T	RRP1B_T747	5.9427e-07	0.00574979
GGTCACTGGAGCTTCTAGT	chr2	WDR33	WDR33_HUMAN	ACT	T	WDR33_T136	7.4734e-07	0.00708902
TGTTATTATGTCCATTACT	chr21	IFNGR2	INGR2_HUMAN	TAT	Y	IFNGR2_Y175	8.6007e-07	0.00796914
TACTACAACACCAGGGTGG	chr5	TBC1D9B	TBC9B_HUMAN	TAC	Y	TBC1D9B_Y628	8.7307e-07	0.00796914
ATGACGGCAGGGAACCCGC	chr16	PKD1	PKD1_HUMAN	ACG	T	PKD1_T1782	9.1317e-07	0.00814831
CTCCGATACTATTATGAGAA	chr17	ETV4	ETV4_HUMAN	TAC	Y	ETV4_Y401	9.3355e-07	0.00814831
AATGTACAATCTCTTTGAC	chr1	ORC1	ORC1_HUMAN	TAC	Y	ORC1_Y634	9.4323e-07	0.00814831
CTGAGCCCGGAGGAGGTGC	chr5	TBC1D9B	TBC9B_HUMAN	AGC	S	TBC1D9B_S4	1.0419e-06	0.00884279
GCTACGCGGGGCTGGACGACA	chr16	WWOX	WWOX_HUMAN	TAC	Y	WWOX_Y6	1.1714e-06	0.00977047
TGGAGCTGGAGGCAGACGTG	chr7	LRWD1	LRWD1_HUMAN	AGC	S	LRWD1_S525	1.2837e-06	0.0105257
TGTATGACTTGGCTGCCCTTC	chr7	WDR91	WDR91_HUMAN	TAT	Y	WDR91_Y56	1.4656e-06	0.0118169
AAGACATGGAAGGAAATGA	chr7	ELMO1	ELMO1_HUMAN	ACA	T	ELMO1_T466	1.6402e-06	0.0130078
TGTCCACCACAGACCTCGT	chr17	PCYT2	PCY2_HUMAN	ACC	T	PCYT2_T146	1.7722e-06	0.013828
GACAGTAAGGTATGCCTTAT	chr12	FAR2	FACR2_HUMAN	AGT	S	FAR2_S62	3.0822e-06	0.0234481
AGTATCTGGCCTCCATCTT	chr21	U2AF1	U2AF1_HUMAN	TAT	Y	U2AF1_Y4	3.199e-06	0.0234481
AGTATCTGGCCTCCATCTT	chr21	U2AF1	U2AF1_HUMAN	TAT	Y	U2AF1_Y4	3.199e-06	0.0234481
GGGACAGTTACCTTCCTGT	chr12	POLE	DPOE1_HUMAN	AGT	S	POLE_S415	3.199e-06	0.0234481
AAGACGGTCCTGCGCCACAGC	chr13	ATP11A	AT11A_HUMAN	ACG	T	ATP11A_T733	3.3575e-06	0.0242426
CAGACGTCTAGTAAGGTCAC	chr11	PHF21A	PF21A_HUMAN	ACG	T	PHF21A_T182	3.5261e-06	0.0250856
GTCAAGCACAATATTCCAG	chr10	AGAP6	AGAP6_HUMAN	AGC	S	AGAP6_S87	3.6418e-06	0.0255332
GAGAGTGAGGAAGAGGAGGG	chrX	UTP14A	UT14A_HUMAN	AGT	S	UTP14A_S343	4.0528e-06	0.0276144
GAGAGTGAGGAAGAGGAGGG	chr13	UTP14C	UT14C_HUMAN	AGT	S	UTP14C_S342	4.0528e-06	0.0276144
GTCACAAGTATATTTGAAA	chr3	IMPG2	IMPG2_HUMAN	ACA	T	IMPG2_T146	4.4937e-06	0.0301932
GAGTACCAGATCATGCCAC	chr6	IFNGR1	INGR1_HUMAN	TAC	Y	IFNGR1_Y50	4.6108e-06	0.0305556
GGGACAGTTCCTGGGGCCC	chr6	KLHDC3	KLDC3_HUMAN	ACA	T	KLHDC3_T123	5.1253e-06	0.0335062
GTCAGCCAGCTCCCGAGCGGT	chr2	STAT1	STAT1_HUMAN	AGC	S	STAT1_S462	5.6399e-06	0.0363788
AGCAGCTTTAAAAGACCTGAT	chr1	TRAF5	TRAF5_HUMAN	AGC	S	TRAF5_S507	6.3674e-06	0.0405309
GACAACTATAAAAGAGTTAC	chr10	PANK1	PANK1_HUMAN	TAT	Y	PANK1_Y430	6.5902e-06	0.0414043
AACACCAGCAGGATGGCAG	chr20	SUN5	SUN5_HUMAN	ACC	T	SUN5_T34	6.8892e-06	0.042565
GGTAACACAGCTTATGTTA	chr13	SACS	SACS_HUMAN	ACA	T	SACS_T1010	7.0156e-06	0.042565
TTCAGTGTTCAGTGGATGGC	chr5	NIPBL	NIPBL_HUMAN	AGT	S	NIPBL_S2736	7.0389e-06	0.042565
GACATTTACCCCGACCTTCT	chr15	C15orf39	CO039_HUMAN	TAC	Y	C15orf39_Y909	7.2893e-06	0.043535
GCCTACCGGGCCGCCCTCT	chr9	RAPGEF1	RPGF1_HUMAN	TAC	Y	RAPGEF1_Y970	7.7544e-06	0.045748
CCCTTCTACAGCGACAAGGC	chr4	ZFYVE28	LST2_HUMAN	TAC	Y	ZFYVE28_Y881	8.5451e-06	0.0498055
GACTATGTGGCTTATGTCT	chr22	INPP5J	PI5PA_HUMAN	TAT	Y	INPP5J_Y786	8.8647e-06	0.0510532
ACTACTCGGGCTCTCAGGTG	chr2	CAD	PYR1_HUMAN	TAC	Y	CAD_Y414	9.511e-06	0.0539051
GACTACTACAACACCAGGG	chr5	TBC1D9B	TBC9B_HUMAN	TAC	Y	TBC1D9B_Y627	9.6023e-06	0.0539051
CAGCAGCCCATGTGACAAC	chr12	DUSP6	DUS6_HUMAN	AGC	S	DUSP6_S351	9.8056e-06	0.0539051
CAGCAGCCCATGTGACAAC	chr12	DUSP6	DUS6_HUMAN	AGC	S	DUSP6_S205	9.8056e-06	0.0539051
GCCTATGAAGTCTTCGCCC	chr2	AQP12B	AQ12B_HUMAN	TAT	Y	AQP12B_Y34	1.1864e-05	0.0637715
GCCTATGAAGTCTTCGCCC	chr2	AQP12A	AQ12A_HUMAN	TAT	Y	AQP12A_Y34	1.1864e-05	0.0637715
GCCACAGATGAGGAAAAGC	chr10	TACC2	TACC2_HUMAN	ACA	T	TACC2_T2424	1.2827e-05	0.067449
GCCACAGATGAGGAAAAGC	chr10	TACC2	TACC2_HUMAN	ACA	T	TACC2_T2469	1.2827e-05	0.067449
GGCTAACCTCGAGCGGCCC	chr14	NRL	NRL_HUMAN	ACC	T	NRL_T223	1.302e-05	0.0677277
GTGACTATTAAACAAGAGC	chr8	NCOA2	NCOA2_HUMAN	ACT	T	NCOA2_T729	1.4373e-05	0.0739703
TATACAGAGGAGGAGGAGG	chr7	LMOD2	LMOD2_HUMAN	ACA	T	LMOD2_T118	1.4997e-05	0.0758207
GGCAGTGGCCACTCTGCCC	chr19	URI1	RMP_HUMAN	AGT	S	URI1_S375	1.5046e-05	0.0758207
TGCGCAGAGCCTAAAACCAT	chr1	PYHIN1	IFIX_HUMAN	AGC	S	PYHIN1_S194	1.5489e-05	0.0770476
CATTACCTCTGCACCGACG	chr1	JAK1	JAK1_HUMAN	TAC	Y	JAK1_Y422	1.5608e-05	0.0770476
GCCTACAGCTCCCGCGGCG	chr19	MFSD12	MFS12_HUMAN	TAC	Y	MFSD12_Y53	1.6329e-05	0.0797926
TTGACGTTAGAGGGCATCC	chr16	NDUFAB1	ACPM_HUMAN	ACG	T	NDUFAB1_T75	1.7029e-05	0.082381
GCCCACCAGAACCGCGCCC	chr7	TSGA13	TSG13_HUMAN	ACC	T	TSGA13_T249	1.7389e-05	0.0832897
GCGGTACAGTTACCTCCAAC	chr6	TRIM27	TRI27_HUMAN	AGT	S	TRIM27_S341	1.7754e-05	0.0842043
GGTTTATTCCTTGGCAGAT	chr17	ZZEF1	ZZEF1_HUMAN	TAT	Y	ZZEF1_Y1375	1.8172e-05	0.0846224
GACACACAGCAGCCTGAGCC	chr11	CCDC89	CCD89_HUMAN	AGC	S	CCDC89_S255	1.8192e-05	0.0846224
GTGAGTGACGGCGTCCTGG	chr16	PKD1	PKD1_HUMAN	AGT	S	PKD1_S1134	1.8742e-05	0.0863505
TGTATAAAAATGACCCTGTA	chr2	BCS1L	BCS1_HUMAN	TAT	Y	BCS1L_Y403	1.9037e-05	0.0868822
ATGTAGCCTGAAGACATGC	chr3	WNT5A	WNT5A_HUMAN	AGC	S	WNT5A_S248	1.9272e-05	0.0871327
TGTATGAGATGTTGGCAGGAC	chr19	PRKCG	KPCG_HUMAN	TAT	Y	PRKCG_Y546	1.9818e-05	0.0887716
AGGACCAGAGAACCTCTCA	chr3	DLEC1	DLEC1_HUMAN	ACC	T	DLEC1_T286	2.0011e-05	0.0888138
TTCAGCAATGAGTATACCC	chr7	TES	TES_HUMAN	AGC	S	TES_S310	2.0465e-05	0.090003
TGTATGCTGAAGATGCTCCC	chr3	GMPS	GUAA_HUMAN	TAT	Y	GMPS_Y82	2.1668e-05	0.0944352
CTGACTCCTGCCAGCCCTA	chr1	NBPF11	NBPFB_HUMAN	ACT	T	NBPF11_T800	2.3642e-05	0.102118
AGCACGCATCCGCAGCCCG	chr2	GLS	GLSK_HUMAN	ACG	T	GLS_T88	2.4283e-05	0.103285
CGGCAACTCCGCTGCCTGC	chr9	CRB2	CRUM2_HUMAN	ACT	T	CRB2_T560	2.4339e-05	0.103285
GCCAGCCACACACACATCCGG	chr2	MYO7B	MYO7B_HUMAN	AGC	S	MYO7B_S986	2.4784e-05	0.104259
GGCTCAGCCTGCACAACGA	chr19	LRRC8E	LRC8E_HUMAN	AGC	S	LRRC8E_S564	2.5868e-05	0.106392
GGACACTGTGCTGGGGCTA	chr2	PNKD	PNKD_HUMAN	ACT	T	PNKD_T277	2.5951e-05	0.106392
TCTCAGGAGCACCAGAGAGG	chr12	OASL	OASL_HUMAN	AGC	S	OASL_S78	2.5951e-05	0.106392
CCTTAGTTCTGGGAGTCCC	chr12	KMT2D	KMT2D_HUMAN	AGT	S	KMT2D_S45	2.6615e-05	0.108198
TGCAGTGGCGTCCTGCAACT	chr5	C5orf47	CE047_HUMAN	AGT	S	C5orf47_S27	2.7066e-05	0.109114
AGCACAGCAATACAACAGA	chr5	TICAM2	TCAM2_HUMAN	AGC	S	TICAM2_S49	2.8074e-05	0.112242
GAGAGTGGGAAGAAAGAAG	chr9	ALDH1A1	AL1A1_HUMAN	AGT	S	ALDH1A1_S360	2.8479e-05	0.112928
CATATAAATGCAGCGAGTG	chr19	ZNF229	ZN229_HUMAN	TAT	Y	ZNF229_Y405	2.8858e-05	0.113319
GCCAGCTCCTTCCTGGGCC	chr14	DEGS2	DEGS2_HUMAN	AGC	S	DEGS2_S215	2.9046e-05	0.113319
GTCTACAATGACTCCGGTG	chr16	TSC2	TSC2_HUMAN	TAC	Y	TSC2_Y1650	3.0124e-05	0.116316
ACTACAACACCAGGGTGGT	chr5	TBC1D9B	TBC9B_HUMAN	TAC	Y	TBC1D9B_Y628	3.0295e-05	0.116316
CGCTACAGCATCTCTCGGA	chr11	CD44	CD44_HUMAN	TAC	Y	CD44_Y42	3.0792e-05	0.117293
GAAGATGACAGTTGAATAGC	chr12	UHRF1BP1L	UH1BL_HUMAN	ACA	T	UHRF1BP1L_T1462	3.15e-05	0.119053
GTGAGCATGAGCAACCAGATG	chr8	CSMD1	CSMD1_HUMAN	AGC	S	CSMD1_S495	3.2856e-05	0.121546
GAGACCTACGTCTACTTGGC	chr11	TSPAN18	TSN18_HUMAN	ACC	T	TSPAN18_T217	3.2972e-05	0.121546
GAGACCTACGTCTACTTGGC	chr11	TSPAN18	TSN18_HUMAN	TAC	Y	TSPAN18_Y218	3.2972e-05	0.121546
GCACACGACCCGGAAGAGCC	chr3	PLXND1	PLXD1_HUMAN	ACC	T	PLXND1_T816	3.3262e-05	0.121546
TGTGGTTACACAGTTCATCC	chr1	OR10T2	O10T2_HUMAN	ACA	T	OR10T2_T11	3.3416e-05	0.121546
GCCAGCGCGGGCTTCGGACA	chr8	NKX2-6	NKX26_HUMAN	AGC	S	NKX2-6_S275	3.4688e-05	0.124304
GGGAGCAGCAACATCCGGC	chrX	CDKL5	CDKL5_HUMAN	AGC	S	CDKL5_S886	3.4688e-05	0.124304
GCCACGATGAACGTACCAGCC	chr20	ADRM1	ADRM1_HUMAN	ACG	T	ADRM1_T273	3.5559e-05	0.126488
AGATACTCCTATTTGGGGC	chr19	ZNF460	ZN460_HUMAN	TAC	Y	ZNF460_Y87	3.725e-05	0.131536
TACAGGTATGGGTTCATAGA	chr11	CD44	CD44_HUMAN	TAT	Y	CD44_Y79	3.7646e-05	0.131582
GGCACGGCCAGCTGCTACC	chr22	DGCR2	IDD_HUMAN	ACG	T	DGCR2_T125	3.7807e-05	0.131582
GCAGATGACGCCACTCACCA	chr3	SLC6A1	SC6A1_HUMAN	ACG	T	SLC6A1_T520	3.8918e-05	0.133462
TGTATAACCGCTTTGAAAA	chr8	MTMR7	MTMR7_HUMAN	TAT	Y	MTMR7_Y504	3.9035e-05	0.133462
GCCCACCCATAGGAAACCC	chr3	SAMD7	SAMD7_HUMAN	ACC	T	SAMD7_T258	3.9175e-05	0.133462
TTCAGTAGCAGAAAGCGCTA	chr6	PHF3	PHF3_HUMAN	AGT	S	PHF3_S1293	4.0108e-05	0.135685
TGTAACCAAGCAAGTGCCG	chr8	RP1L1	RP1L1_HUMAN	ACC	T	RP1L1_T683	4.203e-05	0.1412
TTGTCAGCAAGATCCAGAT	chr7	CPA1	CBPA1_HUMAN	AGC	S	CPA1_S144	4.2583e-05	0.142071
GGAGACTCTGCTCAGGCAT	chr21	RIPK4	RIPK4_HUMAN	ACT	T	RIPK4_T753	4.3284e-05	0.142824
GTGTTACAAAGGGAGCTGT	chr12	TMEM263	TM263_HUMAN	ACA	T	TMEM263_T46	4.3399e-05	0.142824
AGGTTACTGTGCTCTTTGC	chrX	FLNA	FLNA_HUMAN	ACT	T	FLNA_T357	4.4414e-05	0.145176
CATGACTCCCCGCCGCCCC	chr2	CD28	CD28_HUMAN	ACT	T	CD28_T195	4.607e-05	0.149579
AGTACTGGACACGGGAGGGCC	chr19	ADAMTS10	ATS10_HUMAN	TAC	Y	ADAMTS10_Y106	4.7994e-05	0.150889
AGCTGTCACAGAGGGTGCCC	chr2	NDUFS1	NDUS1_HUMAN	ACA	T	NDUFS1_T715	4.8387e-05	0.150889
AGTACGCTGGCGTCTCACCAA	chr21	ADAMTS1	ATS1_HUMAN	TAC	Y	ADAMTS1_Y649	4.8657e-05	0.150889
CTGCAGCGAGAGCACCAAG	chr7	NCF1	NCF1_HUMAN	AGC	S	NCF1_S379	4.8657e-05	0.150889
TACAGCAGGGAGCTGCTGG	chr10	VWA2	VWA2_HUMAN	AGC	S	VWA2_S388	4.8657e-05	0.150889
TCAAGGCACCACAGATACAA	chr6	IMPG1	IMPG1_HUMAN	ACC	T	IMPG1_T464	4.8657e-05	0.150889
TCTCAGTACCCCATGGAGTG	chr10	SGMS1	SMS1_HUMAN	TAC	Y	SGMS1_Y128	4.8657e-05	0.150889
AAGACAATCACCCCTGACG	chr16	CEMP1	CEMP1_HUMAN	ACA	T	CEMP1_T184	5.0972e-05	0.155185
GGCTCAGCCCCACTGACCT	chr19	ANKRD24	ANR24_HUMAN	AGC	S	ANKRD24_S16	5.1614e-05	0.155185
GGTTACAATACAGCCAAAG	chr3	ATP13A5	AT135_HUMAN	TAC	Y	ATP13A5_Y373	5.1614e-05	0.155185
GGTTCAGCATCCCAGACAC	chr7	PMS2	PMS2_HUMAN	AGC	S	PMS2_S507	5.1614e-05	0.155185
CATCAGCGTCCTGGGCATT	chr5	TMEM171	TM171_HUMAN	AGC	S	TMEM171_S127	5.1646e-05	0.155185
TGCACAACCATGATAGACA	chr12	TMEM132B	T132B_HUMAN	ACA	T	TMEM132B_T969	5.279e-05	0.157643
GTGACTGAGTTCATTCTGGCT	chr11	OR8G1	OR8G1_HUMAN	ACT	T	OR8G1_T10	5.4171e-05	0.160051
ATCACTCACATTGTAATAA	chr1	JAK1	JAK1_HUMAN	ACT	T	JAK1_T373	5.4258e-05	0.160051
ACCACCCCAGCTGACCGGC	chr7	PTCD1	PTCD1_HUMAN	ACC	T	PTCD1_T460	5.5793e-05	0.162125
AACTATCCTGACGTGTGAC	chr8	SOX17	SOX17_HUMAN	TAT	Y	SOX17_Y411	5.6022e-05	0.162125
AATGACCACATTCAAGGTGA	chr19	ZNF155	ZN155_HUMAN	ACA	T	ZNF155_T3	5.6272e-05	0.162125
GGCTACCCCAGCCACCACG	chr9	NUP214	NU214_HUMAN	ACC	T	NUP214_T1568	5.6398e-05	0.162125
AGTTCACCCCTCACCACGC	chr19	PLA2G4C	PA24C_HUMAN	ACC	T	PLA2G4C_T196	5.7261e-05	0.162125
CCTTAAGTCCAGTGAAGGC	chr4	BOD1L1	BD1L1_HUMAN	AGT	S	BOD1L1_S1531	5.7261e-05	0.162125
GGCACTGCAGGGGGTGACGAC	chr7	SLC4A2	B3A2_HUMAN	ACT	T	SLC4A2_T210	5.7307e-05	0.162125
TCTACAACAAGGTGAGATGTA	chr19	BRD4	BRD4_HUMAN	TAC	Y	BRD4_Y139	5.778e-05	0.162513
GGTGGCCACTACAAGTCTCC	chr1	PIAS3	PIAS3_HUMAN	ACT	T	PIAS3_T318	5.873e-05	0.16423
CCTGACAGGTATTTACGGG	chr16	DNAH3	DYH3_HUMAN	ACA	T	DNAH3_T3729	5.9669e-05	0.165897
GTGGAGTACCAGCGGGTAGG	chr17	CHMP6	CHMP6_HUMAN	TAC	Y	CHMP6_Y136	6.0514e-05	0.167285
GCATGACCAGCAAGGTTTC	chr7	ZNF804B	Z804B_HUMAN	ACC	T	ZNF804B_T685	6.3423e-05	0.173523
TGTACTAAAAACCTCCTCC	chr1	JAK1	JAK1_HUMAN	ACT	T	JAK1_T717	6.3488e-05	0.173523
GGAGGTCACTGCCACTGTGC	chr19	ICAM3	ICAM3_HUMAN	ACT	T	ICAM3_T174	6.6643e-05	0.176443
AAGACAGTTGAACTGGATG	chr2	TTN	TITIN_HUMAN	ACA	T	TTN_T32040	6.6884e-05	0.176443
AAGACAGTTGAACTGGATG	chr2	TTN	TITIN_HUMAN	ACA	T	TTN_T24808	6.6884e-05	0.176443
CAGAGCACAGAGAAGGCTG	chr22	EFCAB6	EFCB6_HUMAN	AGC	S	EFCAB6_S951	6.7047e-05	0.176443
CAGACCAGCTCATTGCCTG	chr2	STAT4	STAT4_HUMAN	ACC	T	STAT4_T446	6.7221e-05	0.176443
AAATTATGCAAATTCCACT	chr22	TNRC6B	TNR6B_HUMAN	TAT	Y	TNRC6B_Y164	6.7232e-05	0.176443
TTCACCTTGGGTAAGTGCC	chr2	POLR1A	RPA1_HUMAN	ACC	T	POLR1A_T796	6.768e-05	0.176443
TTGGTAGCACTTCTTCTTC	chr2	USP37	UBP37_HUMAN	AGC	S	USP37_S900	6.768e-05	0.176443
CCTGCAGACCTGTGACATCC	chr19	AP3D1	AP3D1_HUMAN	ACC	T	AP3D1_T934	6.8122e-05	0.176443
TGCGCACAGTCTGCGAGCC	chr20	MYT1	MYT1_HUMAN	ACA	T	MYT1_T394	6.8231e-05	0.176443
GGAACAAGCACTCCTCCCA	chr17	NCOR1	NCOR1_HUMAN	ACA	T	NCOR1_T1670	6.9252e-05	0.176443
GGCAGCATCCTGCTGGTCAC	chr9	NR5A1	STF1_HUMAN	AGC	S	NR5A1_S322	6.9252e-05	0.176443
GAATACCTGGAGAAGGCCC	chr2	SMPD4	NSMA3_HUMAN	TAC	Y	SMPD4_Y657	6.9298e-05	0.176443
GGTACAGAGATGCCCATGAT	chr12	FKBP4	FKBP4_HUMAN	ACA	T	FKBP4_T44	7.0873e-05	0.179509
CTGCAGCAGCAGCAGCCCTG	chrX	FRMPD3	FRPD3_HUMAN	AGC	S	FRMPD3_S1585	7.1743e-05	0.180544
GGTAGCTCCAGGGTTCCAGTG	chr6	ZBTB22	ZBT22_HUMAN	AGC	S	ZBTB22_S343	7.2028e-05	0.180544
AACTATCACAAACTCCATT	chr6	ARMC2	ARMC2_HUMAN	TAT	Y	ARMC2_Y832	7.2727e-05	0.180856
GGCAGTGTGGAAAGTGGCCG	chr3	SEMA3G	SEM3G_HUMAN	AGT	S	SEMA3G_S162	7.299e-05	0.180856
AACTACCTGGTGCTTCGAG	chr8	PDP1	PDP1_HUMAN	TAC	Y	PDP1_Y262	7.3274e-05	0.180856
AGACTATACTTTCTTTAAA	chr2	NCKAP5	NCKP5_HUMAN	TAT	Y	NCKAP5_Y729	7.4596e-05	0.182784
GCAGTATCCTGCAAAAGGG	chr19	LYPD3	LYPD3_HUMAN	TAT	Y	LYPD3_Y312	7.4811e-05	0.182784
AGCACCAGCCCCCAAGACCA	chr15	STARD9	STAR9_HUMAN	ACC	T	STARD9_T2440	7.5275e-05	0.182972
ACTAAGCCATCGCGGGGTC	chr7	MYO1G	MYO1G_HUMAN	AGC	S	MYO1G_S983	7.5739e-05	0.182972
TCTATGTAGTCACAGTGCT	chr11	OR8G5	OR8G5_HUMAN	TAT	Y	OR8G5_Y70	7.6034e-05	0.182972
GCAGCAGCAGTGGTGATGG	chr20	ASXL1	ASXL1_HUMAN	AGC	S	ASXL1_S664	7.6401e-05	0.182972
AGCAGCAGAGCTGGCCCCG	chr15	FAM227B	F227B_HUMAN	AGC	S	FAM227B_S12	7.9499e-05	0.189454
AGCAGCACCGTGGTGATGC	chr15	MAP1A	MAP1A_HUMAN	AGC	S	MAP1A_S2787	8.0133e-05	0.189628
CGCAGCAGCCCGGGCTCTG	chr3	OSBPL10	OSB10_HUMAN	AGC	S	OSBPL10_S56	8.0356e-05	0.189628
GGGAGCCAGCTGACGCTGC	chr22	GGT5	GGT5_HUMAN	AGC	S	GGT5_S253	8.115e-05	0.190098
GCCAGTGGCACCCCCAAGGTA	chr9	PKN3	PKN3_HUMAN	AGT	S	PKN3_S133	8.1509e-05	0.190098
ACCAAGTGTTGCTGCTGTC	chr10	TET1	TET1_HUMAN	AGT	S	TET1_S1445	8.1734e-05	0.190098
GGAGACAGACAAGAAAGAC	chr5	EXOC3	EXOC3_HUMAN	ACA	T	EXOC3_T401	8.2715e-05	0.191459
ATGCACAACTTCTGGAAGA	chr1	SELP	LYAM3_HUMAN	ACA	T	SELP_T617	8.3185e-05	0.19163
CCTGTTAACACTGTTTAGAG	chr17	RNF213	RN213_HUMAN	ACA	T	RNF213_T4374	8.3635e-05	0.191754
CACACCTTCCACCTGGAGC	chr19	SYDE1	SYDE1_HUMAN	ACC	T	SYDE1_T318	8.4879e-05	0.193688
GGCACTGGGACGTTCGGGC	chrX	PRKX	PRKX_HUMAN	ACT	T	PRKX_T57	8.5603e-05	0.194423
CATCAGCAGCAAGGGTTAC	chr10	GRID1	GRID1_HUMAN	AGC	S	GRID1_S766	8.9744e-05	0.198574
CCTCCACCGCTTTCACCAC	chr1	TNR	TENR_HUMAN	ACC	T	TNR_T1123	8.9744e-05	0.198574
CTCAGTAACTGGGAACCAA	chr11	BIRC2	BIRC2_HUMAN	AGT	S	BIRC2_S228	8.9744e-05	0.198574
GAGACGGTGCGCCTGGAGC	chr7	UBN2	UBN2_HUMAN	ACG	T	UBN2_T126	8.9744e-05	0.198574
TACTACCTGGAGCAGCAGC	chr19	POLD1	DPOD1_HUMAN	TAC	Y	POLD1_Y957	8.9744e-05	0.198574
GACTGTCAGCACCATCAGCC	chr19	ALKBH6	ALKB6_HUMAN	AGC	S	ALKBH6_S125	9.0068e-05	0.198574
TGTATGCTGTCACTGGCCG	chr2	FN1	FINC_HUMAN	TAT	Y	FN1_Y1610	9.0896e-05	0.198574
CGAAACAACGTACGCCGTA	chr11	NCAM1	NCAM1_HUMAN	ACA	T	NCAM1_T580	9.1074e-05	0.198574
GCCACTCGCCAGTCCTTGC	chr9	CIZ1	CIZ1_HUMAN	ACT	T	CIZ1_T155	9.1125e-05	0.198574
GATCCATATGGAGGAGGTGG	chr15	FAM98B	FA98B_HUMAN	TAT	Y	FAM98B_Y414	9.3789e-05	0.202574
ATGGTACTGTGTGTGGCCC	chr14	ADAM21	ADA21_HUMAN	ACT	T	ADAM21_T611	9.3798e-05	0.202574
GGGCTTCACCTGCCATCACG	chr19	INSR	INSR_HUMAN	ACC	T	INSR_T1082	9.49e-05	0.204043
GAAACTACCTGTTACATTA	chr6	IFNGR1	INGR1_HUMAN	ACT	T	IFNGR1_T165	9.5756e-05	0.204972
CATGCACACGGTGCACAGCG	chr1	KIF17	KIF17_HUMAN	ACG	T	KIF17_T178	9.691e-05	0.205207
GACACAGTGACCCCTGGCT	chr16	SLC12A3	S12A3_HUMAN	ACA	T	SLC12A3_T408	9.7106e-05	0.205207
ACCACAGCCAAGGTGTGTA	chr19	MLLT1	ENL_HUMAN	AGC	S	MLLT1_S398	9.7138e-05	0.205207
CTCAGTGAGGCCCGAATCC	chr5	PROP1	PROP1_HUMAN	AGT	S	PROP1_S109	9.9201e-05	0.206855
GATATCACCTCCAAGTGTT	chr3	CD200R1L	MO2R2_HUMAN	TAT	Y	CD200R1L_Y138	9.9201e-05	0.206855
GATATCACCTCCAAGTGTT	chr3	CD200R1	MO2R1_HUMAN	TAT	Y	CD200R1_Y145	9.9201e-05	0.206855
AGAGGACACGAAGGGGCCG	chr10	SFMBT2	SMBT2_HUMAN	ACA	T	SFMBT2_T778	0.00010138	0.210491
GAGACCCCTGCCCCTCCTG	chr15	ADAMTSL3	ATL3_HUMAN	ACC	T	ADAMTSL3_T736	0.00010233	0.211556
AATGGAGAGCGAGGAGCTGG	chr20	PTPRT	PTPRT_HUMAN	AGC	S	PTPRT_S473	0.00010286	0.211747
GCACTATTTGGCCATGAGC	chr2	FER1L5	FR1L5_HUMAN	TAT	Y	FER1L5_Y1985	0.00010377	0.212715
ATTATGGGCTCTTACTGCTTT	chr6	CYP39A1	CP39A_HUMAN	TAT	Y	CYP39A1_Y266	0.00010567	0.215696
GCTACTTCTACTCCAAGTT	chr7	CPSF4	CPSF4_HUMAN	TAC	Y	CPSF4_Y97	0.00010942	0.217266
GCTACTTCTACTCCAAGTT	chr17	CPSF4L	CPS4L_HUMAN	TAC	Y	CPSF4L_Y97	0.00010942	0.217266
AATTATTTCACTAGCCAAC	chrX	RRAGB	RRAGB_HUMAN	TAT	Y	RRAGB_Y134	0.00010959	0.217266
GGAAGATACCATTCAGAGGG	chr12	RERG	RERG_HUMAN	ACC	T	RERG_T67	0.0001106	0.217266
GGAAGATACCATTCAGAGGG	chr12	RERG	RERG_HUMAN	ACC	T	RERG_T48	0.0001106	0.217266
GAGACTGAAGAGCCAGGGCAG	chr15	ZSCAN29	ZSC29_HUMAN	ACT	T	ZSCAN29_T359	0.0001112	0.217266
GAGACGCTGCCAGAGGTGG	chr1	PPFIA4	LIPA4_HUMAN	ACG	T	PPFIA4_T363	0.00011137	0.217266
TGGCTACCGGGTCAAGGCC	chr12	RITA1	RITA1_HUMAN	TAC	Y	RITA1_Y25	0.0001122	0.217266
GGCCCGCACTGGGGTGGTCA	chr11	AHNAK	AHNK_HUMAN	ACT	T	AHNAK_T46	0.00011258	0.217266
GGAGAGCAACCCGTTGGAG	chr10	SFMBT2	SMBT2_HUMAN	AGC	S	SFMBT2_S819	0.00011278	0.217266
GCCCATGAGCGGCCAGCCCA	chr19	ZNF536	ZN536_HUMAN	AGC	S	ZNF536_S73	0.00011313	0.217266
GGCAGCACAGAAAAGGCAA	chr2	IQCA1	DRC11_HUMAN	AGC	S	IQCA1_S811	0.00011356	0.217266
TTCACCAACGGTCAGTGGAGG	chr1	HECTD3	HECD3_HUMAN	ACC	T	HECTD3_T781	0.00011461	0.217266
GGACAGCGGCAGTGTCTGC	chr19	PEPD	PEPD_HUMAN	AGC	S	PEPD_S154	0.00011477	0.217266
GAAACTCTGTCTTCCAAGC	chr9	CD72	CD72_HUMAN	ACT	T	CD72_T263	0.00011484	0.217266
GCCTCAGCCTGGCTGACTC	chr11	PKP3	PKP3_HUMAN	AGC	S	PKP3_S287	0.00011484	0.217266
GCCTCAGCCTGGCTGACTC	chr11	PKP3	PKP3_HUMAN	AGC	S	PKP3_S302	0.00011484	0.217266
TGTACACCTTGCGAGAAACC	chr14	PELI2	PELI2_HUMAN	TAC	Y	PELI2_Y218	0.00011573	0.217266
CTGCTAGTTCCAGCTCAGA	chrX	AKAP4	AKAP4_HUMAN	AGT	S	AKAP4_S62	0.0001158	0.217266
GCCACTGGGGCTGTTGTCT	chr18	SERPINB12	SPB12_HUMAN	ACT	T	SERPINB12_T363	0.00011602	0.217266
GCTGCAGTGACAGTGGTCT	chr13	PCDH9	PCDH9_HUMAN	AGT	S	PCDH9_S1064	0.00011602	0.217266
AATTATGAGTGCAACCGAT	chr2	LYPD6	LYPD6_HUMAN	TAT	Y	LYPD6_Y59	0.00011632	0.217266
AGCAGCAAGGAAGAGGAGG	chr19	ERICH4	ERIC4_HUMAN	AGC	S	ERICH4_S97	0.00011862	0.218379
GCCACCGTGCTGGTGTCGC	chr5	PCDHA7	PCDA7_HUMAN	ACC	T	PCDHA7_T664	0.00011862	0.218379
CACCCCCACGGGTGAGCTCC	chr2	SPEG	SPEG_HUMAN	ACG	T	SPEG_T159	0.00011892	0.218379
TGTGACAGGCAGGGTCACG	chr9	TTLL11	TTL11_HUMAN	ACA	T	TTLL11_T8	0.00011945	0.218379
ACATTTGACCAAGGAGTGCC	chr10	GSTO2	GSTO2_HUMAN	ACC	T	GSTO2_T127	0.00012072	0.218379
GTGACAGAATTTGTGTTGC	chr14	OR4K15	OR4KF_HUMAN	ACA	T	OR4K15_T34	0.00012084	0.218379
GTTAACTAGTGGAGCTGTG	chr4	PLK4	PLK4_HUMAN	ACT	T	PLK4_T903	0.00012084	0.218379
GGGCAACAGTTCGAGCCCA	chr12	ITGA5	ITA5_HUMAN	ACA	T	ITGA5_T145	0.0001213	0.218379
ATTGTATGAACATTTGGAG	chr4	DTHD1	DTHD1_HUMAN	TAT	Y	DTHD1_Y472	0.00012143	0.218379
CATGAGTGAACAGCAGGCG	chr11	COA4	COA4_HUMAN	AGT	S	COA4_S66	0.00012143	0.218379
GCTACTCAGTACCTGCTGG	chr12	INHBC	INHBC_HUMAN	ACT	T	INHBC_T166	0.00012261	0.219685
GAATATGATACCATTCGTC	chr8	C8orf89	CH089_HUMAN	TAT	Y	C8orf89_Y139	0.0001233	0.219829
CGGGTCTATGGCAAGTTCCT	chr11	PPP2R5B	2A5B_HUMAN	TAT	Y	PPP2R5B_Y221	0.00012399	0.219829
TGGAGAGCGATTACTACCT	chr11	FAT3	FAT3_HUMAN	AGC	S	FAT3_S4392	0.00012458	0.219829
CGCAGCTTCCGCCGCCACC	chr22	PLA2G3	PA2G3_HUMAN	AGC	S	PLA2G3_S363	0.00012489	0.219829
AGCAGCAAGGTGGTGGCGCCC	chr16	PKD1	PKD1_HUMAN	AGC	S	PKD1_S1896	0.00012522	0.219829
AGTATCGGTTAGTGCTGGCG	chr1	CKS1B	CKS1_HUMAN	TAT	Y	CKS1B_Y19	0.00012773	0.219829
CTGACCCCAGATTCTGACC	chr17	KIF19	KIF19_HUMAN	ACC	T	KIF19_T675	0.00012796	0.219829
CTTACCAGAGTGTCTGATG	chr22	PNPLA3	PLPL3_HUMAN	ACC	T	PNPLA3_T119	0.00012796	0.219829
GACAGCAGTAATGCAGACT	chr6	CFB	CFAB_HUMAN	AGC	S	CFB_S329	0.00012796	0.219829
GAGCTCCAGCAGCCAGCACC	chr9	PRRC2B	PRC2B_HUMAN	AGC	S	PRRC2B_S926	0.0001296	0.219829
GGCCAGTCACACCTCCGCA	chr3	NICN1	NICN1_HUMAN	AGT	S	NICN1_S190	0.0001296	0.219829
GAGACGTTCTTCTCTCACC	chr12	C12orf66	CL066_HUMAN	ACG	T	C12orf66_T20	0.00012975	0.219829
GACACGGGCAAGTGTGTGC	chr11	MUC5AC	MUC5A_HUMAN	ACG	T	MUC5AC_T752	0.00013011	0.219829
GTCACCCTCAGGAGGTGGC	chr21	PDE9A	PDE9A_HUMAN	ACC	T	PDE9A_T294	0.00013011	0.219829
ACTACGCCAGGTTCACCGT	chr14	GPR132	GP132_HUMAN	TAC	Y	GPR132_Y201	0.00013076	0.219829
GCCCTTCAGCGGGCTGTACC	chr10	CYP26A1	CP26A_HUMAN	AGC	S	CYP26A1_S162	0.00013087	0.219829
GCCCTTCAGCGGGCTGTACC	chr10	CYP26A1	CP26A_HUMAN	AGC	S	CYP26A1_S231	0.00013087	0.219829
GGGAGACAAGTACGCAGGC	chr2	ASIC4	ASIC4_HUMAN	ACA	T	ASIC4_T369	0.00013087	0.219829
CGCACGGTGGTGCCCCTGAAT	chr16	PKD1	PKD1_HUMAN	ACG	T	PKD1_T1558	0.00013299	0.222617
AGTACGGAGCCCCAGATGC	chr12	GNS	GNS_HUMAN	TAC	Y	GNS_Y154	0.00013476	0.224802
GGAAGACAGCAGGACTGGTC	chr15	ZNF106	ZN106_HUMAN	AGC	S	ZNF106_S1404	0.00013748	0.228552
CAGCCACCAAGTAGGTGCT	chrX	FAM3A	FAM3A_HUMAN	ACC	T	FAM3A_T156	0.00013891	0.228796
CTCAGTAGAACAGAAACCAC	chr2	IL18RAP	I18RA_HUMAN	AGT	S	IL18RAP_S585	0.00013996	0.228796
GCCAGACAGCTCTGAACTG	chr2	CPS1	CPSM_HUMAN	ACA	T	CPS1_T512	0.00014375	0.228796
CACGACAGTCAAGACAGCC	chr15	PPIB	PPIB_HUMAN	ACA	T	PPIB_T156	0.00014412	0.228796
CAATGCCACTGGACGCCCCA	chr19	CBARP	CBARP_HUMAN	ACT	T	CBARP_T31	0.00014487	0.228796
GATTCGTACCGCCCTGGCCA	chr19	ETFB	ETFB_HUMAN	ACC	T	ETFB_T77	0.00014511	0.228796
CACACGGGCATTTCTACTCT	chr4	LRRC66	LRC66_HUMAN	ACG	T	LRRC66_T330	0.00014548	0.228796
GCTGCCAACCCTTCAGCCTG	chr20	IFT52	IFT52_HUMAN	ACC	T	IFT52_T333	0.00014548	0.228796
ACTACAGAAACCTCGTCTCCC	chr18	ZNF519	ZN519_HUMAN	TAC	Y	ZNF519_Y37	0.00014597	0.228796
AGGCCACTGACACAGAGAC	chr1	PLK3	PLK3_HUMAN	ACT	T	PLK3_T80	0.00014597	0.228796
ATTACTATGCTAGAGTGGA	chr2	SF3B1	SF3B1_HUMAN	TAC	Y	SF3B1_Y587	0.00014597	0.228796
GAAAAACATATACCATGAT	chr4	CENPE	CENPE_HUMAN	ACA	T	CENPE_T93	0.00014597	0.228796
GAGACGAACCAGCTGGACA	chr9	RABL6	RABL6_HUMAN	ACG	T	RABL6_T245	0.00014597	0.228796
GATGAGCGAGGCAGAGGGG	chr1	OR2T27	O2T27_HUMAN	AGC	S	OR2T27_S229	0.00014597	0.228796
GCCAGTGGAGGACAAGATG	chr3	SCAP	SCAP_HUMAN	AGT	S	SCAP_S1135	0.00014597	0.228796
GTGGAGGAGCACCTTCCACA	chr7	OGDH	ODO1_HUMAN	AGC	S	OGDH_S495	0.00014597	0.228796
TATATGGCAGTCTCCCACC	chr10	SUPV3L1	SUV3_HUMAN	TAT	Y	SUPV3L1_Y396	0.00014597	0.228796
ACCCAACAGCCACGCCCTG	chr1	PEX10	PEX10_HUMAN	ACA	T	PEX10_T284	0.00014614	0.228796
GTCACTAAAGCTGAGTCAATG	chr14	KCNH5	KCNH5_HUMAN	ACT	T	KCNH5_T832	0.00014779	0.230633
GCCACACCGAGAACCGCCG	chr22	WBP2NL	WBP2L_HUMAN	ACC	T	WBP2NL_T8	0.00014854	0.230849
CACAGTTTGCGAGAAAGCATT	chr2	SLC9A2	SL9A2_HUMAN	AGT	S	SLC9A2_S643	0.00014936	0.230849
GTCCTATGCCAGCGCTCTG	chr17	HELZ	HELZ_HUMAN	TAT	Y	HELZ_Y1896	0.00014936	0.230849
ATTATGTACACAGAGCAGGG	chr5	DDX46	DDX46_HUMAN	TAT	Y	DDX46_Y703	0.00015113	0.232209
TGAGAGCAGTGAGTATCCT	chr16	IL21R	IL21R_HUMAN	AGC	S	IL21R_S117	0.0001512	0.232209
GGTACCTGGATGGCATGGTA	chr11	BET1L	BET1L_HUMAN	TAC	Y	BET1L_Y52	0.00015354	0.233422
AGCAGCTATGGCTCCGGAGG	chr12	KRT1	K2C1_HUMAN	AGC	S	KRT1_S531	0.00015392	0.233422
AGCAGCTATGGCTCCGGAGG	chr12	KRT1	K2C1_HUMAN	TAT	Y	KRT1_Y532	0.00015392	0.233422
GCTATGATTTCGAGGAGGAC	chr5	KLHL3	KLHL3_HUMAN	TAT	Y	KLHL3_Y320	0.00015392	0.233422
AGAAGAGCTTGGCAGGGCC	chr10	DNMBP	DNMBP_HUMAN	AGC	S	DNMBP_S562	0.00015503	0.234371
GAGTATGATTCCATGACTC	chr17	TRIM16L	TR16L_HUMAN	TAT	Y	TRIM16L_Y297	0.00015834	0.238629
CATGTACTTCGCCTTTACC	chr8	PTDSS1	PTSS1_HUMAN	TAC	Y	PTDSS1_Y55	0.00015909	0.239015
CGGAGCAATGACACTGTGAGG	chr15	DUOX1	DUOX1_HUMAN	AGC	S	DUOX1_S460	0.00016071	0.240541
GGGGACCCCCTGGGAAGCC	chr5	PCDHGA7	PCDG7_HUMAN	ACC	T	PCDHGA7_T22	0.0001611	0.240541
CAAGACAACGAAGTAAGTG	chr2	DGUOK	DGUOK_HUMAN	ACA	T	DGUOK_T234	0.00016358	0.243492
ATCTCACCCTTGTCAGCCC	chr12	B4GALNT1	B4GN1_HUMAN	ACC	T	B4GALNT1_T207	0.00016517	0.244716
CTCACCCAGGGCCTCTTCCGT	chr2	MRPS5	RT05_HUMAN	ACC	T	MRPS5_T346	0.00016561	0.244716
GATGAACACAAAGCTGGCCC	chr12	KRT1	K2C1_HUMAN	ACA	T	KRT1_T471	0.00016592	0.244716
CCTCTACTCGCTGCCGCAC	chr11	DDB2	DDB2_HUMAN	TAC	Y	DDB2_Y283	0.00016653	0.244869
CAGACACCGGGGAGCCTCA	chr2	CATIP	CATIP_HUMAN	ACC	T	CATIP_T59	0.00016709	0.244939
TCTCACCAGTCTCTCTCAG	chr2	TMEM214	TM214_HUMAN	ACC	T	TMEM214_T592	0.00016759	0.244939
GCTGTACAAGTGGGACCGT	chr1	CAMTA1	CMTA1_HUMAN	TAC	Y	CAMTA1_Y1130	0.00016928	0.245361
GAATATGTGGACTATAACG	chr12	HPD	HPPD_HUMAN	TAT	Y	HPD_Y255	0.0001694	0.245361
GGAGTACTTGGGCGGGGCC	chr22	CHKB	CHKB_HUMAN	TAC	Y	CHKB_Y56	0.0001694	0.245361
GTGAGCACCATCAACCACC	chr1	GBP4	GBP4_HUMAN	AGC	S	GBP4_S147	0.0001712	0.247228
CATCATCAGCATCCAGCCCG	chr11	FAT3	FAT3_HUMAN	AGC	S	FAT3_S3689	0.00017213	0.247831
GCGGTATGACGCGGACGCG	chr13	PROZ	PROZ_HUMAN	TAT	Y	PROZ_Y253	0.00017408	0.249895
CATCACTACCGGGTAAGCGC	chr1	NAV1	NAV1_HUMAN	ACC	T	NAV1_T408	0.00017559	0.251317
CAAAGCCAAAGGAAGGCTTT	chrX	MOSPD1	MSPD1_HUMAN	AGC	S	MOSPD1_S103	0.00017624	0.251343
ATCACTAAGCAGACCCAGTCC	chr3	IGF2BP2	IF2B2_HUMAN	ACT	T	IGF2BP2_T220	0.00017803	0.251343
GATACTGTGAGAGTCGACGA	chr15	ARIH1	ARI1_HUMAN	TAC	Y	ARIH1_Y531	0.0001784	0.251343
TCCAGTTTGTGTGTAACCAA	chr5	BDP1	BDP1_HUMAN	AGT	S	BDP1_S2124	0.00017847	0.251343
ACAACAGCTTCCCCGCCTA	chr10	NKX2-3	NKX23_HUMAN	AGC	S	NKX2-3_S261	0.00017938	0.251343
TGTGGATAGTCTGGATAAGC	chr15	SIN3A	SIN3A_HUMAN	AGT	S	SIN3A_S1161	0.0001797	0.251343
ACACACCTGACCTGGGTCC	chr18	LRRC30	LRC30_HUMAN	ACC	T	LRRC30_T301	0.00018037	0.251343
GCCACAGAGCCTGAGTGCTT	chr15	ZNF609	ZN609_HUMAN	ACA	T	ZNF609_T298	0.00018037	0.251343
CTCCAGTATAAATCCACACC	chr9	RALGPS1	RGPS1_HUMAN	TAT	Y	RALGPS1_Y483	0.00018079	0.251343
GCCTACTTCCAGCCCCCAG	chr15	RYR3	RYR3_HUMAN	TAC	Y	RYR3_Y449	0.00018147	0.251343
TCCCTGTACAGCAGAGATAC	chr15	TCF12	HTF4_HUMAN	TAC	Y	TCF12_Y120	0.00018236	0.251343
AGTACTATTCGGCCAGCAAC	chr20	NAA20	NAA20_HUMAN	TAC	Y	NAA20_Y137	0.00018381	0.251343
ACATCACTGGGGAGAAGCT	chr17	ENO3	ENOB_HUMAN	ACT	T	ENO3_T229	0.00018389	0.251343
ACATCACTGGGGAGAAGCT	chr17	ENO3	ENOB_HUMAN	ACT	T	ENO3_T272	0.00018389	0.251343
GGAGTCCACCAATGGCAGTC	chr2	STAT1	STAT1_HUMAN	ACC	T	STAT1_T396	0.00018389	0.251343
AGAGCCTACTGCTTCTCAGC	chr19	ZNF599	ZN599_HUMAN	ACT	T	ZNF599_T92	0.00018484	0.251343
GACAACTATAAGAGTCAGGT	chr9	ODF2	ODFP2_HUMAN	TAT	Y	ODF2_Y546	0.00018489	0.251343
TGTACAATGGGCAGAGTGTGG	chr1	PTPRF	PTPRF_HUMAN	TAC	Y	PTPRF_Y1048	0.00018531	0.251343
AGGGGAGAGCCTGCGACTGC	chr6	BAG6	BAG6_HUMAN	AGC	S	BAG6_S329	0.00018548	0.251343
GAAGCGGAGCCCAGGCCTGC	chr10	RBP3	RET3_HUMAN	AGC	S	RBP3_S1240	0.00018842	0.253306
GGGTTCAACACCCACGGAGC	chr8	DDHD2	DDHD2_HUMAN	ACA	T	DDHD2_T184	0.00018921	0.253306
GGATGGGACCCGGGAGGGCC	chr17	EFNB3	EFNB3_HUMAN	ACC	T	EFNB3_T144	0.00018968	0.253306
GGCTCCAAGTGCAATCAACC	chr14	RGS6	RGS6_HUMAN	AGT	S	RGS6_S398	0.00018968	0.253306
GAAACATCCAATTTAGGTCC	chr11	PCF11	PCF11_HUMAN	ACA	T	PCF11_T244	0.0001897	0.253306
ATGACAGCCCCTGCTCCAA	chr6	TMEM151B	T151B_HUMAN	AGC	S	TMEM151B_S106	0.00019007	0.253306
CAAAGTGGTAAGAATATCAGA	chr9	CD274	PD1L1_HUMAN	AGT	S	CD274_S169	0.00019174	0.254131
CAAAGTGGTAAGAATATCAGA	chr9	CD274	PD1L1_HUMAN	AGT	S	CD274_S283	0.00019174	0.254131
AAGACAGAGGGCTATGAGGC	chr11	ZPR1	ZPR1_HUMAN	ACA	T	ZPR1_T448	0.00019495	0.257175
GGCACCGTGGAACTCATCC	chr9	ENG	EGLN_HUMAN	ACC	T	ENG_T503	0.0001951	0.257175
CCGACTTAGCAAATGGGAC	chr1	RNF207	RN207_HUMAN	ACT	T	RNF207_T634	0.00019786	0.259235
TTCCTACGAGGAAGTCGTT	chrX	MPP1	EM55_HUMAN	TAC	Y	MPP1_Y271	0.00019827	0.259235
TTCCTACGAGGAAGTCGTT	chrX	MPP1	EM55_HUMAN	TAC	Y	MPP1_Y251	0.00019827	0.259235
GCAGGCTACGGGCAGGGCCC	chrX	SYP	SYPH_HUMAN	TAC	Y	SYP_Y255	0.00019991	0.25958
GCCTACCTGGCTGACGAGC	chr7	SLC4A2	B3A2_HUMAN	TAC	Y	SLC4A2_Y590	0.00020064	0.25958
GGTGAGAACAGCCTTGGAGC	chr2	GREB1	GREB1_HUMAN	ACA	T	GREB1_T1059	0.00020064	0.25958
ATCAGTCCCTATGCGCTGCCG	chr15	STARD9	STAR9_HUMAN	AGT	S	STARD9_S3467	0.00020068	0.25958
GCCGCCCACTGCCTCAGCCC	chr1	VPS72	VPS72_HUMAN	ACT	T	VPS72_T335	0.00020179	0.259623
AGGACACATTCGAGCGGCT	chr19	PRODH2	HYPDH_HUMAN	ACA	T	PRODH2_T356	0.00020214	0.259623
TTTACATTGAAGCCAACAGT	chr3	RUVBL1	RUVB1_HUMAN	TAC	Y	RUVBL1_Y192	0.00020282	0.259623
GTTACCCAGAATATCACGG	chr12	ZNF384	ZN384_HUMAN	ACC	T	ZNF384_T85	0.00020286	0.259623
AGTACATGAATCGAAAAGG	chr2	SNRNP27	SNR27_HUMAN	TAC	Y	SNRNP27_Y140	0.00020435	0.260217
CGGGCACCCCTGGCACCTC	chrX	EDA	EDA_HUMAN	ACC	T	EDA_T83	0.0002044	0.260217
AAAAGTAACACAGTATGACC	chr7	TSGA13	TSG13_HUMAN	ACA	T	TSGA13_T88	0.00020665	0.260555
AATTACTTCCTCCAGTGTG	chr15	RPAP1	RPAP1_HUMAN	TAC	Y	RPAP1_Y927	0.00020749	0.260555
TCGCAGCCGCTCTCCACGG	chr2	SNRNP27	SNR27_HUMAN	AGC	S	SNRNP27_S6	0.00020772	0.260555
GAGACTCCCGAAGCCCCTC	chr6	SLC35B2	S35B2_HUMAN	ACT	T	SLC35B2_T23	0.00020896	0.260555
AAAACAGTCATTTACTGGC	chr9	NUDT2	AP4A_HUMAN	ACA	T	NUDT2_T90	0.00020948	0.260555
CCAGAGCCTCAGCTGGATT	chr3	DOCK3	DOCK3_HUMAN	AGC	S	DOCK3_S1329	0.00021084	0.260555
GGGCACCCACTGCTACGTG	chr1	EPHX4	EPHX4_HUMAN	ACC	T	EPHX4_T70	0.00021173	0.260555
CGTCACTGAGGAGGGTGGG	chr1	ACAP3	ACAP3_HUMAN	ACT	T	ACAP3_T635	0.00021261	0.260555
GGACAGCAGCAAAGTACCC	chr2	ARHGAP25	RHG25_HUMAN	AGC	S	ARHGAP25_S414	0.00021347	0.260555
GGACAGCAGCAAAGTACCC	chr2	ARHGAP25	RHG25_HUMAN	AGC	S	ARHGAP25_S422	0.00021347	0.260555
CACAGCACCCTCCAGGATG	chr19	COLGALT1	GT251_HUMAN	AGC	S	COLGALT1_S299	0.00021387	0.260555
CGGACAATTGAACGCTTAA	chr12	ERC1	RB6I2_HUMAN	ACA	T	ERC1_T628	0.00021396	0.260555
TACACCTGGAGAATTGAAC	chr11	PPME1	PPME1_HUMAN	ACC	T	PPME1_T286	0.0002145	0.260555
CCTCACAGGATATCCATTC	chr11	MS4A14	M4A14_HUMAN	ACA	T	MS4A14_T80	0.00021482	0.260555
GGATGTCACTACTGACTGTG	chr1	PPM1J	PPM1J_HUMAN	ACT	T	PPM1J_T434	0.00021516	0.260555
AAGACCATGTTCCGGATTCCC	chr14	IRF9	IRF9_HUMAN	ACC	T	IRF9_T36	0.00021537	0.260555
GGTGTACTTCACCAACGCC	chr17	SCN4A	SCN4A_HUMAN	TAC	Y	SCN4A_Y1092	0.00021666	0.260555
AGTACTGCAGACAGGTGGG	chr19	APLP1	APLP1_HUMAN	TAC	Y	APLP1_Y94	0.00021715	0.260555
AGAGAAGACCGAGGGGCTGA	chr2	SLC4A3	B3A3_HUMAN	ACC	T	SLC4A3_T734	0.00021763	0.260555
CCCAACACCTGAAGCCTAC	chr10	ACSM6	ACSM6_HUMAN	ACA	T	ACSM6_T121	0.00021794	0.260555
GGTACCTTCACTGCCCCTCG	chr19	LSM14A	LS14A_HUMAN	ACC	T	LSM14A_T430	0.00021825	0.260555
GACTGACACAATAGGACAGC	chr1	KIAA0319L	K319L_HUMAN	ACA	T	KIAA0319L_T578	0.00021864	0.260555
GTCTACCCGGACACCACCG	chr11	IFITM10	IFM10_HUMAN	TAC	Y	IFITM10_Y144	0.00021972	0.260555
GGCCAGCACCGACGCAGCCC	chr8	SCRIB	SCRIB_HUMAN	ACC	T	SCRIB_T1196	0.00022003	0.260555
GGTACAGTAAATTATCAGA	chr1	F5	FA5_HUMAN	AGT	S	F5_S120	0.00022082	0.260555
GGTACAGTAAATTATCAGA	chr1	F5	FA5_HUMAN	TAC	Y	F5_Y119	0.00022082	0.260555
CACCAGCCTGGACGGGGCG	chr14	DNAAF2	KTU_HUMAN	AGC	S	DNAAF2_S81	0.00022163	0.260555
CCGTGACCATGGCCCCGGC	chr18	TAF4B	TAF4B_HUMAN	ACC	T	TAF4B_T24	0.00022165	0.260555
GCTACGCTGTGGACTTCCCT	chr10	KNDC1	KNDC1_HUMAN	TAC	Y	KNDC1_Y1331	0.00022166	0.260555
GGTAGCAGTGACTCTGACTC	chr5	CHD1	CHD1_HUMAN	AGC	S	CHD1_S49	0.00022265	0.260555
AAACAGCAACAAGCCTTAC	chr7	ATXN7L1	AT7L1_HUMAN	AGC	S	ATXN7L1_S279	0.00022381	0.260555
CTTACCTCTGCCCCCCAGG	chr6	NOX3	NOX3_HUMAN	ACC	T	NOX3_T341	0.00022434	0.260555
GGCAGTGACCTGAGCACAG	chrX	IQSEC2	IQEC2_HUMAN	AGT	S	IQSEC2_S254	0.0002248	0.260555
TGGGTATGGAGAAAAAAAT	chr15	CTSH	CATH_HUMAN	TAT	Y	CTSH_Y288	0.00022516	0.260555
TCTACTCCAAGCAGGTAGCG	chr11	FRMD8	FRMD8_HUMAN	TAC	Y	FRMD8_Y354	0.00022617	0.260555
GGGAGACAGTGCTCACGAAC	chr14	REM2	REM2_HUMAN	AGT	S	REM2_S141	0.00022652	0.260555
CCTACAACGATGAAGGCGG	chr5	CDH9	CADH9_HUMAN	TAC	Y	CDH9_Y659	0.00022665	0.260555
GTGAGCTGGTGAGGAGGCAG	chr17	ITGA2B	ITA2B_HUMAN	AGC	S	ITGA2B_S514	0.00022747	0.260555
GTACAGCAAGGCGGTGAAC	chr20	TGM6	TGM3L_HUMAN	AGC	S	TGM6_S455	0.0002303	0.260555
GGAGCTGACCAAGCGCAAGC	chr17	CCDC42	CCD42_HUMAN	ACC	T	CCDC42_T126	0.00023059	0.260555
GCGGACCCGCAGGTTCACC	chr2	DOCK10	DOC10_HUMAN	ACC	T	DOCK10_T6	0.00023117	0.260555
GGCAGCACCACACTGAGGCGC	chr16	CACNA1H	CAC1H_HUMAN	AGC	S	CACNA1H_S2207	0.00023117	0.260555
GGCAGCACCACACTGAGGCGC	chr16	CACNA1H	CAC1H_HUMAN	AGC	S	CACNA1H_S2213	0.00023117	0.260555
GCCACAGTAGTTGAAATACCC	chr19	WDR87	WDR87_HUMAN	ACA	T	WDR87_T2421	0.0002312	0.260555
TGACTACATCTCAGACTGC	chr1	DNAJC16	DJC16_HUMAN	TAC	Y	DNAJC16_Y520	0.0002318	0.260555
CAGACACTTCACATACTGC	chr2	XPO1	XPO1_HUMAN	ACT	T	XPO1_T933	0.00023218	0.260555
AGGCAGCCCCTTCACTGCT	chrX	FLNA	FLNA_HUMAN	AGC	S	FLNA_S1946	0.00023246	0.260555
TGCTAAAACCACTCTGGTGA	chr15	SPATA5L1	SPA5L_HUMAN	ACC	T	SPATA5L1_T512	0.00023246	0.260555
AATAGTAGGGAACTAGTAT	chr3	RPP14	RPP14_HUMAN	AGT	S	RPP14_S118	0.00023364	0.260555
GTGACTGGTAAGAAAATCCT	chr12	RPL6	RL6_HUMAN	ACT	T	RPL6_T176	0.00023364	0.260555
ACTACTCCCTCTATGTCCA	chr1	CLSTN1	CSTN1_HUMAN	TAC	Y	CLSTN1_Y418	0.00023393	0.260555
TGCTATGCGCTCAATAGCC	chr1	ITPKB	IP3KB_HUMAN	TAT	Y	ITPKB_Y6	0.00023462	0.260555
GCTACGGCAAGCCAGTGGAC	chr19	MAST1	MAST1_HUMAN	TAC	Y	MAST1_Y564	0.0002348	0.260555
AGGTGTGACATTCGGCTACC	chr6	ABCF1	ABCF1_HUMAN	ACA	T	ABCF1_T631	0.00023498	0.260555
CCACTACGAGAGGTACGGC	chr2	ARID5A	ARI5A_HUMAN	TAC	Y	ARID5A_Y135	0.00023567	0.260555
GGTGACGGCACTGGTGGTC	chr2	RAMP1	RAMP1_HUMAN	ACG	T	RAMP1_T134	0.00023567	0.260555
AAGTACCAGATCCGAGAGC	chr7	HOXA11	HXA11_HUMAN	TAC	Y	HOXA11_Y251	0.00023716	0.260555
GCAGGATACCTGCCGTACTC	chr1	INTS3	INT3_HUMAN	ACC	T	INTS3_T140	0.00023759	0.260555
GAATACGTGCTGACACGCC	chr11	KCNJ11	KCJ11_HUMAN	TAC	Y	KCNJ11_Y12	0.00023791	0.260555
GTTACAAAAATCCCCGCACGC	chr12	ANKLE2	ANKL2_HUMAN	TAC	Y	ANKLE2_Y301	0.00023791	0.260555
TGCGGACGGTGCGTATCTC	chr19	RYR1	RYR1_HUMAN	ACG	T	RYR1_T15	0.0002402	0.260555
CCCACGATTACTAGTGCAGC	chr7	TRIM24	TIF1A_HUMAN	ACG	T	TRIM24_T592	0.00024065	0.260555
GAGACGACCCCTCGGATGCCA	chr17	PLD2	PLD2_HUMAN	ACG	T	PLD2_T534	0.00024111	0.260555
GCCTTACTACTGAGTGTTC	chr19	SUGP1	SUGP1_HUMAN	TAC	Y	SUGP1_Y644	0.00024111	0.260555
GGGGAAGACGGCCATCGCCA	chr19	RUVBL2	RUVB2_HUMAN	ACG	T	RUVBL2_T84	0.00024111	0.260555
GTGGATTACCTGGAGCAGTT	chr4	TACC3	TACC3_HUMAN	TAC	Y	TACC3_Y540	0.00024111	0.260555
AATATGAACGCAGATCCTC	chr6	TSPYL4	TSYL4_HUMAN	TAT	Y	TSPYL4_Y315	0.00024129	0.260555
TGCAGAGCAACTGCTCTCT	chr1	RIMKLA	RIMKA_HUMAN	AGC	S	RIMKLA_S224	0.00024129	0.260555
AGAGGGCAGCGCGAGCGGCG	chr6	SOGA3	SOGA3_HUMAN	AGC	S	SOGA3_S325	0.00024221	0.260966
CGCCACTTGCACAAGATAC	chr12	SLC2A13	MYCT_HUMAN	ACT	T	SLC2A13_T435	0.00024357	0.261848
GAACCACTGTGACCATGAC	chr6	BAG6	BAG6_HUMAN	ACT	T	BAG6_T384	0.00024434	0.262093
GGCACCATGGTGAGGAGCAGC	chr17	SLC25A39	S2539_HUMAN	ACC	T	SLC25A39_T107	0.00024614	0.262859
TGCAGCCAGGAGGAAGGCAG	chr10	MYO3A	MYO3A_HUMAN	AGC	S	MYO3A_S1318	0.00024614	0.262859
CTTACACATGCAAATCCAAC	chr11	IZUMO1R	JUNO_HUMAN	TAC	Y	IZUMO1R_Y147	0.00024744	0.263665
ACCTTATACTTCTTTATCGC	chr19	GYS1	GYS1_HUMAN	TAC	Y	GYS1_Y325	0.00024816	0.263851
GGATCAGTACCTTGGAACG	chr13	FARP1	FARP1_HUMAN	AGT	S	FARP1_S23	0.00024976	0.264097
GGATTATCTGAATCGACCA	chr7	FAM133B	F133B_HUMAN	TAT	Y	FAM133B_Y33	0.00025018	0.264097
ACCTACAGCCAGAAGGCAG	chr9	RGS3	RGS3_HUMAN	TAC	Y	RGS3_Y865	0.00025108	0.264097
AGAGTATGTGGGGATTGTC	chrX	DKC1	DKC1_HUMAN	TAT	Y	DKC1_Y153	0.00025192	0.264097
GATAGTAGCTCAAGTGGAAG	chrX	ATRX	ATRX_HUMAN	AGT	S	ATRX_S1941	0.00025205	0.264097
GTCACAGAACCAGGCGCCCTG	chr17	TNK1	TNK1_HUMAN	ACA	T	TNK1_T392	0.00025268	0.264097
GAACAGCGACAGGCAGCGG	chr15	HERC1	HERC1_HUMAN	AGC	S	HERC1_S4119	0.00025332	0.264097
CACGGTCACCTACCACTTGC	chr1	PEX14	PEX14_HUMAN	ACC	T	PEX14_T289	0.00025394	0.264097
ATGTGACCACGGTAGGTGG	chr10	CDH23	CAD23_HUMAN	ACC	T	CDH23_T798	0.00025408	0.264097
CAGTGTCAGCAATACATTCC	chr3	MUC4	MUC4_HUMAN	AGC	S	MUC4_S384	0.00025461	0.264097
GGAATACGTGAGTCTCTGT	chr2	HDLBP	VIGLN_HUMAN	TAC	Y	HDLBP_Y1197	0.0002551	0.264097
GTTACAAGTTGATGATTGACC	chr12	SETD1B	SET1B_HUMAN	TAC	Y	SETD1B_Y32	0.00025584	0.264097
TGGTGACCATCGGCTGTGT	chr6	GNL1	GNL1_HUMAN	ACC	T	GNL1_T362	0.00025624	0.264097
GGAACTATTGTTAATATCC	chr5	RBM27	RBM27_HUMAN	ACT	T	RBM27_T626	0.00025658	0.264097
GGGGTGGACCCTGTGCATCC	chr17	FAAP100	FP100_HUMAN	ACC	T	FAAP100_T542	0.00025658	0.264097
GCGGCAGAGCAAGGAGGGCG	chr7	INTS1	INT1_HUMAN	AGC	S	INTS1_S1134	0.00025841	0.264448
AAAACAGGTAAGACTATTG	chr2	ZNF638	ZN638_HUMAN	ACA	T	ZNF638_T833	0.00025867	0.264448
CCCAGTTCCCCAGAGTTGTC	chr19	PRR19	PRR19_HUMAN	AGT	S	PRR19_S137	0.00026013	0.264448
GGGAGACAAGAGGGGGTTT	chr2	ALK	ALK_HUMAN	ACA	T	ALK_T917	0.00026093	0.264448
TCTACGAGCTGCCCAACTAC	chr2	CRYGC	CRGC_HUMAN	TAC	Y	CRYGC_Y134	0.00026142	0.264448
AAGGAAGCGCCGGCTCCCC	chr7	KLRG2	KLRG2_HUMAN	AGC	S	KLRG2_S209	0.00026273	0.264448
CGCTACTATGAGACCCCAG	chr11	KDM2A	KDM2A_HUMAN	TAC	Y	KDM2A_Y129	0.00026364	0.264448
CTACAGTACAATTATGAAC	chr14	OR4K1	OR4K1_HUMAN	AGT	S	OR4K1_S133	0.00026364	0.264448
GGACAGCTGTGAATACATC	chr17	HID1	HID1_HUMAN	AGC	S	HID1_S179	0.00026532	0.264448
GAGACCATGAAGTCCAACCC	chr12	BRAP	BRAP_HUMAN	ACC	T	BRAP_T76	0.0002657	0.264448
GTGGTAGTTACTCAAACAG	chr1	HNRNPU	HNRPU_HUMAN	AGT	S	HNRNPU_S764	0.0002657	0.264448
GTATTCTACCCATGCTGCCC	chr15	OIP5	MS18B_HUMAN	ACC	T	OIP5_T151	0.00026705	0.264448
ACCGCACAGCGACTTCTGCC	chr16	TNFRSF12A	TNR12_HUMAN	AGC	S	TNFRSF12A_S61	0.00026722	0.264448
CAGCCCCACACAGCGGCTGG	chr5	UGT3A2	UD3A2_HUMAN	ACA	T	UGT3A2_T452	0.00026722	0.264448
CTTGAGCACAGGTAAGGCC	chr7	ST7	ST7_HUMAN	AGC	S	ST7_S49	0.00026853	0.264448
GAGACATCTAGGAGGAAAGC	chr2	PTCD3	PTCD3_HUMAN	ACA	T	PTCD3_T225	0.00026853	0.264448
ATGACCCGAGTATACTACA	chr6	RAB32	RAB32_HUMAN	ACC	T	RAB32_T92	0.00026874	0.264448
GCTGGTGAGCCTCATCACAC	chr22	PPP6R2	PP6R2_HUMAN	AGC	S	PPP6R2_S59	0.00026922	0.264448
GGAAACCACAGGAGAAAGTG	chr19	C19orf57	CS057_HUMAN	ACA	T	C19orf57_T395	0.0002696	0.264448
AGCAGTGTACATAGCAGTGT	chr1	MAST2	MAST2_HUMAN	AGT	S	MAST2_S118	0.00027064	0.264448
CTTCTACATCTCCCAGTGC	chr11	PTDSS2	PTSS2_HUMAN	TAC	Y	PTDSS2_Y411	0.00027064	0.264448
GGCCAGCACCAGCTCCCGGC	chr20	SYNDIG1	SYNG1_HUMAN	ACC	T	SYNDIG1_T221	0.00027098	0.264448
GGGACGCTGATGAAAGTAAC	chr3	FGD5	FGD5_HUMAN	ACG	T	FGD5_T1119	0.00027138	0.264448
GCTACTTCGTCATCCAGCCT	chr9	TDRD7	TDRD7_HUMAN	TAC	Y	TDRD7_Y926	0.0002721	0.264448
GAGACAGATTCAGAGGAGGAG	chr4	FAM160A1	F16A1_HUMAN	ACA	T	FAM160A1_T691	0.00027306	0.264448
GAAAGTGACCGAGCTGCGGT	chr11	HNRNPUL2	HNRL2_HUMAN	ACC	T	HNRNPUL2_T9	0.00027326	0.264448
GAGACGCTGCTACTAGAGC	chr1	ADAMTS4	ATS4_HUMAN	ACG	T	ADAMTS4_T91	0.00027354	0.264448
CAGAGCCTCAGCCAGGGTA	chr16	CD19	CD19_HUMAN	AGC	S	CD19_S183	0.00027391	0.264448
CCCAGCACTGAGGGCCAGG	chr22	SMTN	SMTN_HUMAN	AGC	S	SMTN_S256	0.00027395	0.264448
CCTATAGACCGAGCTTCCCAG	chr11	CD248	CD248_HUMAN	TAT	Y	CD248_Y410	0.00027395	0.264448
CGGGCAGACGGTGGAGTGCA	chr8	AGO2	AGO2_HUMAN	ACG	T	AGO2_T303	0.00027428	0.264448
GCCTCCTACCTGATGGCCAC	chr16	DHODH	PYRD_HUMAN	TAC	Y	DHODH_Y27	0.0002757	0.264448
GTGGCCTATGGGCTGAGCGC	chr17	SLC16A11	MOT11_HUMAN	TAT	Y	SLC16A11_Y349	0.00027702	0.264448
GATGTGGAGTGGCCGTAAGC	chr6	COQ3	COQ3_HUMAN	AGT	S	COQ3_S3	0.00027904	0.264448
GGCACCATCATTGCCCGCCA	chr19	PNPLA6	PLPL6_HUMAN	ACC	T	PNPLA6_T537	0.00027904	0.264448
AGTACCCATCTGTGAACAC	chr19	RSPH6A	RSH6A_HUMAN	TAC	Y	RSPH6A_Y87	0.00028021	0.264448
TATAGCAAAGCTGACCAAGA	chr6	EPHA7	EPHA7_HUMAN	AGC	S	EPHA7_S586	0.00028106	0.264448
CCGCTACCACCGCTACCAC	chr22	PIM3	PIM3_HUMAN	TAC	Y	PIM3_Y218	0.00028219	0.264448
ACGGAGCCTAGTGGTCTTC	chr8	RP1	RP1_HUMAN	AGC	S	RP1_S155	0.00028247	0.264448
ATGTAGCACCTTCTCTTCT	chr20	FASTKD5	FAKD5_HUMAN	AGC	S	FASTKD5_S61	0.0002825	0.264448
TGGACCTATGGCATCCAAC	chr15	RYR3	RYR3_HUMAN	ACC	T	RYR3_T1004	0.00028324	0.264448
GGCAGACAGTGGCTATCAGC	chr7	EXOC4	EXOC4_HUMAN	AGT	S	EXOC4_S321	0.00028413	0.264448
GATAGCACCTGTCAGTGCC	chr20	L3MBTL1	LMBL1_HUMAN	AGC	S	L3MBTL1_S165	0.00028435	0.264448
ATCACAGGAGAGAGAGGTCCA	chr7	ZKSCAN1	ZKSC1_HUMAN	ACA	T	ZKSCAN1_T129	0.00028469	0.264448
ATCACAGGAGAGAGAGGTCCA	chr7	ZKSCAN1	ZKSC1_HUMAN	ACA	T	ZKSCAN1_T342	0.00028469	0.264448
GGAGGGCACAGACCTATGGC	chr16	WDR90	WDR90_HUMAN	ACA	T	WDR90_T1589	0.00028522	0.264448
GGCGGCCAGCTCCGGTGAGC	chr4	MAN2B2	MA2B2_HUMAN	AGC	S	MAN2B2_S467	0.00028522	0.264448
CTCAGCCACCGAGAAGGCTA	chr2	ANKMY1	ANKY1_HUMAN	AGC	S	ANKMY1_S55	0.00028534	0.264448
CACCACGTGTGCAGGTGCC	chr6	SCUBE3	SCUB3_HUMAN	ACG	T	SCUBE3_T688	0.00028593	0.264448
CACCACGTGTGCAGGTGCC	chr6	SCUBE3	SCUB3_HUMAN	ACG	T	SCUBE3_T687	0.00028593	0.264448
CATATCATTGGCAGATCAAA	chr3	TIPARP	PARPT_HUMAN	TAT	Y	TIPARP_Y266	0.00028732	0.264448
CCAACTGGACTCCCATCTG	chr16	ATXN1L	ATX1L_HUMAN	ACT	T	ATXN1L_T95	0.00028738	0.264448
TGCAGACTTTACGAGCAGC	chr12	SCN8A	SCN8A_HUMAN	ACT	T	SCN8A_T379	0.00028806	0.264448
GCTGTACATTTACATTACC	chr10	ACSL5	ACSL5_HUMAN	ACA	T	ACSL5_T453	0.00028807	0.264448
GTCAGTCTGGAGGATGACG	chr19	LDLR	LDLR_HUMAN	AGT	S	LDLR_S854	0.00028868	0.264448
AGCACACGGCCCCCGTGAG	chr20	ZNF512B	Z512B_HUMAN	ACG	T	ZNF512B_T654	0.00028884	0.264448
AGGTACCAGCAAGTACTGG	chr10	ABCC2	MRP2_HUMAN	TAC	Y	ABCC2_Y730	0.0002893	0.264448
ATGGCACTGCATGCTGTGG	chr5	PCDHAC2	PCDC2_HUMAN	ACT	T	PCDHAC2_T739	0.0002893	0.264448
ACTATGTGAGACCGGGAAAC	chr12	A2ML1	A2ML1_HUMAN	TAT	Y	A2ML1_Y492	0.00029038	0.264448
CGGACACCTGGCTTGAGGC	chr14	LTBP2	LTBP2_HUMAN	ACC	T	LTBP2_T779	0.00029038	0.264448
TGTACTCCACCAATGAGGAAC	chr17	CDR2L	CDR2L_HUMAN	TAC	Y	CDR2L_Y53	0.00029084	0.264448
ATGAGCTGGATTTCCTGCC	chr19	NWD1	NWD1_HUMAN	AGC	S	NWD1_S754	0.0002913	0.264448
CAGTATGTGCTGACAGCCC	chr14	VIPAS39	SPE39_HUMAN	TAT	Y	VIPAS39_Y369	0.00029136	0.264448
GGATGTCAGTGTCTTCGATG	chr3	HYAL1	HYAL1_HUMAN	AGT	S	HYAL1_S54	0.000293	0.265408
GGAGGATATGTGTACACTGC	chr3	LTF	TRFL_HUMAN	TAT	Y	LTF_Y417	0.00029385	0.265408
CGTATGAATGCAGTGACTG	chr2	ZNF514	ZN514_HUMAN	TAT	Y	ZNF514_Y232	0.0002948	0.265408
TGCTAGCCAGGAGGTGGGA	chr11	TNKS1BP1	TB182_HUMAN	AGC	S	TNKS1BP1_S1054	0.000295	0.265408
CCGGGAGCTGCTCCTATGA	chr4	FRAS1	FRAS1_HUMAN	AGC	S	FRAS1_S284	0.00029516	0.265408
CCCTGAGCCAGGCCTCTGG	chrX	CDKL5	CDKL5_HUMAN	AGC	S	CDKL5_S880	0.00029717	0.266369
TGAGAGTAAATTTCTATTC	chr7	GRB10	GRB10_HUMAN	AGT	S	GRB10_S241	0.00029733	0.266369
GGCACATACCAGTATGACC	chr15	AKAP13	AKP13_HUMAN	ACA	T	AKAP13_T2646	0.00029909	0.266821
GTCAGCCAGGTATGCGCGGAA	chr8	NCOA2	NCOA2_HUMAN	AGC	S	NCOA2_S1107	0.00029909	0.266821
CCAAGTGTTCATACTGAAC	chr2	USP34	UBP34_HUMAN	AGT	S	USP34_S454	0.00029949	0.266821
TACTATAATCAAGGCACAC	chr2	C2orf78	CB078_HUMAN	TAT	Y	C2orf78_Y214	0.00030058	0.2673
GCCACAATGCAAATGCTTA	chr21	DONSON	DONS_HUMAN	ACA	T	DONSON_T445	0.00030381	0.267865
GGCATTTACATCCTGTACCA	chr9	FBXO10	FBX10_HUMAN	TAC	Y	FBXO10_Y559	0.00030462	0.267865
AGTACTACAGAGACCTGGC	chr12	P2RX4	P2RX4_HUMAN	TAC	Y	P2RX4_Y299	0.00030475	0.267865
AGTACTACAGAGACCTGGC	chr12	P2RX4	P2RX4_HUMAN	TAC	Y	P2RX4_Y315	0.00030475	0.267865
CCGTAGCTGCTAGAAGGGC	chr19	ATF5	ATF5_HUMAN	AGC	S	ATF5_S281	0.00030794	0.267865
AAATACCCAGAGACGACTG	chr17	POLR2A	RPB1_HUMAN	TAC	Y	POLR2A_Y43	0.00030922	0.267865
GAGACGAAGTTGACGCTGCAT	chr6	DDX39B	DX39B_HUMAN	ACG	T	DDX39B_T255	0.00030922	0.267865
GAGACGCCAGAGACCCTGCT	chr1	TNFRSF1B	TNR1B_HUMAN	ACG	T	TNFRSF1B_T436	0.00030922	0.267865
GTGGGGCACAGAGAGGCGAG	chr22	RIMBP3	RIM3A_HUMAN	ACA	T	RIMBP3_T1393	0.00030922	0.267865
AATACGGAAAAGGTTAGTGC	chr7	ZC3HAV1	ZCCHV_HUMAN	TAC	Y	ZC3HAV1_Y814	0.0003106	0.267865
CGGCTGGACCCCCAGTTCTG	chr11	DLAT	ODP2_HUMAN	ACC	T	DLAT_T62	0.00031206	0.267865
AGATACGTGGACAGTTCAA	chr4	PPID	PPID_HUMAN	TAC	Y	PPID_Y252	0.00031241	0.267865
GTGACTGTAGAGGGGCCCC	chr8	ANK1	ANK1_HUMAN	ACT	T	ANK1_T1688	0.00031335	0.267865
GTGACTGTAGAGGGGCCCC	chr8	ANK1	ANK1_HUMAN	ACT	T	ANK1_T1850	0.00031335	0.267865
AGGCCACAGAGGAGGCTCT	chr11	IGSF9B	TUTLB_HUMAN	ACA	T	IGSF9B_T388	0.00031375	0.267865
TTCTGCCAGTATGTGTCCCA	chr3	LRRC3B	LRC3B_HUMAN	AGT	S	LRRC3B_S32	0.00031375	0.267865
GCAAACGTTTCAAGTACAA	chr2	SP3	SP3_HUMAN	ACG	T	SP3_T462	0.00031402	0.267865
GCAAACGTTTCAAGTACAA	chr2	SP3	SP3_HUMAN	ACG	T	SP3_T465	0.00031402	0.267865
TGTATGCTATCCTTACCCAT	chrX	PRPS2	PRPS2_HUMAN	TAT	Y	PRPS2_Y245	0.00031457	0.267865
GTGAGCCTAGACTCTGAGCCT	chr1	THEMIS2	THMS2_HUMAN	AGC	S	THEMIS2_S489	0.00031462	0.267865
GGGAAAGCGAGACCACCAA	chr1	FGR	FGR_HUMAN	AGC	S	FGR_S173	0.00031512	0.267865
AATACCTGGTGTTCCATGACG	chr3	APEH	ACPH_HUMAN	TAC	Y	APEH_Y67	0.00031594	0.267865
ATGACTTACGGTGCTACCC	chr7	PARP12	PAR12_HUMAN	ACT	T	PARP12_T350	0.00031594	0.267865
GTTACAATTGGTTTAGTCT	chr4	USP53	UBP53_HUMAN	ACA	T	USP53_T246	0.00031594	0.267865
GGGCGAGACCCTGCCCCCTG	chr14	ACOT1	ACOT1_HUMAN	ACC	T	ACOT1_T271	0.00031678	0.267865
GGGCGAGACCCTGCCCCCTG	chr14	ACOT2	ACOT2_HUMAN	ACC	T	ACOT2_T333	0.00031678	0.267865
GTGTGTGACCGCTGTGGACG	chr16	DHX38	PRP16_HUMAN	ACC	T	DHX38_T1134	0.00031741	0.267865
AGAATACAGAGCCCCAAAT	chr3	EFHB	EFHB_HUMAN	ACA	T	EFHB_T208	0.00031809	0.267865
GCAACCCACCTGCAAGAGC	chr22	SH3BP1	3BP1_HUMAN	ACC	T	SH3BP1_T280	0.00031809	0.267865
TCGTATTACAGAGGTGCAGC	chr8	RAB2A	RAB2A_HUMAN	TAC	Y	RAB2A_Y76	0.00031809	0.267865
GACTACGGCGGTTACCACG	chr13	CDX2	CDX2_HUMAN	TAC	Y	CDX2_Y40	0.00031838	0.267865
ACAACAACTCATGTACCAC	chr1	ZMPSTE24	FACE1_HUMAN	ACA	T	ZMPSTE24_T48	0.00031895	0.267879
CCTCCAGCTCCCTGGGCAG	chr6	LRFN2	LRFN2_HUMAN	AGC	S	LRFN2_S625	0.00032069	0.26876
CCCAGCTGCTGAGCAGGGGT	chr10	CRTAC1	CRAC1_HUMAN	AGC	S	CRTAC1_S660	0.00032111	0.26876
CCGCCAGTGGCAGCCCCGA	chr3	MUC20	MUC20_HUMAN	AGT	S	MUC20_S116	0.00032327	0.26991
TGAGCAGCCTCACCAGCGT	chr3	KCNH8	KCNH8_HUMAN	AGC	S	KCNH8_S431	0.0003236	0.26991
AGCAGCCTGAGTCTGTCTAC	chr8	FAM91A1	F91A1_HUMAN	AGC	S	FAM91A1_S367	0.00032477	0.270419
CCAGGACTCTGCTGGCTCT	chr19	RYR1	RYR1_HUMAN	ACT	T	RYR1_T930	0.00032543	0.270503
GATACATAGAAACCCACTA	chr20	ADAM33	ADA33_HUMAN	TAC	Y	ADAM33_Y92	0.00032625	0.27072
GAGTATGAGGACGTGTCCC	chr19	TBCB	TBCB_HUMAN	TAT	Y	TBCB_Y98	0.00032759	0.271366
GAGGACTGGGAAGTGGAGT	chr11	PAMR1	PAMR1_HUMAN	ACT	T	PAMR1_T432	0.00032958	0.272548
GATGGATACCCAATGCCCAT	chr14	MMP14	MMP14_HUMAN	TAC	Y	MMP14_Y353	0.0003317	0.27292
GTATTAGTGACTATGTAAC	chr13	RNF6	RNF6_HUMAN	AGT	S	RNF6_S637	0.0003317	0.27292
GATCTACTCTACAACACTT	chr17	CDC27	CDC27_HUMAN	TAC	Y	CDC27_Y539	0.00033192	0.27292
CTGAGCAAAGGCTACAACA	chr9	PRKACG	KAPCG_HUMAN	AGC	S	PRKACG_S213	0.00033408	0.27292
GCTGGTCAGCAAGCGGTCCC	chr17	PPP1R9B	NEB2_HUMAN	AGC	S	PPP1R9B_S245	0.0003343	0.27292
CATACGGACTACAAAAGATG	chrX	TAF1	TAF1_HUMAN	ACT	T	TAF1_T1199	0.00033539	0.27292
TTTATACCAGTTCTTCTGT	chr13	ATP11A	AT11A_HUMAN	TAC	Y	ATP11A_Y900	0.00033539	0.27292
GGATACCACCAAGAGTCCA	chr3	SCN10A	SCNAA_HUMAN	ACC	T	SCN10A_T1130	0.00033569	0.27292
GGTGGGCACCCTCTATGACA	chr12	C12orf10	MYG1_HUMAN	ACC	T	C12orf10_T159	0.00033569	0.27292
GTCCACCAGACTGAAGGTG	chr9	GRIN1	NMDZ1_HUMAN	ACC	T	GRIN1_T396	0.00033569	0.27292
ACTACAGAAAGGCTTTCCTCT	chr4	NPY2R	NPY2R_HUMAN	TAC	Y	NPY2R_Y332	0.00033637	0.27292
GGCGGCCACTGACCACCGGC	chr3	GFM1	EFGM_HUMAN	ACT	T	GFM1_T247	0.0003368	0.27292
AAGGGACCGTAGAGAAAAG	chr13	FAM155A	F155A_HUMAN	ACC	T	FAM155A_T392	0.00033859	0.273794
CCACCACCGTGTGGCTGGC	chr17	DNAH17	DYH17_HUMAN	ACC	T	DNAH17_T4319	0.00033901	0.273794
CAATATGCAGAGGATGTAC	chr11	EIF3F	EIF3F_HUMAN	TAT	Y	EIF3F_Y289	0.0003416	0.274409
GATAGTAGAGAGCTAGTCG	chr19	SAFB	SAFB1_HUMAN	AGT	S	SAFB_S163	0.00034218	0.274409
GGTGAGCGTGGCAGAGCGG	chr19	MYPOP	MYPOP_HUMAN	AGC	S	MYPOP_S48	0.00034345	0.274409
CCCGCAGCTAAGCCAGCAC	chr7	RARRES2	RARR2_HUMAN	AGC	S	RARRES2_S163	0.00034369	0.274409
GAGACACTGGTGGAGGCCA	chr7	TNRC18	TNC18_HUMAN	ACA	T	TNRC18_T1253	0.00034381	0.274409
GCCTACCTCAATAGACATT	chr7	CUL1	CUL1_HUMAN	TAC	Y	CUL1_Y139	0.00034381	0.274409
GGTTATGAGCTCTCCAAGC	chr16	KAT8	KAT8_HUMAN	TAT	Y	KAT8_Y337	0.00034381	0.274409
ATCACTGTTGCTGAACTGAC	chr2	SNRNP200	U520_HUMAN	ACT	T	SNRNP200_T565	0.00034431	0.274409
TGTATATTGTGAGAGAGAGC	chr3	HTR1F	5HT1F_HUMAN	TAT	Y	HTR1F_Y83	0.0003449	0.274428
ACTACTGCATACCCTCATTTC	chr12	BEST3	BEST3_HUMAN	TAC	Y	BEST3_Y354	0.00034692	0.274908
TCCTACCCCCAAGGTGGCT	chr11	GPR152	GP152_HUMAN	TAC	Y	GPR152_Y26	0.00034692	0.274908
GAATAGCATCAGCTCAGCC	chr16	NLRC5	NLRC5_HUMAN	AGC	S	NLRC5_S1645	0.00034848	0.274908
ACCAGCCACCTCCCCAACAA	chr9	PHF19	PHF19_HUMAN	AGC	S	PHF19_S18	0.00034901	0.274908
GCGACATTTAAAATAACATC	chr21	TMPRSS15	ENTK_HUMAN	ACA	T	TMPRSS15_T61	0.00034922	0.274908
GCCACAGACATCAAGGGCA	chr1	NGF	NGF_HUMAN	ACA	T	NGF_T150	0.00034941	0.274908
CCAGAGCTGCTGGAACTGC	chr16	CBFA2T3	MTG16_HUMAN	AGC	S	CBFA2T3_S555	0.00035005	0.274908
TGCTATAAGGCCGGACCGG	chr14	MTA1	MTA1_HUMAN	TAT	Y	MTA1_Y69	0.00035005	0.274908
GCAAGTTGGCTAGTGGTCA	chr1	CD48	CD48_HUMAN	AGT	S	CD48_S228	0.00035138	0.275505
AACTTATACTGGGAAAGCTC	chr3	COL6A5	CO6A5_HUMAN	ACT	T	COL6A5_T521	0.00035247	0.275913
TCTATGAGTCTCCAAGGTG	chr11	DDB1	DDB1_HUMAN	TAT	Y	DDB1_Y718	0.00035354	0.276303
TGCAGGGACTGAACCTGCTG	chr1	KIAA1324	K1324_HUMAN	ACT	T	KIAA1324_T415	0.0003545	0.276607
CAGACAGAGAAGCCAGAGT	chr6	DHX16	DHX16_HUMAN	ACA	T	DHX16_T155	0.0003557	0.276672
GAGACTAGGAGCCCCCCAC	chr19	SBK3	SBK3_HUMAN	ACT	T	SBK3_T293	0.00035586	0.276672
CCCAGACCAACGGCGCCCT	chr19	LRFN3	LRFN3_HUMAN	ACC	T	LRFN3_T586	0.0003563	0.276672
GGATTATGAACCAGATTTC	chr9	JAK2	JAK2_HUMAN	TAT	Y	JAK2_Y790	0.00035786	0.277358
ATCTAGTGCTGAAGTCTGA	chr2	DOCK10	DOC10_HUMAN	AGT	S	DOCK10_S2183	0.00035833	0.277358
TCCACCAAGCTCACGTGCG	chr19	PPP1R37	PPR37_HUMAN	ACC	T	PPP1R37_T371	0.00035907	0.277487
GCCACCCTTTGCAATATGT	chrX	XKRX	XKR2_HUMAN	ACC	T	XKRX_T217	0.00036003	0.277785
GACCAGCAGTGACAGTGCGA	chr1	CNST	CNST_HUMAN	AGT	S	CNST_S54	0.00036085	0.277975
AGCAGCAACACCAACCAGA	chr2	FAHD2B	FAH2B_HUMAN	AGC	S	FAHD2B_S247	0.00036163	0.278133
AATAGACTGCAGCAGAAGT	chr2	SMC6	SMC6_HUMAN	ACT	T	SMC6_T41	0.00036327	0.278478
ATGAGACGACCTATGAGGA	chr19	SLC44A2	CTL2_HUMAN	ACG	T	SLC44A2_T189	0.00036327	0.278478
ATTGGGAAGTTACAGTTCTC	chr6	MANEA	MANEA_HUMAN	AGT	S	MANEA_S160	0.00036548	0.278478
CGTACTGCGGGTATGCCGT	chr11	NLRX1	NLRX1_HUMAN	TAC	Y	NLRX1_Y330	0.00036564	0.278478
CGTCTATACTTGAGAACTCC	chr1	USH2A	USH2A_HUMAN	TAC	Y	USH2A_Y2575	0.00036564	0.278478
GCTTAGTGAAGATCACCAC	chr2	THUMPD2	THUM2_HUMAN	AGT	S	THUMPD2_S409	0.00036651	0.278478
TCAAGCCTCTGCTATCACCAG	chr5	PRDM9	PRDM9_HUMAN	AGC	S	PRDM9_S874	0.00036654	0.278478
GAGACCCCAGTCGACCTGGC	chr19	GTPBP3	GTPB3_HUMAN	ACC	T	GTPBP3_T290	0.00036802	0.278478
GCGACCACCATGATTGTGCAG	chr19	PTPRS	PTPRS_HUMAN	ACC	T	PTPRS_T441	0.00036827	0.278478
CTGACAGAGTACATTGAGG	chr22	LIMK2	LIMK2_HUMAN	ACA	T	LIMK2_T405	0.00036867	0.278478
ATGAGCTTCTGCCCGCAGG	chr19	HCN2	HCN2_HUMAN	AGC	S	HCN2_S737	0.00037016	0.278478
CGCCTACCCCTCGGACCTG	chr16	ZNF764	ZN764_HUMAN	TAC	Y	ZNF764_Y298	0.00037016	0.278478
TCTGATTACAGGTGTTTATG	chr1	METTL18	MET18_HUMAN	ACA	T	METTL18_T159	0.00037016	0.278478
CCCTATCGTTCTCAGATAT	chr14	GALC	GALC_HUMAN	TAT	Y	GALC_Y78	0.00037082	0.278478
CTCCTTTATGACCTCAAGGT	chr14	MTHFD1	C1TC_HUMAN	TAT	Y	MTHFD1_Y816	0.00037084	0.278478
GATACTTTGGCTGGACGAC	chr17	HELZ	HELZ_HUMAN	ACT	T	HELZ_T521	0.00037129	0.278478
TGTACGAGTCTGCCAACAGCA	chr16	CREBBP	CBP_HUMAN	TAC	Y	CREBBP_Y641	0.00037277	0.278896
GACAGCAAGTACTTCAGCCG	chr16	CACNA1H	CAC1H_HUMAN	AGC	S	CACNA1H_S792	0.000373	0.278896
GAGCTACAACCTGGACGTG	chr16	ITGAL	ITAL_HUMAN	TAC	Y	ITGAL_Y26	0.00037358	0.278899
AGCAGTGAACTCAGCAGCCC	chr3	ZXDC	ZXDC_HUMAN	AGT	S	ZXDC_S496	0.00037516	0.279031
CGAGATTATTATAAAATCTT	chr13	DNAJC3	DNJC3_HUMAN	TAT	Y	DNAJC3_Y395	0.00037677	0.279031
CGTGCTGACGCTAACTGACC	chr17	ITGB3	ITB3_HUMAN	ACG	T	ITGB3_T221	0.00037677	0.279031
CCCAGTCCTGGGTGCCAAG	chr15	SLCO3A1	SO3A1_HUMAN	AGT	S	SLCO3A1_S529	0.00037688	0.279031
GGTGGGAACCCCATATTGGA	chrX	PAK3	PAK3_HUMAN	ACC	T	PAK3_T440	0.00037732	0.279031
AGATCACCAGCCAGGTAAC	chr3	AP2M1	AP2M1_HUMAN	ACC	T	AP2M1_T152	0.00037781	0.279031
AACAGCAGCTGTGGCGCCTT	chr9	SLC34A3	NPT2C_HUMAN	AGC	S	SLC34A3_S287	0.00037901	0.279031
GAAGCATACCCGTTTAGCAG	chr6	BCLAF1	BCLF1_HUMAN	ACC	T	BCLAF1_T666	0.00037967	0.279031
GCAGATAAGCAGGGATGGGC	chr5	YTHDC2	YTDC2_HUMAN	AGC	S	YTHDC2_S1400	0.00038063	0.279031
TAGCACCAGTCAGGATGATG	chr4	KIAA1109	K1109_HUMAN	AGT	S	KIAA1109_S2416	0.00038349	0.279031
ACCTACAACAATCTGTCGG	chrX	SLC9A7	SL9A7_HUMAN	TAC	Y	SLC9A7_Y398	0.00038377	0.279031
AGCAGAGCGACTCGGTTAA	chr15	SERF2	SERF2_HUMAN	AGC	S	SERF2_S19	0.00038491	0.279031
ATGTACGATTACAGTGCCC	chr10	NEBL	NEBL_HUMAN	TAC	Y	NEBL_Y963	0.0003875	0.279031
GACTACACACCCACAGACC	chr18	GNAL	GNAL_HUMAN	TAC	Y	GNAL_Y177	0.0003875	0.279031
TACACCATCCACAGGGAGGC	chr15	ADAMTS7	ATS7_HUMAN	ACC	T	ADAMTS7_T807	0.0003875	0.279031
TATGTTCAGCTGGGTCAGCA	chr11	EHD1	EHD1_HUMAN	AGC	S	EHD1_S3	0.00038975	0.279031
GGGTGCCAGCACACGCCTGC	chr9	IL11RA	I11RA_HUMAN	AGC	S	IL11RA_S204	0.00039064	0.279031
TGTAGCTTTATTCAGAATC	chr11	BIRC2	BIRC2_HUMAN	AGC	S	BIRC2_S111	0.00039064	0.279031
TCTTTACCCTCCTGGGGGC	chr3	ATP2B2	AT2B2_HUMAN	ACC	T	ATP2B2_T287	0.0003908	0.279031
CACAGTGGGCCCCTGCCCC	chr19	SHANK1	SHAN1_HUMAN	AGT	S	SHANK1_S990	0.0003923	0.279031
GGTTATGAAGCTATCTGCA	chrX	KDM5C	KDM5C_HUMAN	TAT	Y	KDM5C_Y125	0.0003923	0.279031
AAAACATGTGGCTTCAAAAGA	chr6	RSPO3	RSPO3_HUMAN	ACA	T	RSPO3_T165	0.00039316	0.279031
CATACTACCTAGGCCTGGA	chr9	TMEM245	TM245_HUMAN	TAC	Y	TMEM245_Y816	0.00039517	0.279031
GAAAGCCGAGAAGTTTCCAC	chr17	PSMB6	PSB6_HUMAN	AGC	S	PSMB6_S28	0.00039517	0.279031
GCCCTACATCCACCAGCTG	chr2	ASIC4	ASIC4_HUMAN	TAC	Y	ASIC4_Y390	0.00039584	0.279031
TGCAAGCAGTCAGAGGCTT	chr15	PATL2	PATL2_HUMAN	AGC	S	PATL2_S298	0.00039861	0.279031
GGCTACATCCAGGCTGTGT	chr11	PYGM	PYGM_HUMAN	TAC	Y	PYGM_Y263	0.00040138	0.279031
AAATACCTAAATAATGTGG	chr4	MAD2L1	MD2L1_HUMAN	TAC	Y	MAD2L1_Y64	0.00040435	0.279031
AAATACGGATCACAAGTTG	chr15	IGF1R	IGF1R_HUMAN	TAC	Y	IGF1R_Y869	0.00040435	0.279031
AACTATGGTGCCATCCCTC	chr10	PPA1	IPYR_HUMAN	TAT	Y	PPA1_Y94	0.00040435	0.279031
ACATATGAAGTGTTTGAAA	chr14	PRMT5	ANM5_HUMAN	TAT	Y	PRMT5_Y280	0.00040435	0.279031
ACATATGAAGTGTTTGAAA	chr14	PRMT5	ANM5_HUMAN	TAT	Y	PRMT5_Y307	0.00040435	0.279031
ACATATGAAGTGTTTGAAA	chr14	PRMT5	ANM5_HUMAN	TAT	Y	PRMT5_Y324	0.00040435	0.279031
ACCACCAGGCGGCGGGAGAC	chrX	NR0B1	NR0B1_HUMAN	ACC	T	NR0B1_T323	0.00040435	0.279031
AGGAGACGCTACAGCGCGC	chr6	HLA-F	HLAF_HUMAN	ACG	T	HLA-F_T199	0.00040435	0.279031
ATCACCTTTGTGGCTGAGAC	chr15	TGM7	TGM7_HUMAN	ACC	T	TGM7_T59	0.00040435	0.279031
CAGAGTAGAGGATTCCCTT	chr11	LGR4	LGR4_HUMAN	AGT	S	LGR4_S934	0.00040435	0.279031
CCTCTACAAGTGAGCACTG	chr16	ATP6V0C	VATL_HUMAN	TAC	Y	ATP6V0C_Y87	0.00040435	0.279031
CGTACCAGATCCTGCTGGA	chr8	UTP23	UTP23_HUMAN	TAC	Y	UTP23_Y26	0.00040435	0.279031
CGTCTCCACTGGCCCCTCCC	chr14	CCDC175	CC175_HUMAN	ACT	T	CCDC175_T24	0.00040435	0.279031
GAGACGCGGGCGCGCACGCT	chr19	KCNA7	KCNA7_HUMAN	ACG	T	KCNA7_T26	0.00040435	0.279031
GAGACTAACGCATAGCCCA	chr17	MYO18A	MY18A_HUMAN	ACT	T	MYO18A_T2052	0.00040435	0.279031
GCAGCGCAGCTTCTGGGCCC	chr17	OSBPL7	J3QLK7_HUMAN	AGC	S	OSBPL7_S302	0.00040435	0.279031
GCAGCGCAGCTTCTGGGCCC	chr17	OSBPL7	OSBL7_HUMAN	AGC	S	OSBPL7_S302	0.00040435	0.279031
GGATTATAAGTATCTACGT	chr10	GTPBP4	NOG1_HUMAN	TAT	Y	GTPBP4_Y212	0.00040435	0.279031
GGGGGACACCGTGGCCTCCA	chr19	F2RL3	PAR4_HUMAN	ACC	T	F2RL3_T363	0.00040435	0.279031
GGTCCCTATGGCGGATCGCA	chr5	IRX4	IRX4_HUMAN	TAT	Y	IRX4_Y77	0.00040435	0.279031
TCTCAGCACTGAGCTGTTCA	chr17	MYH4	MYH4_HUMAN	ACT	T	MYH4_T1483	0.00040435	0.279031
TCTCTCCAGCCGGAAGAACA	chr6	CDYL	CDYL_HUMAN	AGC	S	CDYL_S129	0.00040435	0.279031
TCTCTGTACTATGCTGGACT	chr11	OR51A7	O51A7_HUMAN	ACT	T	OR51A7_T206	0.00040435	0.279031
TGGCAATACTAATCCAGAAT	chr7	NUP205	NU205_HUMAN	ACT	T	NUP205_T908	0.00040435	0.279031
TGGGCATACAGAGGGACACA	chr14	WDHD1	WDHD1_HUMAN	ACA	T	WDHD1_T13	0.00040435	0.279031
ATCAGCACAGGGCCCCCCG	chr12	HIP1R	HIP1R_HUMAN	AGC	S	HIP1R_S322	0.00040509	0.279031
GGGGAAGCACAAAGACACT	chr12	AMHR2	AMHR2_HUMAN	AGC	S	AMHR2_S35	0.00040509	0.279031
GGGCCTCAGCCTGCTCTTCC	chr16	PIEZO1	PIEZ1_HUMAN	AGC	S	PIEZO1_S67	0.00040548	0.279031
TGTAGTTTGGGTCTCAGTGG	chr6	BRPF3	BRPF3_HUMAN	AGT	S	BRPF3_S1015	0.00040673	0.279493
ACATTACGAAGAACAGAAA	chr10	AGAP5	AGAP5_HUMAN	ACG	T	AGAP5_T202	0.00040951	0.280106
AGACAGCCATTCCTTCCGA	chr7	TNS3	TENS3_HUMAN	AGC	S	TNS3_S1199	0.00041089	0.280106
GCCTATTATTACAGTGGAAT	chr7	ABCB1	MDR1_HUMAN	TAT	Y	ABCB1_Y117	0.00041089	0.280106
TCTTTACTCTAATCCGTGC	chr12	NUP107	NU107_HUMAN	ACT	T	NUP107_T352	0.00041089	0.280106
GCTGTACTCCGCCCTCGAG	chr12	RAPGEF3	RPGF3_HUMAN	TAC	Y	RAPGEF3_Y784	0.00041221	0.280106
TTTACAATACACCCTGTAGA	chr15	DMXL2	DMXL2_HUMAN	ACA	T	DMXL2_T511	0.00041221	0.280106
CGACTACAGCGCCAGCCGC	chr11	LRP5	LRP5_HUMAN	TAC	Y	LRP5_Y1552	0.00041356	0.280106
GAGATAGCTTTGATGGACG	chr20	NCOA5	NCOA5_HUMAN	AGC	S	NCOA5_S151	0.00041356	0.280106
GCCAGCTGTCAGGAGTCGGCC	chrX	IKBKG	NEMO_HUMAN	AGC	S	IKBKG_S346	0.00041356	0.280106
GCCAGCTGTCAGGAGTCGGCC	chrX	IKBKG	NEMO_HUMAN	AGC	S	IKBKG_S247	0.00041356	0.280106
GCTACACCCTCGACTTTGACA	chr15	ACAN	PGCA_HUMAN	TAC	Y	ACAN_Y164	0.00041399	0.280106
AGTACTACCTGGATGCAGACG	chr14	SPTB	SPTB1_HUMAN	TAC	Y	SPTB_Y1589	0.00041525	0.28031
GGCTCCTACACGTGCGAAGG	chr22	CRELD2	CREL2_HUMAN	TAC	Y	CRELD2_Y254	0.00041661	0.28031
GGTATAGACGGAGAAATAGT	chr14	RBM23	RBM23_HUMAN	TAT	Y	RBM23_Y84	0.00041661	0.28031
GTGAGCGGCGCGGTGAGCG	chr6	SRF	SRF_HUMAN	AGC	S	SRF_S128	0.00041661	0.28031
GTTATGCAGACACCATTCAT	chr2	ERBB4	ERBB4_HUMAN	TAT	Y	ERBB4_Y157	0.00041887	0.281439
CTTCACCAGGTATGCGCGT	chrX	ARX	ARX_HUMAN	ACC	T	ARX_T357	0.00042039	0.281917
GAGGGCCACCTACGTGCCCT	chr1	ADGRB2	AGRB2_HUMAN	ACC	T	ADGRB2_T654	0.00042156	0.281917
CCCGAACTTCTCCGGTGTC	chr6	LY6G5C	LY65C_HUMAN	ACT	T	LY6G5C_T121	0.00042359	0.281917
GGCAGCAGGACCTCACAGA	chr2	USP37	UBP37_HUMAN	AGC	S	USP37_S126	0.00042359	0.281917
GGCACCGACTGGCTGCGGG	chr2	SNTG2	SNTG2_HUMAN	ACC	T	SNTG2_T266	0.00042513	0.281917
GCTCTACCTTCTGCCCCCT	chr17	GHDC	GHDC_HUMAN	TAC	Y	GHDC_Y312	0.00042569	0.281917
TATAGCAGCATCTTCTTCC	chr12	GPR182	GP182_HUMAN	AGC	S	GPR182_S139	0.00042692	0.281917
ATTTGCCAGTGGTTTGCCCG	chr1	PAPPA2	PAPP2_HUMAN	AGT	S	PAPPA2_S1063	0.00042728	0.281917
CTCCAGCACTGTGAACTGGC	chr16	DDX28	DDX28_HUMAN	ACT	T	DDX28_T409	0.00042728	0.281917
CGCAGCACGCTTCCCGCCA	chr19	APC2	APCL_HUMAN	AGC	S	APC2_S2160	0.00042804	0.281917
GCAAGAAAGTTCTTCTGAAG	chr1	ZSCAN20	ZSC20_HUMAN	AGT	S	ZSCAN20_S688	0.00042873	0.281917
ACCACAGCTTCAGCTGTTG	chr7	PCLO	PCLO_HUMAN	ACA	T	PCLO_T3358	0.00042943	0.281917
TTCACCCAAACCTCAAGTGT	chr21	MCM3AP	GANP_HUMAN	ACC	T	MCM3AP_T76	0.00042999	0.281917
TTTACATTGCCACATACCT	chr8	NSMAF	FAN_HUMAN	TAC	Y	NSMAF_Y284	0.00043129	0.281917
TTTACATTGCCACATACCT	chr8	NSMAF	FAN_HUMAN	TAC	Y	NSMAF_Y315	0.00043129	0.281917
AAACAGCGAGGTTGGCCGC	chr17	C17orf47	CQ047_HUMAN	AGC	S	C17orf47_S329	0.00043137	0.281917
GGTTACAATGCCCTCCACC	chr19	ANKRD24	ANR24_HUMAN	TAC	Y	ANKRD24_Y116	0.00043215	0.281917
GTCACATATAAATTACAACC	chr6	REV3L	REV3L_HUMAN	ACA	T	REV3L_T818	0.00043353	0.281917
GTCACATATAAATTACAACC	chr6	REV3L	REV3L_HUMAN	TAT	Y	REV3L_Y819	0.00043353	0.281917
GCAACGTATGGTTCTTCTTC	chrX	SCML1	SCML1_HUMAN	TAT	Y	SCML1_Y203	0.00043377	0.281917
GCAACGTATGGTTCTTCTTC	chrX	SCML1	SCML1_HUMAN	ACG	T	SCML1_T202	0.00043377	0.281917
GGTCCACACTGAAGGCCCT	chr3	SLC26A6	S26A6_HUMAN	ACA	T	SLC26A6_T657	0.00043377	0.281917
GCTCAGCAGCGGCCCCCTA	chr11	CDC42BPG	MRCKG_HUMAN	AGC	S	CDC42BPG_S37	0.00043496	0.281917
GCTCTACATCCTTACTGAA	chr3	ITIH1	ITIH1_HUMAN	ACA	T	ITIH1_T249	0.00043496	0.281917
AACACGCTGGTGCAGCTGG	chr14	DEGS2	DEGS2_HUMAN	ACG	T	DEGS2_T190	0.00043525	0.281917
AATACAGTTCGTAACTCTG	chr8	ZNF34	ZNF34_HUMAN	ACA	T	ZNF34_T224	0.00043597	0.281917
GGCTGAGAGTGGAAAGGTGT	chr2	UGT1A4	UD14_HUMAN	AGT	S	UGT1A4_S28	0.00043597	0.281917
GGCTGAGAGTGGAAAGGTGT	chr2	UGT1A3	UD13_HUMAN	AGT	S	UGT1A3_S28	0.00043597	0.281917
GAGCACCATTGATTCCCAA	chr11	KIAA1549L	K154L_HUMAN	ACC	T	KIAA1549L_T1151	0.00043648	0.281917
AAATGACTGTGATTCTCCC	chr19	TULP2	TULP2_HUMAN	ACT	T	TULP2_T406	0.00043831	0.282721
GTCACGGTACTTGACACACCT	chr11	NR1H3	NR1H3_HUMAN	ACG	T	NR1H3_T236	0.00044002	0.283446
GCCACAGCAGCCCTGGAGC	chr19	P2RY11	P2Y11_HUMAN	ACA	T	P2RY11_T292	0.00044133	0.283912
TTCAGTCTATTAAAACCAT	chr12	LACRT	LACRT_HUMAN	AGT	S	LACRT_S132	0.00044218	0.284081
GTCACAGTGAGAAGGCGAC	chr11	STIM1	STIM1_HUMAN	AGT	S	STIM1_S28	0.00044434	0.28509
ACTACTGGGAGGACTAGCT	chr3	ECT2	ECT2_HUMAN	ACT	T	ECT2_T11	0.00044554	0.28522
CCTAGTCATCTCAGCGAGA	chr8	RP1L1	RP1L1_HUMAN	AGT	S	RP1L1_S1455	0.00044651	0.28522
CACACTGCTAGTGAAGGCCTA	chr8	COL14A1	COEA1_HUMAN	ACT	T	COL14A1_T429	0.00044748	0.28522
GTTATACCTGCGGCAGACT	chrX	ZCCHC13	ZCH13_HUMAN	TAT	Y	ZCCHC13_Y92	0.00044787	0.28522
GTTATACCTGCGGCAGACT	chrX	ZCCHC13	ZCH13_HUMAN	ACC	T	ZCCHC13_T93	0.00044787	0.28522
CTGACCGCAGCGCACTGCG	chr16	TPSB2	TRYB2_HUMAN	ACC	T	TPSB2_T71	0.00044867	0.28522
CTGACCGCAGCGCACTGCG	chr16	TPSAB1	TRYB1_HUMAN	ACC	T	TPSAB1_T71	0.00044867	0.28522
AATACTGTTCTTCTTTGATA	chr15	MYO9A	MYO9A_HUMAN	TAC	Y	MYO9A_Y2015	0.00044928	0.285233
TGTACCTGGTGCATATAGC	chr6	TRAM2	TRAM2_HUMAN	TAC	Y	TRAM2_Y198	0.00045031	0.285468
GGAAGTGGAAGTGAAATTGGT	chr1	KCTD3	KCTD3_HUMAN	AGT	S	KCTD3_S268	0.00045083	0.285468
GGCTACCTTCTGACAGCCA	chr11	OR8D2	OR8D2_HUMAN	TAC	Y	OR8D2_Y113	0.00045239	0.286081
AGGGCTTATCCACTCACGCT	chr4	SLC34A2	NPT2B_HUMAN	TAT	Y	SLC34A2_Y455	0.00045399	0.286444
GGCACGAGGCGGGATCGACT	chr20	PANK2	PANK2_HUMAN	ACG	T	PANK2_T182	0.00045515	0.286444
GCCTACATGCACGTCGCCG	chr1	CAMTA1	CMTA1_HUMAN	TAC	Y	CAMTA1_Y845	0.00045613	0.286444
CGGTCACGGTGCTTCCCGG	chr1	OXCT2	SCOT2_HUMAN	ACG	T	OXCT2_T369	0.00045732	0.286444
GTCTGTGAGCGAGATCTTCG	chr2	TSN	TSN_HUMAN	AGC	S	TSN_S4	0.00045838	0.286444
TTTACAGAGCGCCCTCGGCC	chr6	PHIP	PHIP_HUMAN	ACA	T	PHIP_T315	0.00045948	0.286444
CAGACCCGCTGGAAGCACC	chr6	GRIK2	GRIK2_HUMAN	ACC	T	GRIK2_T132	0.00046124	0.286444
CAGACAGACGATGAGGATG	chr3	BSN	BSN_HUMAN	ACA	T	BSN_T2587	0.00046164	0.286444
AACAGTCAGAAATGTCCCC	chr5	ADAMTS16	ATS16_HUMAN	AGT	S	ADAMTS16_S637	0.00046208	0.286444
GATAGTCTGGAGGTTGCTGTT	chr7	TRIM4	TRIM4_HUMAN	AGT	S	TRIM4_S389	0.0004638	0.286444
ACCTGAGCCCTGACCACCC	chr16	BANP	BANP_HUMAN	AGC	S	BANP_S19	0.00046397	0.286444
GGCATCCAGCACATCCACGT	chr16	TNRC6A	TNR6A_HUMAN	AGC	S	TNRC6A_S1100	0.00046581	0.286444
GCTACCTCCAGCACTACCAG	chr15	FBN1	FBN1_HUMAN	TAC	Y	FBN1_Y2596	0.00046596	0.286444
ACTACGTGTTCTCCAAGCA	chr22	OSBP2	OSBP2_HUMAN	TAC	Y	OSBP2_Y634	0.00046656	0.286444
ACTATTGAAGGAGGAGAAT	chr15	CALML4	CALL4_HUMAN	TAT	Y	CALML4_Y196	0.00046795	0.286444
AATGGAAAGCCTGCAGAAAG	chr1	GON4L	GON4L_HUMAN	AGC	S	GON4L_S1537	0.00046924	0.286444
ACCCAGCGAGGGGGGGGAC	chr14	BEGAIN	BEGIN_HUMAN	AGC	S	BEGAIN_S516	0.00047112	0.286444
GGCAGTGGAGGGAAAGGATA	chr15	HERC1	HERC1_HUMAN	AGT	S	HERC1_S2055	0.00047245	0.286444
CAATAGTCACCCAGGTACA	chr14	DCAF4	DCAF4_HUMAN	AGT	S	DCAF4_S267	0.00047264	0.286444
CAATAGTCACCCAGGTACA	chr14	DCAF4	DCAF4_HUMAN	AGT	S	DCAF4_S167	0.00047264	0.286444
CAATAGTCACCCAGGTACA	chr14	DCAF4	DCAF4_HUMAN	AGT	S	DCAF4_S206	0.00047264	0.286444
CGCAGCCCCTGCCTCACGT	chr8	RECQL4	RECQ4_HUMAN	AGC	S	RECQL4_S523	0.0004735	0.286444
ATGACTGACACCAGCTTCA	chr19	CATSPERG	CTSRG_HUMAN	ACT	T	CATSPERG_T264	0.00047435	0.286444
CTGAGTGTGGCTGGGCGTC	chr11	PIDD1	PIDD1_HUMAN	AGT	S	PIDD1_S794	0.00047451	0.286444
GGGTACACCCTGCCCCAGG	chr19	CYP2S1	CP2S1_HUMAN	TAC	Y	CYP2S1_Y384	0.00047451	0.286444
AAGACCTCCCAGGTCTCAG	chr11	QSER1	QSER1_HUMAN	ACC	T	QSER1_T253	0.00047461	0.286444
CACACTGCCACCTTCCAGGT	chr17	UNC13D	UN13D_HUMAN	ACT	T	UNC13D_T871	0.00047659	0.286444
AAATACCAGTTCAGAGCCA	chr2	TTN	TITIN_HUMAN	TAC	Y	TTN_Y16601	0.00047677	0.286444
CACAGTGACTGTGACAGCCC	chrX	HCFC1	HCFC1_HUMAN	ACT	T	HCFC1_T1271	0.00047797	0.286444
GGAGCGCAGTGTGGTGACCA	chr9	ADAMTSL2	ATL2_HUMAN	AGT	S	ADAMTSL2_S705	0.00047797	0.286444
CATACCTGTGCCAGACCTA	chr5	SLC6A18	S6A18_HUMAN	TAC	Y	SLC6A18_Y46	0.00047893	0.286444
GGGCAGTGGAGGTAGGGCC	chr4	DOK7	DOK7_HUMAN	AGT	S	DOK7_S256	0.00047927	0.286444
AATATGGACCCTGGCTGGAGT	chr12	PRIM1	PRI1_HUMAN	TAT	Y	PRIM1_Y288	0.00048126	0.286444
GGCCAGTCGTCACCCTGAC	chr3	HYAL2	HYAL2_HUMAN	AGT	S	HYAL2_S161	0.00048126	0.286444
GGGTAGCCTGGGAGGAGCC	chr9	DOLK	DOLK_HUMAN	AGC	S	DOLK_S431	0.00048126	0.286444
AATGGACACTGCAGACAGA	chr22	IL17RA	I17RA_HUMAN	ACA	T	IL17RA_T99	0.00048138	0.286444
GACTACAGTCTGAGACCCG	chr7	FZD1	FZD1_HUMAN	ACA	T	FZD1_T646	0.00048138	0.286444
GGAAAGCCAGGCCCGTCTG	chr19	RCN3	RCN3_HUMAN	AGC	S	RCN3_S76	0.00048138	0.286444
ACCACACCGAGCAGGTGCA	chr13	FAM124A	F124A_HUMAN	ACC	T	FAM124A_T133	0.00048208	0.286444
GCTCCACTGAGAGAACCCC	chr22	MICAL3	MICA3_HUMAN	ACT	T	MICAL3_T864	0.00048247	0.286444
GTAACAGCGCTCACGGTGC	chr16	CAPN15	CAN15_HUMAN	ACA	T	CAPN15_T816	0.00048247	0.286444
CTCTTACCTGGGTGAGAAA	chr16	ITGAD	ITAD_HUMAN	TAC	Y	ITGAD_Y403	0.00048267	0.286444
TGATCACTGGCCGAGGTCA	chr2	ABCG8	ABCG8_HUMAN	ACT	T	ABCG8_T119	0.00048326	0.286444
TCAGAGCAAGGGCCACGGA	chrX	PRKX	PRKX_HUMAN	AGC	S	PRKX_S218	0.00048352	0.286444
CAATTGTACCTCCCCTTTGT	chrX	DOCK11	DOC11_HUMAN	TAC	Y	DOCK11_Y1167	0.00048489	0.286444
AAGACAAAGCTTGATCCTCCT	chr13	MYCBP2	MYCB2_HUMAN	ACA	T	MYCBP2_T2860	0.00048527	0.286444
CAGGAACTAGAGGTTTCCC	chr10	COL13A1	CODA1_HUMAN	ACT	T	COL13A1_T167	0.00048542	0.286444
AAGCACACGGTCAAATGAG	chr15	SYNM	SYNEM_HUMAN	ACA	T	SYNM_T487	0.00048548	0.286444
TCTACCAGTTGGGGGTCCT	chr22	IL17REL	I17EL_HUMAN	ACC	T	IL17REL_T276	0.00048653	0.286444
CCTACCTTCCCTGAGTCTTT	chr3	ADPRH	ADPRH_HUMAN	ACC	T	ADPRH_T244	0.00048758	0.286444
AATGAGCAACAAGGCCTGC	chr15	MKRN3	MKRN3_HUMAN	AGC	S	MKRN3_S396	0.00048828	0.286444
GAGCGGGACGCAACAGAGGG	chr15	THSD4	THSD4_HUMAN	ACG	T	THSD4_T872	0.00048828	0.286444
GTTATCATATATTTCTTAC	chr6	NOX3	NOX3_HUMAN	TAT	Y	NOX3_Y474	0.00048974	0.286444
GCCACTAGTACTGAAGGGA	chr4	BOD1L1	BD1L1_HUMAN	ACT	T	BOD1L1_T1519	0.00048978	0.286444
GACAGCCCCAGCCTCATCCA	chrX	IRAK1	IRAK1_HUMAN	AGC	S	IRAK1_S333	0.00049091	0.286444
GCAGGCCACGGTCACGCACC	chr20	ZBTB46	ZBT46_HUMAN	ACG	T	ZBTB46_T71	0.00049191	0.286444
GATATCAGAGCAATGCTACCT	chr2	TTN	TITIN_HUMAN	TAT	Y	TTN_Y31868	0.00049192	0.286444
ATACCACAGCCTTCACAAA	chr6	MUC22	MUC22_HUMAN	ACA	T	MUC22_T29	0.00049329	0.286444
GCTGACCAGCATCATGTTCT	chr16	PKD1L2	PK1L2_HUMAN	AGC	S	PKD1L2_S1567	0.00049357	0.286444
CAGGAAGACCCTCTGCAAGG	chr17	TBC1D3L	TBC3L_HUMAN	ACC	T	TBC1D3L_T381	0.00049509	0.286444
CAGGAAGACCCTCTGCAAGG	chr17	TBC1D3B	TBC3B_HUMAN	ACC	T	TBC1D3B_T381	0.00049509	0.286444
CAGGAAGACCCTCTGCAAGG	chr17	TBC1D3H	TBC3H_HUMAN	ACC	T	TBC1D3H_T381	0.00049509	0.286444
CAGGAAGACCCTCTGCAAGG	chr17	TBC1D3I	TBC3I_HUMAN	ACC	T	TBC1D3I_T381	0.00049509	0.286444
GGTACTTCCACCTCGATGGC	chr5	FAM71B	FA71B_HUMAN	ACT	T	FAM71B_T356	0.00049509	0.286444
CAACTACAAGTGAGAGGGT	chr17	MTMR4	MTMR4_HUMAN	TAC	Y	MTMR4_Y183	0.00049536	0.286444
AATGAGTACACAGCAAGACA	chr6	FYN	FYN_HUMAN	TAC	Y	FYN_Y420	0.00049624	0.286444
GAGACATTTCTTACTCGCCC	chr10	MSS51	MSS51_HUMAN	ACA	T	MSS51_T275	0.00049624	0.286444
GCCTACGGCAGCCGACCCC	chr19	ZFR2	ZFR2_HUMAN	TAC	Y	ZFR2_Y70	0.00049624	0.286444
CTGACTTATTTCTGTACTTT	chr6	OR5V1	OR5V1_HUMAN	ACT	T	OR5V1_T34	0.00049732	0.286444
CTGACTTATTTCTGTACTTT	chr6	OR5V1	OR5V1_HUMAN	TAT	Y	OR5V1_Y35	0.00049732	0.286444
TTAAGTGAAAAACAGCAAG	chr5	JAKMIP2	JKIP2_HUMAN	AGT	S	JAKMIP2_S740	0.00049809	0.286444
GAGGCAGTTCTGAGGCAGC	chr17	GPR179	GP179_HUMAN	AGT	S	GPR179_S2100	0.00049839	0.286444
AATCAGTTGGACATCTAGC	chr4	NEIL3	NEIL3_HUMAN	AGT	S	NEIL3_S300	0.00049934	0.286444
GAGACTTGGAGCCTCATCC	chr17	PLEKHH3	PKHH3_HUMAN	ACT	T	PLEKHH3_T80	0.00049934	0.286444
GGCCCATATGAGTCTCGCTC	chr1	HRNR	HORN_HUMAN	TAT	Y	HRNR_Y2214	0.00049934	0.286444
GGCCCATATGAGTCTCGCTC	chr1	HRNR	HORN_HUMAN	TAT	Y	HRNR_Y1744	0.00049934	0.286444
GGCCCATATGAGTCTCGCTC	chr1	HRNR	HORN_HUMAN	TAT	Y	HRNR_Y1274	0.00049934	0.286444
AACTACATCCGCACTGACG	chr11	JAM3	JAM3_HUMAN	TAC	Y	JAM3_Y293	0.00049974	0.286444
AGATAGTGTCGACTGTTAC	chr6	TBC1D7	TBCD7_HUMAN	AGT	S	TBC1D7_S148	0.00049974	0.286444
CGCCATCACGGACTCGGCGC	chr21	COL18A1	COIA1_HUMAN	ACG	T	COL18A1_T527	0.00050055	0.286523
GAGAGCCGGCAAGGTCGCC	chr11	SPTBN2	SPTN2_HUMAN	AGC	S	SPTBN2_S1163	0.0005015	0.286523
GACCAGCCACTTCCGGATC	chr2	FARP2	FARP2_HUMAN	AGC	S	FARP2_S793	0.00050249	0.286523
GTTATGGGGGAAAAGTAAC	chr4	RFC1	RFC1_HUMAN	TAT	Y	RFC1_Y433	0.00050249	0.286523
TCCACTCTGCACGGCGGCTG	chr9	URM1	URM1_HUMAN	ACT	T	URM1_T97	0.00050297	0.286523
ATCACCTCGGTGAGTGAGC	chr1	SLC2A7	GTR7_HUMAN	ACC	T	SLC2A7_T337	0.00050444	0.286523
TTCCCCAACCCCACCTGACC	chr19	ATF5	ATF5_HUMAN	ACC	T	ATF5_T94	0.00050444	0.286523
TCCTACTTCACCAACCGCC	chr17	PGS1	PGPS1_HUMAN	TAC	Y	PGS1_Y241	0.00050488	0.286523
CACAACCAAAAACTTGGAC	chr5	PCDHGA7	PCDG7_HUMAN	ACC	T	PCDHGA7_T407	0.0005058	0.286523
GAGCAATACTGTACGTAGCC	chr14	PSEN1	PSN1_HUMAN	ACT	T	PSEN1_T25	0.0005058	0.286523
GGCAGCATCACCCGGCAGC	chr7	FLNC	FLNC_HUMAN	AGC	S	FLNC_S2236	0.00050704	0.286769
ACCACACTTTGGGCCTTTC	chr22	ASCC2	ASCC2_HUMAN	ACA	T	ASCC2_T255	0.00050742	0.286769
TTCAGCCGCGTAGCCGCCC	chr22	RAB36	RAB36_HUMAN	AGC	S	RAB36_S281	0.00050858	0.287089
GCCGCAGTGGAGGAGGTGG	chr12	KRT1	K2C1_HUMAN	AGT	S	KRT1_S39	0.0005092	0.287104
GCTGAGCCTCCTCTGCCCC	chr9	ACTL7B	ACL7B_HUMAN	AGC	S	ACTL7B_S360	0.0005106	0.287558
TCTACCGCCAGGGCCTGCGCC	chr16	HSD3B7	3BHS7_HUMAN	TAC	Y	HSD3B7_Y206	0.00051136	0.287651
AATACGTGGAAGGCCATGGA	chr22	SDF2L1	SDF2L_HUMAN	ACG	T	SDF2L1_T199	0.00051261	0.287685
GCTGAGCAGCAAGCATCAG	chr1	PPFIA4	LIPA4_HUMAN	AGC	S	PPFIA4_S277	0.00051261	0.287685
TCAGCACCAGGGCAGGCTC	chr1	MAGI3	MAGI3_HUMAN	ACC	T	MAGI3_T1270	0.00051475	0.288552
TTCAGAGCAGGGAAGGATT	chr10	TACC2	TACC2_HUMAN	AGC	S	TACC2_S703	0.00051569	0.288744
GCCACGCGGAACGCTGCTGAC	chr6	ABCC10	MRP7_HUMAN	ACG	T	ABCC10_T898	0.00051818	0.289803
CCTGGCCAGTGACATGGAGG	chr17	SPDYE4	SPDE4_HUMAN	AGT	S	SPDYE4_S166	0.00052109	0.290423
GGTACCCTGGAGGATACCC	chr19	LSR	LSR_HUMAN	TAC	Y	LSR_Y352	0.00052109	0.290423
GTGACTGAGACGAGCCTGGT	chr18	LAMA1	LAMA1_HUMAN	ACT	T	LAMA1_T1928	0.00052109	0.290423
AACAGCTCCTGGATTACAG	chr15	HERC1	HERC1_HUMAN	AGC	S	HERC1_S18	0.00052289	0.291091
CAACCGCAGCAAGAAGTCCC	chr5	F2R	PAR1_HUMAN	AGC	S	F2R_S306	0.0005255	0.291338
ATTACAACACTGCCAAGGTG	chr1	IKBKE	IKKE_HUMAN	TAC	Y	IKBKE_Y412	0.0005265	0.291338
GCGGCACAGCGGCCATCCG	chr16	SPSB3	SPSB3_HUMAN	ACA	T	SPSB3_T135	0.00052652	0.291338
GTCGAGCGGCGGGGAGCTA	chr7	RBM48	RBM48_HUMAN	AGC	S	RBM48_S4	0.00052825	0.291338
AGAGTACACACCGAAAAGAC	chr15	SAXO2	SAXO2_HUMAN	ACA	T	SAXO2_T358	0.00052837	0.291338
CTTCAGCAAGCCTTCCAAC	chr7	POMZP3	POZP3_HUMAN	AGC	S	POMZP3_S141	0.00052837	0.291338
CTTCAGCAAGCCTTCCAAC	chr7	ZP3	ZP3_HUMAN	AGC	S	ZP3_S303	0.00052837	0.291338
CGGGACAGGAGACCCAGAA	chr11	P4HA3	P4HA3_HUMAN	ACA	T	P4HA3_T18	0.00052866	0.291338
ACTATAACAGCATTGTGTCAT	chr2	ZNF2	ZNF2_HUMAN	TAT	Y	ZNF2_Y47	0.00053123	0.291338
CAGACACACAATCAGTGTC	chr1	FLG	FILA_HUMAN	ACA	T	FLG_T434	0.00053123	0.291338
GCTATGGAGGCTTTGGTGGCT	chr21	KRTAP19-8	KR198_HUMAN	TAT	Y	KRTAP19-8_Y15	0.0005319	0.291338
GGGACACCTTCCGCTGGCG	chr19	SLC27A1	S27A1_HUMAN	ACC	T	SLC27A1_T511	0.0005319	0.291338
GTCAGTACCCCAGACACTGC	chr15	AKAP13	AKP13_HUMAN	AGT	S	AKAP13_S474	0.0005319	0.291338
ACCACAGTCAGGATCTCCA	chr11	MSANTD2	MSD2_HUMAN	AGT	S	MSANTD2_S243	0.00053294	0.291338
GAAGCCAACCGACGGGCGGG	chr17	ACE	ACE_HUMAN	ACC	T	ACE_T950	0.00053448	0.291338
TGCACAGAGAAAGACTTGGT	chr11	RAG2	RAG2_HUMAN	ACA	T	RAG2_T125	0.00053448	0.291338
GCCACCAGGCAGGAGCCCCA	chr3	AMOTL2	AMOL2_HUMAN	ACC	T	AMOTL2_T70	0.00053642	0.291338
ATCTACAACGGGCGCGTGG	chr14	IRF9	IRF9_HUMAN	TAC	Y	IRF9_Y226	0.00053662	0.291338
CCACACACACCTGAGGCCC	chrX	MED12	MED12_HUMAN	ACA	T	MED12_T1728	0.00053662	0.291338
GGGAGCCACGCCCTCGCTGC	chr16	KIFC3	KIFC3_HUMAN	ACG	T	KIFC3_T13	0.00053662	0.291338
GGCCAAGACCTTCTCTTGCC	chr8	TSNARE1	TSNA1_HUMAN	ACC	T	TSNARE1_T231	0.00053828	0.291338
AGTATGATCCACTCAAAGC	chr12	SNRNP35	U1SBP_HUMAN	TAT	Y	SNRNP35_Y11	0.00053839	0.291338
CAGAGACGCCTGCTACCAG	chr1	CACNA1S	CAC1S_HUMAN	ACG	T	CACNA1S_T1696	0.00053839	0.291338
TCCACGGAGCTGCGGTACCAG	chr19	SEMA6B	SEM6B_HUMAN	ACG	T	SEMA6B_T96	0.00053839	0.291338
TCCACTTTGGCCCTGAGAC	chr10	DMBT1	DMBT1_HUMAN	ACT	T	DMBT1_T1506	0.00053839	0.291338
ACACAAGCCAGCCCTGGAA	chr9	SLC34A3	NPT2C_HUMAN	AGC	S	SLC34A3_S54	0.00053963	0.291683
TGGAGGAAGCAGAACAGATT	chr15	TTBK2	TTBK2_HUMAN	AGC	S	TTBK2_S726	0.0005407	0.291708
GAAAGCCTCATTAGTCCTGA	chr2	COL3A1	CO3A1_HUMAN	AGC	S	COL3A1_S1247	0.00054315	0.291708
TGTCAGCAAATTTATGGAT	chr17	NF1	NF1_HUMAN	AGC	S	NF1_S892	0.00054315	0.291708
CTATACGGTTAACTTGGAC	chr19	MED26	MED26_HUMAN	ACG	T	MED26_T403	0.00054379	0.291708
TCTGCTCACAGACCCGGTGC	chr5	CSF1R	CSF1R_HUMAN	ACA	T	CSF1R_T130	0.00054595	0.291708
TATACAATAACAAGGTATT	chr3	PIK3CB	PK3CB_HUMAN	TAC	Y	PIK3CB_Y790	0.00054791	0.291708
CATAGGAAGTGCCCAAAAAC	chr17	FBXO47	FBX47_HUMAN	AGT	S	FBXO47_S207	0.00054936	0.291708
TTTACTTTACTGACAACAA	chr7	TCAF1	TCAF1_HUMAN	TAC	Y	TCAF1_Y182	0.00054936	0.291708
ACTCTCTAGTCTGGTTCAGC	chr17	TMEM99	TMM99_HUMAN	AGT	S	TMEM99_S237	0.00054973	0.291708
GGAAGTTGGCAGGATTTAA	chr17	SRSF1	SRSF1_HUMAN	AGT	S	SRSF1_S133	0.00055028	0.291708
TTTACAATCCAATTGTCAGAT	chr9	FREM1	FREM1_HUMAN	ACA	T	FREM1_T1250	0.00055096	0.291708
GGGCTACGTGCTGGGCGGC	chr3	EDEM1	EDEM1_HUMAN	TAC	Y	EDEM1_Y102	0.00055157	0.291708
CTCAAGTACTGTAATCACCC	chr2	ATF2	ATF2_HUMAN	ACT	T	ATF2_T196	0.00055429	0.291708
GGCCAGCCTCTTCAATCCT	chr20	SLC13A3	S13A3_HUMAN	AGC	S	SLC13A3_S369	0.00055429	0.291708
TGCTATACTGACTTCCATG	chr11	KDM2A	KDM2A_HUMAN	TAT	Y	KDM2A_Y208	0.00055429	0.291708
CCTGACTACCTGGGTGAGTG	chr7	DDX56	DDX56_HUMAN	TAC	Y	DDX56_Y495	0.0005546	0.291708
GCCACAGGGCCCTGCTTTG	chr17	MTMR4	MTMR4_HUMAN	ACA	T	MTMR4_T945	0.00055465	0.291708
ATGGCCTACTTGGTTGTTTC	chr1	ABCD3	ABCD3_HUMAN	TAC	Y	ABCD3_Y236	0.00055598	0.291708
GAAAGTGAAGCTGGGGACAGT	chr4	EVC	EVC_HUMAN	AGT	S	EVC_S974	0.00055673	0.291708
GTCAGTGATGGTGTACCCC	chr3	NBEAL2	NBEL2_HUMAN	AGT	S	NBEAL2_S2381	0.0005571	0.291708
GATTCTTACATCTCATTGGT	chr1	PIP5K1A	PI51A_HUMAN	TAC	Y	PIP5K1A_Y49	0.00055737	0.291708
CCCACCAAACCGAAGAAGATC	chr2	GTF3C2	TF3C2_HUMAN	ACC	T	GTF3C2_T222	0.00055769	0.291708
CCCAACGGAGGAGGAGGAA	chr19	ZC3H4	ZC3H4_HUMAN	ACG	T	ZC3H4_T923	0.00055802	0.291708
CACCACAGACCGGCGGGCC	chr3	MYRIP	MYRIP_HUMAN	ACA	T	MYRIP_T520	0.00055985	0.291708
GTCACCTTCAGTAAGCTGATG	chr6	TDRD6	TDRD6_HUMAN	ACC	T	TDRD6_T512	0.00056082	0.291708
AGATACTGAAACATTTACC	chr14	KLHDC2	KLDC2_HUMAN	ACT	T	KLHDC2_T200	0.00056102	0.291708
GCACAGTCGGGAGAGGGAC	chr14	ACIN1	ACINU_HUMAN	AGT	S	ACIN1_S1284	0.00056102	0.291708
CAGTCACTGGTAAGTCCTG	chr4	PPP3CA	PP2BA_HUMAN	ACT	T	PPP3CA_T86	0.00056108	0.291708
GGACTACAGTGCCTTGAAG	chr1	BECN2	BECN2_HUMAN	TAC	Y	BECN2_Y215	0.00056264	0.291708
AGGCTGGACCCTGAACAGCG	chr11	GAL	GALA_HUMAN	ACC	T	GAL_T35	0.00056306	0.291708
GCCATTGACATTTAGGGATG	chr19	ZNF430	ZN430_HUMAN	ACA	T	ZNF430_T36	0.00056325	0.291708
TGACTAGCTTATATGCTTT	chr1	RYR2	RYR2_HUMAN	AGC	S	RYR2_S3136	0.00056408	0.291708
ACTACCGTGGCAAGGGCTGCG	chr7	VWC2	VWC2_HUMAN	TAC	Y	VWC2_Y150	0.00056499	0.291708
GAAACAGCTCTGAGATTCC	chr3	PIK3R4	PI3R4_HUMAN	ACA	T	PIK3R4_T492	0.00056541	0.291708
GCCTACAAGACTATGAAAG	chrX	AIFM1	AIFM1_HUMAN	TAC	Y	AIFM1_Y85	0.00056613	0.291708
GGTACTGAACCCCCAGGCC	chr5	RNF145	RN145_HUMAN	ACT	T	RNF145_T609	0.00056613	0.291708
AGTATACTCTTCGCATACT	chr8	MRPL13	RM13_HUMAN	TAC	Y	MRPL13_Y77	0.00056668	0.291708
GATACGGAAGTTTAAATTCCC	chr8	ARFGEF1	BIG1_HUMAN	TAC	Y	ARFGEF1_Y662	0.00056668	0.291708
GATATATCGATACTTCCCT	chr20	ABHD12	ABD12_HUMAN	TAT	Y	ABHD12_Y291	0.00056668	0.291708
GGCACTGTAGTCATGAAGC	chr16	GAS8	DRC4_HUMAN	ACT	T	GAS8_T121	0.00056668	0.291708
AATACATTAAAAAACAATCCC	chr2	R3HDM1	R3HD1_HUMAN	ACA	T	R3HDM1_T160	0.00056757	0.291708
CCAAGTGCCTATGCACCACG	chr1	HHIPL2	HIPL2_HUMAN	AGT	S	HHIPL2_S586	0.00056802	0.291708
CGCACAAACCAGTGTGCAG	chrY	KDM5D	KDM5D_HUMAN	ACA	T	KDM5D_T576	0.00056802	0.291708
GGATGCGACCGCCACTATCG	chrX	SMARCA1	SMCA1_HUMAN	ACC	T	SMARCA1_T18	0.00056802	0.291708
GGCCAGCAGCGCGGAGTCG	chr14	RTN1	RTN1_HUMAN	AGC	S	RTN1_S404	0.00056802	0.291708
TGGGAACATCCACAATGAG	chr3	USP13	UBP13_HUMAN	ACA	T	USP13_T817	0.00056802	0.291708
ACCACTATCATCATGAATGGG	chr5	ADAM19	ADA19_HUMAN	ACT	T	ADAM19_T595	0.00056862	0.291708
GGCAGTGCCATAGCTCCTT	chr2	ITGAV	ITAV_HUMAN	AGT	S	ITGAV_S372	0.00056862	0.291708
GGGAGCTGCATGAAGAGCGT	chr2	CAD	PYR1_HUMAN	AGC	S	CAD_S757	0.00056973	0.291968
TACTATTCGGCCAGCAACG	chr20	NAA20	NAA20_HUMAN	TAT	Y	NAA20_Y138	0.00057097	0.292294
CGCACTGGCCGCAGCATCAA	chr19	CKM	KCRM_HUMAN	ACT	T	CKM_T133	0.00057233	0.292389
ACTATGAAGAGGCCCTTCCTC	chr5	AFAP1L1	AF1L1_HUMAN	TAT	Y	AFAP1L1_Y127	0.00057297	0.292389
TTCACGTACTATGGAGTGT	chr2	CNNM3	CNNM3_HUMAN	ACG	T	CNNM3_T583	0.00057297	0.292389
GGCACCTTGGAGAAGCTTG	chr1	RGL1	RGL1_HUMAN	ACC	T	RGL1_T73	0.00057544	0.292744
GTACACTGGGGAGGTGACT	chr15	CHRNA3	ACHA3_HUMAN	ACT	T	CHRNA3_T144	0.00057544	0.292744
GCCTACGCCTACTACCAGC	chr11	CD151	CD151_HUMAN	TAC	Y	CD151_Y112	0.00057548	0.292744
ATGGCAGCTTCCGCAGGTT	chr21	KRTAP19-8	KR198_HUMAN	AGC	S	KRTAP19-8_S31	0.00057622	0.292812
CCTCTCCACCCTCTATAGTC	chr15	TNFAIP8L3	TP8L3_HUMAN	ACC	T	TNFAIP8L3_T264	0.00057886	0.292882
TGCAGCTCTGTCAGGGCCAC	chr17	FN3KRP	KT3K_HUMAN	AGC	S	FN3KRP_S12	0.00057886	0.292882
AGCACAGCGGTTGATAGTCC	chrX	IQSEC2	IQEC2_HUMAN	ACA	T	IQSEC2_T258	0.00057904	0.292882
GACACACTGCTGGTAGTGGCT	chr9	PIGO	PIGO_HUMAN	ACA	T	PIGO_T270	0.00057904	0.292882
CTGTTGTATGACTTTGGGGC	chr20	LAMA5	LAMA5_HUMAN	TAT	Y	LAMA5_Y3002	0.0005802	0.292882
AATACCTGCAGGGCAAACG	chr11	SF3B2	SF3B2_HUMAN	TAC	Y	SF3B2_Y510	0.00058054	0.292882
GGCACTGTGACGGGACTAA	chr1	FNDC7	FNDC7_HUMAN	ACT	T	FNDC7_T79	0.00058268	0.292882
CACAGCCCCATCCTCAGCACG	chr1	FCRL3	FCRL3_HUMAN	AGC	S	FCRL3_S365	0.00058315	0.292882
CATACAAATGTGATGTGTG	chr19	ZNF227	ZN227_HUMAN	TAC	Y	ZNF227_Y660	0.00058315	0.292882
CATACAAATGTGATGTGTG	chr19	ZNF226	ZN226_HUMAN	TAC	Y	ZNF226_Y727	0.00058315	0.292882
CATACAAATGTGATGTGTG	chr19	ZNF227	ZN227_HUMAN	TAC	Y	ZNF227_Y632	0.00058315	0.292882
ATTATGGCTATCATCTCAG	chr4	POLR2B	RPB2_HUMAN	TAT	Y	POLR2B_Y1018	0.00058486	0.292882
CTGGTCTATCCTGGTGAGTA	chr19	TSEN34	SEN34_HUMAN	TAT	Y	TSEN34_Y247	0.00058486	0.292882
GCGACGCGGGGCCATGTGC	chr12	NAA25	NAA25_HUMAN	ACG	T	NAA25_T3	0.00058486	0.292882
TGGACCCAGACTCGGCGCA	chr4	TLR6	TLR6_HUMAN	ACC	T	TLR6_T622	0.00058686	0.292882
CAAGAGTCTCTATAGAGAT	chr1	AGBL4	CBPC6_HUMAN	AGT	S	AGBL4_S108	0.00058698	0.292882
GAAGACAGATGCTGTCCTT	chr16	SMG1	SMG1_HUMAN	ACA	T	SMG1_T908	0.00058786	0.292882
GCAACTACGGCTGGTGTGGGC	chr3	CCDC12	CCD12_HUMAN	ACT	T	CCDC12_T4	0.00058786	0.292882
TTTACGGCTTCTGTTAGTGA	chr12	AKAP3	AKAP3_HUMAN	ACG	T	AKAP3_T278	0.00058786	0.292882
AAAGACCATCGCCAAGGCC	chr20	GATA5	GATA5_HUMAN	ACC	T	GATA5_T296	0.00058863	0.292924
CCTCTATCACAAGATGAAT	chrX	GATA1	GATA1_HUMAN	TAT	Y	GATA1_Y231	0.00058919	0.292924
ACTACATCAGGTGACATGC	chr12	MYO1A	MYO1A_HUMAN	TAC	Y	MYO1A_Y585	0.00058976	0.292924
CGGAGCCGCGTGGTTCTGG	chr6	POLR1C	RPAC1_HUMAN	AGC	S	POLR1C_S12	0.00059135	0.293412
TCTACATCCTCCTCCATGTG	chr15	SERINC4	SERC4_HUMAN	TAC	Y	SERINC4_Y64	0.00059212	0.293493
GGGGGCTACTACCGGCCAGA	chr12	TNS2	TNS2_HUMAN	TAC	Y	TNS2_Y609	0.00059351	0.293636
GGCTGTGACAAAGCAGCAGC	chr15	DUOX2	DUOX2_HUMAN	ACA	T	DUOX2_T760	0.00059411	0.293636
GCTACCATGAGTCTGTGCT	chr12	GPR84	GPR84_HUMAN	TAC	Y	GPR84_Y12	0.00059423	0.293636
AACACAAGCCTCCAGGAGCA	chr6	SASH1	SASH1_HUMAN	ACA	T	SASH1_T1068	0.00059558	0.293671
CAAGGAAACTCTGAAAAGCA	chr1	PDE4DIP	MYOME_HUMAN	ACT	T	PDE4DIP_T289	0.00059567	0.293671
CACAAGCACCCCTGCCACTT	chr11	DDX10	DDX10_HUMAN	ACC	T	DDX10_T284	0.0005972	0.293671
GAGACTTACCAGAGCCACA	chr5	ELL2	ELL2_HUMAN	ACT	T	ELL2_T44	0.0005972	0.293671
ACTACTGCATTCTTGATGA	chr10	BTAF1	BTAF1_HUMAN	TAC	Y	BTAF1_Y1400	0.00059783	0.293671
GGACTGCAGCAACAGCTCGG	chr11	MUC5B	MUC5B_HUMAN	AGC	S	MUC5B_S804	0.00059847	0.293671
AAAACATGTGTGCAGACAC	chr3	COPB2	COPB2_HUMAN	ACA	T	COPB2_T220	0.00059855	0.293671
AATACATCTCGCCTGGTAC	chr6	MAP3K7	M3K7_HUMAN	ACA	T	MAP3K7_T564	0.00059957	0.293874
CCAGAGTACAGACACTATCA	chr13	GTF2F2	T2FB_HUMAN	TAC	Y	GTF2F2_Y239	0.00060054	0.294051
CCTATGGACACCATGAACG	chr1	SPEN	MINT_HUMAN	TAT	Y	SPEN_Y149	0.00060216	0.294435
CCACTGCAGCCGCCTCAGGT	chr10	AVPI1	AVPI1_HUMAN	AGC	S	AVPI1_S93	0.00060333	0.294435
AGCCCTGACTCAGAAAGCCC	chr3	LARS2	SYLM_HUMAN	ACT	T	LARS2_T427	0.000604	0.294435
GAGAGTGAACGATTCAACC	chr5	TCERG1	TCRG1_HUMAN	AGT	S	TCERG1_S11	0.00060432	0.294435
TTCGCGTACGCAGCGGGCGC	chr9	CNTNAP3B	CNT3B_HUMAN	TAC	Y	CNTNAP3B_Y659	0.00060534	0.294435
TTCGCGTACGCAGCGGGCGC	chr9	CNTNAP3	CNTP3_HUMAN	TAC	Y	CNTNAP3_Y659	0.00060534	0.294435
GCCCACCCCCTCCCACACG	chr20	COL20A1	COKA1_HUMAN	ACC	T	COL20A1_T137	0.00060598	0.294435
TGACAGCCAGATTCGCCAG	chr6	SYNE1	SYNE1_HUMAN	AGC	S	SYNE1_S7560	0.00060648	0.294435
ATCTATGTCTTCATGAACC	chr17	ITGA3	ITA3_HUMAN	TAT	Y	ITGA3_Y343	0.00060741	0.294435
GGTATGATTACGTGGAGGTC	chr10	TLL2	TLL2_HUMAN	TAT	Y	TLL2_Y406	0.00060741	0.294435
GTGCTACTTGAAAAGTCAG	chr5	OSMR	OSMR_HUMAN	TAC	Y	OSMR_Y760	0.00060864	0.294736
TGCAGACACTAAACTCATC	chr4	KIT	KIT_HUMAN	ACA	T	KIT_T461	0.00061038	0.295191
AAACAGTAGCCATGGAGGGA	chr18	GREB1L	GRB1L_HUMAN	AGC	S	GREB1L_S285	0.0006108	0.295191
AAGTCACCATCGCGCAGGG	chr6	HIST1H2AH	H2A1H_HUMAN	ACC	T	HIST1H2AH_T102	0.00061285	0.295886
TCGACAGCCTCTCCGGACA	chr7	EVX1	EVX1_HUMAN	AGC	S	EVX1_S103	0.00061475	0.296285
GCCACCAAGAGCCGGGCCA	chr4	EVC	EVC_HUMAN	ACC	T	EVC_T757	0.00061513	0.296285
CGCAGCAAGCGGGCCCTGG	chr17	DUS1L	DUS1L_HUMAN	AGC	S	DUS1L_S354	0.00061573	0.296285
TCAACAGCTCCATCCCTTGG	chr6	RXRB	RXRB_HUMAN	ACA	T	RXRB_T109	0.00061676	0.296285
GCTTACGAATATGTATTGC	chr2	RFTN2	RFTN2_HUMAN	TAC	Y	RFTN2_Y36	0.00061729	0.296285
AGGAGTCATTGTACTGTGA	chr17	SMG8	SMG8_HUMAN	AGT	S	SMG8_S357	0.00061735	0.296285
TATTACTACATCTGTGAGT	chr19	EFNA2	EFNA2_HUMAN	TAC	Y	EFNA2_Y149	0.00061945	0.296801
GGCAGCGACAACGAGGAGG	chr9	FBXW5	FBXW5_HUMAN	AGC	S	FBXW5_S284	0.00062059	0.296801
TGTACCTCCAGGCCTCATGGA	chr19	MYO9B	MYO9B_HUMAN	TAC	Y	MYO9B_Y1007	0.0006208	0.296801
CCGGAGCAGGGCCCAGAAG	chr15	SPTBN5	SPTN5_HUMAN	AGC	S	SPTBN5_S2457	0.00062161	0.296801
ACGTACTGTCTGTGCAACC	chr13	ING1	ING1_HUMAN	TAC	Y	ING1_Y355	0.00062272	0.296801
GAAGAGCGTTCAGGAAGAC	chr11	ARHGEF12	ARHGC_HUMAN	AGC	S	ARHGEF12_S1170	0.00062272	0.296801
GAAGAGCGTTCAGGAAGAC	chr11	ARHGEF12	ARHGC_HUMAN	AGC	S	ARHGEF12_S1273	0.00062272	0.296801
CGCACCCTCAGAAGCACCTC	chr3	TBC1D5	TBCD5_HUMAN	ACC	T	TBC1D5_T740	0.00062377	0.296922
GTACACGACGGTGACCAAG	chr5	FGF18	FGF18_HUMAN	ACG	T	FGF18_T192	0.00062594	0.296922
AGCAGCGAGGCCAACGGGAC	chr12	KCNH3	KCNH3_HUMAN	AGC	S	KCNH3_S433	0.00062599	0.296922
AAGCAGCCCCAGCCTAGCT	chr17	HOXB5	HXB5_HUMAN	AGC	S	HOXB5_S151	0.00062705	0.296922
ACTACGCTGCCATGGGGCA	chr11	MYRF	MYRF_HUMAN	TAC	Y	MYRF_Y216	0.00062705	0.296922
CTCCATGAGCTCTGTGGAGG	chr11	SIDT2	SIDT2_HUMAN	AGC	S	SIDT2_S403	0.00062705	0.296922
GGCTACAACATGGCCATGG	chr20	SLC52A3	S52A3_HUMAN	TAC	Y	SLC52A3_Y376	0.0006281	0.296922
GGCAGCATCCACAAGAGTA	chr6	FAM83B	FA83B_HUMAN	AGC	S	FAM83B_S841	0.00062921	0.296922
GCCAGTCCCAAGGGGGGCAG	chrX	EFNB1	EFNB1_HUMAN	AGT	S	EFNB1_S287	0.00063142	0.296922
CAAATACACCTCCGATTAC	chr5	CMYA5	CMYA5_HUMAN	ACA	T	CMYA5_T201	0.00063242	0.296922
GCCAGCACCAGGCATGAAAT	chr20	SPTLC3	SPTC3_HUMAN	AGC	S	SPTLC3_S197	0.000633	0.296922
GGCACCAGATGCATTCACAG	chrX	AKAP4	AKAP4_HUMAN	ACC	T	AKAP4_T739	0.00063318	0.296922
TGGTAACCTCTTTCAACAC	chr14	STRN3	STRN3_HUMAN	ACC	T	STRN3_T649	0.00063318	0.296922
GGTGTCTACCGGTGCCAGGC	chr1	OBSCN	OBSCN_HUMAN	TAC	Y	OBSCN_Y2538	0.00063421	0.296922
GTCACCAATACCATACCTC	chrX	PRPS1	PRPS1_HUMAN	ACC	T	PRPS1_T272	0.00063458	0.296922
CAGGACTTCTCTTCTGAGC	chr2	MAP4K4	M4K4_HUMAN	ACT	T	MAP4K4_T1230	0.00063667	0.296922
CAGGACTTCTCTTCTGAGC	chr2	MAP4K4	M4K4_HUMAN	ACT	T	MAP4K4_T1234	0.00063667	0.296922
TGCAGCCTGAAAGACCTGGTG	chr7	GIMAP5	GIMA5_HUMAN	AGC	S	GIMAP5_S172	0.00063667	0.296922
CCCACAGGGCCCGACTGTC	chr6	AKAP12	AKA12_HUMAN	ACA	T	AKAP12_T1475	0.00063674	0.296922
CCCACAGGGCCCGACTGTC	chr6	AKAP12	AKA12_HUMAN	ACA	T	AKAP12_T1377	0.00063674	0.296922
CGGACACAGGTGGGGGCGG	chr19	ERF	ERF_HUMAN	ACA	T	ERF_T7	0.00063891	0.296922
TGAGATAACTGCTGCATCCA	chr2	TTN	TITIN_HUMAN	ACT	T	TTN_T562	0.00063906	0.296922
TACAGCAAGCTGCAGGAAG	chr19	EML2	EMAL2_HUMAN	AGC	S	EML2_S326	0.00064107	0.296922
GAGCACGATCCGCATCCTG	chr9	MAN1B1	MA1B1_HUMAN	ACG	T	MAN1B1_T332	0.00064171	0.296922
TCCTCCTACTTGGGAACAGC	chr1	RC3H1	RC3H1_HUMAN	ACT	T	RC3H1_T373	0.00064323	0.296922
CATGCTGAGCGACAGCCCTG	chr7	PMS2	PMS2_HUMAN	AGC	S	PMS2_S791	0.00064419	0.296922
CCCGAACCCTCAACTGGGG	chr11	DGKZ	DGKZ_HUMAN	ACC	T	DGKZ_T578	0.00064419	0.296922
GCCTTACACCTACCCTGCAG	chr3	PTPN23	PTN23_HUMAN	ACC	T	PTPN23_T923	0.00064539	0.296922
ACTACATGCCCCAGATGTTC	chr15	PLCB2	PLCB2_HUMAN	TAC	Y	PLCB2_Y615	0.00064554	0.296922
GGAGAAGTCTTTCTTCCCG	chr18	ALPK2	ALPK2_HUMAN	AGT	S	ALPK2_S1327	0.00064641	0.296922
AAGGCAGCGGCTGCATTGC	chr8	EPPK1	EPIPL_HUMAN	AGC	S	EPPK1_S1896	0.00064755	0.296922
CCACGCTACGCCCTGGACTG	chr9	CNTFR	CNTFR_HUMAN	ACG	T	CNTFR_T300	0.00064971	0.296922
TTTAGTTGGACAAATGGAA	chr17	ATAD5	ATAD5_HUMAN	AGT	S	ATAD5_S1678	0.00065074	0.296922
GACAGTGACTATGATCTGCAT	chr11	CD5	CD5_HUMAN	AGT	S	CD5_S485	0.00065085	0.296922
TTCAGCGACTGTCACAGCC	chr16	EEF2KMT	EF2KT_HUMAN	AGC	S	EEF2KMT_S187	0.00065188	0.296922
TTTCTACACTGGGATGGATG	chr19	LGALS14	PPL13_HUMAN	ACT	T	LGALS14_T42	0.00065284	0.296922
TTTACTGCATTGTGAGCCGCC	chr7	DENND2A	DEN2A_HUMAN	TAC	Y	DENND2A_Y665	0.00065404	0.296922
GATGAGCTGGCCGCCATCG	chr19	TICAM1	TCAM1_HUMAN	AGC	S	TICAM1_S254	0.00065638	0.296922
TGTATACTCTAAGGTAATAT	chr4	GABRG1	GBRG1_HUMAN	TAT	Y	GABRG1_Y178	0.00065667	0.296922
TCTACTTGGAGTCCTGCTGCC	chr8	KCNB2	KCNB2_HUMAN	TAC	Y	KCNB2_Y132	0.00065907	0.296922
CATACAGAGAGCACCCATA	chr1	KHDRBS1	KHDR1_HUMAN	TAC	Y	KHDRBS1_Y435	0.00065944	0.296922
CATACAGAGAGCACCCATA	chr1	KHDRBS1	KHDR1_HUMAN	TAC	Y	KHDRBS1_Y396	0.00065944	0.296922
AATATGTTTGTGAGGAGTG	chr1	HIVEP3	ZEP3_HUMAN	TAT	Y	HIVEP3_Y1754	0.00066038	0.296922
GGTACTTTGGAAGGGACGCGC	chr19	LSR	LSR_HUMAN	TAC	Y	LSR_Y34	0.00066038	0.296922
GCTACATCCCACCGGGTGA	chr1	DCST2	DCST2_HUMAN	TAC	Y	DCST2_Y389	0.00066066	0.296922
AGGACCAGTAACCAGGCTTA	chr9	C9orf116	CI116_HUMAN	ACC	T	C9orf116_T58	0.00066268	0.296922
CGGCGGCACCTGGAAGCTGC	chr1	KCNQ4	KCNQ4_HUMAN	ACC	T	KCNQ4_T223	0.0006648	0.296922
GTCAGCCGCATTCTTCAGCTG	chr4	ANK2	ANK2_HUMAN	AGC	S	ANK2_S1061	0.0006648	0.296922
GAGAGTCCCTTCAACAAACAA	chr11	ABCC8	ABCC8_HUMAN	AGT	S	ABCC8_S791	0.00066485	0.296922
GCAGCCTACGTCCATTGAGA	chr3	GMPPB	GMPPB_HUMAN	ACG	T	GMPPB_T191	0.00066593	0.296922
AAGAGCGTTTGGGTCTGGGA	chr2	CIAO1	CIAO1_HUMAN	AGC	S	CIAO1_S128	0.00066595	0.296922
ATGGGACGAGTGGAGAGAA	chr13	C1QTNF9	C1T9A_HUMAN	ACG	T	C1QTNF9_T69	0.00066701	0.296922
ATGGGACGAGTGGAGAGAA	chr13	C1QTNF9B	C1T9B_HUMAN	ACG	T	C1QTNF9B_T69	0.00066701	0.296922
GGCACCATCCCCGAGCTGC	chr2	KCNF1	KCNF1_HUMAN	ACC	T	KCNF1_T203	0.00066844	0.296922
GTGTACGATACCTGTGGTC	chr7	BMPER	BMPER_HUMAN	TAC	Y	BMPER_Y635	0.00066844	0.296922
GGCAGCTATGGGTGAGTGCC	chr17	SOX15	SOX15_HUMAN	TAT	Y	SOX15_Y177	0.00066917	0.296922
GGCAGCTATGGGTGAGTGCC	chr17	SOX15	SOX15_HUMAN	AGC	S	SOX15_S176	0.00066917	0.296922
AACTTAGTAAAGTTCGCCT	chr5	RASGRF2	RGRF2_HUMAN	AGT	S	RASGRF2_S478	0.00066955	0.296922
GGCACCTGTGTCAACACGCC	chr19	FBN3	FBN3_HUMAN	ACC	T	FBN3_T1043	0.00066955	0.296922
GGCTATGTTCTGACTGCGG	chr16	NOMO1	NOMO1_HUMAN	TAT	Y	NOMO1_Y858	0.00066955	0.296922
GGCACTGTCCACTTGGTCTAC	chr9	DBH	DOPO_HUMAN	ACT	T	DBH_T165	0.00067039	0.296922
CTGTTACAAGGTGAGTCCC	chr7	CPSF4	CPSF4_HUMAN	TAC	Y	CPSF4_Y246	0.00067133	0.296922
CCCCCACAGTGGTGAGTGAG	chr19	LILRB4	LIRB4_HUMAN	AGT	S	LILRB4_S252	0.00067221	0.296922
AATTTAGCGGATCTGACAG	chr2	XIRP2	XIRP2_HUMAN	AGC	S	XIRP2_S2586	0.00067222	0.296922
CGGAGCGTGGCAGGCATCT	chr17	SARM1	SARM1_HUMAN	AGC	S	SARM1_S183	0.00067222	0.296922
GCTACTACCCAAGGAGTTC	chr1	USH2A	USH2A_HUMAN	ACT	T	USH2A_T3585	0.00067222	0.296922
GGGACCCAGTACAGCCTCG	chr19	MED25	MED25_HUMAN	ACC	T	MED25_T64	0.00067222	0.296922
GACAGCGCCCCGCAGCAGAA	chr5	PDLIM7	PDLI7_HUMAN	AGC	S	PDLIM7_S127	0.00067349	0.296922
AACACATGTGATGTGGCTC	chr15	ZNF609	ZN609_HUMAN	ACA	T	ZNF609_T291	0.00067392	0.296922
ATACCATATTACCTTGCTGT	chr1	DCAF6	DCAF6_HUMAN	TAT	Y	DCAF6_Y205	0.00067392	0.296922
CGTGCTCACTGTGGGCAACC	chr17	SCN4A	SCN4A_HUMAN	ACT	T	SCN4A_T611	0.00067392	0.296922
CCTACGAGGTGAGTGCTGT	chr21	ITGB2	ITB2_HUMAN	TAC	Y	ITGB2_Y330	0.00067456	0.296922
ACTACGGGCCTGAGAGCCG	chr17	POLR2A	RPB1_HUMAN	TAC	Y	POLR2A_Y815	0.00067565	0.296922
TCAACTGTTGCTTTACTTATA	chr7	SLC13A1	S13A1_HUMAN	ACT	T	SLC13A1_T387	0.000677	0.296922
GGAGGGCACAGATGTGGGCA	chr17	UNC45B	UN45B_HUMAN	ACA	T	UNC45B_T687	0.00067755	0.296922
CCTACAGTGACCCCAGCACAG	chr8	PLEC	PLEC_HUMAN	TAC	Y	PLEC_Y3318	0.00067782	0.296922
CAAAACATTGTTTCTGCTT	chr8	PPP3CC	PP2BC_HUMAN	ACA	T	PPP3CC_T139	0.00067806	0.296922
GGGCAGCCCCGAACAGCAA	chr2	CCDC85A	CC85A_HUMAN	AGC	S	CCDC85A_S289	0.00067806	0.296922
ACCACCTGGTGAGGCTCTGCC	chr7	GNB2	GBB2_HUMAN	ACC	T	GNB2_T165	0.00067826	0.296922
CTGACTGACCGCTCCCAGG	chr19	MAN2B1	MA2B1_HUMAN	ACT	T	MAN2B1_T795	0.00067932	0.296922
ATGACCCCTGTGATTCTGC	chr12	ADCY6	ADCY6_HUMAN	ACC	T	ADCY6_T898	0.00067998	0.296922
ACGGGACAGAAGGCAGTGC	chr11	FRMD8	FRMD8_HUMAN	ACA	T	FRMD8_T4	0.00068058	0.296922
TGCAGTTCCCACATGACTG	chr11	OR4A47	O4A47_HUMAN	AGT	S	OR4A47_S239	0.00068058	0.296922
CGGTCACCATGACGGTGGT	chr11	SLC22A11	S22AB_HUMAN	ACC	T	SLC22A11_T230	0.00068214	0.296922
ATCACCAAGGCCAGCATCA	chr17	USP22	UBP22_HUMAN	ACC	T	USP22_T500	0.00068303	0.296922
GGAAGTGACAGTCACTGTGT	chr1	CELSR2	CELR2_HUMAN	ACA	T	CELSR2_T908	0.00068305	0.296922
GCCACGTGGCTCGGCTGCC	chr3	OXTR	OXYR_HUMAN	ACG	T	OXTR_T160	0.00068461	0.296922
CAAGAATATCGCCAAACAAA	chr15	DIS3L	DI3L1_HUMAN	TAT	Y	DIS3L_Y1025	0.00068484	0.296922
CTGAGACGACCAAGGACCT	chr17	DNAH17	DYH17_HUMAN	ACG	T	DNAH17_T1856	0.00068646	0.296922
GGCAGCGAGGGAGAGATGG	chr6	TCTE1	DRC5_HUMAN	AGC	S	TCTE1_S216	0.00068646	0.296922
GATCACCAGCGGGGGGATG	chr1	ARHGEF19	ARHGJ_HUMAN	ACC	T	ARHGEF19_T90	0.00068724	0.296922
AAACCAGAGTCCTTACTGGA	chr4	FRYL	FRYL_HUMAN	AGT	S	FRYL_S2236	0.00068821	0.296922
AGTATGAGAACGAGACTAAGT	chr2	DYSF	DYSF_HUMAN	TAT	Y	DYSF_Y882	0.00068895	0.296922
AGAGGTCACCCCCTCAGCTA	chr6	XPO5	XPO5_HUMAN	ACC	T	XPO5_T1004	0.00069013	0.296922
AGCAGTAAAGTCCACAGCTTT	chr11	PLEKHA7	PKHA7_HUMAN	AGT	S	PLEKHA7_S145	0.00069013	0.296922
CCCCTAGAGTCCCCCACCCC	chr20	L3MBTL1	LMBL1_HUMAN	AGT	S	L3MBTL1_S407	0.00069078	0.296922
CGAGGTGAGCGAGATGATCT	chr6	SOX4	SOX4_HUMAN	AGC	S	SOX4_S455	0.00069098	0.296922
ATCACTGAGGTGAGAAAACA	chr18	PHLPP1	PHLP1_HUMAN	ACT	T	PHLPP1_T1327	0.00069226	0.296922
TGCAGCTGCCACTGCGAAGA	chr1	TNN	TENN_HUMAN	AGC	S	TNN_S154	0.00069226	0.296922
TCCAGCGACAGCAGCGGCTT	chr8	ZFHX4	ZFHX4_HUMAN	ACA	T	ZFHX4_T855	0.00069249	0.296922
ACCACCCCAGATGACCTGGA	chr1	ILDR2	ILDR2_HUMAN	ACC	T	ILDR2_T149	0.00069375	0.296922
AAACACCGTCAAGGAAGGT	chr2	UNC80	UNC80_HUMAN	ACC	T	UNC80_T561	0.00069392	0.296922
GTACCGCACAGCCAAGACGC	chr5	TBC1D9B	TBC9B_HUMAN	ACA	T	TBC1D9B_T498	0.00069513	0.296922
TTCCCGAAGTGCCATAACTG	chr1	ANGEL2	ANGE2_HUMAN	AGT	S	ANGEL2_S474	0.00069551	0.296922
GCTTCAGCTACCGCTTGCA	chr7	ZAN	ZAN_HUMAN	AGC	S	ZAN_S2346	0.00069562	0.296922
ACGTGACGAACTTCCTCAT	chr10	PRLHR	PRLHR_HUMAN	ACG	T	PRLHR_T95	0.00069711	0.296922
GCAATACAGCTCGTTCCAAA	chr21	SIM2	SIM2_HUMAN	AGC	S	SIM2_S392	0.00069711	0.296922
CAGTACGCCGTTTACGTCA	chr15	IGF1R	IGF1R_HUMAN	TAC	Y	IGF1R_Y577	0.00069727	0.296922
CATACATGGTTGAGGGTGG	chr1	UROD	DCUP_HUMAN	TAC	Y	UROD_Y164	0.00069727	0.296922
CGCACGGGGGATGTGCTGT	chr1	DDX20	DDX20_HUMAN	ACG	T	DDX20_T53	0.00069727	0.296922
GAGGACCTGGGCAGGGCAG	chr12	DHX37	DHX37_HUMAN	ACC	T	DHX37_T842	0.00069727	0.296922
TGGGGAGACGCTCTGCCGCG	chr14	BDKRB2	BKRB2_HUMAN	ACG	T	BDKRB2_T128	0.00069727	0.296922
AGGCACAGAGCCTCTCCCT	chr15	UBAP1L	UBA1L_HUMAN	ACA	T	UBAP1L_T19	0.00069991	0.296922
GAATAGCACCATGTTGAACC	chr19	NLRP8	NALP8_HUMAN	ACC	T	NLRP8_T745	0.00069991	0.296922
GCCACCCTGGTGGTTCAGC	chr4	PCDH10	PCD10_HUMAN	ACC	T	PCDH10_T673	0.00069991	0.296922
AGGACAGCTTTCTATAATG	chr6	PHIP	PHIP_HUMAN	ACA	T	PHIP_T1775	0.00070117	0.296922
GCCTATGGGGATGTGGTCG	chr16	CES3	EST3_HUMAN	TAT	Y	CES3_Y168	0.00070117	0.296922
GTCTTACCAGTGGTATTCT	chr14	MTA1	MTA1_HUMAN	TAC	Y	MTA1_Y402	0.00070117	0.296922
AGAAGGGACTCTGATCATCG	chr10	RASSF4	RASF4_HUMAN	ACT	T	RASSF4_T50	0.00070301	0.296922
ATTATCTGAGAAAGACCAG	chr2	RGPD3	RGPD3_HUMAN	TAT	Y	RGPD3_Y711	0.00070301	0.296922
ATTATCTGAGAAAGACCAG	chr2	RGPD4	RGPD4_HUMAN	TAT	Y	RGPD4_Y711	0.00070301	0.296922
GATAGACACCAAGAACTACG	chr1	MTX1	MTX1_HUMAN	ACC	T	MTX1_T265	0.00070301	0.296922
GCGGAGCCCTTTATTGGAA	chr4	ZGRF1	ZGRF1_HUMAN	AGC	S	ZGRF1_S1906	0.00070301	0.296922
GGGAGCCACGCTGGCAGCACA	chr17	USP43	UBP43_HUMAN	AGC	S	USP43_S740	0.00070301	0.296922
CAGCAGCAGCAAACCCACAA	chr3	ATXN7	ATX7_HUMAN	AGC	S	ATXN7_S851	0.00070592	0.296922
ATAAGCACACAAATGGACCT	chr16	SMG1	SMG1_HUMAN	AGC	S	SMG1_S2587	0.00070674	0.296922
CCAACCCGGGTGGTGATTGCC	chr6	BAG6	BAG6_HUMAN	ACC	T	BAG6_T500	0.00070674	0.296922
CTCACTGTCCTCTCGGGGCAT	chr19	ATP13A1	AT131_HUMAN	ACT	T	ATP13A1_T114	0.00070741	0.296922
AGAAGCAACACAGCTGGGAA	chr4	FGFBP2	FGFP2_HUMAN	ACA	T	FGFBP2_T162	0.00070808	0.296922
CCTACCTGTGGCTCCAGCTGG	chr3	SFMBT1	SMBT1_HUMAN	TAC	Y	SFMBT1_Y413	0.00070861	0.296922
ACAGGAGACATGCAAGGAGC	chr19	FCGBP	FCGBP_HUMAN	ACA	T	FCGBP_T1655	0.00071024	0.296922
ACAGGAGACATGCAAGGAGC	chr19	FCGBP	FCGBP_HUMAN	ACA	T	FCGBP_T2856	0.00071024	0.296922
GGTACCGGGACTTTCTGCAGC	chr3	SEMA3B	SEM3B_HUMAN	TAC	Y	SEMA3B_Y689	0.0007124	0.296922
ATGAGTTACTTTGATGAAGG	chrX	TRPC5	TRPC5_HUMAN	TAC	Y	TRPC5_Y650	0.00071356	0.296922
ATGAGTTACTTTGATGAAGG	chrX	TRPC5	TRPC5_HUMAN	AGT	S	TRPC5_S649	0.00071356	0.296922
ACCTACTTGGACCCAAGAC	chr16	WWOX	WWOX_HUMAN	TAC	Y	WWOX_Y85	0.00071362	0.296922
GCCGCAGAGCGACCCAGGGT	chr12	DDN	DEND_HUMAN	AGC	S	DDN_S183	0.00071362	0.296922
GCTGGTGAGCATCTTCACCC	chr18	GALR1	GALR1_HUMAN	AGC	S	GALR1_S122	0.00071362	0.296922
GAGCCGCACCCAAGCACTGG	chr2	VWA3B	VWA3B_HUMAN	ACC	T	VWA3B_T1062	0.00071456	0.296922
AAGAGTGAGGACATGGCAG	chr21	MCM3AP	GANP_HUMAN	AGT	S	MCM3AP_S1466	0.00071534	0.296922
CTCAGCAGCTTCGCGCTGGC	chr1	GPR25	GPR25_HUMAN	AGC	S	GPR25_S115	0.00071534	0.296922
GCATAATACGTTGTGGGGAA	chr4	POLR2B	RPB2_HUMAN	ACG	T	POLR2B_T504	0.00071534	0.296922
GGTGGTCACGGTGATGGTGG	chr18	LDLRAD4	LRAD4_HUMAN	ACG	T	LDLRAD4_T76	0.00071534	0.296922
ACTAGTGGTGTTACTGGTGAT	chr2	NDUFS1	NDUS1_HUMAN	AGT	S	NDUFS1_S504	0.00071672	0.296922
GGTGAACACAGATGACTGTG	chr10	SLIT1	SLIT1_HUMAN	ACA	T	SLIT1_T1006	0.00071756	0.296922
CGGACGGTGCTGGTCAGCTC	chr12	LRP1	LRP1_HUMAN	ACG	T	LRP1_T3137	0.00071888	0.296922
TCGACCCTCGGGGAGTCCC	chr16	FOXC2	FOXC2_HUMAN	ACC	T	FOXC2_T465	0.0007195	0.296922
GCTGTACCTGCTCAGAGGT	chr11	CHRDL2	CRDL2_HUMAN	ACC	T	CHRDL2_T62	0.00072044	0.296922
TGAGAGTAGTGTAGAGGCC	chrX	GPR101	GP101_HUMAN	AGT	S	GPR101_S296	0.00072044	0.296922
GAGACCTTGGTGGGGACAAT	chr16	MPHOSPH6	MPH6_HUMAN	ACC	T	MPHOSPH6_T120	0.00072105	0.296922
CATACAGACCTTCCTGAACC	chr3	SLC38A3	S38A3_HUMAN	ACC	T	SLC38A3_T174	0.00072258	0.296922
CTCACAGCCTCCTATGTGC	chr19	ERCC2	ERCC2_HUMAN	ACA	T	ERCC2_T138	0.00072258	0.296922
CTGACTCACACCCCGCGGC	chr8	OSR2	OSR2_HUMAN	ACT	T	OSR2_T305	0.00072258	0.296922
GATCCTGAGCCGCCTTGCCC	chr6	VARS2	SYVM_HUMAN	AGC	S	VARS2_S784	0.00072258	0.296922
GATCCTGAGCCGCCTTGCCC	chr6	VARS2	A0A0G2JL52_HUMAN	AGC	S	VARS2_S814	0.00072258	0.296922
GATCCTGAGCCGCCTTGCCC	chr6	VARS2	A0A140TA35_HUMAN	AGC	S	VARS2_S814	0.00072258	0.296922
GATCCTGAGCCGCCTTGCCC	chr6	VARS2	A0A140TA36_HUMAN	AGC	S	VARS2_S814	0.00072258	0.296922
GGAGTAGCGGCTAAAGCTG	chr12	IGFBP6	IBP6_HUMAN	AGC	S	IGFBP6_S239	0.00072321	0.296922
AGCACCATTTCATCAAATG	chr12	KRT2	K22E_HUMAN	ACC	T	KRT2_T507	0.00072326	0.296922
CTGACCCACCCCAATGTGG	chr8	IKBKB	IKKB_HUMAN	ACC	T	IKBKB_T69	0.00072326	0.296922
ACTACCACGAGCCACAGCCT	chr2	GLB1L	GLB1L_HUMAN	TAC	Y	GLB1L_Y86	0.00072532	0.296922
AGATAAAAGTGATGGAGCAC	chr16	CNOT1	CNOT1_HUMAN	AGT	S	CNOT1_S328	0.00072537	0.296922
GAACAGCCACAACACATCC	chr5	WNT8A	WNT8A_HUMAN	AGC	S	WNT8A_S279	0.00072564	0.296922
CCCACAAAGAAGAGGTGGGTT	chr17	TRPV3	TRPV3_HUMAN	ACA	T	TRPV3_T37	0.00072861	0.296922
CCTGAGCACGGAGCGTGTC	chr16	MSLN	MSLN_HUMAN	AGC	S	MSLN_S78	0.00073077	0.296922
GAAAGTAAAACTGTACTAC	chr10	KIF11	KIF11_HUMAN	AGT	S	KIF11_S617	0.00073077	0.296922
TTTACTTGCTGTCAGCTGCGG	chr21	HLCS	BPL1_HUMAN	TAC	Y	HLCS_Y387	0.00073117	0.296922
CCTGAGCTCTGCCCTCCCT	chr20	SLC2A10	GTR10_HUMAN	AGC	S	SLC2A10_S392	0.00073236	0.296922
GTACCTGACAGAGAACATCT	chr7	IQUB	IQUB_HUMAN	ACA	T	IQUB_T677	0.0007329	0.296922
TCCAGCCGGAGGTCCAACC	chr16	ZNF843	ZN843_HUMAN	AGC	S	ZNF843_S340	0.00073382	0.296922
TGTATATTCTTTACACATC	chr12	ACSS3	ACSS3_HUMAN	TAT	Y	ACSS3_Y295	0.00073402	0.296922
TCTACCAGACACCTGTGCA	chr17	WSCD1	WSCD1_HUMAN	TAC	Y	WSCD1_Y331	0.00073413	0.296922
GCAGCAGCAACCACTTCCG	chr4	GAR1	GAR1_HUMAN	AGC	S	GAR1_S26	0.00073511	0.296922
GGCAGCCCCACTACCCCCGC	chr12	KMT2D	KMT2D_HUMAN	AGC	S	KMT2D_S2128	0.00073511	0.296922
GGTATGAGGCAGAGAAAGTC	chr22	MYO18B	MY18B_HUMAN	TAT	Y	MYO18B_Y511	0.00073511	0.296922
TCCTACCGCCTGGACGCCG	chr1	PKP1	PKP1_HUMAN	TAC	Y	PKP1_Y484	0.00073511	0.296922
TGCTACTATCCTGATACTG	chr9	CAMSAP1	CAMP1_HUMAN	TAC	Y	CAMSAP1_Y1529	0.00073511	0.296922
CTCCTGGAGCAGCCTCTCCA	chr16	COX4I1	COX41_HUMAN	AGC	S	COX4I1_S71	0.00073582	0.296922
TCCAATTACTGGCTACTGGC	chr2	TTN	TITIN_HUMAN	ACT	T	TTN_T16558	0.00073618	0.296922
GAGACCCGGCTCCGGCTGGC	chr12	SSH1	SSH1_HUMAN	ACC	T	SSH1_T960	0.000737	0.296922
GAGCCTGAGTGATGTGGCCC	chr2	PASK	PASK_HUMAN	AGT	S	PASK_S1289	0.000737	0.296922
TGTATTACTTCGATAACCC	chr17	PCTP	PPCT_HUMAN	TAT	Y	PCTP_Y174	0.000737	0.296922
GGGAGCGTCAGCGCGGAGAA	chr2	HDAC4	HDAC4_HUMAN	AGC	S	HDAC4_S309	0.00073745	0.296922
GGTGAGAACTCAGGTCACAG	chr7	DENND2A	DEN2A_HUMAN	ACT	T	DENND2A_T90	0.00073745	0.296922
TGCGGAGCAGCTACCGCTC	chr13	CARS2	SYCM_HUMAN	AGC	S	CARS2_S347	0.00073745	0.296922
TGGGGACCGTAATCCAGTA	chr3	ITPR1	ITPR1_HUMAN	ACC	T	ITPR1_T113	0.00073745	0.296922
ATGTATTATTTAACCCAAGA	chr13	UGGT2	UGGG2_HUMAN	TAT	Y	UGGT2_Y729	0.00073834	0.296922
CCTGATGACATACATGGTTG	chr1	UROD	DCUP_HUMAN	ACA	T	UROD_T163	0.00073893	0.296922
CGTGTTCACCGCGCGGCCCG	chr10	TYSND1	TYSD1_HUMAN	ACC	T	TYSND1_T268	0.00073967	0.296922
GGTACTGTGCCCAGCCCCC	chr17	LRRC3C	LRR3C_HUMAN	ACT	T	LRRC3C_T41	0.0007405	0.296922
GCCTGCCAGCCGTCCACCCT	chr10	LDB3	LDB3_HUMAN	AGC	S	LDB3_S376	0.00074146	0.296922
GCCTGCCAGCCGTCCACCCT	chr10	LDB3	LDB3_HUMAN	AGC	S	LDB3_S486	0.00074146	0.296922
CTGAGTCCATTCTTTACCC	chr11	ARHGAP32	RHG32_HUMAN	AGT	S	ARHGAP32_S863	0.00074206	0.296922
TTTATGACTGCGAGGGGCT	chr22	SEC14L2	S14L2_HUMAN	TAT	Y	SEC14L2_Y153	0.00074206	0.296922
CCCAGCAGCCTTCCAGCCCA	chr17	CASKIN2	CSKI2_HUMAN	AGC	S	CASKIN2_S1042	0.00074266	0.296922
ATGTACGGAAGCTGTCTTT	chrX	CDX4	CDX4_HUMAN	TAC	Y	CDX4_Y2	0.0007445	0.297049
CAGGGAGCCCAGAGGAGCG	chr5	SLC23A1	S23A1_HUMAN	AGC	S	SLC23A1_S518	0.0007445	0.297049
CTACAACCTCTGTTATACA	chr12	ARID2	ARID2_HUMAN	ACC	T	ARID2_T1475	0.00074482	0.297049
GATCTTCACCCAGGAGGCCC	chr6	C6orf132	CF132_HUMAN	ACC	T	C6orf132_T37	0.00074698	0.297665
GTGTATACAGTCAGCGCCC	chr8	NUGGC	SLIP_HUMAN	TAT	Y	NUGGC_Y419	0.00074915	0.298284
AACTACGAAGATGACCTTC	chr6	PERP	PERP_HUMAN	TAC	Y	PERP_Y176	0.00075131	0.298814
ATGTCACTGTAGTGTATCA	chr16	USP31	UBP31_HUMAN	ACT	T	USP31_T323	0.00075295	0.298814
CACGAGTACCGGGTCAAGAT	chr3	PLXND1	PLXD1_HUMAN	TAC	Y	PLXND1_Y1213	0.00075295	0.298814
CCTCACCACTATTACCTCT	chrX	GABRQ	GBRT_HUMAN	ACC	T	GABRQ_T279	0.00075295	0.298814
TCCACAGCTACCGAGGCAC	chrX	TBL1X	TBL1X_HUMAN	AGC	S	TBL1X_S542	0.00075452	0.299011
GCCAGCAGTGGGGATGACAG	chr16	HIRIP3	HIRP3_HUMAN	AGC	S	HIRIP3_S300	0.00075578	0.299011
CTTACACGTGCGATCAGTGT	chr8	ZNF623	ZN623_HUMAN	TAC	Y	ZNF623_Y151	0.00075632	0.299011
TAAGGCGAGTGCTCCAGAGT	chr5	ISOC1	ISOC1_HUMAN	AGT	S	ISOC1_S288	0.00075757	0.299011
TCAACCTTTGCATCTTTAAT	chr4	CDS1	CDS1_HUMAN	ACC	T	CDS1_T361	0.00075757	0.299011
TGGGACCCCTCCTACTGCG	chr3	GPR149	GP149_HUMAN	ACC	T	GPR149_T241	0.00075779	0.299011
CCTGGGCAGCCAGGACTTTG	chr7	INTS1	INT1_HUMAN	AGC	S	INTS1_S2131	0.00075911	0.299011
GATACCCCAGAAGCACACG	chr22	GTSE1	GTSE1_HUMAN	ACC	T	GTSE1_T675	0.00075995	0.299011
GAGACAGCCTCTGAGGAGCAG	chr15	RPAP1	RPAP1_HUMAN	ACA	T	RPAP1_T275	0.00076069	0.299011
TGCAGCCGGCACGAGAGCC	chr15	FBXL22	FXL22_HUMAN	AGC	S	FBXL22_S102	0.00076212	0.299011
ATCAGCCCCTTTGGCACACAC	chr10	ZMIZ1	ZMIZ1_HUMAN	AGC	S	ZMIZ1_S376	0.00076305	0.299011
ACACCACAGAGTCCACCAC	chr11	INSC	INSC_HUMAN	ACA	T	INSC_T255	0.00076412	0.299011
AGTAGCGTTGACCTCTCTG	chr3	CACNA2D3	CA2D3_HUMAN	AGC	S	CACNA2D3_S556	0.00076569	0.299011
CCTGCAGACGTTGCTGGCCA	chr22	BCR	BCR_HUMAN	ACG	T	BCR_T61	0.00076569	0.299011
CGGTTACCCCCAAGTGGAG	chr2	SP140	SP140_HUMAN	TAC	Y	SP140_Y813	0.00076569	0.299011
CGGTTACCCCCAAGTGGAG	chr2	SP140L	SP14L_HUMAN	TAC	Y	SP140L_Y526	0.00076569	0.299011
CGGTTACCCCCAAGTGGAG	chr2	SP140	SP140_HUMAN	TAC	Y	SP140_Y786	0.00076569	0.299011
AACACAACCTCTGGTCCTATA	chr11	CD44	CD44_HUMAN	ACA	T	CD44_T637	0.00076644	0.299011
AACACAACCTCTGGTCCTATA	chr11	CD44	CD44_HUMAN	ACA	T	CD44_T388	0.00076644	0.299011
GACAGTGGGGACACAGCCAT	chr1	CEP85	CEP85_HUMAN	AGT	S	CEP85_S55	0.00076662	0.299011
TCCCCACCGTGCCCGTCCC	chr20	SPATA25	SPT25_HUMAN	ACC	T	SPATA25_T166	0.00076893	0.299011
AACTATCTCGCTGACACGC	chr5	PPARGC1B	PRGC2_HUMAN	TAT	Y	PPARGC1B_Y21	0.00077059	0.299011
GAGAGTCTGCAGAGGGCAG	chr17	CCDC57	CCD57_HUMAN	AGT	S	CCDC57_S227	0.00077059	0.299011
CCGAGCGGCAAGGAGCGGC	chr3	PSMD2	PSMD2_HUMAN	AGC	S	PSMD2_S29	0.00077076	0.299011
GGGTTAGCATGCTGGCAAG	chr4	POLR2B	RPB2_HUMAN	AGC	S	POLR2B_S238	0.00077292	0.299011
AAATAGCAAAAGCGACGGT	chr19	ZNF154	ZN154_HUMAN	AGC	S	ZNF154_S118	0.00077308	0.299011
AACTATTGTGAACACGGTG	chr16	CNTNAP4	CNTP4_HUMAN	TAT	Y	CNTNAP4_Y557	0.00077308	0.299011
AAGAGCTGGGTGGAGAGGT	chrX	PLXNA3	PLXA3_HUMAN	AGC	S	PLXNA3_S1786	0.00077308	0.299011
AAGAGCTGGGTGGAGAGGT	chr3	PLXNA1	PLXA1_HUMAN	AGC	S	PLXNA1_S1811	0.00077308	0.299011
GAGCTACGGCATTGTCATG	chr1	EPHB2	EPHB2_HUMAN	TAC	Y	EPHB2_Y812	0.00077308	0.299011
GGAGCGGACCCTGCGGACCG	chr14	PLEKHH1	PKHH1_HUMAN	ACC	T	PLEKHH1_T967	0.00077308	0.299011
TATACCCACTTCAAGCTGC	chr10	MCM10	MCM10_HUMAN	ACC	T	MCM10_T789	0.00077371	0.299011
CGTCTACTATGACACCCTA	chr19	CATSPERD	CTSRD_HUMAN	TAC	Y	CATSPERD_Y577	0.00077499	0.299011
TCCTGGTATTGCACATTCAT	chr12	DPY19L2	D19L2_HUMAN	TAT	Y	DPY19L2_Y203	0.00077499	0.299011
GGAACATCTGAAGAAGTGC	chr2	TTC21B	TT21B_HUMAN	ACA	T	TTC21B_T650	0.00077508	0.299011
TCCAGTCCCGCAGGCTCCA	chr2	VAX2	VAX2_HUMAN	AGT	S	VAX2_S53	0.00077669	0.299371
TGGAAGTACTCGACCTTCTC	chr16	CBLN1	CBLN1_HUMAN	TAC	Y	CBLN1_Y182	0.00077725	0.299371
AGAGCATACGAGGTGTGTAT	chr7	DPP6	DPP6_HUMAN	TAC	Y	DPP6_Y767	0.00077941	0.299771
CATCAGTGTGTTCAAGCAC	chr1	MYOM3	MYOM3_HUMAN	AGT	S	MYOM3_S1423	0.00077953	0.299771
GCTTACGTGCCGGTCTACC	chr6	PRRT1	PRRT1_HUMAN	TAC	Y	PRRT1_Y178	0.00078087	0.300048
AAGAGTGATCGAATGACTCG	chr14	GOLGA5	GOGA5_HUMAN	AGT	S	GOLGA5_S276	0.00078157	0.300079
GGCACCAAGGTGAGGCCCCA	chr3	OGG1	OGG1_HUMAN	ACC	T	OGG1_T248	0.00078373	0.300479
GGTACCAGTTGTATAAAAT	chr15	MTFMT	FMT_HUMAN	ACC	T	MTFMT_T248	0.00078401	0.300479
ATAAAACGACTCATCTACT	chr8	CSMD3	CSMD3_HUMAN	ACG	T	CSMD3_T1303	0.0007851	0.300479
CAGTTATGCACCTCCCAGT	chr17	GPATCH8	GPTC8_HUMAN	TAT	Y	GPATCH8_Y1282	0.0007851	0.300479
TCTCTGGACATCCTTGTTTC	chr8	SLC7A13	S7A13_HUMAN	ACA	T	SLC7A13_T99	0.00078589	0.300479
GAAAGTCTAGTACTCAATAAA	chr17	NUP88	NUP88_HUMAN	AGT	S	NUP88_S221	0.00078634	0.300479
GAAACTCTCATGGACCTCG	chr12	SLC16A7	MOT2_HUMAN	ACT	T	SLC16A7_T361	0.00078805	0.300895
GACCAGCATGTCACTGGCC	chr12	PLBD2	PLBL2_HUMAN	AGC	S	PLBD2_S537	0.00079021	0.301015
CTCACAGTGCCAAATGGAGC	chr15	MEF2A	MEF2A_HUMAN	ACA	T	MEF2A_T145	0.00079023	0.301015
CTCACAGTGCCAAATGGAGC	chr15	MEF2A	MEF2A_HUMAN	ACA	T	MEF2A_T215	0.00079023	0.301015
CTCACTGTCCCTGCCATTG	chr15	ALPK3	ALPK3_HUMAN	ACT	T	ALPK3_T1272	0.00079168	0.30133
TTCCACCCTGTAAGGGGGA	chr6	GRM1	GRM1_HUMAN	ACC	T	GRM1_T1193	0.00079238	0.301359
TGTACAACGAGGTGAGAGCT	chr7	GET4	GET4_HUMAN	TAC	Y	GET4_Y272	0.00079435	0.3014
TTCAGCAGCGGCACCATCCC	chr7	ZMIZ2	ZMIZ2_HUMAN	AGC	S	ZMIZ2_S573	0.00079435	0.3014
CCGCACCAACCAGCGTAAG	chr22	UPK3A	UPK3A_HUMAN	ACC	T	UPK3A_T188	0.00079454	0.3014
ACTCCACCTTCTGTCCCTG	chr6	MYLIP	MYLIP_HUMAN	ACC	T	MYLIP_T398	0.00079627	0.3014
ACTGCAGCGGCCTCGGTGC	chr7	KRBA1	KRBA1_HUMAN	AGC	S	KRBA1_S711	0.0007967	0.3014
GGAGGTGACAGAGCAGATTC	chrX	VAMP7	VAMP7_HUMAN	ACA	T	VAMP7_T29	0.00079798	0.3014
GGGACACGGTGCCGGGTGGC	chr19	PRSS57	PRS57_HUMAN	ACA	T	PRSS57_T155	0.00079798	0.3014
GGTACCACTCCTCAGAGCG	chr1	CLK2	CLK2_HUMAN	TAC	Y	CLK2_Y7	0.00079798	0.3014
AAAAAATATCTTCAGGCTGT	chr9	ACO1	ACOC_HUMAN	TAT	Y	ACO1_Y336	0.00079994	0.3014
ATCACCAGGCAGAGGTGGG	chr7	NPY	NPY_HUMAN	ACC	T	NPY_T60	0.00079994	0.3014
CAGGTATGGGTTCATAGAA	chr11	CD44	CD44_HUMAN	TAT	Y	CD44_Y79	0.00080049	0.3014
CTCACCTATGCAGCTGACC	chr1	PGM1	PGM1_HUMAN	ACC	T	PGM1_T267	0.00080049	0.3014
GGAGTACCGCATCAGCAAA	chr11	P4HA3	P4HA3_HUMAN	TAC	Y	P4HA3_Y387	0.00080095	0.3014
AGCACCCTTGCCTACTCCCCG	chr16	TRAF7	TRAF7_HUMAN	ACC	T	TRAF7_T65	0.00080318	0.3014
GAAGAAAACAGAAGGCTATC	chr22	SPECC1L	CYTSA_HUMAN	ACA	T	SPECC1L_T1025	0.00080319	0.3014
TGGAGAGTGAAGCTCTCGT	chrX	SLC38A5	S38A5_HUMAN	AGT	S	SLC38A5_S232	0.00080319	0.3014
GGTCAGTGACAAACTGAGA	chr11	TSG101	TS101_HUMAN	AGT	S	TSG101_S235	0.00080525	0.3014
TGTACAAGGTGCTGGAGAGCA	chr1	IL12RB2	I12R2_HUMAN	TAC	Y	IL12RB2_Y767	0.00080525	0.3014
GAAGCCCACCACGGGCCTGT	chr11	ST3GAL4	SIA4C_HUMAN	ACC	T	ST3GAL4_T260	0.00080534	0.3014
CGCACCTGCGAATGTCGACC	chr1	TNFRSF8	TNR8_HUMAN	ACC	T	TNFRSF8_T280	0.00080557	0.3014
CTCCAGCATGGCCGCCATC	chr19	ABCA7	ABCA7_HUMAN	AGC	S	ABCA7_S875	0.00080557	0.3014
TGTCACGCGGGCCCAGGAG	chr20	HELZ2	HELZ2_HUMAN	ACG	T	HELZ2_T2599	0.00080751	0.301445
AATACAATGGGAAGATCCCT	chr15	SEMA7A	SEM7A_HUMAN	TAC	Y	SEMA7A_Y196	0.00080822	0.301445
ATCACTAGCAATGTGTTAC	chrX	AFF2	AFF2_HUMAN	ACT	T	AFF2_T1250	0.00080822	0.301445
GGCACCTTCGCACGGGCCC	chr14	MTA1	MTA1_HUMAN	ACC	T	MTA1_T222	0.00081075	0.301445
GCAACCTTCGGCCATCTGGC	chr19	THOP1	THOP1_HUMAN	ACC	T	THOP1_T597	0.00081312	0.301445
GCAGACGGTGGAGGAGCTG	chr4	TBC1D1	TBCD1_HUMAN	ACG	T	TBC1D1_T1142	0.00081399	0.301445
CCTTAAAACTTCTGACAACC	chr3	SCN10A	SCNAA_HUMAN	ACT	T	SCN10A_T328	0.00081407	0.301445
CTGTATGGCTAAGTGGTGG	chr9	VCP	TERA_HUMAN	TAT	Y	VCP_Y805	0.00081552	0.301445
GACTATGACTATCTGGACC	chr14	TRIM9	TRIM9_HUMAN	TAT	Y	TRIM9_Y60	0.00081552	0.301445
GAGCGCTACATTCAGGTCAG	chr14	DYNC1H1	DYHC1_HUMAN	TAC	Y	DYNC1H1_Y2489	0.00081552	0.301445
GACAGCAACAACAAGCTGGC	chr19	HOMER3	HOME3_HUMAN	AGC	S	HOMER3_S195	0.00081615	0.301445
GACAGCAACAACAAGCTGGC	chr19	HOMER3	HOME3_HUMAN	AGC	S	HOMER3_S159	0.00081615	0.301445
CATCTACGAGGCCATGCGC	chr8	PLEC	PLEC_HUMAN	TAC	Y	PLEC_Y3509	0.00081695	0.301445
AACTACTGCTTATAATGTC	chr12	TAS2R31	T2R31_HUMAN	ACT	T	TAS2R31_T83	0.00081756	0.301445
GCTGGCCACCCTACGTGGCC	chr2	ADRA2B	ADA2B_HUMAN	ACC	T	ADRA2B_T338	0.00081818	0.301445
CCTGAGCCGTGTCTCAGCC	chr11	OTOG	OTOG_HUMAN	AGC	S	OTOG_S1979	0.00081831	0.301445
CCGTGCTAGTCAGGTGAGCT	chr11	SCYL1	SCYL1_HUMAN	AGT	S	SCYL1_S676	0.00081859	0.301445
AGCAGCACCAGGGGAAGCCA	chr19	MUC16	MUC16_HUMAN	AGC	S	MUC16_S616	0.00081979	0.301445
CGCAGGCACCCTCACCGAGC	chr12	IQSEC3	IQEC3_HUMAN	ACC	T	IQSEC3_T394	0.00082047	0.301445
GACGCACCCCACCCAGCCT	chrX	AVPR2	V2R_HUMAN	ACC	T	AVPR2_T347	0.00082164	0.301445
GAGAGCCCTGAAACCAAGT	chr4	FAM184B	F184B_HUMAN	AGC	S	FAM184B_S180	0.00082223	0.301445
TGTATGTCGTAACCTATGT	chr12	CHD4	CHD4_HUMAN	TAT	Y	CHD4_Y802	0.00082223	0.301445
CACTATCGCCTGGTGGACA	chr22	CELSR1	CELR1_HUMAN	TAT	Y	CELSR1_Y602	0.00082413	0.301445
GAAGAGTGAGGGTGAGCGA	chr12	RAD52	RAD52_HUMAN	AGT	S	RAD52_S287	0.00082413	0.301445
GCCTACCGCGTGCTGCACT	chr10	ZFYVE27	ZFY27_HUMAN	TAC	Y	ZFYVE27_Y171	0.00082413	0.301445
TAAGACCTGTCTTCAGAGA	chr11	USP28	UBP28_HUMAN	ACC	T	USP28_T543	0.0008248	0.301445
CGGAGGGAGCAAGTATAGCC	chr1	OTUD7B	OTU7B_HUMAN	AGC	S	OTUD7B_S586	0.00082489	0.301445
AAGGGTGACCCTGCCTCTGC	chr1	NPHP4	NPHP4_HUMAN	ACC	T	NPHP4_T406	0.00082669	0.301445
TAGCTATCCGTATGACTGG	chr1	IARS2	SYIM_HUMAN	TAT	Y	IARS2_Y463	0.00082868	0.301445
TCTATCAAAAAGAAGGTTT	chr6	MYO6	MYO6_HUMAN	TAT	Y	MYO6_Y496	0.00082868	0.301445
AAAGATGAGTTCTGATGGAC	chr12	FOXM1	FOXM1_HUMAN	AGT	S	FOXM1_S191	0.00082912	0.301445
AGTACCTCGGGGGGCGCCC	chr14	VSX2	VSX2_HUMAN	ACC	T	VSX2_T21	0.0008306	0.301445
GGCGACCTCCACGGGTCGC	chr16	NAGPA	NAGPA_HUMAN	ACC	T	NAGPA_T3	0.0008306	0.301445
GGCTATCTAAGCCCAGCCG	chr1	ADGRL4	AGRL4_HUMAN	TAT	Y	ADGRL4_Y538	0.0008306	0.301445
GATACAGGGATGCCAGCCAC	chr6	MICAL1	MICA1_HUMAN	ACA	T	MICAL1_T500	0.00083128	0.301445
AAGACCTTTCTAAGATGCG	chr5	IL12B	IL12B_HUMAN	ACC	T	IL12B_T127	0.00083201	0.301445
GGCACTTACATAAAAATCA	chr1	SPRTN	SPRTN_HUMAN	ACT	T	SPRTN_T208	0.00083201	0.301445
GTGCCTCAGCACAGCAAATC	chr12	MYO1A	MYO1A_HUMAN	AGC	S	MYO1A_S814	0.00083206	0.301445
AGCACCGGCCAGGCCAAGT	chr10	OGDHL	OGDHL_HUMAN	ACC	T	OGDHL_T751	0.00083328	0.301445
TGATAGTGAACAGGATATA	chr5	TNPO1	TNPO1_HUMAN	AGT	S	TNPO1_S339	0.00083344	0.301445
CCAAGTCAGCCCGACTCGGC	chr2	ANKRD39	ANR39_HUMAN	AGT	S	ANKRD39_S58	0.00083377	0.301445
CATAGTGTGGCATGGGCCAT	chr4	CC2D2A	C2D2A_HUMAN	AGT	S	CC2D2A_S804	0.00083474	0.301445
CGCGCAGCCTGCAGGGCCT	chr10	SLC18A3	VACHT_HUMAN	AGC	S	SLC18A3_S183	0.00083549	0.301445
GGGGAGTACAGCTGTGAGGC	chr1	OBSCN	OBSCN_HUMAN	TAC	Y	OBSCN_Y1144	0.00083549	0.301445
GGGGAGTACAGCTGTGAGGC	chr1	OBSCN	OBSCN_HUMAN	TAC	Y	OBSCN_Y1236	0.00083549	0.301445
GGGTACCTCATTTACTTTG	chr20	TMC2	TMC2_HUMAN	TAC	Y	TMC2_Y446	0.00083549	0.301445
TCCGGAGCCGGCTGCAGGC	chr8	PPP1R16A	PP16A_HUMAN	AGC	S	PPP1R16A_S217	0.00083549	0.301445
GGGTACAAATGAAAAACAA	chr12	ANO6	ANO6_HUMAN	ACA	T	ANO6_T88	0.0008356	0.301445
AAGACACAGGAGGCAGTGG	chr17	BECN1	BECN1_HUMAN	ACA	T	BECN1_T406	0.00083691	0.301543
CGGCTACCTGTCCTGGGAC	chr5	ARSI	ARSI_HUMAN	TAC	Y	ARSI_Y17	0.00083752	0.301543
CGCCCACGGACCCACCCAC	chr22	PI4KA	PI4KA_HUMAN	ACG	T	PI4KA_T1615	0.00083777	0.301543
CCTATAGACCCGTGGGCGTCG	chr11	ACY3	ACY3_HUMAN	TAT	Y	ACY3_Y223	0.00083927	0.301543
AAGAGCAAGAAGGGTAAGC	chrX	PQBP1	PQBP1_HUMAN	AGC	S	PQBP1_S190	0.00083993	0.301543
CTTACAAGCACATCTCTCCTG	chr17	POLR2A	RPB1_HUMAN	TAC	Y	POLR2A_Y618	0.00084049	0.301543
ACCAGACGTGCTCCAACAA	chr1	DPT	DERM_HUMAN	ACG	T	DPT_T105	0.0008406	0.301543
CCCCAGCAGCCCGTGGGAC	chr17	INPP5K	INP5K_HUMAN	AGC	S	INPP5K_S357	0.00084086	0.301543
CCATAGCAGCAGCCGTGAG	chr11	C2CD2L	C2C2L_HUMAN	AGC	S	C2CD2L_S494	0.00084337	0.30219
TTCACGCTGGCGCCCAGCC	chr22	TSPO	TSPO_HUMAN	ACG	T	TSPO_T12	0.00084529	0.30219
ATCACTTCCAGCTACTACCG	chr11	RAB1B	RAB1B_HUMAN	ACT	T	RAB1B_T74	0.00084591	0.30219
CGTTATGCCCAGACGCAGC	chr17	BECN1	BECN1_HUMAN	TAT	Y	BECN1_Y256	0.00084591	0.30219
CTGGAGCTTTGTGTCAGCT	chr11	MAP3K11	M3K11_HUMAN	AGC	S	MAP3K11_S780	0.00084591	0.30219
GATTTACTCTGGCAGCTAC	chr18	OSBPL1A	OSBL1_HUMAN	TAC	Y	OSBPL1A_Y934	0.00084641	0.30219
TACACTGACTCAGAGTCTT	chr14	DCAF5	DCAF5_HUMAN	ACT	T	DCAF5_T457	0.00084857	0.302536
TTCACAGAGTACCGGGTGCCT	chr19	ZNF324B	Z324B_HUMAN	ACA	T	ZNF324B_T180	0.00084863	0.302536
TTCAGTCCTAATGTCCTGAAC	chr1	CRP	CRP_HUMAN	AGT	S	CRP_S199	0.00085073	0.303061
GCCACTACCCAGGTACGCC	chr1	PTCH2	PTC2_HUMAN	ACT	T	PTCH2_T455	0.00085289	0.303514
GGGACAGGTCCTTTGGAAC	chr17	PGS1	PGPS1_HUMAN	ACA	T	PGS1_T130	0.00085418	0.303514
AATAGCCGTCCAATACGTT	chr8	PKHD1L1	PKHL1_HUMAN	AGC	S	PKHD1L1_S350	0.00085506	0.303514
ATAACTAATCGAAGTGGAGG	chr2	PLCL1	PLCL1_HUMAN	ACT	T	PLCL1_T848	0.00085598	0.303514
CTGTACGGCCGCCAGGGGG	chr16	PRSS36	POLS2_HUMAN	TAC	Y	PRSS36_Y476	0.00085722	0.303514
GACAGCAAGGTGGATGCCCT	chr11	UBASH3B	UBS3B_HUMAN	AGC	S	UBASH3B_S138	0.00085739	0.303514
TGCTCACGGTTCGAGGGCC	chr3	SLC26A6	S26A6_HUMAN	ACG	T	SLC26A6_T301	0.00085739	0.303514
CTGAGTGACCGTCGGGCTTGC	chr16	NTN3	NET3_HUMAN	AGT	S	NTN3_S366	0.00085848	0.303514
AACACTGTAGAGGAGCCCC	chr3	LSM3	LSM3_HUMAN	ACT	T	LSM3_T13	0.0008586	0.303514
GAGAGCAGTCTCAAACAGC	chr12	WNK1	WNK1_HUMAN	AGC	S	WNK1_S587	0.0008586	0.303514
GAAAGAAACTCCGTTCCTTG	chr14	NEMF	NEMF_HUMAN	ACT	T	NEMF_T943	0.00086046	0.303514
GCTGAGCACCCCGCTGCACG	chr10	ANKRD2	ANKR2_HUMAN	ACC	T	ANKRD2_T249	0.00086046	0.303514
CGACGACACTCCCGTCAACA	chr20	GNAS	GNAS1_HUMAN	ACT	T	GNAS_T321	0.00086112	0.303514
TCAGGCCACACAGTCAGCCC	chr3	NKTR	NKTR_HUMAN	ACA	T	NKTR_T819	0.00086271	0.303514
GAAACACTGAAGGATGAAAG	chrX	ZNF674	ZN674_HUMAN	ACA	T	ZNF674_T114	0.0008637	0.303514
GAAACACTGAAGGATGAAAG	chrX	KRBOX4	KRBX4_HUMAN	ACA	T	KRBOX4_T114	0.0008637	0.303514
GGCAGTGGCCTGCAGAAGC	chr11	ADAMTS15	ATS15_HUMAN	AGT	S	ADAMTS15_S857	0.00086507	0.303514
GTCAGCAAAGCCAAAACCA	chr17	ABR	ABR_HUMAN	AGC	S	ABR_S499	0.00086533	0.303514
GTCAGCAAAGCCAAAACCA	chr17	ABR	ABR_HUMAN	AGC	S	ABR_S536	0.00086533	0.303514
TCCTACATGAACCCCTTCC	chr11	PPFIBP2	LIPB2_HUMAN	TAC	Y	PPFIBP2_Y44	0.00086586	0.303514
CTAAGACGCCAGGACTCCC	chr7	ZNF273	E9PL30_HUMAN	ACG	T	ZNF273_T25	0.00086706	0.303514
CTAAGACGCCAGGACTCCC	chr7	ZNF273	ZN273_HUMAN	ACG	T	ZNF273_T25	0.00086706	0.303514
TGCGCACAGGTGAGGCTTG	chr19	MIER2	MIER2_HUMAN	ACA	T	MIER2_T399	0.00086706	0.303514
TTCCCATACTTTGACCTCTG	chr6	ADGRF5	AGRF5_HUMAN	TAC	Y	ADGRF5_Y874	0.00086706	0.303514
ACTGGAGAGCCTCCGTCACC	chr7	ZNF862	ZN862_HUMAN	AGC	S	ZNF862_S881	0.0008699	0.304031
CTCTACACCGTTCCCATCC	chr7	CAV1	CAV1_HUMAN	TAC	Y	CAV1_Y14	0.0008722	0.304031
CACCATCAGCCTCCTGGTTA	chr1	CD52	CD52_HUMAN	AGC	S	CD52_S12	0.00087534	0.304031
AGGAGCTGGGGCTCTGGTG	chr5	RELL2	RELL2_HUMAN	AGC	S	RELL2_S192	0.00087655	0.304031
ACCTATGGCTGCACAAGGC	chr8	ELP3	ELP3_HUMAN	TAT	Y	ELP3_Y238	0.00087667	0.304031
AGTTTATGGCTTCCAGTGG	chr18	TYMS	TYSY_HUMAN	TAT	Y	TYMS_Y135	0.00087667	0.304031
CCAACCATCCCGTCTCCAGCC	chr17	ATPAF2	ATPF2_HUMAN	ACC	T	ATPAF2_T32	0.00087667	0.304031
GAAAGTGAGGAGGAGGAGG	chr7	NOM1	NOM1_HUMAN	AGT	S	NOM1_S259	0.00087667	0.304031
GTGCTACACGATGGACCCA	chr1	MST1L	MST1L_HUMAN	TAC	Y	MST1L_Y448	0.00087667	0.304031
TCTCTTCACTGTCCTGGTGC	chr1	CHIA	CHIA_HUMAN	ACT	T	CHIA_T156	0.00087667	0.304031
GGCTACACTCGGCCCCCTC	chrX	AR	ANDR_HUMAN	TAC	Y	AR_Y483	0.00087728	0.304031
AGTACTACAACCCGGTGAAAG	chr2	AFF3	AFF3_HUMAN	TAC	Y	AFF3_Y496	0.00087774	0.304031
ACTATGGCGAAGAGGGGGG	chr16	CDH3	CADH3_HUMAN	TAT	Y	CDH3_Y701	0.00087922	0.304031
GCTTCAGTACCCCTCAACC	chr8	EYA1	EYA1_HUMAN	AGT	S	EYA1_S165	0.00087922	0.304031
GCTTCAGTACCCCTCAACC	chr8	EYA1	EYA1_HUMAN	AGT	S	EYA1_S138	0.00087922	0.304031
GCTTCAGTACCCCTCAACC	chr8	EYA1	EYA1_HUMAN	AGT	S	EYA1_S49	0.00087922	0.304031
GCTTCAGTACCCCTCAACC	chr8	EYA1	EYA1_HUMAN	AGT	S	EYA1_S171	0.00087922	0.304031
CGCACCCTGGCCGAGCTGTAT	chr14	CDH24	CAD24_HUMAN	ACC	T	CDH24_T806	0.00087992	0.304056
CTCACCCACAAGGTACTGCG	chr5	ZNF366	ZN366_HUMAN	ACC	T	ZNF366_T442	0.00088482	0.304396
CTGACTTGGGGTGTGCTGC	chr6	SLC35B2	S35B2_HUMAN	ACT	T	SLC35B2_T125	0.00088482	0.304396
CTGACTTGGGGTGTGCTGC	chr6	SLC35B2	S35B2_HUMAN	ACT	T	SLC35B2_T32	0.00088482	0.304396
GCAGTACGGTGAGTAGGGA	chr14	CCDC88C	DAPLE_HUMAN	TAC	Y	CCDC88C_Y1566	0.00088482	0.304396
TAACTACTTAGAGAAGAAC	chr4	C4orf17	CD017_HUMAN	TAC	Y	C4orf17_Y70	0.00088482	0.304396
TACTACCTGCTGGCCTGTG	chr17	MYO18A	MY18A_HUMAN	TAC	Y	MYO18A_Y600	0.00088482	0.304396
GAGACGGTGGAGTTCTGCACT	chr8	PHYHIP	PHYIP_HUMAN	ACG	T	PHYHIP_T107	0.00088531	0.304396
GAGCTGTACTCAGAGGGCCT	chr1	CNKSR1	CNKR1_HUMAN	TAC	Y	CNKSR1_Y665	0.00088748	0.304843
GCTTGAGTCTCCCCACCAA	chr14	AP5M1	AP5M1_HUMAN	AGT	S	AP5M1_S255	0.00088787	0.304843
GCCAACTACCCCAATGAAGA	chr12	MED13L	MD13L_HUMAN	TAC	Y	MED13L_Y2012	0.00088964	0.305234
CGGGGGCACCCGTTGCCAGC	chr9	CRB2	CRUM2_HUMAN	ACC	T	CRB2_T179	0.00089086	0.305436
GGCTCCTATGAGGTGATGCG	chr19	CAPN12	CAN12_HUMAN	TAT	Y	CAPN12_Y192	0.0008918	0.305479
CTGTTGTACACCATGCTGGC	chr6	RPS6KA2	KS6A2_HUMAN	TAC	Y	RPS6KA2_Y602	0.00089288	0.305479
TGGGTACCGCTCAGCTCTG	chr1	SEC16B	SC16B_HUMAN	TAC	Y	SEC16B_Y754	0.00089288	0.305479
CAAACGCTAAAAGTCATCTC	chr3	YEATS2	YETS2_HUMAN	ACG	T	YEATS2_T898	0.00089396	0.305633
CGATTACCGAGAACGGGCG	chr6	TTBK1	TTBK1_HUMAN	TAC	Y	TTBK1_Y695	0.00089576	0.305635
TTTATCGGGTAAGGAGGCCT	chr1	PAQR6	PAQR6_HUMAN	TAT	Y	PAQR6_Y202	0.00089828	0.305635
TGGACACCGCCCCAAGATA	chr1	MYBPHL	MBPHL_HUMAN	ACA	T	MYBPHL_T167	0.00089861	0.305635
TGTTCACCTATCGACCTTG	chr8	BMP1	BMP1_HUMAN	ACC	T	BMP1_T179	0.00089861	0.305635
GAGACTCTGGAGGAGCTGGAC	chr19	PDE4A	PDE4A_HUMAN	ACT	T	PDE4A_T234	0.00089875	0.305635
CTTACACTATGATGTTTGAGT	chr8	RNF139	RN139_HUMAN	TAC	Y	RNF139_Y485	0.00090044	0.305635
CAGACAGCCCTGCGGGCGG	chr19	RINL	RINL_HUMAN	ACA	T	RINL_T381	0.0009016	0.305635
CATACCAGGTGGGTCATGC	chr17	PCYT2	PCY2_HUMAN	TAC	Y	PCYT2_Y322	0.0009016	0.305635
CATACCAGGTGGGTCATGC	chr17	PCYT2	PCY2_HUMAN	TAC	Y	PCYT2_Y244	0.0009016	0.305635
CATACCAGGTGGGTCATGC	chr17	PCYT2	PCY2_HUMAN	TAC	Y	PCYT2_Y290	0.0009016	0.305635
TACTACTACGTGCGCGCCT	chr1	DHCR24	DHC24_HUMAN	TAC	Y	DHCR24_Y50	0.0009016	0.305635
GGCACTGATGAGGTGGGTCT	chr11	KAT5	KAT5_HUMAN	ACT	T	KAT5_T195	0.00090218	0.305635
TGGCCAGTGGGGGTGGTGT	chr19	LRRC4B	LRC4B_HUMAN	AGT	S	LRRC4B_S640	0.00090218	0.305635
GAGTACAAGAGGCTCATGT	chr9	SARDH	SARDH_HUMAN	TAC	Y	SARDH_Y165	0.00090369	0.305932
GCCAGCGAGGGCTGCACCG	chr5	IRX2	IRX2_HUMAN	AGC	S	IRX2_S457	0.00090801	0.306407
GGAGCTGACACGGGTCAGCA	chr3	XIRP1	XIRP1_HUMAN	ACA	T	XIRP1_T1530	0.00090801	0.306407
CCGAGTCAAATTATATTCC	chr8	CDH17	CAD17_HUMAN	AGT	S	CDH17_S45	0.00090974	0.306407
GACTACGTGGCAACAGGCC	chr14	EML5	EMAL5_HUMAN	TAC	Y	EML5_Y741	0.00090974	0.306407
GACTATGTGTGCAGAGCTG	chr19	KIRREL2	KIRR2_HUMAN	TAT	Y	KIRREL2_Y373	0.00090974	0.306407
TCTAGCGTATCAAACGTGC	chr15	STARD9	STAR9_HUMAN	AGC	S	STARD9_S1461	0.00090974	0.306407
GCGGTATAATCCCCAGCGC	chr8	CYP11B2	C11B2_HUMAN	TAT	Y	CYP11B2_Y423	0.00091001	0.306407
TACACGGAGCACAGCACCG	chr9	SPTAN1	SPTN1_HUMAN	ACG	T	SPTAN1_T2283	0.00091125	0.306407
GACAGCAGATCCTGCCAAGG	chr5	FBN2	FBN2_HUMAN	AGC	S	FBN2_S1486	0.00091134	0.306407
GTCAGCAGCGCCACCGAGAA	chr15	PCSK6	PCSK6_HUMAN	AGC	S	PCSK6_S370	0.00091197	0.306407
AACACCACGTTGGGGGAAGAA	chr6	SLC22A7	S22A7_HUMAN	ACC	T	SLC22A7_T92	0.00091206	0.306407
GACACGCACCTGCGCATCC	chr19	GAMT	GAMT_HUMAN	ACG	T	GAMT_T32	0.00091341	0.306648
GACTATGAAGATGATGAGG	chr6	DDX39B	DX39B_HUMAN	TAT	Y	DDX39B_Y13	0.00091665	0.307106
TCTATCCTGGTGAGTATGGGT	chr19	TSEN34	SEN34_HUMAN	TAT	Y	TSEN34_Y247	0.00091665	0.307106
AGTAACAGGGAAAAACAGA	chr3	FGD5	FGD5_HUMAN	ACA	T	FGD5_T1124	0.00091718	0.307106
TGTGACAGGCTTCTATCCA	chr6	HLA-DOB	DOB_HUMAN	ACA	T	HLA-DOB_T146	0.00091951	0.307106
GCTATCCAGCTCAGCCTGAT	chr13	PROSER1	PRSR1_HUMAN	TAT	Y	PROSER1_Y914	0.0009196	0.307106
AAACAAAAGCTATTACAATG	chr13	ARHGEF7	ARHG7_HUMAN	AGC	S	ARHGEF7_S270	0.00092206	0.307106
AAACAAAAGCTATTACAATG	chr13	ARHGEF7	ARHG7_HUMAN	AGC	S	ARHGEF7_S249	0.00092206	0.307106
CAACCACTGAATTGGAAGA	chr5	IQGAP2	IQGA2_HUMAN	ACT	T	IQGAP2_T63	0.00092264	0.307106
CAAGAGAACGTGCACTAACC	chr3	SEMA5B	SEM5B_HUMAN	ACG	T	SEMA5B_T821	0.0009241	0.307106
CAAGAGAACGTGCACTAACC	chr3	SEMA5B	SEM5B_HUMAN	ACG	T	SEMA5B_T879	0.0009241	0.307106
CATACACCCAATGGCAGGAT	chr2	ZNF2	ZNF2_HUMAN	ACA	T	ZNF2_T129	0.0009241	0.307106
GTGACGCTGTCATCCATCC	chr9	TAF1L	TAF1L_HUMAN	ACG	T	TAF1L_T1403	0.0009241	0.307106
TTCACGGTAGGCTGATGGTC	chr8	DEPTOR	DPTOR_HUMAN	ACG	T	DEPTOR_T332	0.0009241	0.307106
TAACAGCTTGAGGACTTAC	chr8	PDP1	PDP1_HUMAN	AGC	S	PDP1_S211	0.00092422	0.307106
CCTACATCAACGGTGAGCC	chr17	MRC2	MRC2_HUMAN	TAC	Y	MRC2_Y284	0.00092588	0.307106
TGAGTACGAGCGGGCCCGG	chr20	PRPF6	PRP6_HUMAN	TAC	Y	PRPF6_Y658	0.00092588	0.307106
CACAGACCAAGAACTCAGG	chr22	TNRC6B	TNR6B_HUMAN	ACC	T	TNRC6B_T660	0.0009259	0.307106
GACAGCACCTTCGCAGAGC	chr19	DOCK6	DOCK6_HUMAN	AGC	S	DOCK6_S1545	0.00092638	0.307106
CCACCACTGGGACAATACC	chr5	ZNF608	ZN608_HUMAN	ACT	T	ZNF608_T762	0.00092751	0.307106
TCGTGACCGGCCTAGGCAT	chr17	COA3	COA3_HUMAN	ACC	T	COA3_T60	0.00092751	0.307106
GGGGAGCGGGTGTGGGGTA	chr19	ZNF784	ZN784_HUMAN	AGC	S	ZNF784_S299	0.00092854	0.307106
TCCGCCTACACCTGGGTCAG	chr11	SLC35C1	FUCT1_HUMAN	TAC	Y	SLC35C1_Y337	0.00092874	0.307106
ACTACAGTGATGGTGAGCCT	chr3	XYLB	XYLB_HUMAN	TAC	Y	XYLB_Y213	0.00093154	0.307346
TCCCCAGCGGAGTACTTTC	chr4	PPP3CA	PP2BA_HUMAN	AGC	S	PPP3CA_S434	0.00093154	0.307346
CCTGGACACCGGGCGCAGGA	chr16	CORO1A	COR1A_HUMAN	ACC	T	CORO1A_T412	0.00093178	0.307346
AACAGCAAAATTAACCCGCC	chr4	FAM184B	F184B_HUMAN	AGC	S	FAM184B_S7	0.00093326	0.307346
GCTATATTAAACTGAGGACG	chr6	TEAD3	TEAD3_HUMAN	TAT	Y	TEAD3_Y76	0.00093326	0.307346
GCAGGGGAGCTGAGCCTTCC	chr19	MPND	MPND_HUMAN	AGC	S	MPND_S471	0.00093502	0.307346
GCAGGCAACACGGGCGGCGC	chr14	SYNE3	SYNE3_HUMAN	ACA	T	SYNE3_T381	0.00093554	0.307346
GGCAGCCCTGCTGTCCATC	chr16	ZNF469	ZN469_HUMAN	AGC	S	ZNF469_S1770	0.00093554	0.307346
AATAGTCGTGGTGTGTCTCG	chr11	CAPRIN1	CAPR1_HUMAN	AGT	S	CAPRIN1_S607	0.00093665	0.307346
GGCTCAGCTCCACGAGGTG	chr16	ADCY7	ADCY7_HUMAN	AGC	S	ADCY7_S557	0.00093665	0.307346
TGCACAGACATAGCCTCTC	chr16	DDX28	DDX28_HUMAN	ACA	T	DDX28_T454	0.00093665	0.307346
TACACAGAAATTAGAGCTC	chr3	ATR	ATR_HUMAN	ACA	T	ATR_T909	0.00093718	0.307346
ACTATGACATCGCCCTCATG	chr11	TMPRSS13	TMPSD_HUMAN	TAT	Y	TMPRSS13_Y413	0.00093836	0.307346
CTGAGCAGCGACTACCCAC	chr12	ACAD10	ACD10_HUMAN	AGC	S	ACAD10_S1021	0.00093836	0.307346
TGTACACCACCAAGTCTCCG	chr19	RYR1	RYR1_HUMAN	TAC	Y	RYR1_Y3219	0.00094015	0.307724
GCGACACAGGTGAGGGCCC	chr8	RAB2A	RAB2A_HUMAN	ACA	T	RAB2A_T15	0.00094151	0.30796
ACTATGGTAACCAGACACTCC	chr6	FOXO3	FOXO3_HUMAN	TAT	Y	FOXO3_Y465	0.00094367	0.308371
AATACACAGCTGGCACAAA	chr3	GOLGA4	GOGA4_HUMAN	ACA	T	GOLGA4_T2003	0.00094499	0.308371
CAGAAGCTATGATAAACCT	chr8	C8orf34	CH034_HUMAN	AGC	S	C8orf34_S169	0.00094499	0.308371
CGAGTACCCCGAGAGCTCG	chr12	KCNA1	KCNA1_HUMAN	TAC	Y	KCNA1_Y159	0.00094583	0.308371
CGGAGCAGCAAGAACGTGTG	chr12	ACACB	ACACB_HUMAN	AGC	S	ACACB_S676	0.00094799	0.308371
ATTATGGGTTTACCATCAGC	chrX	TENM1	TEN1_HUMAN	TAT	Y	TENM1_Y914	0.00094885	0.308371
CAGACACCCCTGTGCACCG	chr7	NCAPG2	CNDG2_HUMAN	ACC	T	NCAPG2_T1001	0.00094885	0.308371
CCTATAAATGTAATGACTG	chr8	ZNF34	ZNF34_HUMAN	TAT	Y	ZNF34_Y363	0.00094885	0.308371
CCTATAAATGTAATGACTG	chr3	ZNF662	ZN662_HUMAN	TAT	Y	ZNF662_Y388	0.00094885	0.308371
AGCTACTATCACCCGGTCTT	chr19	CHST8	CHST8_HUMAN	TAT	Y	CHST8_Y279	0.00094914	0.308371
AAATTACTTACAAATACAC	chr18	DSG2	DSG2_HUMAN	ACT	T	DSG2_T86	0.00095015	0.308414
AAGTGGTACCACCACTGCAG	chr17	SYNRG	SYNRG_HUMAN	ACC	T	SYNRG_T256	0.0009516	0.308414
CTGACCCGAGCTCTGCCACT	chr3	LMLN	LMLN_HUMAN	ACC	T	LMLN_T617	0.00095231	0.308414
AATTACACGAATCGAGATC	chr4	BST1	BST1_HUMAN	ACA	T	BST1_T220	0.00095246	0.308414
GCCTGACTGCCATCCAGGT	chr17	FASN	FAS_HUMAN	ACT	T	FASN_T557	0.00095246	0.308414
AGTATGACAAATATGGAGAAA	chr2	DNAJC10	DJC10_HUMAN	TAT	Y	DNAJC10_Y96	0.00095419	0.308588
GATCGTGACAGTTAAGACCC	chr1	PGM1	PGM1_HUMAN	ACA	T	PGM1_T6	0.00095447	0.308588
AGAGAGCACTAGACTAAAGG	chr5	TTC1	TTC1_HUMAN	ACT	T	TTC1_T117	0.00095555	0.308588
CACAGCCTGGGCCACCCTC	chr2	SIX2	SIX2_HUMAN	AGC	S	SIX2_S245	0.00095555	0.308588
CCTCACCATGGGTAGGGCG	chr4	GSX2	GSX2_HUMAN	ACC	T	GSX2_T190	0.00095664	0.308612
GCTATTGTAAAGGAAACCCT	chr6	RIOK1	RIOK1_HUMAN	TAT	Y	RIOK1_Y234	0.0009569	0.308612
CTTAGCTTTCAAGAAAAAGC	chr14	PPP4R3A	P4R3A_HUMAN	AGC	S	PPP4R3A_S83	0.00095822	0.308832
AGTATCACCTGGGTAGGAAAC	chr2	DNAJC5G	DNJ5G_HUMAN	TAT	Y	DNAJC5G_Y50	0.00096131	0.308956
CAACGGCAGCAGCCTCTGCA	chr11	FLRT1	FLRT1_HUMAN	AGC	S	FLRT1_S644	0.00096288	0.308956
GGCAGTGGGGCAGGTGACT	chr17	FOXN1	FOXN1_HUMAN	AGT	S	FOXN1_S592	0.00096312	0.308956
GCACCAGTGGCTTCAGCGG	chrX	TRO	TROP_HUMAN	AGT	S	TRO_S1384	0.00096388	0.308956
TGTCCTAAGCTGTGTCAAGA	chr1	MTOR	MTOR_HUMAN	AGC	S	MTOR_S422	0.00096495	0.308956
AAGACAGAAGCCCTGAGGA	chr17	KIF1C	KIF1C_HUMAN	ACA	T	KIF1C_T465	0.00096518	0.308956
TAAACACTGCTCGCCTCTT	chrX	TMLHE	TMLH_HUMAN	ACT	T	TMLHE_T413	0.00096537	0.308956
AGCACCCACGCTGGGCCGTC	chr17	SLC52A1	S52A1_HUMAN	ACG	T	SLC52A1_T5	0.00096561	0.308956
CTGGCAGTCCAGGCAACCC	chr6	LAMA2	LAMA2_HUMAN	AGT	S	LAMA2_S1516	0.00096744	0.308956
CCGAGACAGCGGCAGCGAGC	chr5	PURA	PURA_HUMAN	AGC	S	PURA_S6	0.0009678	0.308956
CTCAGCCAGTGCATCTAATC	chr1	DR1	NC2B_HUMAN	AGT	S	DR1_S159	0.0009678	0.308956
CAGCCAGCCACTGCCCTGG	chr9	PGM5	PGM5_HUMAN	AGC	S	PGM5_S122	0.00096921	0.308956
CATATGAGGGTGGGGGTCCTG	chr6	ZBTB22	ZBT22_HUMAN	TAT	Y	ZBTB22_Y387	0.00097006	0.308956
CTGACTCCGCAATCAACCA	chr2	TFPI	TFPI1_HUMAN	ACT	T	TFPI_T199	0.00097006	0.308956
GCCACGGAGCTCACCCACG	chr11	PSMC3	PRS6A_HUMAN	ACG	T	PSMC3_T413	0.00097068	0.308956
GCGTGACCGGTGAGGCTGC	chr11	DDB1	DDB1_HUMAN	ACC	T	DDB1_T20	0.00097068	0.308956
AGCCAAGACCGGCGCACAAG	chr20	KIF3B	KIF3B_HUMAN	ACC	T	KIF3B_T255	0.00097081	0.308956
TATGCAGTAAGTGTGGTGA	chr7	KIAA1324L	K132L_HUMAN	AGT	S	KIAA1324L_S121	0.00097117	0.308956
AAACAAAACCTCTCAGATGT	chr22	MOV10L1	M10L1_HUMAN	ACC	T	MOV10L1_T359	0.00097347	0.308956
ACAAGCCAGGTACCATTGC	chr1	FLG	FILA_HUMAN	AGC	S	FLG_S280	0.00097347	0.308956
GTAATACAGAAATTATGCC	chr12	C2CD5	C2CD5_HUMAN	ACA	T	C2CD5_T709	0.00097347	0.308956
AAGTCCTATAATTTAAAGCC	chr10	HECTD2	HECD2_HUMAN	TAT	Y	HECTD2_Y597	0.00097352	0.308956
GAAACTAATGAAACTGTTA	chr16	ZC3H7A	Z3H7A_HUMAN	ACT	T	ZC3H7A_T296	0.00097352	0.308956
CGCAGCCCCCACCACGCGCT	chr10	ZNF503	ZN503_HUMAN	AGC	S	ZNF503_S591	0.00097393	0.308956
CTTACAAAGTTTCCTCGCA	chr15	PYGO1	PYGO1_HUMAN	TAC	Y	PYGO1_Y11	0.00097718	0.309339
GAGACTGAGAGGTGAGGCC	chr9	RALGDS	GNDS_HUMAN	ACT	T	RALGDS_T636	0.00097825	0.309339
TGCACACAGATCTCCATGT	chr6	BVES	POPD1_HUMAN	ACA	T	BVES_T285	0.00097961	0.309339
GAGTACTACCCGGCCTTCC	chr19	SIN3B	SIN3B_HUMAN	TAC	Y	SIN3B_Y847	0.00097963	0.309339
TGGACCGTGTCCCTAGGCCTG	chr6	GPR6	GPR6_HUMAN	ACC	T	GPR6_T194	0.00098041	0.309339
GATATATTTACAGGCTGGCTC	chr15	BCL2A1	B2LA1_HUMAN	TAT	Y	BCL2A1_Y8	0.00098257	0.309339
GATCAGCCAGAGTGCACTT	chr2	INO80D	IN80D_HUMAN	AGC	S	INO80D_S771	0.00098273	0.309339
AGTCAGTAGGAAGCAGGCC	chr16	HIRIP3	HIRP3_HUMAN	AGT	S	HIRIP3_S188	0.00098408	0.309339
ATTATCACAGGTTGGGCCA	chr15	HERC2	HERC2_HUMAN	TAT	Y	HERC2_Y4226	0.00098408	0.309339
CGTTGTCACTGACGCTGCCC	chr17	GAS2L2	GA2L2_HUMAN	ACT	T	GAS2L2_T73	0.00098408	0.309339
CTTAAGCCGGCAAACCAAG	chr1	PROX1	PROX1_HUMAN	AGC	S	PROX1_S11	0.00098408	0.309339
GGCAGCATCATCGCGAAGG	chr16	DNASE1L2	DNSL2_HUMAN	AGC	S	DNASE1L2_S44	0.00098408	0.309339
CTCAGTGATCCTACCTACC	chr11	STIP1	STIP1_HUMAN	AGT	S	STIP1_S148	0.00098473	0.309339
GGTACTCAGAACAAAGGTTT	chr4	NUP54	NUP54_HUMAN	ACT	T	NUP54_T56	0.00098537	0.309339
GTCAGTCTGGGCATTTATGA	chr10	MALRD1	MALR1_HUMAN	AGT	S	MALRD1_S796	0.00098537	0.309339
TGCTTACCCCATAACTTGT	chr1	GMEB1	GMEB1_HUMAN	TAC	Y	GMEB1_Y95	0.00098537	0.309339
TTTACCTCAGTGAGTGCTGC	chr2	ABCB6	ABCB6_HUMAN	TAC	Y	ABCB6_Y424	0.00098689	0.309493
GTTCACTCCCGCCAGCAAC	chr1	FCRL6	FCRL6_HUMAN	ACT	T	FCRL6_T302	0.00098714	0.309493
TACAGTGAGGAGGAGGAGC	chr3	DHX30	DHX30_HUMAN	AGT	S	DHX30_S1009	0.00098812	0.3096
CTCCTCTATTCCCCTGTCGC	chr8	FER1L6	FR1L6_HUMAN	TAT	Y	FER1L6_Y742	0.00098905	0.30969
CTGACTAGCTTATATGCTT	chr1	RYR2	RYR2_HUMAN	ACT	T	RYR2_T3135	0.00099121	0.310166
AGAAGTTGGTTCTGGGAAGA	chr12	CLEC12B	CL12B_HUMAN	AGT	S	CLEC12B_S214	0.00099338	0.310644
AGAAGAGAGCTACCCTGCTA	chr14	PTPN21	PTN21_HUMAN	AGC	S	PTPN21_S221	0.00099407	0.310659
ACAACACTTCTGGATCTTA	chr14	KLHDC2	KLDC2_HUMAN	ACT	T	KLHDC2_T403	0.00099507	0.310717
GGATACCCTCCCGAGTGCC	chr1	YOD1	OTU1_HUMAN	TAC	Y	YOD1_Y93	0.00099554	0.310717
GTTCTCCACCATGACTATTT	chr11	SLC22A24	S22AO_HUMAN	ACC	T	SLC22A24_T210	0.00099938	0.311221
ATTACCGGAAAGGAGGGAAA	chr15	IGF1R	IGF1R_HUMAN	TAC	Y	IGF1R_Y1165	0.0010009	0.311221
ATTACCGGAAAGGAGGGAAA	chr15	IGF1R	IGF1R_HUMAN	TAC	Y	IGF1R_Y1166	0.0010009	0.311221
GCAATACCAGGTTCAGTTC	chr9	GLE1	GLE1_HUMAN	TAC	Y	GLE1_Y637	0.0010009	0.311221
CTGTTATTACAGCATCGGA	chr12	CPM	CBPM_HUMAN	TAT	Y	CPM_Y139	0.0010012	0.311221
GATTAGCAATGGAGCCTAT	chr5	MAST4	MAST4_HUMAN	AGC	S	MAST4_S577	0.0010023	0.311221
GCCACTGTTATGATACCCC	chr20	NCOA6	NCOA6_HUMAN	ACT	T	NCOA6_T181	0.0010023	0.311221
TATAGGTATACTGTGTGGGT	chrX	IDS	IDS_HUMAN	TAT	Y	IDS_Y499	0.0010023	0.311221
TGTGACAGAGGGGGCTTGG	chr3	SUSD5	SUSD5_HUMAN	ACA	T	SUSD5_T377	0.0010042	0.31132
GCCACCCTGGCAGAGCAGC	chr18	FHOD3	FHOD3_HUMAN	ACC	T	FHOD3_T75	0.0010062	0.31132
GCCACCAGTTACCTCCTCA	chr1	FNDC7	FNDC7_HUMAN	ACC	T	FNDC7_T56	0.0010063	0.31132
CCAGCAGCTATAATCAAGG	chr3	SYNPR	SYNPR_HUMAN	AGC	S	SYNPR_S221	0.0010066	0.31132
ACCACATTCGTGTCCAAGT	chr12	KCNH3	KCNH3_HUMAN	ACA	T	KCNH3_T283	0.0010074	0.31132
ACAAACAAATTATGACCGT	chr8	ASAH1	ASAH1_HUMAN	ACA	T	ASAH1_T319	0.0010085	0.31132
ACAAACAAATTATGACCGT	chr8	ASAH1	ASAH1_HUMAN	ACA	T	ASAH1_T335	0.0010085	0.31132
GAGAGTGAGGGCGAGAAGGA	chr16	CCNF	CCNF_HUMAN	AGT	S	CCNF_S621	0.0010087	0.31132
GGGGACACTCTGTGACTAT	chr10	ZSWIM8	ZSWM8_HUMAN	ACA	T	ZSWIM8_T913	0.0010087	0.31132
GCAGAGCTGCCAGCTGTGC	chr21	PRDM15	PRD15_HUMAN	AGC	S	PRDM15_S1226	0.0010097	0.31132
GCCAGCCAGGAGTGGCGGG	chr3	CPNE9	CPNE9_HUMAN	AGC	S	CPNE9_S47	0.0010097	0.31132
GAGAGCGGCGCGAACCCCGC	chrX	ZXDA	ZXDA_HUMAN	AGC	S	ZXDA_S128	0.0010128	0.312077
GACAGCGAGGTCCACAGCTG	chr15	HERC2	HERC2_HUMAN	AGC	S	HERC2_S728	0.0010142	0.312111
TTCGGCTACTGTCAGCTGGA	chr9	TNC	TENA_HUMAN	ACT	T	TNC_T1727	0.0010142	0.312111
TACACAGTGGTCAAGCGAG	chrX	USP9X	USP9X_HUMAN	AGT	S	USP9X_S1872	0.001015	0.312159
GCCAGCCACCAGGTAGCAGTG	chr7	TRRAP	TRRAP_HUMAN	AGC	S	TRRAP_S3630	0.0010158	0.312206
AATACGTTCAGTCCCAGCA	chr17	SMARCD2	SMRD2_HUMAN	ACG	T	SMARCD2_T201	0.0010171	0.312354
TGACACAACATATGTGCCA	chr15	LCMT2	TYW4_HUMAN	ACA	T	LCMT2_T631	0.0010178	0.312354
CTTCAGCCGCATGAGTGAG	chr16	CORO1A	COR1A_HUMAN	AGC	S	CORO1A_S240	0.0010193	0.312354
TGGAACAGTCACCTCGTAC	chr19	CIC	CIC_HUMAN	ACA	T	CIC_T1028	0.0010196	0.312354
GCTGTGTACCGTGCACTGTC	chr17	PLEKHH3	PKHH3_HUMAN	ACC	T	PLEKHH3_T407	0.0010203	0.312354
GGCTGTGACTTTCACCCAGG	chr19	ZNF805	ZN805_HUMAN	ACT	T	ZNF805_T21	0.0010203	0.312354
CGAGGTCAGCCCCAAACTAC	chr1	RNF115	RN115_HUMAN	AGC	S	RNF115_S30	0.0010208	0.312354
GAGAGTCACGCAAATGACT	chr2	DNER	DNER_HUMAN	AGT	S	DNER_S312	0.0010226	0.312707
GGAACAACTGAATTTGCAAGT	chr2	CLIP4	CLIP4_HUMAN	ACA	T	CLIP4_T304	0.0010258	0.313095
GAGAATGAGTGTAATTGTTC	chr3	ATP11B	AT11B_HUMAN	AGT	S	ATP11B_S580	0.0010277	0.313095
GGATATGAAGCAGTGAAGG	chr10	CYP2C18	CP2CI_HUMAN	TAT	Y	CYP2C18_Y80	0.0010277	0.313095
GAAGACCACCTTGGCAATGC	chr19	NLRP13	NAL13_HUMAN	ACC	T	NLRP13_T243	0.001028	0.313095
GGGCCCTATGCCAAGGAGTC	chr1	CHIA	CHIA_HUMAN	TAT	Y	CHIA_Y294	0.0010301	0.313095
AAATGCAACTATTGTGTTTC	chr12	SLC15A5	S15A5_HUMAN	ACT	T	SLC15A5_T205	0.0010303	0.313095
CCTTTATGGTAAGTGGATA	chr12	CELA1	CELA1_HUMAN	TAT	Y	CELA1_Y5	0.0010306	0.313095
ATACACCCAGCTCTGGAAC	chr1	TNFRSF1B	TNR1B_HUMAN	ACC	T	TNFRSF1B_T84	0.0010316	0.313095
CTGAGCCAGAAAGCTGAGC	chr20	SPATA25	SPT25_HUMAN	AGC	S	SPATA25_S48	0.0010316	0.313095
AGAACACTACAGGTGAGTA	chr10	EPC1	EPC1_HUMAN	ACA	T	EPC1_T642	0.0010324	0.313095
TTCACAAGACTTGGACAGGT	chr1	RER1	RER1_HUMAN	ACA	T	RER1_T23	0.0010324	0.313095
GGCAGCATCAGTGGGCCCA	chr15	SLC12A1	S12A1_HUMAN	AGC	S	SLC12A1_S120	0.0010344	0.313095
CTCCACCGGCTGGAGCTGC	chr13	HS6ST3	H6ST3_HUMAN	ACC	T	HS6ST3_T202	0.0010352	0.313095
CTCCACCGGCTGGAGCTGC	chr2	HS6ST1	H6ST1_HUMAN	ACC	T	HS6ST1_T143	0.0010352	0.313095
AGTATCAGAGGCAGCAGCTCC	chr12	SMARCC2	SMRC2_HUMAN	TAT	Y	SMARCC2_Y922	0.0010366	0.313095
CACTACAAAAAGCTGGCCG	chr17	UBTF	UBF1_HUMAN	TAC	Y	UBTF_Y615	0.0010373	0.313095
GGGGACCCCCAGGCACTCC	chr11	B4GALNT4	B4GN4_HUMAN	ACC	T	B4GALNT4_T487	0.0010373	0.313095
TTCACTAACTATAACTGGC	chr17	ENGASE	ENASE_HUMAN	ACT	T	ENGASE_T302	0.0010388	0.313095
GCAAGTGCCTGGAAGAAAT	chr14	CHD8	CHD8_HUMAN	AGT	S	CHD8_S794	0.0010408	0.313095
GCTATGCCAAATATCGTTAC	chr6	PAQR8	PAQR8_HUMAN	TAT	Y	PAQR8_Y196	0.0010408	0.313095
TGGACGACGCTGAAGGGGC	chr19	MEGF8	MEGF8_HUMAN	ACG	T	MEGF8_T434	0.0010408	0.313095
GCCACCCTGAGCCCTAGAA	chr16	TMEM219	TM219_HUMAN	ACC	T	TMEM219_T169	0.0010409	0.313095
CCAGCCCACCAGCCTTGCCC	chr19	MBOAT7	MBOA7_HUMAN	ACC	T	MBOAT7_T462	0.0010413	0.313095
GGGCAGCTACATCTATGAC	chr14	CRIP2	CRIP2_HUMAN	AGC	S	CRIP2_S74	0.0010431	0.313095
GGGCAGCTACATCTATGAC	chr14	CRIP2	CRIP2_HUMAN	AGC	S	CRIP2_S195	0.0010431	0.313095
GGCACTGTGCTTGCCGCCC	chr16	E4F1	E4F1_HUMAN	ACT	T	E4F1_T735	0.0010437	0.313095
CCAGCACAGCAGGAGAGGA	chr11	RNF214	RN214_HUMAN	ACA	T	RNF214_T115	0.0010452	0.313095
AAGTACCTAGATAGGGAGT	chr15	WDR93	WDR93_HUMAN	TAC	Y	WDR93_Y340	0.0010461	0.313095
AAGTCACCATCGCACAGGG	chr6	HIST1H2AJ	H2A1J_HUMAN	ACC	T	HIST1H2AJ_T102	0.0010474	0.313095
AATACTTAGATGAACCTTTC	chr3	SCN10A	SCNAA_HUMAN	TAC	Y	SCN10A_Y600	0.0010489	0.313095
ACATTACAGGACATATCAC	chr10	SLC25A28	MFRN2_HUMAN	ACA	T	SLC25A28_T302	0.0010489	0.313095
CAGCATGAGTCAGCAGCGGC	chr2	E2F6	E2F6_HUMAN	AGT	S	E2F6_S2	0.0010489	0.313095
GACAACTATGGTGCAGGCC	chr1	PRAMEF12	PRA12_HUMAN	ACT	T	PRAMEF12_T54	0.0010489	0.313095
AATACCAGGGCCCTTGTGGC	chr12	MVK	KIME_HUMAN	ACC	T	MVK_T243	0.0010517	0.313095
AATTTCTACCAGAACACTGT	chr1	RNASEL	RN5A_HUMAN	TAC	Y	RNASEL_Y655	0.0010529	0.313095
AAATATGCCCACTTGAATA	chr1	KHDRBS1	KHDR1_HUMAN	TAT	Y	KHDRBS1_Y220	0.0010531	0.313095
GTCAGCTTGCGCTACAGCG	chr1	ADAMTS4	ATS4_HUMAN	AGC	S	ADAMTS4_S758	0.0010539	0.313095
CTCACCTTTCATAAAATGG	chrX	CYBB	CY24B_HUMAN	ACC	T	CYBB_T99	0.0010556	0.313095
CTCCAGCTCAGGCCGGGCC	chr17	MLLT6	AF17_HUMAN	AGC	S	MLLT6_S415	0.001056	0.313095
AATATCCTGGCGAGATCAGG	chr11	SLC6A5	SC6A5_HUMAN	TAT	Y	SLC6A5_Y388	0.0010571	0.313095
TCCCAACAACCTTTGAGAA	chr3	APOD	APOD_HUMAN	ACA	T	APOD_T54	0.0010571	0.313095
GAGCACCAGTGGTTTCTGCC	chr12	KRT77	K2C1B_HUMAN	AGT	S	KRT77_S80	0.0010582	0.313095
CTCAGGAAGTACTGATGGCC	chr17	FBXW10	FBW10_HUMAN	AGT	S	FBXW10_S591	0.0010597	0.313095
AAGACCTGCGGCAGCGGGG	chr11	TECTA	TECTA_HUMAN	ACC	T	TECTA_T689	0.0010619	0.313095
GCGCAGCTCTGGGACGCCG	chr10	FUT11	FUT11_HUMAN	AGC	S	FUT11_S61	0.0010619	0.313095
AAGACCCCTGAGGAGAGGTGA	chr11	TNKS1BP1	TB182_HUMAN	ACC	T	TNKS1BP1_T239	0.001062	0.313095
ATTCCGCAGCAGCAGCAATT	chr8	BMP1	BMP1_HUMAN	AGC	S	BMP1_S418	0.001062	0.313095
AGCTAGCACTGTGGTCAAAG	chr5	PLCXD3	PLCX3_HUMAN	ACT	T	PLCXD3_T255	0.0010625	0.313095
GATACTGCAAAAAGGAAATCT	chr10	SORBS1	SRBS1_HUMAN	ACT	T	SORBS1_T808	0.0010644	0.313095
GATACTGCAAAAAGGAAATCT	chr10	SORBS1	SRBS1_HUMAN	ACT	T	SORBS1_T786	0.0010644	0.313095
GCATCACACTGTAGATCTCC	chrX	KDM6A	KDM6A_HUMAN	ACT	T	KDM6A_T255	0.0010644	0.313095
GTTACCAGGCCCTGGATGG	chr11	CAPN5	CAN5_HUMAN	TAC	Y	CAPN5_Y174	0.0010644	0.313095
TCAGTTAACATCACTTCCCT	chr10	SHOC2	SHOC2_HUMAN	ACA	T	SHOC2_T392	0.0010644	0.313095
GCCACTGAGGGCAACAACGGG	chr19	ADGRL1	AGRL1_HUMAN	ACT	T	ADGRL1_T283	0.0010647	0.313095
AGGGCAGCAAAGGCGATGG	chr2	MARCO	MARCO_HUMAN	AGC	S	MARCO_S230	0.0010648	0.313095
TCCACAGCTCCATAAACCA	chr1	VSIG8	VSIG8_HUMAN	AGC	S	VSIG8_S213	0.0010648	0.313095
GGTACTTCCTATTGAAGACAG	chr3	QRICH1	QRIC1_HUMAN	TAC	Y	QRICH1_Y633	0.0010669	0.313095
CACCGCCACGCTCCATGCCG	chr4	GPR78	GPR78_HUMAN	ACG	T	GPR78_T175	0.001068	0.313095
GAATATGTCTATACCCATT	chr2	THADA	THADA_HUMAN	TAT	Y	THADA_Y395	0.0010693	0.313095
CTTACCAGGGTGCCCAGGGA	chr4	STOX2	STOX2_HUMAN	ACC	T	STOX2_T404	0.0010701	0.313095
TACACCATGCCCCCTCTGT	chr19	ODF3L2	OD3L2_HUMAN	ACC	T	ODF3L2_T165	0.0010701	0.313095
CCCACAAGTCCAGTGACAAG	chr13	ATP11A	AT11A_HUMAN	ACA	T	ATP11A_T91	0.0010713	0.313095
GACACACAGCCTGAGCAGC	chr22	AIFM3	AIFM3_HUMAN	ACA	T	AIFM3_T244	0.0010719	0.313095
TTCAACCCCAGGGGACCAG	chr11	MAML2	MAML2_HUMAN	ACC	T	MAML2_T160	0.0010719	0.313095
GGCTACAACAGGTGCCCTG	chr13	SPATA13	SPT13_HUMAN	TAC	Y	SPATA13_Y596	0.0010733	0.313095
AGCAGCCTGTACAGCGAGGA	chr6	UNC93A	UN93A_HUMAN	AGC	S	UNC93A_S31	0.001074	0.313095
CACCCACCTATAGCACCAC	chr2	PAX3	PAX3_HUMAN	ACC	T	PAX3_T452	0.0010762	0.313095
CGGTCACCAGTGGCCTGCC	chrX	BCOR	BCOR_HUMAN	ACC	T	BCOR_T322	0.0010762	0.313095
CGTGGCCAGTCTGCTGAGCG	chr11	ARAP1	ARAP1_HUMAN	AGT	S	ARAP1_S265	0.0010762	0.313095
GGGACCCCTCCCTGCCAGAT	chr4	SH3TC1	S3TC1_HUMAN	ACC	T	SH3TC1_T72	0.0010762	0.313095
CCCAGCTCAGTGGAAAACAGT	chr3	RARB	RARB_HUMAN	AGC	S	RARB_S388	0.0010766	0.313095
CCCAGCTCAGTGGAAAACAGT	chr3	RARB	RARB_HUMAN	AGC	S	RARB_S441	0.0010766	0.313095
TGCACAGTGACATGTGGCCA	chr9	ADAMTSL1	ATL1_HUMAN	ACA	T	ADAMTSL1_T449	0.0010809	0.313095
CAATTATGTGAGGAAGTCG	chr15	FURIN	FURIN_HUMAN	TAT	Y	FURIN_Y167	0.001082	0.313095
CAGTACAAGTGCATCCCAG	chr8	DUSP4	DUS4_HUMAN	TAC	Y	DUSP4_Y242	0.001082	0.313095
CTATATCCTTCCATCATTC	chrX	POLA1	DPOLA_HUMAN	TAT	Y	POLA1_Y865	0.001082	0.313095
GGAAATGACCAGTACTGGGG	chr2	CAD	PYR1_HUMAN	ACC	T	CAD_T1283	0.001082	0.313095
GCTGAAGACCAAGAAGTACC	chr7	TNRC18	TNC18_HUMAN	ACC	T	TNRC18_T2935	0.0010823	0.313095
GGATAGCCTGGTCGGCCCC	chr21	DNMT3L	DNM3L_HUMAN	AGC	S	DNMT3L_S124	0.0010823	0.313095
AACACTGTGGTGCTGCCCCAG	chr16	TXNDC11	TXD11_HUMAN	ACT	T	TXNDC11_T453	0.0010848	0.313095
CAAACTCAGAGATCAATTA	chr3	ACAP2	ACAP2_HUMAN	ACT	T	ACAP2_T101	0.0010848	0.313095
GCCAGTTTCAGCAGCCTTTC	chr12	TMEM132C	T132C_HUMAN	AGT	S	TMEM132C_S391	0.0010854	0.313095
GCTGGAGAGCGAGTATGAGC	chr7	MUC3A	MUC3A_HUMAN	AGC	S	MUC3A_S3100	0.0010854	0.313095
GGCAGTGAAGCAGGGGGAGG	chr14	ZFHX2	ZFHX2_HUMAN	AGT	S	ZFHX2_S1844	0.0010854	0.313095
GGCAGCGTGGGCTTCATCT	chr3	RFT1	RFT1_HUMAN	AGC	S	RFT1_S428	0.0010885	0.313095
GGTAGCAACAGCGATTGGAA	chr4	UGDH	UGDH_HUMAN	ACA	T	UGDH_T253	0.0010902	0.313095
TACCCACATGGAAAGATGG	chr20	CHD6	CHD6_HUMAN	ACA	T	CHD6_T1514	0.0010902	0.313095
TGTATGCAGGAGGCCCATC	chr5	DOK3	DOK3_HUMAN	TAT	Y	DOK3_Y89	0.0010902	0.313095
CACGCCCACCACCACAGTCG	chr19	VSTM2B	VTM2B_HUMAN	ACC	T	VSTM2B_T228	0.0010912	0.313095
CTCACCATGCAGCAGCCCCT	chr8	TOX	TOX_HUMAN	ACC	T	TOX_T440	0.0010912	0.313095
TGCACACTTTCATACAAAC	chr1	FAM76A	FA76A_HUMAN	ACA	T	FAM76A_T129	0.0010912	0.313095
CGCAGCAGTGGCCCAGCCTC	chr20	DLGAP4	DLGP4_HUMAN	AGC	S	DLGAP4_S220	0.0010923	0.313095
AATACTGCCCGGATCAGAC	chr19	TULP2	TULP2_HUMAN	ACT	T	TULP2_T380	0.0010928	0.313095
ACAAGCCACAACCAGTGTC	chr12	CLIP1	CLIP1_HUMAN	AGC	S	CLIP1_S1018	0.0010931	0.313095
CAGAGACTGGCTCTTTGGA	chr15	SECISBP2L	SBP2L_HUMAN	ACT	T	SECISBP2L_T961	0.0010931	0.313095
GGCGACCCTGTGGGAGGCC	chr5	PCDHGA2	PCDG2_HUMAN	ACC	T	PCDHGA2_T22	0.0010945	0.313095
GGGCTACTATTCTCGTGGC	chr1	MUTYH	MUTYH_HUMAN	TAC	Y	MUTYH_Y176	0.0010945	0.313095
ATTACTTATCCTCTGGGAC	chrX	APOOL	MIC27_HUMAN	ACT	T	APOOL_T139	0.0010949	0.313095
GGGCCAGACCATTGAGCGCA	chr19	HNRNPM	HNRPM_HUMAN	ACC	T	HNRNPM_T507	0.0010963	0.313095
CGAGAGCAACCGTGACCGC	chr19	SF3A2	SF3A2_HUMAN	AGC	S	SF3A2_S22	0.0010971	0.313095
TGTCTAGCCCAGAGGGTAC	chr5	PPIP5K2	VIP2_HUMAN	AGC	S	PPIP5K2_S983	0.0010993	0.313095
AGGAGCCACAAACTTCCCAG	chr10	YME1L1	YMEL1_HUMAN	ACA	T	YME1L1_T482	0.0011002	0.313095
GCTACCTACAAGCTGTCCA	chrX	PORCN	PORCN_HUMAN	TAC	Y	PORCN_Y176	0.0011002	0.313095
GCCCACTCATAAGGAGGCC	chr1	ORC1	ORC1_HUMAN	ACT	T	ORC1_T641	0.0011014	0.313095
GTGTATGGGGGTCGAAGCG	chr15	LCMT2	TYW4_HUMAN	TAT	Y	LCMT2_Y498	0.0011021	0.313095
AAAGTCCAGCAGGAAGAAAG	chr16	SPATA33	SPT33_HUMAN	AGC	S	SPATA33_S79	0.0011024	0.313095
GACCACCCAGAACAAACTC	chr10	NDST2	NDST2_HUMAN	ACC	T	NDST2_T340	0.0011036	0.313095
GGGAGGCACTGAAGCCAGTG	chr16	HYDIN	HYDIN_HUMAN	ACT	T	HYDIN_T4983	0.0011037	0.313095
TTGGTACCCGTACAATGAG	chr9	ZBTB34	ZBT34_HUMAN	TAC	Y	ZBTB34_Y366	0.0011037	0.313095
CTGATGTACGCCTGCGCTGC	chr11	ABTB2	ABTB2_HUMAN	TAC	Y	ABTB2_Y528	0.0011054	0.313095
GATTATATCCGTTCCTGCC	chr7	GIGYF1	GGYF1_HUMAN	TAT	Y	GIGYF1_Y940	0.0011055	0.313095
GCCACGTATATGGTGAGGC	chr9	WNK2	WNK2_HUMAN	ACG	T	WNK2_T1230	0.0011055	0.313095
GGCTAAGCCAGAGTTCTCA	chr17	KAT7	KAT7_HUMAN	AGC	S	KAT7_S50	0.0011055	0.313095
GGGACCAAGCGAAAGGGCT	chr10	ZSWIM8	ZSWM8_HUMAN	ACC	T	ZSWIM8_T547	0.0011055	0.313095
GTCGGAGTCTTGTTGGCCT	chr12	KRT2	K22E_HUMAN	AGT	S	KRT2_S62	0.0011055	0.313095
TACTACTGTGACCATGAGC	chr17	ADAM11	ADA11_HUMAN	TAC	Y	ADAM11_Y534	0.0011055	0.313095
TGAGCAGCGTGCTGGACAC	chr22	MICAL3	MICA3_HUMAN	AGC	S	MICAL3_S921	0.0011058	0.313095
GCGACGGAGGAGGGGGACC	chr17	PPM1E	PPM1E_HUMAN	ACG	T	PPM1E_T76	0.0011079	0.313095
AATACGAGGCAGACAGTGGAG	chr2	C2orf68	CB068_HUMAN	TAC	Y	C2orf68_Y112	0.0011081	0.313095
CACCAGCCTCATTATATCT	chr6	ROS1	ROS1_HUMAN	AGC	S	ROS1_S1573	0.0011087	0.313095
GCTGACCAATGAACGGGAG	chr12	NFE2	NFE2_HUMAN	ACC	T	NFE2_T302	0.0011087	0.313095
GTCAGCTACAAGAAGACTCTC	chr2	LPIN1	LPIN1_HUMAN	AGC	S	LPIN1_S623	0.0011087	0.313095
GCCACAAAGCGGGCACAGGCC	chr3	RAB7A	RAB7A_HUMAN	ACA	T	RAB7A_T136	0.0011101	0.313095
TTTGAATACGGAGGATCTGA	chr2	RBKS	RBSK_HUMAN	ACG	T	RBKS_T133	0.0011113	0.313095
ATATCACCCAACGCCAGGT	chr17	COASY	COASY_HUMAN	ACC	T	COASY_T541	0.0011117	0.313095
CCCCTGCACTTGGAAGGGGA	chr11	OTOG	OTOG_HUMAN	ACT	T	OTOG_T949	0.0011117	0.313095
TATACAGAAATACTACTTT	chr15	GTF2A2	T2AG_HUMAN	TAC	Y	GTF2A2_Y6	0.0011122	0.313095
TCCCCTGAGCGGGCTCCTGA	chrX	MAGEB17	MAGBH_HUMAN	AGC	S	MAGEB17_S199	0.0011142	0.313095
CTCACTGTGAAGAAGAAGGCA	chr12	PPM1H	PPM1H_HUMAN	ACT	T	PPM1H_T102	0.0011144	0.313095
TGCAGCCCCCCAATCATCCA	chr8	NRBP2	NRBP2_HUMAN	AGC	S	NRBP2_S168	0.0011149	0.313095
GTATTCTACATTACGGTGGT	chrX	ADGRG2	AGRG2_HUMAN	TAC	Y	ADGRG2_Y787	0.0011166	0.313095
GGGAGTGGCTGCTGCCCTGGC	chr11	VWCE	VWCE_HUMAN	AGT	S	VWCE_S51	0.0011185	0.313095
CACTTATGAACTGAAGAAC	chr15	TRPM7	TRPM7_HUMAN	TAT	Y	TRPM7_Y711	0.0011187	0.313095
TTCACAGATATCACAATCTT	chr7	MGAM2	MGAL_HUMAN	ACA	T	MGAM2_T849	0.0011209	0.313095
ACCCACGGGCCACACCCTG	chr19	ASNA1	ASNA_HUMAN	ACG	T	ASNA1_T170	0.0011217	0.313095
GGTCAAGACAAATAAACCTG	chr17	C17orf47	CQ047_HUMAN	ACA	T	C17orf47_T4	0.001123	0.313095
CGCACAGGTGAGGCCCCGC	chr22	TUBGCP6	GCP6_HUMAN	ACA	T	TUBGCP6_T1651	0.0011238	0.313095
GGAGACACCAGCCGGGGCC	chr12	ESPL1	ESPL1_HUMAN	ACA	T	ESPL1_T618	0.0011252	0.313095
CCCAGCCTGAAGCAGGCTC	chr16	CPPED1	CPPED_HUMAN	AGC	S	CPPED1_S176	0.0011261	0.313095
CTGAGTTGCCGATTCGGCC	chr15	TICRR	TICRR_HUMAN	AGT	S	TICRR_S35	0.0011261	0.313095
GAAACCCAGGCCAGACTAG	chr3	TMCC1	TMCC1_HUMAN	ACC	T	TMCC1_T358	0.0011261	0.313095
GAAACCCAGGCCAGACTAG	chr3	TMCC1	TMCC1_HUMAN	ACC	T	TMCC1_T472	0.0011261	0.313095
GAAACCTTTGCCCAGAAGA	chr19	DHPS	DHYS_HUMAN	ACC	T	DHPS_T354	0.0011261	0.313095
GATCTCTATGCTGACCCGGA	chr13	AMER2	AMER2_HUMAN	TAT	Y	AMER2_Y559	0.0011261	0.313095
CGACAGCACCTGCCACTGG	chr8	XKR5	XKR5_HUMAN	AGC	S	XKR5_S233	0.0011274	0.313095
CTGCACGGGCAAGGTGGAG	chr15	THSD4	THSD4_HUMAN	ACG	T	THSD4_T851	0.0011292	0.313095
GCTGGTCACTCTGCTCGGCC	chr1	CYB5R1	NB5R1_HUMAN	ACT	T	CYB5R1_T19	0.0011295	0.313095
AGAGCAGCTTCCTCATCGA	chr2	ASTL	ASTL_HUMAN	AGC	S	ASTL_S71	0.0011298	0.313095
CAGACCCACACGATGTTCC	chr7	PARP12	PAR12_HUMAN	ACC	T	PARP12_T614	0.0011298	0.313095
AGGACGGGCAAGTGAGTAG	chr17	NLE1	NLE1_HUMAN	ACG	T	NLE1_T403	0.0011313	0.313095
ATAAGCAGCATCAGCCAACC	chr8	ANGPT2	ANGP2_HUMAN	AGC	S	ANGPT2_S414	0.0011313	0.313095
CCTCTGCACCTCTGAGAGCA	chr5	STK10	STK10_HUMAN	ACC	T	STK10_T492	0.0011313	0.313095
GTGGACCACAGTCATCGAG	chr19	AKT2	AKT2_HUMAN	ACC	T	AKT2_T81	0.0011313	0.313095
TGTACGTGCCCGCGCTGGGC	chr22	PANX2	PANX2_HUMAN	TAC	Y	PANX2_Y136	0.0011317	0.313095
GCTCCTCACAGTCCCCGTCG	chr12	SLC8B1	NCLX_HUMAN	ACA	T	SLC8B1_T341	0.0011318	0.313095
TATACAGCCCAGATGGTGG	chr17	LLGL1	L2GL1_HUMAN	ACA	T	LLGL1_T526	0.0011318	0.313095
GTCAGCTATGTGCCTATCAC	chr3	BAP1	BAP1_HUMAN	TAT	Y	BAP1_Y173	0.0011338	0.313095
GTCAGCTATGTGCCTATCAC	chr3	BAP1	BAP1_HUMAN	AGC	S	BAP1_S172	0.0011338	0.313095
CGCACTCAAGCCATATGCAG	chr17	MYH4	MYH4_HUMAN	ACT	T	MYH4_T792	0.0011347	0.313095
TAGGAACTGAAGAGGAGTT	chr4	WDFY3	WDFY3_HUMAN	ACT	T	WDFY3_T1618	0.0011347	0.313095
TTCACGGTCCACCCAAATCT	chr2	KIDINS220	KDIS_HUMAN	ACG	T	KIDINS220_T519	0.0011347	0.313095
CCCTACCTGGCCGTGCTGG	chr3	ADCY5	ADCY5_HUMAN	TAC	Y	ADCY5_Y270	0.0011365	0.313095
TGGCAACAATAAGGCAGAA	chr3	TBC1D5	TBCD5_HUMAN	ACA	T	TBC1D5_T71	0.0011365	0.313095
AAACCAGCCCTAACCCCCC	chr15	MAP1A	MAP1A_HUMAN	AGC	S	MAP1A_S2366	0.0011374	0.313095
CTGATACTTCCAAAGCTCC	chr4	ANKRD17	ANR17_HUMAN	ACT	T	ANKRD17_T2302	0.0011374	0.313095
GCCACGGACCTGTGGCTGG	chr20	XKR7	XKR7_HUMAN	ACG	T	XKR7_T73	0.0011374	0.313095
GGTGGCTATGGAGGAGATCG	chr17	TAF15	RBP56_HUMAN	TAT	Y	TAF15_Y479	0.0011374	0.313095
CAGAGTGCTATGAAATACA	chr6	ROS1	ROS1_HUMAN	AGT	S	ROS1_S641	0.0011382	0.313095
CAAATCTACTAAGCAGAGTA	chr20	ARFGEF2	BIG2_HUMAN	ACT	T	ARFGEF2_T842	0.0011411	0.313095
ACCTATGGAGTTGTGTATA	chr10	CDK1	CDK1_HUMAN	TAT	Y	CDK1_Y15	0.0011414	0.313095
GAAGCTGACGCGGCTGCTGC	chr1	KIF17	KIF17_HUMAN	ACG	T	KIF17_T293	0.0011414	0.313095
CCTTACCCAGAACCCAGAC	chr6	C6orf47	CF047_HUMAN	TAC	Y	C6orf47_Y26	0.001142	0.313095
CTGAGCCGGTACCTGACGC	chr15	CYFIP1	CYFP1_HUMAN	AGC	S	CYFIP1_S813	0.001142	0.313095
GATACAGACAGATTATTAGAT	chr1	USP24	UBP24_HUMAN	ACA	T	USP24_T429	0.001142	0.313095
GCTGCACGCCCATCCCTGG	chr16	PKD1	PKD1_HUMAN	ACG	T	PKD1_T1589	0.001142	0.313095
GCTGTCTATCCCAAGCACTC	chr2	GALM	GALM_HUMAN	TAT	Y	GALM_Y298	0.001142	0.313095
TCCAGCCTCATGGCGCTGC	chr14	PTGDR	PD2R_HUMAN	AGC	S	PTGDR_S205	0.001142	0.313095
CCTACCTCAAGTTGGCCTCC	chr1	LAPTM5	LAPM5_HUMAN	TAC	Y	LAPTM5_Y120	0.001143	0.313095
CTCAGCGACGTGCGCGTGCGC	chr3	PRRT3	PRRT3_HUMAN	AGC	S	PRRT3_S876	0.001143	0.313095
AACGCAGAGCGCCAGGGCAG	chr2	PNO1	PNO1_HUMAN	AGC	S	PNO1_S9	0.0011448	0.313095
CCTGAAGACCCAGGCAGCGG	chr19	CPT1C	CPT1C_HUMAN	ACC	T	CPT1C_T399	0.0011457	0.313095
GCTGGCCACGGCGCGCTCCA	chr19	RASIP1	RAIN_HUMAN	ACG	T	RASIP1_T167	0.0011457	0.313095
CCCACACCGAGCCCAGCCCC	chr22	TAB1	TAB1_HUMAN	ACA	T	TAB1_T376	0.0011479	0.313095
CTGGACCTGGACCAACTCC	chr16	GALNS	GALNS_HUMAN	ACC	T	GALNS_T404	0.0011479	0.313095
CAGAGCAAACAGAAAAAAG	chr11	KMT2A	KMT2A_HUMAN	AGC	S	KMT2A_S1342	0.0011484	0.313095
GGTGTCCAGCATCAACCAGG	chr8	CHRAC1	CHRC1_HUMAN	AGC	S	CHRAC1_S36	0.0011484	0.313095
GTTTGCCAGTGTGGCCTGCG	chr17	LLGL1	L2GL1_HUMAN	AGT	S	LLGL1_S867	0.0011484	0.313095
TACAGTAATGACAGTGCGAAC	chr15	MFGE8	MFGM_HUMAN	AGT	S	MFGE8_S324	0.0011484	0.313095
GCCAGCCACTGTGAGTAGCTC	chr2	SNED1	SNED1_HUMAN	AGC	S	SNED1_S538	0.001149	0.313095
CTGTATGATGACTTTGAAT	chr6	PTPRK	PTPRK_HUMAN	TAT	Y	PTPRK_Y52	0.0011514	0.313095
GAGCGAGACCTTCCACCACC	chr1	VWA5B1	VW5B1_HUMAN	ACC	T	VWA5B1_T850	0.0011514	0.313095
CCCCAACACCAGGCCTGTAG	chr9	ADAMTSL2	ATL2_HUMAN	ACC	T	ADAMTSL2_T724	0.0011533	0.313095
AAGACAGATGAGCTTTGTGT	chr1	RLF	RLF_HUMAN	ACA	T	RLF_T1906	0.0011538	0.313095
ACCTACACCCTGTCCTTGC	chr6	NFKBIE	IKBE_HUMAN	TAC	Y	NFKBIE_Y219	0.0011538	0.313095
ATTACGGAGACCAGGTGGACA	chr17	ELAC2	RNZ2_HUMAN	TAC	Y	ELAC2_Y528	0.0011538	0.313095
CTGGACCAAAGCTGTGTTC	chr11	ATG16L2	A16L2_HUMAN	ACC	T	ATG16L2_T552	0.0011538	0.313095
AACAGCCTGAGACAGAGCA	chr5	KIF4B	KIF4B_HUMAN	AGC	S	KIF4B_S887	0.0011541	0.313095
AGTATGTCATGGATGACACG	chr12	PTPRB	PTPRB_HUMAN	TAT	Y	PTPRB_Y431	0.0011555	0.313095
CCCCAGTGGGTGCCGGGAC	chr18	FHOD3	FHOD3_HUMAN	AGT	S	FHOD3_S336	0.0011576	0.313095
GACAGTGGGGCTGAAGTGG	chr10	NFKB2	NFKB2_HUMAN	AGT	S	NFKB2_S622	0.0011576	0.313095
GCTACTGTAAACAACCTTC	chr4	RUFY3	RUFY3_HUMAN	ACT	T	RUFY3_T277	0.0011576	0.313095
GCTCACAGAGCCAGATTCC	chr11	TMEM132A	T132A_HUMAN	ACA	T	TMEM132A_T334	0.0011576	0.313095
GGAAGTTCCCTGAGTGATGC	chr3	PHLDB2	PHLB2_HUMAN	AGT	S	PHLDB2_S183	0.0011576	0.313095
GGACGAGAGCGTGGACGACC	chr11	SART1	SNUT1_HUMAN	AGC	S	SART1_S321	0.0011576	0.313095
AAGCCCTACATGACCCAGGA	chr22	KCNJ4	KCNJ4_HUMAN	TAC	Y	KCNJ4_Y227	0.0011598	0.313095
GTTTGACAGGAGGAGTTAA	chr4	GK2	GLPK2_HUMAN	ACA	T	GK2_T187	0.0011624	0.313095
ACATACTCCTAATAACTAT	chr19	ZNF578	ZN578_HUMAN	ACT	T	ZNF578_T204	0.0011626	0.313095
ATAAGTGGAGTCCCTGTGCT	chr6	HLA-DRA	A0A0G2JMH6_HUMAN	AGT	S	HLA-DRA_S4	0.0011626	0.313095
ATAAGTGGAGTCCCTGTGCT	chr6	HLA-DRA	DRA_HUMAN	AGT	S	HLA-DRA_S4	0.0011626	0.313095
GAGGACTGACCCCGGCCCG	chr7	DOCK4	DOCK4_HUMAN	ACT	T	DOCK4_T1950	0.0011626	0.313095
GGAGGTGACAGATGAGGTAC	chr12	HIP1R	HIP1R_HUMAN	ACA	T	HIP1R_T157	0.0011626	0.313095
GGGGAGCAGAGATACCCCT	chr17	MINK1	MINK1_HUMAN	AGC	S	MINK1_S848	0.001163	0.313095
TGCAGCGCCTGCGGCCTCCA	chr7	UPP1	UPP1_HUMAN	AGC	S	UPP1_S259	0.0011657	0.313095
CCCTAGCCCAGAGCACCTC	chr1	PIK3C2B	P3C2B_HUMAN	AGC	S	PIK3C2B_S368	0.0011662	0.313095
CTTATGTGCCTGGTCAGAC	chr9	DMRT1	DMRT1_HUMAN	TAT	Y	DMRT1_Y264	0.0011662	0.313095
TGAGATCACCTCAATGGCCA	chr10	MAT1A	METK1_HUMAN	ACC	T	MAT1A_T72	0.0011662	0.313095
TGGTATGGGGAGCAGGACC	chr22	NIPSNAP1	NIPS1_HUMAN	TAT	Y	NIPSNAP1_Y116	0.0011662	0.313095
GCTACGTGCCGGTGATCACCG	chr10	CYP26A1	CP26A_HUMAN	TAC	Y	CYP26A1_Y152	0.0011663	0.313095
CGTGCTCAGCAGGAAGACAG	chr5	FSTL4	FSTL4_HUMAN	AGC	S	FSTL4_S79	0.0011686	0.313095
CTTGATCACATTCATGGCCC	chr6	MSH5	MSH5_HUMAN	ACA	T	MSH5_T609	0.00117	0.313095
GGAAGCCGGATGATGGCAG	chr5	NLN	NEUL_HUMAN	AGC	S	NLN_S464	0.00117	0.313095
GTCTATGGTGCCAAAACAC	chr8	PKHD1L1	PKHL1_HUMAN	TAT	Y	PKHD1L1_Y2276	0.00117	0.313095
CCTACACATGGTACCAGGAT	chr20	SIGLEC1	SN_HUMAN	TAC	Y	SIGLEC1_Y1119	0.0011706	0.313095
GACAGCAACAAGCAGAACCTG	chr1	DUSP10	DUS10_HUMAN	AGC	S	DUSP10_S378	0.0011727	0.313095
AACTCACCCAAAAGCATTA	chr4	PCDH7	PCDH7_HUMAN	ACC	T	PCDH7_T808	0.0011732	0.313095
AGCTATTCAGGATACATTG	chr2	ABCA12	ABCAC_HUMAN	TAT	Y	ABCA12_Y188	0.0011732	0.313095
CTTCACCAGCATGTTTGCCC	chr22	CACNA1I	CAC1I_HUMAN	AGC	S	CACNA1I_S681	0.0011736	0.313095
GCGCCACGTGCTACGGCAG	chr20	PMEPA1	PMEPA_HUMAN	ACG	T	PMEPA1_T217	0.0011736	0.313095
GGAGTTCACGCGCAGCCGCA	chr19	TNFAIP8L1	TP8L1_HUMAN	ACG	T	TNFAIP8L1_T50	0.0011736	0.313095
AGCTACCCCATGCTCAAGT	chr19	ECSIT	ECSIT_HUMAN	TAC	Y	ECSIT_Y192	0.0011749	0.313095
CTTACATCCTTTAGCAGAT	chr3	SUCNR1	SUCR1_HUMAN	ACA	T	SUCNR1_T318	0.0011763	0.313095
GCTGTACAGGCATCATGGC	chr7	SLC12A9	S12A9_HUMAN	ACA	T	SLC12A9_T279	0.0011763	0.313095
TCCTACGACAAGGTCTCAC	chr5	CLPTM1L	CLP1L_HUMAN	TAC	Y	CLPTM1L_Y241	0.0011771	0.313095
GTGTATTCGTATCGCAGGC	chr1	SLC22A15	S22AF_HUMAN	TAT	Y	SLC22A15_Y499	0.0011792	0.313095
CGTACTATGTCACCGTGGA	chrX	L1CAM	L1CAM_HUMAN	TAC	Y	L1CAM_Y325	0.0011793	0.313095
TCCACAAATGCAGAAGTAAG	chr3	TFDP2	TFDP2_HUMAN	ACA	T	TFDP2_T11	0.0011793	0.313095
TGGCAGCACGAGCAGGTGTG	chr1	DVL1	DVL1_HUMAN	ACG	T	DVL1_T200	0.0011793	0.313095
TGTACACATGGGGAAGACT	chr15	VPS13C	VP13C_HUMAN	ACA	T	VPS13C_T2653	0.0011793	0.313095
GGGCAGTGCAGCAGACGTG	chr1	PPFIA4	LIPA4_HUMAN	AGT	S	PPFIA4_S509	0.0011814	0.313095
CTGACAGACCTCACTATCTC	chr21	C2CD2	C2CD2_HUMAN	ACC	T	C2CD2_T521	0.0011825	0.313095
ATGTTCTACTTCCGAGGCTG	chr6	MTO1	MTO1_HUMAN	TAC	Y	MTO1_Y3	0.0011833	0.313095
CCCTGAGTAAGGAGGACCA	chr11	IGSF9B	TUTLB_HUMAN	AGT	S	IGSF9B_S479	0.0011833	0.313095
TTCACCTGTGGTCTGGCAG	chr13	SLC25A30	KMCP1_HUMAN	ACC	T	SLC25A30_T158	0.0011833	0.313095
TTCACCTGTGGTCTGGCAG	chr13	SLC25A30	KMCP1_HUMAN	ACC	T	SLC25A30_T209	0.0011833	0.313095
AGTATACGGGGAAGAGGCC	chr9	FAM166A	F166A_HUMAN	TAC	Y	FAM166A_Y155	0.0011835	0.313095
GGCACCATCACGCTGATCA	chr14	AP1G2	AP1G2_HUMAN	ACC	T	AP1G2_T195	0.0011853	0.313095
GGCACAGGTAGGGCGGGCGT	chr7	PTPRN2	PTPR2_HUMAN	ACA	T	PTPRN2_T115	0.0011857	0.313095
GGCACAGGTAGGGCGGGCGT	chr7	PTPRN2	PTPR2_HUMAN	ACA	T	PTPRN2_T92	0.0011857	0.313095
ATCACCGCCGCCGTCCTGG	chr13	TMEM255B	T255B_HUMAN	ACC	T	TMEM255B_T213	0.001187	0.313095
TCCAGCCTGGATCGGATAGG	chr12	GLI1	GLI1_HUMAN	AGC	S	GLI1_S608	0.001187	0.313095
TCCAGCCTGGATCGGATAGG	chr12	GLI1	GLI1_HUMAN	AGC	S	GLI1_S480	0.001187	0.313095
GAACTACTAAATCTAATGC	chr4	NFKB1	NFKB1_HUMAN	ACT	T	NFKB1_T424	0.0011879	0.313095
GGCAGCGTCATGGTGATCGG	chr1	BSND	BSND_HUMAN	AGC	S	BSND_S42	0.0011891	0.313095
GTCGGAGCTGGGATCTGGG	chr10	PSD	PSD1_HUMAN	AGC	S	PSD_S126	0.0011891	0.313095
CTCCTACCAGTGTATCTCA	chr12	SCAF11	SCAFB_HUMAN	ACC	T	SCAF11_T1270	0.00119	0.313095
GAAAGACAGCCTGGTGGGAT	chr5	FAT2	FAT2_HUMAN	AGC	S	FAT2_S2648	0.0011902	0.313095
GAGTACCTGTGCATGCGGA	chr20	SYS1	SYS1_HUMAN	TAC	Y	SYS1_Y136	0.0011902	0.313095
GGCTGAAAGCTGCCTGACAC	chr16	ACD	ACD_HUMAN	AGC	S	ACD_S274	0.0011922	0.313451
CTGCAACACCTGGTATGCCG	chr11	MUC5AC	MUC5A_HUMAN	ACC	T	MUC5AC_T884	0.0011943	0.313649
GGCAGTGACGACAGCGAAA	chr19	SLC17A7	VGLU1_HUMAN	AGT	S	SLC17A7_S519	0.0011943	0.313649
CTCTACCACTGGCAAGACC	chr22	ALG12	ALG12_HUMAN	TAC	Y	ALG12_Y47	0.0011949	0.313649
CAGCTACACAAATCTGGAAC	chr2	ABI2	ABI2_HUMAN	ACA	T	ABI2_T24	0.0011965	0.313756
ATGACAGGGAGAACTGGACA	chr18	SERPINB2	PAI2_HUMAN	ACA	T	SERPINB2_T378	0.0011979	0.313756
CGCAGCAAGCGGCATAGGTCT	chr3	FRG2C	FRG2C_HUMAN	AGC	S	FRG2C_S157	0.0011979	0.313756
CGCAGCAAGCGGCATAGGTCT	chr10	FRG2B	FRG2B_HUMAN	AGC	S	FRG2B_S156	0.0011979	0.313756
AGAAAACCCCAGGCCAGGC	chr20	MYLK2	MYLK2_HUMAN	ACC	T	MYLK2_T211	0.0011998	0.313822
GGAAGTGGCAGTCTTGCTGCC	chr5	SOWAHA	SWAHA_HUMAN	AGT	S	SOWAHA_S456	0.0011998	0.313822
CGTACAGATGAAATGTGTG	chr19	ZNF880	ZN880_HUMAN	TAC	Y	ZNF880_Y576	0.0012001	0.313822
CGGTCACTGCCCGAGTGAT	chr10	PDCD11	RRP5_HUMAN	ACT	T	PDCD11_T1089	0.0012017	0.313877
TCTACAGCAGCATTGTCACTG	chr4	PCDH7	PCDH7_HUMAN	TAC	Y	PCDH7_Y948	0.0012017	0.313877
GGCAGCAGGCATGGAAACCG	chr2	R3HDM1	R3HD1_HUMAN	AGC	S	R3HDM1_S958	0.001203	0.313877
GGAGAAAACTTACATGGGAG	chr2	MGAT4A	MGT4A_HUMAN	ACT	T	MGAT4A_T411	0.0012052	0.313877
GCCACTGACCTGGATGCCG	chr2	ERCC3	ERCC3_HUMAN	ACT	T	ERCC3_T720	0.0012068	0.313877
GACTTACGAAGAGGTGGCC	chr17	MPP3	MPP3_HUMAN	TAC	Y	MPP3_Y371	0.0012073	0.313877
AGGACCCTATCAGGGTCCCC	chrX	MAGEC3	MAGC3_HUMAN	ACC	T	MAGEC3_T90	0.0012085	0.313877
ACTATGCAGTACCCACTCCT	chr17	C17orf47	CQ047_HUMAN	TAT	Y	C17orf47_Y80	0.0012103	0.313877
GGTCACCATTCCACGGGAG	chr16	PKD1	PKD1_HUMAN	ACC	T	PKD1_T2324	0.0012103	0.313877
AAATGACACAACAAGTTAC	chr8	WRN	WRN_HUMAN	ACA	T	WRN_T777	0.0012106	0.313877
GCTACGTTCTGTCCAAGGTC	chr11	MUC5B	MUC5B_HUMAN	TAC	Y	MUC5B_Y449	0.0012106	0.313877
GAACAGTAGGATCCTTGCT	chr6	CAP2	CAP2_HUMAN	AGT	S	CAP2_S64	0.0012114	0.313877
GGACAACTGACTCCACTTC	chr11	CEP126	CE126_HUMAN	ACT	T	CEP126_T395	0.0012114	0.313877
TACAGCGACTTCCGGTATT	chr1	HCN3	HCN3_HUMAN	AGC	S	HCN3_S90	0.0012114	0.313877
GCTGAGTGGAGAGCTGTCG	chr20	NINL	NINL_HUMAN	AGT	S	NINL_S742	0.0012135	0.313877
AATACATCAGCGAGAGTCC	chr21	HSF2BP	HSF2B_HUMAN	TAC	Y	HSF2BP_Y249	0.0012138	0.313877
GTCACTGGAGCTTCTAGTG	chr2	WDR33	WDR33_HUMAN	ACT	T	WDR33_T136	0.001216	0.313877
CACAGTCTGGGTGAGAGCCA	chr8	GPT	ALAT1_HUMAN	AGT	S	GPT_S119	0.0012165	0.313877
GCCTCCTATGCTTGCATCCT	chr5	OR2V1	OR2V1_HUMAN	TAT	Y	OR2V1_Y219	0.0012165	0.313877
GGTCAGCGTCAAGTACCGT	chr3	FLNB	FLNB_HUMAN	AGC	S	FLNB_S2168	0.0012165	0.313877
TCCCTACAACTGGCCCGTG	chr19	CLEC11A	CLC11_HUMAN	TAC	Y	CLEC11A_Y234	0.0012165	0.313877
CAGAGCTCGCCGGGCCCCAAG	chr5	TRIO	TRIO_HUMAN	AGC	S	TRIO_S1762	0.001218	0.313877
GAACAGCATCGAGGTGGCC	chr14	PTPN21	PTN21_HUMAN	AGC	S	PTPN21_S637	0.0012181	0.313877
AATATACAAGGTGGGTTTA	chr2	PTPN4	PTN4_HUMAN	TAT	Y	PTPN4_Y121	0.0012196	0.313877
AATATACAAGGTGGGTTTA	chr2	PTPN4	PTN4_HUMAN	ACA	T	PTPN4_T122	0.0012196	0.313877
CTGACGGGCAACCTGAGCG	chr9	LRRC8A	LRC8A_HUMAN	ACG	T	LRRC8A_T524	0.0012196	0.313877
GCCCGATACTACGAGGAGAA	chr16	IFT140	IF140_HUMAN	TAC	Y	IFT140_Y1073	0.0012196	0.313877
TCACAGCAGCATCCGCTCTC	chr17	KIAA0100	K0100_HUMAN	AGC	S	KIAA0100_S654	0.0012203	0.313877
CCTGTCCAGCTCATCCTCAG	chr4	DOK7	DOK7_HUMAN	AGC	S	DOK7_S265	0.0012206	0.313877
CTGAAATACGGGAAGGAGCT	chr15	SH3GL3	SH3G3_HUMAN	TAC	Y	SH3GL3_Y100	0.0012206	0.313877
GTCACCAGGGCCATCAGCAA	chr11	OSBPL5	OSBL5_HUMAN	ACC	T	OSBPL5_T655	0.0012222	0.313877
AGAACTCACTGTCCTGATT	chr5	CLK4	CLK4_HUMAN	ACT	T	CLK4_T7	0.0012224	0.313877
CACCGTCAGCAACGCAGGTG	chr16	MMP25	MMP25_HUMAN	AGC	S	MMP25_S470	0.001223	0.313877
TCCAGCAGCGCCAGCTTCC	chr16	PKD1	PKD1_HUMAN	AGC	S	PKD1_S3591	0.0012246	0.313877
TCCAGCAGCGCCAGCTTCC	chr16	PKD1	PKD1_HUMAN	AGC	S	PKD1_S3592	0.0012246	0.313877
GTAAGTGACAGCGAGGCAG	chr16	HIRIP3	HIRP3_HUMAN	AGT	S	HIRIP3_S370	0.001225	0.313877
AGCAGCAAGGGGGAGACTG	chr2	FZD7	FZD7_HUMAN	AGC	S	FZD7_S568	0.0012258	0.313877
GGCACGGAATACCCCCTGGGC	chr1	PADI1	PADI1_HUMAN	ACG	T	PADI1_T423	0.0012258	0.313877
CCTCCACGGCTGGGGAGCC	chr19	ZNF541	ZN541_HUMAN	ACG	T	ZNF541_T960	0.0012268	0.313877
GATATGTCGTCCGGAAACC	chr1	MRPS15	RT15_HUMAN	TAT	Y	MRPS15_Y53	0.0012289	0.313877
CCTGGTCACCGTGCTGAACG	chr16	PKD1	PKD1_HUMAN	ACC	T	PKD1_T2617	0.0012296	0.313877
GGGACAGAGGAGGAGGATGC	chr10	NDST2	NDST2_HUMAN	ACA	T	NDST2_T366	0.0012296	0.313877
AGAACAGGTGAGGGAGTCT	chr19	NLRP4	NALP4_HUMAN	ACA	T	NLRP4_T93	0.0012297	0.313877
CACAGACCATGGTCATGCC	chr7	BBS9	PTHB1_HUMAN	ACC	T	BBS9_T836	0.0012297	0.313877
GCTACCGGCGTCTGCCGTGCA	chr3	PAQR9	PAQR9_HUMAN	TAC	Y	PAQR9_Y63	0.0012311	0.313877
GGCTGACAGCAGCTCCAGTG	chr10	NOLC1	NOLC1_HUMAN	AGC	S	NOLC1_S423	0.0012332	0.313877
GGCTGACAGCAGCTCCAGTG	chr10	NOLC1	NOLC1_HUMAN	AGC	S	NOLC1_S433	0.0012332	0.313877
GGCTGACAGCAGCTCCAGTG	chr10	NOLC1	NOLC1_HUMAN	AGC	S	NOLC1_S424	0.0012332	0.313877
TTTGACTATGCTGAGCTCAT	chr6	NRM	NRM_HUMAN	TAT	Y	NRM_Y161	0.0012332	0.313877
CACCTTCACCGACTGCGCGC	chr21	COL6A2	CO6A2_HUMAN	ACC	T	COL6A2_T134	0.0012334	0.313877
GCAACAGAGCGGGAACAGG	chr6	HIVEP2	ZEP2_HUMAN	ACA	T	HIVEP2_T2318	0.0012334	0.313877
CATGTGTACACGGGCGGCAA	chr19	TLE2	TLE2_HUMAN	TAC	Y	TLE2_Y473	0.0012354	0.314221
GGAGACAGAAGAAAAGATG	chr5	DIAPH1	DIAP1_HUMAN	ACA	T	DIAPH1_T1158	0.0012368	0.3144
GCTGTACACCATGTTGGTG	chr2	TRIB2	TRIB2_HUMAN	TAC	Y	TRIB2_Y245	0.0012376	0.3144
CATATGAACCAATGATAGTGA	chr13	MYCBP2	MYCB2_HUMAN	TAT	Y	MYCBP2_Y2360	0.0012393	0.3144
CCTACCTGGAGGAGGCGGCCC	chr16	NOXO1	NOXO1_HUMAN	TAC	Y	NOXO1_Y219	0.0012396	0.3144
GCTACCGCAGCTACTGGTCC	chr16	KAT8	KAT8_HUMAN	TAC	Y	KAT8_Y361	0.0012408	0.3144
ACTACTGTGCACTGAACAAAC	chr8	MATN2	MATN2_HUMAN	TAC	Y	MATN2_Y405	0.0012421	0.3144
CGCTACCAGGCCTTGCTGA	chr1	OBSCN	OBSCN_HUMAN	TAC	Y	OBSCN_Y5839	0.0012421	0.3144
AAGAGCCGCCGGTTCTTCG	chr5	CCNJL	CCNJL_HUMAN	AGC	S	CCNJL_S38	0.0012442	0.3144
GTCGTCGACGGGGGTGGCCG	chr13	NDFIP2	NFIP2_HUMAN	ACG	T	NDFIP2_T71	0.0012442	0.3144
TGGGGGCAGCTTGCGGGCCC	chr10	LZTS2	LZTS2_HUMAN	AGC	S	LZTS2_S570	0.0012442	0.3144
CCGGAGTCCAGAGGGACTC	chr5	FAT2	FAT2_HUMAN	AGT	S	FAT2_S2197	0.0012462	0.3144
ACCCATGAGCATAGAAGAGT	chr10	CFAP46	CFA46_HUMAN	AGC	S	CFAP46_S1420	0.0012466	0.3144
AATATGGTAAGTGCAAGGTTC	chr11	CD6	CD6_HUMAN	TAT	Y	CD6_Y430	0.0012471	0.3144
GTTGAAGAGTAACCCCCACC	chr11	AMPD3	AMPD3_HUMAN	AGT	S	AMPD3_S302	0.0012471	0.3144
GCCAGCGGATCCGAGAGCA	chr22	PPP6R2	PP6R2_HUMAN	AGC	S	PPP6R2_S411	0.0012484	0.3144
AAAACGCGTTCCCTGGGTC	chr16	ZNF469	ZN469_HUMAN	ACG	T	ZNF469_T926	0.0012511	0.3144
ACGACACTTTGCGCCTCAT	chr19	KIR2DS5	KI2S5_HUMAN	ACT	T	KIR2DS5_T69	0.0012516	0.3144
ACGACACTTTGCGCCTCAT	chr19	KIR2DS1	KI2S1_HUMAN	ACT	T	KIR2DS1_T69	0.0012516	0.3144
ACGACACTTTGCGCCTCAT	chr19	KIR2DL1	KI2L1_HUMAN	ACT	T	KIR2DL1_T69	0.0012516	0.3144
GTGACCCACATCCTGTCTTC	chr10	SEC31B	SC31B_HUMAN	ACC	T	SEC31B_T103	0.0012516	0.3144
TACAGCAGCGGGCGCCTGGA	chr1	PEAR1	PEAR1_HUMAN	AGC	S	PEAR1_S795	0.0012516	0.3144
GCCAGCAAGTTGCCCATCGA	chr15	POLG	DPOG1_HUMAN	AGC	S	POLG_S511	0.0012527	0.3144
TTGACTCCTAAGGAGCAGG	chr12	CCDC65	DRC2_HUMAN	ACT	T	CCDC65_T372	0.0012527	0.3144
AGCGAGCACCACCGTGATCC	chr22	EFCAB6	EFCB6_HUMAN	ACC	T	EFCAB6_T1298	0.0012556	0.3144
CCTACACATGTAATGAGTG	chr19	ZNF557	ZN557_HUMAN	ACA	T	ZNF557_T342	0.0012556	0.3144
CCTACACATGTAATGAGTG	chr19	ZNF557	ZN557_HUMAN	TAC	Y	ZNF557_Y341	0.0012556	0.3144
GCAGCAGCAGCGAGGCCAA	chr12	KCNH3	KCNH3_HUMAN	AGC	S	KCNH3_S432	0.0012556	0.3144
TACAGCTATCGCCAGTCGT	chr17	KRT19	K1C19_HUMAN	AGC	S	KRT19_S5	0.0012556	0.3144
TTCCTATGCGCAGGTGATG	chr22	TXNRD2	TRXR2_HUMAN	TAT	Y	TXNRD2_Y487	0.0012556	0.3144
TTTAGGTACCACTCTGATTG	chr2	IL1RL2	ILRL2_HUMAN	ACC	T	IL1RL2_T243	0.0012556	0.3144
ATTACAACGGGGAACGCACGC	chr17	P4HB	PDIA1_HUMAN	TAC	Y	P4HB_Y457	0.0012566	0.314425
ATTTATAACAATCACAAGTC	chr16	CMTM1	CKLF1_HUMAN	ACA	T	CMTM1_T48	0.001257	0.314425
AGCAGCCTCATCTACAACT	chr17	MRC2	MRC2_HUMAN	AGC	S	MRC2_S570	0.0012592	0.314512
GGCAGCAGACACAAATAAAGG	chr7	ING3	ING3_HUMAN	AGC	S	ING3_S415	0.0012593	0.314512
GTGGTTTATGTCCGGGACCT	chr12	SLC11A2	NRAM2_HUMAN	TAT	Y	SLC11A2_Y498	0.0012593	0.314512
CGGAGCCGCTCCTCTAGCC	chr17	GGA3	GGA3_HUMAN	AGC	S	GGA3_S368	0.0012612	0.314549
CTCCTACTGCTTCTCCTCC	chr2	THAP4	THAP4_HUMAN	TAC	Y	THAP4_Y348	0.0012613	0.314549
CACTGTTACTGGGGCTGGGC	chr3	HYAL3	HYAL3_HUMAN	TAC	Y	HYAL3_Y398	0.0012627	0.314549
TGTCTATGAGAAAGACCTC	chr2	ABCA12	ABCAC_HUMAN	TAT	Y	ABCA12_Y1090	0.0012627	0.314549
TTCAGCCTTTCCATTCCGTC	chr1	ABCB10	ABCBA_HUMAN	AGC	S	ABCB10_S514	0.0012627	0.314549
TAAATAGTCATTCTCCAGC	chr1	USP24	UBP24_HUMAN	AGT	S	USP24_S1610	0.0012635	0.314587
GGCTATGGAGGTGGCTTTG	chr12	KRT76	K22O_HUMAN	TAT	Y	KRT76_Y94	0.0012652	0.314685
GCTAGCCAGGTGAGTGGTAA	chr19	SPIB	SPIB_HUMAN	AGC	S	SPIB_S112	0.0012657	0.314685
ATTAGCATGGACCTGCACAA	chr19	VRK3	VRK3_HUMAN	AGC	S	VRK3_S358	0.0012659	0.314685
GATACGTGGACCCTTCTGG	chr18	SMAD4	SMAD4_HUMAN	TAC	Y	SMAD4_Y353	0.0012678	0.314685
TATACCGGTAAGGAGGAGTG	chr17	OGFOD3	OGFD3_HUMAN	TAC	Y	OGFOD3_Y181	0.0012683	0.314685
AATATATTCACCCATTGCCAC	chr10	DCLRE1A	DCR1A_HUMAN	TAT	Y	DCLRE1A_Y769	0.0012696	0.314685
CTCACCATCAACCTGGCCTT	chr9	AQP3	AQP3_HUMAN	ACC	T	AQP3_T58	0.00127	0.314685
AGATATGTGGAAGGTCGGT	chr20	PREX1	PREX1_HUMAN	TAT	Y	PREX1_Y1299	0.0012717	0.314685
AGGGTGCAGCAAGTTTGTCC	chr10	PAPSS2	PAPS2_HUMAN	AGC	S	PAPSS2_S314	0.0012717	0.314685
ATCTACCTGCACTCGGCCC	chr2	SLC11A1	NRAM1_HUMAN	TAC	Y	SLC11A1_Y258	0.0012717	0.314685
GCCCAGCTTCTTCACTGAC	chr3	NT5DC2	NT5D2_HUMAN	AGC	S	NT5DC2_S302	0.0012717	0.314685
GGCTACCGCCAGCCCCTGG	chr16	ABCC1	MRP1_HUMAN	TAC	Y	ABCC1_Y232	0.0012717	0.314685
AACGTTGACAGCCACAGACC	chr5	PCDHGA11	PCDGB_HUMAN	ACA	T	PCDHGA11_T424	0.0012732	0.314734
TCCGAGCGGGGCTGGCCTC	chr7	FAM220A	F220A_HUMAN	AGC	S	FAM220A_S70	0.0012732	0.314734
AGAAGACAGAGGAACGGCT	chr14	CEP170B	C170B_HUMAN	ACA	T	CEP170B_T472	0.0012747	0.314944
CCCTTACTTGGGCCGAGTA	chr6	AARS2	SYAM_HUMAN	TAC	Y	AARS2_Y305	0.0012765	0.315128
AGCACTACCTTCATAGAAAT	chr14	PIGH	PIGH_HUMAN	ACT	T	PIGH_T111	0.0012774	0.315128
CGCACCAAGGCCCTGATTG	chr6	PPP1R18	PPR18_HUMAN	ACC	T	PPP1R18_T602	0.0012774	0.315128
GATATATTCACCAGTGGGAAG	chr15	HCN4	HCN4_HUMAN	TAT	Y	HCN4_Y397	0.0012786	0.315188
GTCACTGCAGAGCCAGAGG	chr19	CARD8	CARD8_HUMAN	ACT	T	CARD8_T238	0.0012804	0.315188
GGATGTCACATTTGTTGACA	chr14	COCH	COCH_HUMAN	ACA	T	COCH_T316	0.0012819	0.315188
GTGACAGTGCCACTTGTTG	chr1	VPS72	VPS72_HUMAN	ACA	T	VPS72_T218	0.0012819	0.315188
AGACAGCACCAACACCCCAC	chr22	UPK3A	UPK3A_HUMAN	ACC	T	UPK3A_T81	0.0012843	0.315188
GTTCTGTAGCAGCAACCACC	chr7	SLC4A2	B3A2_HUMAN	AGC	S	SLC4A2_S783	0.0012843	0.315188
TGCTGACGGGACTGCTTTC	chr10	WDR11	WDR11_HUMAN	ACG	T	WDR11_T457	0.0012851	0.315188
CCTATGGGGCCGGCACCCCCT	chr16	CACNA1H	CAC1H_HUMAN	TAT	Y	CACNA1H_Y1956	0.0012867	0.315188
TGGGCAGCTTGATGGCTGA	chr15	HERC2	HERC2_HUMAN	AGC	S	HERC2_S937	0.0012875	0.315188
ATTAGCAGGTAGTGAAAGCCA	chr2	ABCG5	ABCG5_HUMAN	AGC	S	ABCG5_S650	0.0012891	0.315188
GAACAACTGAATTTGCAAG	chr2	CLIP4	CLIP4_HUMAN	ACT	T	CLIP4_T305	0.0012894	0.315188
CAAGACAGACCGGGTAGCC	chr11	HYLS1	HYLS1_HUMAN	ACA	T	HYLS1_T210	0.0012914	0.315188
GGGTCACCTCCAGCAACGT	chr16	GOT2	AATM_HUMAN	ACC	T	GOT2_T414	0.0012914	0.315188
GTGACCTTGCAGGAGCTGAC	chr1	IL12RB2	I12R2_HUMAN	ACC	T	IL12RB2_T363	0.0012914	0.315188
GTGACCCCCAACGGGCACC	chr16	CACNA1H	CAC1H_HUMAN	ACC	T	CACNA1H_T1061	0.0012916	0.315188
AAGAAACACCTGTAAAGAC	chr10	ANKRD30A	AN30A_HUMAN	ACA	T	ANKRD30A_T368	0.0012926	0.315188
ACTATGCGGCCCAGCAGGC	chr3	AMOTL2	AMOL2_HUMAN	TAT	Y	AMOTL2_Y117	0.0012926	0.315188
GCGGCTGAGCCTGCGTCCCG	chr22	MIEF1	MID51_HUMAN	AGC	S	MIEF1_S340	0.0012926	0.315188
TACAACTTTCATGCGGGCC	chr11	OR1S2	OR1S2_HUMAN	ACT	T	OR1S2_T147	0.0012926	0.315188
GTCTCAGCAGCACTGATGC	chr1	GPATCH2	GPTC2_HUMAN	AGC	S	GPATCH2_S264	0.0012937	0.315188
AATCAGCCAGGTGCTCATA	chr11	B4GAT1	B4GA1_HUMAN	AGC	S	B4GAT1_S351	0.001297	0.315188
GCTGTATGTTACTGTGTCC	chr7	ZAN	ZAN_HUMAN	TAT	Y	ZAN_Y1276	0.001297	0.315188
GTGACGGCTCTGCAGGGTGC	chr8	PARP10	PAR10_HUMAN	ACG	T	PARP10_T285	0.0012971	0.315188
CTCACTGGCATCGAATCTA	chr5	FAF2	FAF2_HUMAN	ACT	T	FAF2_T24	0.0013	0.315188
ATTACAACTATTCTGGAAAG	chrX	SMARCA1	SMCA1_HUMAN	ACA	T	SMARCA1_T690	0.0013008	0.315188
GTGAGCGCCTCCATGCCCC	chr3	GABRR3	GBRR3_HUMAN	AGC	S	GABRR3_S318	0.0013024	0.315188
GACACTACAATAGCACTAT	chr9	DCAF10	DCA10_HUMAN	ACT	T	DCAF10_T232	0.0013041	0.315188
GGTCACCAAGCGCTGCGCC	chr8	ADRB3	ADRB3_HUMAN	ACC	T	ADRB3_T150	0.0013041	0.315188
CAGGACAGGTGGCAACTCA	chr1	SYT14	SYT14_HUMAN	ACA	T	SYT14_T293	0.0013045	0.315188
AGCTGAGCCGGCGGCTGCA	chr19	RDH13	RDH13_HUMAN	AGC	S	RDH13_S215	0.0013046	0.315188
GTGCTACCGAGCCACGTTC	chr5	TBC1D9B	TBC9B_HUMAN	TAC	Y	TBC1D9B_Y290	0.0013046	0.315188
TGGCTACCAGTGAGCGGTC	chr19	KMT2B	KMT2B_HUMAN	TAC	Y	KMT2B_Y1758	0.0013089	0.315188
GGCCAGCAAGAAGAAGCGG	chr9	NOTCH1	NOTC1_HUMAN	AGC	S	NOTCH1_S1779	0.0013109	0.315188
TTCAGCTACCTGCGCAACC	chrX	PRKX	PRKX_HUMAN	AGC	S	PRKX_S136	0.0013109	0.315188
AAACTGGACCTTCGGACCCC	chr7	PMS2	PMS2_HUMAN	ACC	T	PMS2_T777	0.001311	0.315188
CCCCAGCAAGAAGAGTGTG	chr20	PRPF6	PRP6_HUMAN	AGC	S	PRPF6_S572	0.0013118	0.315188
GAGACAGAGAGGCTGATCC	chr19	ASNA1	ASNA_HUMAN	ACA	T	ASNA1_T258	0.0013132	0.315188
GAGAAAGCATGCGGGCCTT	chr7	CDK14	CDK14_HUMAN	AGC	S	CDK14_S450	0.0013153	0.315188
[truncated: 481,770+ more rows]
