# Supplementary material for: Massively parallel interrogation of human functional variants modulating cancer immunosurveillance
Source: Signal Transduct Target Ther. 2025 Mar 19;10:88. doi: 10.1038/s41392-025-02171-5 (PMC11920242; doi:10.1038/s41392-025-02171-5)
Supplement: Supplementary file 7 — Table S5 [file 41392_2025_2171_MOESM7_ESM.xlsx]

## Sheet: HLA-I_high_sense
sg_seq	chr	gene_name	pro_id	aa_genome_seq	target_aa	gene_aa_id	lo_value	lo_value_BH_adjust
AGTACTATTCGGCCAGCAAC	chr20	NAA20	NAA20_HUMAN	TAC	Y	NAA20_Y137	4.2734e-14	2.06734e-08
AGTACTATTCGGCCAGCAA	chr20	NAA20	NAA20_HUMAN	TAC	Y	NAA20_Y137	1.812e-13	4.18702e-08
CCACTATGGAGCCGTGGTG	chr11	TAF6L	TAF6L_HUMAN	TAT	Y	TAF6L_Y308	2.5965e-13	4.18702e-08
AGGCGTCACTTTCACTTGGG	chr17	STAT3	STAT3_HUMAN	ACT	T	STAT3_T620	3.917e-13	4.73731e-08
GCTACATGAGTGGAGGAGC	chr7	C1GALT1	C1GLT_HUMAN	TAC	Y	C1GALT1_Y206	2.2769e-12	2.20299e-07
TGCCACTATGGAGCCGTGGT	chr11	TAF6L	TAF6L_HUMAN	TAT	Y	TAF6L_Y308	5.8881e-12	4.74747e-07
AGTACTATTCGGCCAGCAACG	chr20	NAA20	NAA20_HUMAN	TAC	Y	NAA20_Y137	9.1831e-12	6.34643e-07
ATCAGTAAGGAGCGGGAGC	chr17	STAT3	STAT3_HUMAN	AGT	S	STAT3_S590	1.5992e-11	9.67054e-07
GCCACGCTGCTCCCGGAGG	chr7	PRR15	PRR15_HUMAN	ACG	T	PRR15_T106	2.2998e-11	1.23619e-06
CCGTATGCGCCGGGCACCG	chr3	ZBTB11	ZBT11_HUMAN	TAT	Y	ZBTB11_Y21	3.8767e-11	1.87543e-06
TGTATGCTGTTCAGAACAACA	chr6	SLC35A1	S35A1_HUMAN	TAT	Y	SLC35A1_Y98	7.5571e-11	3.32354e-06
GAGTACTATTCGGCCAGCAA	chr20	NAA20	NAA20_HUMAN	TAT	Y	NAA20_Y138	9.8426e-11	3.96795e-06
ACTATCAGTTCCAGAGATAT	chr3	SETD2	SETD2_HUMAN	TAT	Y	SETD2_Y1666	3.2523e-10	1.21028e-05
GTACTATTCGGCCAGCAAC	chr20	NAA20	NAA20_HUMAN	TAT	Y	NAA20_Y138	5.3406e-10	1.84544e-05
CATACGAGGAGGCTGTATA	chr14	SUSD6	SUSD6_HUMAN	TAC	Y	SUSD6_Y177	7.9203e-10	2.5544e-05
GGTACACACCTGCTGTCTG	chrX	SLC35A2	S35A2_HUMAN	ACA	T	SLC35A2_T268	1.1443e-09	3.25633e-05
GGTACACACCTGCTGTCTG	chrX	SLC35A2	S35A2_HUMAN	TAC	Y	SLC35A2_Y267	1.1443e-09	3.25633e-05
AAATATGATGGACCCGAGG	chr11	MARK2	MARK2_HUMAN	TAT	Y	MARK2_Y226	1.4468e-09	3.88843e-05
TGTGGTTACCTGCCTGGATG	chrX	UBA1	UBA1_HUMAN	ACC	T	UBA1_T233	2.1882e-09	5.57149e-05
CTGGAGTACTGCATGGTGAC	chr19	MED16	MED16_HUMAN	TAC	Y	MED16_Y480	3.7306e-09	9.02374e-05
ATTATGATGGGAAAGTACA	chr7	EZH2	EZH2_HUMAN	TAT	Y	EZH2_Y153	6.3103e-09	0.000145368
TGCAGCCATGAGTGCAACCAG	chrX	MED12	MED12_HUMAN	AGC	S	MED12_S747	1.1602e-08	0.000251034
TACTATTCGGCCAGCAACG	chr20	NAA20	NAA20_HUMAN	TAT	Y	NAA20_Y138	1.1935e-08	0.000251034
ATCTACTATGAGCTGGGGG	chr8	PUF60	PUF60_HUMAN	TAC	Y	PUF60_Y137	1.6309e-08	0.000328741
TTCACCAACGGTCAGTGGAGG	chr1	HECTD3	HECD3_HUMAN	ACC	T	HECTD3_T781	1.9034e-08	0.000368322
TCCTACTGGCATTGCTCCT	chr1	CHD5	CHD5_HUMAN	TAC	Y	CHD5_Y520	2.2152e-08	0.000412171
TGGTTACACATATTATGTC	chr6	SLC35A1	S35A1_HUMAN	TAC	Y	SLC35A1_Y242	2.3341e-08	0.000418209
TCCTACTGGCACTGCTCCT	chr17	CHD3	CHD3_HUMAN	TAC	Y	CHD3_Y559	3.4157e-08	0.000590146
CAGTACCTGTACTGGGATG	chrX	RBM10	RBM10_HUMAN	TAC	Y	RBM10_Y605	3.7553e-08	0.000605566
CAGTACCTGTACTGGGATG	chrX	RBM10	RBM10_HUMAN	TAC	Y	RBM10_Y527	3.7553e-08	0.000605566
AGTTTATGGCTTCCAGTGG	chr18	TYMS	TYSY_HUMAN	TAT	Y	TYMS_Y135	3.8914e-08	0.000607271
GACTACAAGTTCCCCATCG	chr19	KMT2B	KMT2B_HUMAN	TAC	Y	KMT2B_Y2690	4.1426e-08	0.000626269
AGAATATGTGGCCACACGT	chr22	MAPK1	MK01_HUMAN	TAT	Y	MAPK1_Y187	9.2421e-08	0.00129741
CAGCAGTACCTGTACTGGGA	chrX	RBM10	RBM10_HUMAN	TAC	Y	RBM10_Y527	9.4851e-08	0.00129741
CAGCAGTACCTGTACTGGGA	chrX	RBM10	RBM10_HUMAN	TAC	Y	RBM10_Y605	9.4851e-08	0.00129741
GGCTATAAGATGTGTGCCA	chr14	TRAF3	TRAF3_HUMAN	TAT	Y	TRAF3_Y452	9.6548e-08	0.00129741
ACCTACTATTGCAGATTGAT	chr6	MED23	MED23_HUMAN	TAT	Y	MED23_Y1068	9.9374e-08	0.0012993
ATTATGTTGATTGTGTGCGA	chr11	EED	EED_HUMAN	TAT	Y	EED_Y308	1.0741e-07	0.00136741
CCTCACCTGCATTCTCTGG	chr11	PGAP2	PGAP2_HUMAN	ACC	T	PGAP2_T160	1.1869e-07	0.00147227
CCTGGAGAGCCGCATCAAGG	chr3	TADA3	TADA3_HUMAN	AGC	S	TADA3_S316	1.3245e-07	0.00160188
GTCTCCTATGGAGAGATGAT	chr12	ING4	ING4_HUMAN	TAT	Y	ING4_Y206	1.9657e-07	0.00231938
TACTATGTTGACTCATCCC	chr19	CNOT3	CNOT3_HUMAN	TAT	Y	CNOT3_Y210	2.4089e-07	0.00277465
AATGACCCAACATTTAGAA	chr11	TRIM64C	TR64C_HUMAN	ACC	T	TRIM64C_T220	3.0959e-07	0.00348302
GCTTCACCATTGTCTTCCA	chr2	PLCD4	PLCD4_HUMAN	ACC	T	PLCD4_T92	3.4355e-07	0.00377725
GCGTTCGACCATCACCTCCA	chr6	HIST1H2BH	H2B1H_HUMAN	ACC	T	HIST1H2BH_T89	3.7123e-07	0.00399088
CCTACTATTGCAGATTGAT	chr6	MED23	MED23_HUMAN	TAC	Y	MED23_Y1067	4.553e-07	0.00478826
ACTATCAGCGGAAGAATGATA	chr12	CHD4	CHD4_HUMAN	TAT	Y	CHD4_Y574	8.8712e-07	0.00908367
CGGCCACACACTGTGGGGT	chr11	PGAP2	PGAP2_HUMAN	ACA	T	PGAP2_T52	9.0129e-07	0.00908367
CTGAGCAGAGACGAGTGTG	chr11	OTOG	OTOG_HUMAN	AGC	S	OTOG_S815	1.0813e-06	0.0106755
CGCTGAGCGTCTTCCGCGC	chr19	TPGS1	TPGS1_HUMAN	AGC	S	TPGS1_S179	1.1579e-06	0.0112031
CAGTACCTTTACTGGGATG	chr3	RBM5	RBM5_HUMAN	TAC	Y	RBM5_Y495	1.3289e-06	0.012444
AGTACTATGTTGACTCATCCC	chr19	CNOT3	CNOT3_HUMAN	TAC	Y	CNOT3_Y209	1.3376e-06	0.012444
CCCACCTGGATCCTCCGCGCC	chr11	DGKZ	DGKZ_HUMAN	ACC	T	DGKZ_T260	1.6888e-06	0.0151294
CCCACCTGGATCCTCCGCGCC	chr11	DGKZ	DGKZ_HUMAN	ACC	T	DGKZ_T432	1.6888e-06	0.0151294
GGAAGCGGGACGCCCCGAG	chr2	POLE4	DPOE4_HUMAN	AGC	S	POLE4_S9	1.7407e-06	0.0153108
TGTGTACTTCAACATCATT	chr22	SEC14L4	S14L4_HUMAN	TAC	Y	SEC14L4_Y99	2.1317e-06	0.0184152
GACTACAAGCGGCGGAAGC	chr14	TRAF3	TRAF3_HUMAN	TAC	Y	TRAF3_Y425	2.2454e-06	0.0190571
GACCTACATCGACGAGAAG	chr16	PLK1	PLK1_HUMAN	TAC	Y	PLK1_Y552	2.4072e-06	0.0200781
TTCACCTATTACCCTCTGG	chr10	NFKB2	NFKB2_HUMAN	ACC	T	NFKB2_T324	2.4666e-06	0.0202248
TATGAGTACGCCCAGTCCCT	chr9	SEC16A	SC16A_HUMAN	TAC	Y	SEC16A_Y1788	2.8036e-06	0.0226049
CATACATGGATGAGGAGAC	chr7	COL1A2	CO1A2_HUMAN	TAC	Y	COL1A2_Y1278	3.2439e-06	0.0257262
GATGCTTACAAAAAAGCCTG	chr20	SNAP25	SNP25_HUMAN	TAC	Y	SNAP25_Y101	3.5707e-06	0.0278612
CCTATTACCCTCTGGTGGA	chr10	NFKB2	NFKB2_HUMAN	TAT	Y	NFKB2_Y325	3.8715e-06	0.0297288
CAAGACATTTGCTGGCGTC	chr20	ZNFX1	ZNFX1_HUMAN	ACA	T	ZNFX1_T1175	3.9466e-06	0.0298319
CCCACGCTCCGGAATGGCC	chr1	MST1L	MST1L_HUMAN	ACG	T	MST1L_T117	4.4884e-06	0.0334054
TATAAGTCAGCTTGAGGAG	chr18	MYO5B	MYO5B_HUMAN	AGT	S	MYO5B_S1717	4.7166e-06	0.0343469
GGAAGTAGAGGTGGCCGAGGT	chr11	API5	API5_HUMAN	AGT	S	API5_S506	4.7569e-06	0.0343469
TTCTACCTGGGCCAGTGGC	chr15	TM2D3	TM2D3_HUMAN	TAC	Y	TM2D3_Y205	5.1677e-06	0.0367643
AATAGTCCAGCAAACAGCC	chrX	UBE2A	UBE2A_HUMAN	AGT	S	UBE2A_S120	5.3395e-06	0.0373636
ATAAGCCATAATTCCAGCC	chrX	DLG3	DLG3_HUMAN	AGC	S	DLG3_S339	5.4064e-06	0.0373636
AGTACATCATGTGAGTCTC	chr16	WWP2	WWP2_HUMAN	TAC	Y	WWP2_Y704	5.5945e-06	0.038119
CTCAGCTTCCAGGACGAGG	chr21	PAXBP1	PAXB1_HUMAN	AGC	S	PAXBP1_S108	5.8147e-06	0.0387699
GGCAGCGGAGGTGGTGGTGG	chr5	HNRNPAB	ROAA_HUMAN	AGC	S	HNRNPAB_S255	5.9365e-06	0.0387699
TCTTACTGGCACTGCTCCT	chr12	CHD4	CHD4_HUMAN	TAC	Y	CHD4_Y552	5.9938e-06	0.0387699
GGATTACAAAGCTGACGAG	chr22	MYH9	MYH9_HUMAN	TAC	Y	MYH9_Y579	6.0106e-06	0.0387699
GCCTACAGCTCCCGCGGCG	chr19	MFSD12	MFS12_HUMAN	TAC	Y	MFSD12_Y53	6.6378e-06	0.0422521
CGCTATAATGACTACAAGC	chr7	SRRT	SRRT_HUMAN	TAT	Y	SRRT_Y172	6.9696e-06	0.043788
GCTACAATGAGACGTGGCTG	chr17	SLC2A4	GLUT4_HUMAN	TAC	Y	SLC2A4_Y56	7.569e-06	0.0465968
TTCAGTGAAAGCAGCAAAGA	chr17	STAT3	STAT3_HUMAN	AGT	S	STAT3_S611	7.6093e-06	0.0465968
GATGTGGACGGTGAGAGGCG	chr19	UPK1A	UPK1A_HUMAN	ACG	T	UPK1A_T244	7.7579e-06	0.0466542
AACACTTATGCACTCCAGAC	chr6	RSPH3	RSPH3_HUMAN	TAT	Y	RSPH3_Y203	7.908e-06	0.0466542
AACACTTATGCACTCCAGAC	chr6	RSPH3	RSPH3_HUMAN	ACT	T	RSPH3_T202	7.908e-06	0.0466542
CCTATATCCTCGCTGTGGT	chr3	CD47	CD47_HUMAN	TAT	Y	CD47_Y249	8.1767e-06	0.0471481
CGGACCTCCTCATCCACCC	chr2	2021-03-04	MARH4_HUMAN	ACC	T	MARCH4_T336	8.2269e-06	0.0471481
GCTACTTGGACGTGAGTACG	chr8	MROH5	MROH5_HUMAN	TAC	Y	MROH5_Y621	8.2841e-06	0.0471481
GCTACGACAGCACAGCCCCC	chr8	BMP1	BMP1_HUMAN	TAC	Y	BMP1_Y928	8.8496e-06	0.0492345
TCCTACGTGGAGGTGGCGG	chr16	WWP2	WWP2_HUMAN	TAC	Y	WWP2_Y41	8.9104e-06	0.0492345
GGGTACCATGCTGGTGGCT	chr11	SF3B2	SF3B2_HUMAN	TAC	Y	SF3B2_Y665	8.956e-06	0.0492345
AACTACTGCCGGGAAGACG	chr11	MEN1	MEN1_HUMAN	TAC	Y	MEN1_Y358	9.1552e-06	0.0497641
CCCTACAAAGTAGAGGAGT	chr19	MLLT1	ENL_HUMAN	TAC	Y	MLLT1_Y71	9.3693e-06	0.049913
CATATTGCTTCAATGCTTC	chr11	CD44	CD44_HUMAN	TAT	Y	CD44_Y117	9.4266e-06	0.049913
ACTACGAGCCCTTCTCCCCCG	chr19	DOT1L	DOT1L_HUMAN	TAC	Y	DOT1L_Y128	9.6287e-06	0.049913
AATACATTGTCACTGGCTC	chr9	TLE4	TLE4_HUMAN	TAC	Y	TLE4_Y756	9.7316e-06	0.049913
GCTACAGAATGCTTTCAGC	chr19	CPT1C	CPT1C_HUMAN	ACA	T	CPT1C_T488	9.8348e-06	0.049913
GTGTACAGCGCAGCCATCC	chr4	H2AFZ	H2AZ_HUMAN	TAC	Y	H2AFZ_Y54	9.8995e-06	0.049913
GGCAGCCCCATGGGAGCCCG	chr2	SATB2	SATB2_HUMAN	AGC	S	SATB2_S39	9.9349e-06	0.049913
TCCCTCTATCCTCGAGAAGG	chr11	MEN1	MEN1_HUMAN	TAT	Y	MEN1_Y106	1.0008e-05	0.049913
GGCCTTTACCGGGTAAGCCT	chr17	GIT1	GIT1_HUMAN	TAC	Y	GIT1_Y554	1.0558e-05	0.0521187
TATATCACTTACGCATTGAGG	chr15	SLC12A6	S12A6_HUMAN	TAT	Y	SLC12A6_Y965	1.0692e-05	0.0522471
CCGAGACGCTGCACCAGGT	chrX	REPS2	REPS2_HUMAN	ACG	T	REPS2_T88	1.1894e-05	0.0575395
GTCTCCTATGGGGAGATGAT	chr13	ING1	ING1_HUMAN	TAT	Y	ING1_Y363	1.214e-05	0.057578
GTCTCCTATGGGGAGATGAT	chr2	ING5	ING5_HUMAN	TAT	Y	ING5_Y196	1.214e-05	0.057578
GGCTACCTGGAGGAGCTCC	chr1	ARHGAP30	RHG30_HUMAN	TAC	Y	ARHGAP30_Y552	1.2526e-05	0.0588319
GGCTGACTGAGAATCAGTC	chr12	PHC1	PHC1_HUMAN	ACT	T	PHC1_T774	1.3741e-05	0.0633783
AAAGAGTCTGTTGTGTGAA	chr3	ZBBX	ZBBX_HUMAN	AGT	S	ZBBX_S246	1.3756e-05	0.0633783
TCTACCTCTCCTACAAGGT	chr19	SBNO2	SBNO2_HUMAN	TAC	Y	SBNO2_Y1068	1.4788e-05	0.0674903
AGATTATCTACGCACCCAG	chr5	ITK	ITK_HUMAN	TAT	Y	ITK_Y446	1.5138e-05	0.0678083
TCTCACCACAGGCCACTACC	chr15	RYR3	RYR3_HUMAN	ACA	T	RYR3_T291	1.5138e-05	0.0678083
GAGTACACCAGCAAAGATG	chr11	RRM1	RIR1_HUMAN	TAC	Y	RRM1_Y435	1.6264e-05	0.0721837
ACTACTGACTTATACTCTTAC	chr2	THADA	THADA_HUMAN	ACT	T	THADA_T129	1.671e-05	0.0734889
TGTGAATACATTATGTATCG	chr4	CWH43	PG2IP_HUMAN	TAC	Y	CWH43_Y614	1.6939e-05	0.0738249
AGTATGAGAGGGAGAAGGC	chr3	ITIH4	ITIH4_HUMAN	TAT	Y	ITIH4_Y773	1.7645e-05	0.0762152
ACTATGGTGTGGCATCCTGTG	chr11	ESRRA	ERR1_HUMAN	TAT	Y	ESRRA_Y91	1.7933e-05	0.0763421
AAACCAGAGTCCTTACTGGA	chr4	FRYL	FRYL_HUMAN	AGT	S	FRYL_S2236	1.799e-05	0.0763421
AACACTGGTTGGAAAAACAA	chr1	RUSC1	RUSC1_HUMAN	ACT	T	RUSC1_T254	1.8316e-05	0.0769193
CCAGAGTATGTTGCCATCTT	chr10	TCTN3	TECT3_HUMAN	TAT	Y	TCTN3_Y458	1.8444e-05	0.0769193
GGTGGAGACGACCCGCAGGA	chr11	ABCC8	ABCC8_HUMAN	ACG	T	ABCC8_T524	1.9463e-05	0.0792812
TCTCAGTGCCTCCCTAGTA	chr19	NLRP2	NALP2_HUMAN	AGT	S	NLRP2_S712	1.9463e-05	0.0792812
GGGATTTACCCAAGCGGACG	chr6	POU3F2	PO3F2_HUMAN	ACC	T	POU3F2_T287	1.9502e-05	0.0792812
GCCACCTACTCCGCCCTGATT	chr19	SBNO2	SBNO2_HUMAN	ACC	T	SBNO2_T351	1.9668e-05	0.0792897
AGCAGAGCGTCGTATATGG	chr19	PRPF31	PRP31_HUMAN	AGC	S	PRPF31_S432	2.0897e-05	0.0829919
AGCACAGCCCTTCTGAAGTG	chr11	MCAM	MUC18_HUMAN	ACA	T	MCAM_T43	2.0976e-05	0.0829919
TCTACCTCTCCTACAAGGTG	chr19	SBNO2	SBNO2_HUMAN	TAC	Y	SBNO2_Y1068	2.1101e-05	0.0829919
AAAAATCACTCTGAGGAGCG	chr6	DCDC2	DCDC2_HUMAN	ACT	T	DCDC2_T178	2.1407e-05	0.0835165
GCCCAGCGACGCAACCGCC	chr8	ZC3H3	ZC3H3_HUMAN	AGC	S	ZC3H3_S816	2.2169e-05	0.0850503
GGCAGCGACAACGAGGAGG	chr9	FBXW5	FBXW5_HUMAN	AGC	S	FBXW5_S284	2.2511e-05	0.0850503
TGGTGAGCCAAGAGGAGAA	chr10	POLL	DPOLL_HUMAN	AGC	S	POLL_S463	2.2707e-05	0.0850503
CTTATGATTGTAATGAGTG	chr1	ZFP69B	ZF69B_HUMAN	TAT	Y	ZFP69B_Y503	2.2855e-05	0.0850503
GAGTCCCACGCAGCCCAGTC	chr12	EP400	EP400_HUMAN	ACG	T	EP400_T137	2.2855e-05	0.0850503
GCGAGAAAGCGAAACGGAGC	chr17	NFE2L1	NF2L1_HUMAN	AGC	S	NFE2L1_S143	2.2855e-05	0.0850503
TCCAGCAGCTGCCGCTCCC	chr21	KRTAP13-2	KR132_HUMAN	AGC	S	KRTAP13-2_S105	2.3431e-05	0.0858727
TCCAGCAGCTGCCGCTCCC	chr21	KRTAP13-1	KR131_HUMAN	AGC	S	KRTAP13-1_S105	2.3431e-05	0.0858727
GAAAGCAATTATGATGAGC	chr9	ZBTB43	ZBT43_HUMAN	AGC	S	ZBTB43_S309	2.4864e-05	0.0897825
CCTACAAGCCAGAGACGCTAT	chr17	CUEDC1	CUED1_HUMAN	ACA	T	CUEDC1_T165	2.4869e-05	0.0897825
GACTACACACCCACAGACC	chr18	GNAL	GNAL_HUMAN	TAC	Y	GNAL_Y177	2.6116e-05	0.0927353
TTTACGAAGCACGACCAGC	chr3	MB21D2	M21D2_HUMAN	ACG	T	MB21D2_T44	2.6138e-05	0.0927353
TACACCCTGGAGAAGGAGG	chr19	NLRP2	NALP2_HUMAN	ACC	T	NLRP2_T516	2.6262e-05	0.0927353
ATCAGCCTGGCAGAGCACG	chr15	UACA	UACA_HUMAN	AGC	S	UACA_S924	2.7008e-05	0.0940262
GCGTCTCACCTCGAGGGTGA	chr5	TERT	TERT_HUMAN	ACC	T	TERT_T655	2.7032e-05	0.0940262
AATCTGTACCTGGAACGAGG	chr10	NDUFB8	NDUB8_HUMAN	TAC	Y	NDUFB8_Y167	2.7339e-05	0.0940262
AAGAGCTACCAGGCGGTAGAG	chr15	BAHD1	BAHD1_HUMAN	AGC	S	BAHD1_S615	2.7405e-05	0.0940262
GCCTGAGCCCTGCACCCAC	chr11	DCHS1	PCD16_HUMAN	AGC	S	DCHS1_S3126	2.8349e-05	0.0963851
GCCACACAGCTCATCCGGAAG	chr2	SMYD5	SMYD5_HUMAN	ACA	T	SMYD5_T39	2.8491e-05	0.0963851
GGATGTCAGCTTCATGAAGG	chr10	TRIM8	TRIM8_HUMAN	AGC	S	TRIM8_S297	2.9195e-05	0.0980808
GATTTACGGAACCTGCGAC	chr2	CRIM1	CRIM1_HUMAN	TAC	Y	CRIM1_Y81	2.9431e-05	0.0981918
GATTGGTACATGATGGACGA	chr16	DHX38	PRP16_HUMAN	TAC	Y	DHX38_Y327	2.9973e-05	0.098358
CCTATGTGCCCAAGGTCGC	chr7	FLNC	FLNC_HUMAN	TAT	Y	FLNC_Y340	3.0105e-05	0.098358
AACTACACCCTGGAGGATG	chr17	EFTUD2	U5S1_HUMAN	TAC	Y	EFTUD2_Y514	3.0439e-05	0.098358
GGAGGTGACAGATGAGGTAC	chr12	HIP1R	HIP1R_HUMAN	ACA	T	HIP1R_T157	3.057e-05	0.098358
ACAACCCCAGATAATCTTTCC	chr2	PLEKHM3	PKHM3_HUMAN	ACC	T	PLEKHM3_T102	3.1118e-05	0.098358
AATATGTTATCAACTTGTG	chr5	GCNT4	GCNT4_HUMAN	TAT	Y	GCNT4_Y222	3.1282e-05	0.098358
TCTCAGCTCCAGTGGAACC	chr17	LGALS9	LEG9_HUMAN	AGC	S	LGALS9_S39	3.1357e-05	0.098358
TCTCAGCTCCAGTGGAACC	chr17	LGALS9B	LEG9B_HUMAN	AGC	S	LGALS9B_S39	3.1357e-05	0.098358
GGCGACGGAGTCCGCTCCG	chr17	UNC119	U119A_HUMAN	ACG	T	UNC119_T14	3.1514e-05	0.098358
TCGCTACAGATTACGCTGT	chr9	UGCG	CEGT_HUMAN	TAC	Y	UGCG_Y380	3.1514e-05	0.098358
GAAACCATGGCTAGAGGAT	chr2	ACVR2A	AVR2A_HUMAN	ACC	T	ACVR2A_T295	3.1801e-05	0.0986176
GACAGCGACTACCCTCCCG	chr16	MAPK8IP3	JIP3_HUMAN	AGC	S	MAPK8IP3_S819	3.2778e-05	0.10028
AGTACCTATGGGAGAAGGA	chr1	CADM3	CADM3_HUMAN	TAC	Y	CADM3_Y265	3.2784e-05	0.10028
CACCAGCACGCGCATGGCCC	chr19	APBA3	APBA3_HUMAN	ACG	T	APBA3_T241	3.2959e-05	0.10028
TATACAGTGGTGGGTCGTT	chr11	OR52M1	O52M1_HUMAN	ACA	T	OR52M1_T141	3.3272e-05	0.1006
GCCTAGCCCTCGGCAGGCC	chr11	IGSF9B	TUTLB_HUMAN	AGC	S	IGSF9B_S1180	3.352e-05	0.10072
CTGAGTGGGGGCTTGACCA	chr14	TOX4	TOX4_HUMAN	AGT	S	TOX4_S101	3.4083e-05	0.10178
TTCAGCTCGAAAGTGCGCA	chr1	OBSCN	OBSCN_HUMAN	AGC	S	OBSCN_S1577	3.4747e-05	0.102497
TTCAGCTCGAAAGTGCGCA	chr1	OBSCN	OBSCN_HUMAN	AGC	S	OBSCN_S1485	3.4747e-05	0.102497
GGCAGCAGCAGTGGAGGAAG	chr19	MAP3K10	M3K10_HUMAN	AGC	S	MAP3K10_S530	3.5071e-05	0.102826
CGTGGGCAGCGGCGTGCAGG	chr14	C14orf93	CN093_HUMAN	AGC	S	C14orf93_S150	3.5682e-05	0.103319
TATAGCTATCTACAAGATTC	chr11	TYR	TYRO_HUMAN	TAT	Y	TYR_Y451	3.588e-05	0.103319
TATAGCTATCTACAAGATTC	chr11	TYR	TYRO_HUMAN	AGC	S	TYR_S450	3.588e-05	0.103319
ACGACCCAGTGGGAGGATCCC	chr16	WWP2	WWP2_HUMAN	ACC	T	WWP2_T430	3.6505e-05	0.104036
AAGAGTACGAAGCTGCAGCGC	chr20	FAM217B	F217B_HUMAN	AGT	S	FAM217B_S300	3.6559e-05	0.104036
ACCTACTCCGCCCTGATTG	chr19	SBNO2	SBNO2_HUMAN	TAC	Y	SBNO2_Y352	3.6985e-05	0.104633
GGAAGACACAATTTGGAGT	chr1	KIAA0319L	K319L_HUMAN	ACA	T	KIAA0319L_T59	3.7573e-05	0.105678
CCTTACTGGTTTAAAAAAA	chr18	SMCHD1	SMHD1_HUMAN	TAC	Y	SMCHD1_Y774	3.8438e-05	0.10665
CTATAAGAGTCTCTACCGTC	chr22	CABIN1	CABIN_HUMAN	AGT	S	CABIN1_S1529	3.8484e-05	0.10665
CCTACCTCAACCAAGGTAG	chr2	TFCP2L1	TF2L1_HUMAN	TAC	Y	TFCP2L1_Y68	3.858e-05	0.10665
GGCACCCCCGTGAGGAGAC	chr3	MYLK	MYLK_HUMAN	ACC	T	MYLK_T452	3.8926e-05	0.10688
GGGTAAGACCGTGATCCAAG	chr1	ALDH4A1	AL4A1_HUMAN	ACC	T	ALDH4A1_T154	3.9105e-05	0.10688
TGGACTGCCTGGAGGGACAG	chr16	PKD1	PKD1_HUMAN	ACT	T	PKD1_T1667	4.0282e-05	0.109479
GGGAGAGTGAAAAGTAAGT	chr16	VPS4A	VPS4A_HUMAN	AGT	S	VPS4A_S205	4.0758e-05	0.110106
CCGCTGCAGCGAGTGTGGGA	chr16	ZNF646	ZN646_HUMAN	AGC	S	ZNF646_S1261	4.0968e-05	0.110106
TGGATTTACTTGTCGACAAA	chr11	ZFP91	ZFP91_HUMAN	ACT	T	ZFP91_T408	4.1618e-05	0.110969
ATGTACCCTGTAGTGCTCC	chr7	CPED1	CPED1_HUMAN	TAC	Y	CPED1_Y373	4.1807e-05	0.110969
AGATCACAGACCTCCCCCG	chr10	SLIT1	SLIT1_HUMAN	ACA	T	SLIT1_T370	4.217e-05	0.110969
AAGATATAGTGCTTTGGAGG	chr9	TTF1	TTF1_HUMAN	AGT	S	TTF1_S92	4.2258e-05	0.110969
CAGCCAGCAATAGTGGGGC	chr12	MED13L	MD13L_HUMAN	AGC	S	MED13L_S1031	4.2436e-05	0.110969
ATTATGATGGGAAAGTACAC	chr7	EZH2	EZH2_HUMAN	TAT	Y	EZH2_Y153	4.2704e-05	0.111069
GTTTACCAAGCAAAAGTTG	chr1	ADAR	DSRAD_HUMAN	TAC	Y	ADAR_Y760	4.3268e-05	0.111769
CTGGTTCACCTCCCGCACCT	chr19	PPP2R1A	2AAA_HUMAN	ACC	T	PPP2R1A_T142	4.3435e-05	0.111769
GCTTCAGTTACCTGCTGGC	chr11	PEX16	PEX16_HUMAN	AGT	S	PEX16_S33	4.3767e-05	0.112027
GCCTACCACACGCTGCGCC	chr1	AGRN	AGRIN_HUMAN	TAC	Y	AGRN_Y1391	4.4332e-05	0.112824
AGTATTGCTCAGATGACTG	chr18	CXXC1	CXXC1_HUMAN	TAT	Y	CXXC1_Y390	4.4778e-05	0.112824
GCCTATGAAGATGTGGTCG	chr2	SCG2	SCG2_HUMAN	TAT	Y	SCG2_Y241	4.4778e-05	0.112824
TATACCAGACGTTTAAGGATC	chrX	OFD1	OFD1_HUMAN	TAC	Y	OFD1_Y24	4.5861e-05	0.114506
GGAGAGCAAGGAGCATCCG	chr19	SYCE2	SYCE2_HUMAN	AGC	S	SYCE2_S24	4.5919e-05	0.114506
GCCAGCAGCACCTTCCCCCGC	chr18	DLGAP1	DLGP1_HUMAN	AGC	S	DLGAP1_S67	4.6495e-05	0.115348
CTCGAATATGAACGCCGGCA	chr19	IRF2BP1	I2BP1_HUMAN	TAT	Y	IRF2BP1_Y318	4.7203e-05	0.116431
AGTACGATGGAGAGCGAGTCC	chr17	LIG3	DNLI3_HUMAN	TAC	Y	LIG3_Y509	4.7413e-05	0.116431
AAATATGTGGGAGAATCAG	chr17	NSF	NSF_HUMAN	TAT	Y	NSF_Y294	4.8657e-05	0.118626
AATACTACAGAGTGTGCACAC	chr8	RPL30	RL30_HUMAN	TAC	Y	RPL30_Y88	4.8797e-05	0.118626
GGCAGTCTCGGTGAGTACGGC	chr2	EML4	EMAL4_HUMAN	AGT	S	EML4_S7	4.984e-05	0.120555
GCCCGAGCTCCGGGAACGG	chr11	FOSL1	FOSL1_HUMAN	AGC	S	FOSL1_S11	5.1492e-05	0.122554
ACTATCAGTTCCAGAGATA	chr3	SETD2	SETD2_HUMAN	TAT	Y	SETD2_Y1666	5.1901e-05	0.122554
TCTCACCAGTAATCAGAGCC	chr1	KIF21B	KI21B_HUMAN	AGT	S	KIF21B_S1258	5.1901e-05	0.122554
GCCTAAGAGTACTAAGAAGT	chr19	SSC5D	SRCRL_HUMAN	AGT	S	SSC5D_S627	5.1918e-05	0.122554
CATCCGTACCCCCAATGGCC	chr12	LRP1	LRP1_HUMAN	ACC	T	LRP1_T2378	5.1933e-05	0.122554
ATCGGAGTGGGCTCCAGCG	chrX	TSC22D3	T22D3_HUMAN	AGT	S	TSC22D3_S27	5.2251e-05	0.122706
GCCAGTATTGTGGGACCCCCT	chr9	COL15A1	COFA1_HUMAN	AGT	S	COL15A1_S784	5.3081e-05	0.124053
GGGCCGGAGCTCCAAGCAGT	chr11	CD5	CD5_HUMAN	AGC	S	CD5_S67	5.6524e-05	0.130636
AATACAAATGCAATGAATG	chr19	ZNF616	ZN616_HUMAN	TAC	Y	ZNF616_Y381	5.6657e-05	0.130636
CAGAGGGAGTTTGCGGGGGC	chr19	GMIP	GMIP_HUMAN	AGT	S	GMIP_S907	5.6708e-05	0.130636
CGCAGCACCCACGTGGTCC	chr5	PROB1	PROB1_HUMAN	AGC	S	PROB1_S287	5.854e-05	0.133813
ATTATGGCTATCATCTCAG	chr4	POLR2B	RPB2_HUMAN	TAT	Y	POLR2B_Y1018	5.947e-05	0.133813
CACGGAGACGCCGGCGGCCT	chr10	CALY	CALY_HUMAN	ACG	T	CALY_T161	5.947e-05	0.133813
CGACCGGACGTCTCAGGTAG	chr7	ASZ1	ASZ1_HUMAN	ACG	T	ASZ1_T33	5.947e-05	0.133813
TTCACGAAGCGGGTAGCCT	chr1	UBR4	UBR4_HUMAN	ACG	T	UBR4_T4859	5.947e-05	0.133813
TCTGTTTATGGCTTCAGGCT	chr2	TTN	TITIN_HUMAN	TAT	Y	TTN_Y2777	6.0017e-05	0.134418
GTTGACGATGGGCAATGGT	chr20	HNF4A	HNF4A_HUMAN	ACG	T	HNF4A_T35	6.0876e-05	0.135714
AGTAGTTGCACAGCTGCTG	chr2	BIRC6	BIRC6_HUMAN	AGT	S	BIRC6_S1546	6.1299e-05	0.13603
CTCAGCTGGAAGGTGAGGACC	chr11	ROBO4	ROBO4_HUMAN	AGC	S	ROBO4_S267	6.1813e-05	0.136544
GGCCTACACGAGCGCGCAGC	chr7	HOXA3	HXA3_HUMAN	ACG	T	HOXA3_T199	6.2235e-05	0.136839
AGGACTGCCCAAAGCAAACC	chr12	MUC19	MUC19_HUMAN	ACT	T	MUC19_T8103	6.2512e-05	0.136839
GAAACACAAAAGCAGCTAC	chr9	KIF27	KIF27_HUMAN	ACA	T	KIF27_T778	6.3687e-05	0.138783
GTCAGTGATGGTGTACCCC	chr3	NBEAL2	NBEL2_HUMAN	AGT	S	NBEAL2_S2381	6.4474e-05	0.139868
GGGCCAGTGGCTGCCCATC	chr10	LZTS2	LZTS2_HUMAN	AGT	S	LZTS2_S210	6.5576e-05	0.140272
AAGAGTGACCCTGAGAGCG	chr3	PDZRN3	PZRN3_HUMAN	AGT	S	PDZRN3_S374	6.5779e-05	0.140272
AAGAGTGACCCTGAGAGCG	chr3	PDZRN3	PZRN3_HUMAN	AGT	S	PDZRN3_S676	6.5779e-05	0.140272
GATCCACCCCCATTCACCT	chr3	ENTPD3	ENTP3_HUMAN	ACC	T	ENTPD3_T132	6.582e-05	0.140272
TGGGGAGACAATCCGAGTCC	chr15	BAHD1	BAHD1_HUMAN	ACA	T	BAHD1_T625	6.6356e-05	0.140794
CCACTGGACTCTGCGGGATG	chr11	TAF6L	TAF6L_HUMAN	ACT	T	TAF6L_T262	6.7836e-05	0.142959
GCTATGACGTGTCGGACTC	chr10	PFKP	PFKAP_HUMAN	TAT	Y	PFKP_Y768	6.8224e-05	0.142959
CAGCACCACAGCTAACTAT	chr5	IK	RED_HUMAN	ACC	T	IK_T122	6.8263e-05	0.142959
GGCAGCTCCTGGGAAGGGGT	chr10	RBP3	RET3_HUMAN	AGC	S	RBP3_S1204	6.9003e-05	0.143424
ATTATGTATAAAGTGGGGAT	chr6	MAP3K4	M3K4_HUMAN	TAT	Y	MAP3K4_Y1556	6.935e-05	0.143424
TGGAGCCTGGGCATCTCGT	chr19	MAP2K7	MP2K7_HUMAN	AGC	S	MAP2K7_S307	6.9609e-05	0.143424
CCCCACCAGCCTGCGCAAG	chr6	MRPL14	RM14_HUMAN	ACC	T	MRPL14_T125	6.9671e-05	0.143424
CACTGTTACCAACGTGACAC	chr1	NEGR1	NEGR1_HUMAN	ACC	T	NEGR1_T285	7.232e-05	0.147015
GACAGCCTCCTGCTGTCTC	chr6	RSPH9	RSPH9_HUMAN	AGC	S	RSPH9_S5	7.2409e-05	0.147015
GCTTATAAGCACAGAGTTG	chr6	FAM184A	F184A_HUMAN	TAT	Y	FAM184A_Y12	7.2631e-05	0.147015
GCTTATAAGCACAGAGTTG	chr6	FAM184A	F184A_HUMAN	TAT	Y	FAM184A_Y132	7.2631e-05	0.147015
CGCTATGGCCGGGAGGACC	chr11	ARRB1	ARRB1_HUMAN	TAT	Y	ARRB1_Y63	7.3526e-05	0.148207
GGTATCCTCAGCAAATCAA	chr5	ADGRV1	AGRV1_HUMAN	TAT	Y	ADGRV1_Y5754	7.4478e-05	0.149503
AAAAGCCATAATCAGCGCC	chr14	PLEKHH1	PKHH1_HUMAN	AGC	S	PLEKHH1_S151	7.5588e-05	0.150058
GGGAGAGTGAGAGCTCCCC	chr17	GRAP	GRAP_HUMAN	AGT	S	GRAP_S88	7.5685e-05	0.150058
GGGAGAGTGAGAGCTCCCC	chr17	GRAPL	GRAPL_HUMAN	AGT	S	GRAPL_S88	7.5685e-05	0.150058
GGCACCAACCTGCGCCGGTTC	chr11	KMT2A	KMT2A_HUMAN	ACC	T	KMT2A_T124	7.6173e-05	0.150409
GACTACGTGAGCTTCCAGT	chr8	SFRP1	SFRP1_HUMAN	TAC	Y	SFRP1_Y36	7.6532e-05	0.150503
AGTAGCAGCGGCAGTGGCAG	chr1	ITPKB	IP3KB_HUMAN	AGC	S	ITPKB_S85	7.7603e-05	0.151992
TGGCACCCCCAGGGAGGTG	chr20	COL20A1	COKA1_HUMAN	ACC	T	COL20A1_T418	7.8559e-05	0.152951
GGTACCATGCTGGTGGCTG	chr11	SF3B2	SF3B2_HUMAN	TAC	Y	SF3B2_Y665	7.8725e-05	0.152951
GACACACTGGCCCTGCCCC	chr1	MIIP	MIIP_HUMAN	ACA	T	MIIP_T309	7.92e-05	0.153258
ACTACGAGGGAGCGACGCTGA	chr17	KAT2A	KAT2A_HUMAN	TAC	Y	KAT2A_Y645	8.0408e-05	0.154976
TGGTACCAGACCTTGGAGG	chr5	NUDCD2	NUDC2_HUMAN	TAC	Y	NUDCD2_Y22	8.104e-05	0.155062
CTGGCACTTTCTGCAACCA	chr1	CHIA	CHIA_HUMAN	ACT	T	CHIA_T370	8.1094e-05	0.155062
CGGCCCTACCCTGACCGTCC	chr22	SEZ6L	SE6L1_HUMAN	ACC	T	SEZ6L_T344	8.3208e-05	0.15795
CAGACGGCGGAGGAGCGCG	chr2	TLX2	TLX2_HUMAN	ACG	T	TLX2_T216	8.3257e-05	0.15795
GCGGACACCTCGGCCGGAC	chr19	SPTBN4	SPTN4_HUMAN	ACA	T	SPTBN4_T2366	8.5258e-05	0.161114
GAATATCTCAAAACCAAGA	chr12	ALDH1L2	AL1L2_HUMAN	TAT	Y	ALDH1L2_Y913	8.7466e-05	0.163272
TCTACGCCAGCGCCACAGGT	chr19	SBNO2	SBNO2_HUMAN	TAC	Y	SBNO2_Y418	8.7687e-05	0.163272
TACTACGAGCTGGCCCGGA	chr2	TCF7L1	TF7L1_HUMAN	TAC	Y	TCF7L1_Y396	8.775e-05	0.163272
TACTACGAGCTGGCCCGGA	chr10	TCF7L2	TF7L2_HUMAN	TAC	Y	TCF7L2_Y400	8.775e-05	0.163272
CTCTGGTAGTACTGGTGGAG	chr4	ANKRD50	ANR50_HUMAN	AGT	S	ANKRD50_S1140	8.9145e-05	0.163923
TGCAGCATGCTGTCCTCCC	chr3	ILDR1	ILDR1_HUMAN	AGC	S	ILDR1_S315	8.9145e-05	0.163923
ACTAGTTCAATGGATCCCG	chr14	MARK3	MARK3_HUMAN	AGT	S	MARK3_S668	8.951e-05	0.163923
TTTAGCTTCCTCAAACGCA	chr17	COX10	COX10_HUMAN	AGC	S	COX10_S54	8.9744e-05	0.163923
GACCTCCACCTCCATGCCCT	chr11	ASRGL1	ASGL1_HUMAN	ACC	T	ASRGL1_T281	8.9794e-05	0.163923
CCCACTGGCTATGGGATGCC	chr1	COL8A2	CO8A2_HUMAN	ACT	T	COL8A2_T313	9.1907e-05	0.166781
GGCAGCTGCAACGAGGACCC	chr22	TRIOBP	TARA_HUMAN	AGC	S	TRIOBP_S125	9.2768e-05	0.166781
CACCACCTCCAGCTCAGGC	chr17	MLLT6	AF17_HUMAN	ACC	T	MLLT6_T413	9.2977e-05	0.166781
TCTACCAAGAGAAACAAGGCG	chr8	PUF60	PUF60_HUMAN	TAC	Y	PUF60_Y499	9.3383e-05	0.166781
AACGGTGACCTTGCGATGTG	chr5	CSF1R	CSF1R_HUMAN	ACC	T	CSF1R_T39	9.3428e-05	0.166781
GTTATCTGACTTTGGAGAGT	chr14	SYNE2	SYNE2_HUMAN	TAT	Y	SYNE2_Y5233	9.3428e-05	0.166781
GGTCCGCAGCCAGAGGACCC	chr16	BAIAP3	BAIP3_HUMAN	AGC	S	BAIAP3_S1065	9.467e-05	0.168377
CCCACAGAAGGCTGTAGCT	chr1	PAPPA2	PAPP2_HUMAN	ACA	T	PAPPA2_T948	9.5218e-05	0.168731
CTAACCACCACGCTCCCCGCC	chrX	SLC9A7	SL9A7_HUMAN	ACC	T	SLC9A7_T622	9.6232e-05	0.169198
CTAACCACCACGCTCCCCGCC	chrX	SLC9A7	SL9A7_HUMAN	ACC	T	SLC9A7_T621	9.6232e-05	0.169198
GGAGGGCACAGACCTATGGC	chr16	WDR90	WDR90_HUMAN	ACA	T	WDR90_T1589	9.6531e-05	0.169198
TATGACCAGGAGAGGGCTG	chr1	TOR1AIP1	TOIP1_HUMAN	ACC	T	TOR1AIP1_T147	9.8394e-05	0.171841
TCTCAGCAGCGCAGGCCCCG	chr17	BAHCC1	BAHC1_HUMAN	AGC	S	BAHCC1_S473	0.00010164	0.176238
TTTCTACCATGCTCACACC	chr7	MGAM2	MGAL_HUMAN	TAC	Y	MGAM2_Y677	0.00010164	0.176238
GCAGACGAGGTGAGTACTG	chr20	OSBPL2	OSBL2_HUMAN	ACG	T	OSBPL2_T446	0.00010243	0.176354
GATCACGACCTTCGATCGCC	chr7	TAS2R5	TA2R5_HUMAN	ACC	T	TAS2R5_T109	0.00010245	0.176354
CTGTACCTGGGTAACGTGC	chr3	P4HTM	P4HTM_HUMAN	TAC	Y	P4HTM_Y71	0.00010293	0.176354
GCTGCTCACCAAGCAGGCGG	chr13	DZIP1	DZIP1_HUMAN	ACC	T	DZIP1_T164	0.0001051	0.176354
AATGGGGAGCACCCTGTCCC	chr1	NAV1	NAV1_HUMAN	AGC	S	NAV1_S1032	0.00010524	0.176354
AACTACCCAAAGGTGCGTC	chr17	SAP30BP	S30BP_HUMAN	TAC	Y	SAP30BP_Y165	0.00010526	0.176354
AACTACCCAAAGGTGCGTC	chr17	SAP30BP	S30BP_HUMAN	TAC	Y	SAP30BP_Y181	0.00010526	0.176354
GGCCCACTTTCCCAGGCCT	chr19	FOXA3	FOXA3_HUMAN	ACT	T	FOXA3_T77	0.00010566	0.176354
CTCCACTATGCTAATGCTG	chr2	C2orf16	CB016_HUMAN	ACT	T	C2orf16_T891	0.00010572	0.176354
CATACCCAGCGCCAGCCTGTG	chr1	SLC5A9	SC5A9_HUMAN	TAC	Y	SLC5A9_Y510	0.00010618	0.176354
ATGACCTATGGATCATTTGG	chr7	BBS9	PTHB1_HUMAN	TAT	Y	BBS9_Y140	0.00010641	0.176354
ATGACCTATGGATCATTTGG	chr7	BBS9	PTHB1_HUMAN	ACC	T	BBS9_T139	0.00010641	0.176354
GCCACGGGCATCGTGTCCT	chr12	C1R	C1R_HUMAN	ACG	T	C1R_T671	0.00010651	0.176354
GGAACACCCTCTATCTGTG	chr12	MARS	SYMC_HUMAN	ACC	T	MARS_T305	0.00010704	0.176354
AAAGAAAACAGATCCTGGGA	chr1	EPHB2	EPHB2_HUMAN	ACA	T	EPHB2_T1027	0.00010754	0.176354
CCCAATGACTAAGGACACCC	chr5	PLAC8L1	PL8L1_HUMAN	ACT	T	PLAC8L1_T172	0.00010754	0.176354
AGTACTCGGTGTGGATCGG	chr17	ACTG1	ACTG_HUMAN	TAC	Y	ACTG1_Y337	0.00010865	0.176383
GGCACAGACCACATCTATG	chr17	NAGLU	ANAG_HUMAN	ACA	T	NAGLU_T305	0.00010921	0.176383
TGGACCCGGAAGATCATTG	chr7	TRRAP	TRRAP_HUMAN	ACC	T	TRRAP_T1946	0.00010961	0.176383
TGGACCCGGAAGATCATTG	chr7	TRRAP	TRRAP_HUMAN	ACC	T	TRRAP_T1928	0.00010961	0.176383
TGCACAACTGAATTTGCACC	chr16	C16orf96	CP096_HUMAN	ACA	T	C16orf96_T321	0.00010986	0.176383
TGCAGGCACCTACGATGCCA	chr16	TPPP3	TPPP3_HUMAN	ACC	T	TPPP3_T169	0.00010994	0.176383
AGTACTCTCTGGTGGCCAAAC	chr11	INCENP	INCE_HUMAN	TAC	Y	INCENP_Y322	0.00011011	0.176383
GAACAGCCTCTGTCTGGGT	chr9	UBAP2	UBAP2_HUMAN	AGC	S	UBAP2_S6	0.00011102	0.176647
GAACAGCCTCTGTCTGGGT	chr9	UBAP2	UBAP2_HUMAN	AGC	S	UBAP2_S767	0.00011102	0.176647
GCCTATGGGAAGGTGTTCA	chr7	CDK6	CDK6_HUMAN	TAT	Y	CDK6_Y24	0.00011137	0.176647
CACACCATCGCCAGCGGCG	chr9	SAPCD2	SAPC2_HUMAN	ACC	T	SAPCD2_T219	0.00011319	0.1789
AACTTGGAGTCCCCCAGCTG	chr9	FANCG	FANCG_HUMAN	AGT	S	FANCG_S185	0.00011353	0.1789
AAAACTGATTCCATCTTAT	chr10	NRG3	NRG3_HUMAN	ACT	T	NRG3_T335	0.00011396	0.178995
GGAACCGCCCGGAGAAACC	chr9	WNK2	WNK2_HUMAN	ACC	T	WNK2_T2252	0.00011569	0.179552
TTTCTACCTGGGCCAGTGG	chr15	TM2D3	TM2D3_HUMAN	TAC	Y	TM2D3_Y205	0.00011573	0.179552
GCGTGAGCGTCGCCACCTC	chr2	FAM110C	F110C_HUMAN	AGC	S	FAM110C_S252	0.00011582	0.179552
GACTATGACTATCTGGACC	chr14	TRIM9	TRIM9_HUMAN	TAT	Y	TRIM9_Y60	0.00011612	0.179552
TACACCAGAAATACCAAGGG	chr11	RPS25	RS25_HUMAN	ACC	T	RPS25_T110	0.00011714	0.179552
CCTACAAATGCAAGCAGTGT	chr19	ZNF550	ZN550_HUMAN	TAC	Y	ZNF550_Y203	0.00011776	0.179552
AATAGAGACCATCATGAAGC	chr14	SYNE2	SYNE2_HUMAN	ACC	T	SYNE2_T2099	0.00011786	0.179552
TGCAGACGCGGTATGGAAC	chr9	FGD3	FGD3_HUMAN	ACG	T	FGD3_T451	0.00011817	0.179552
GCACCACGGGCTCTGGGCC	chr10	UNC5B	UNC5B_HUMAN	ACG	T	UNC5B_T490	0.00011866	0.179552
GCATACTATATCATGTTTCT	chr10	MSS51	MSS51_HUMAN	TAT	Y	MSS51_Y437	0.00011866	0.179552
GCTGCAGTGGCCCTGGGTC	chr12	BTBD11	BTBDB_HUMAN	AGT	S	BTBD11_S262	0.00011897	0.179552
GGTCACTCAGGTAGGGGGC	chr3	ARPP21	ARP21_HUMAN	ACT	T	ARPP21_T547	0.00011897	0.179552
TTGGAACATTGTGGGGAGT	chr4	C4orf17	CD017_HUMAN	ACA	T	C4orf17_T61	0.00011914	0.179552
GACAGCACCCCTTCCAGACC	chr10	DOCK1	DOCK1_HUMAN	AGC	S	DOCK1_S1657	0.00012005	0.180362
CTGTACCACCAGTACCACC	chr15	DUOXA2	DOXA2_HUMAN	TAC	Y	DUOXA2_Y170	0.00012091	0.181091
GGGACCTTCCTCCTCCACC	chr2	KIF1A	KIF1A_HUMAN	ACC	T	KIF1A_T1267	0.00012218	0.181867
GGGACCTTCCTCCTCCACC	chr2	KIF1A	KIF1A_HUMAN	ACC	T	KIF1A_T1166	0.00012218	0.181867
TCCATCAAGTATGATGGTGA	chr18	SMAD4	SMAD4_HUMAN	AGT	S	SMAD4_S155	0.00012603	0.185367
AGAGAGCCAGGTAGAGCTC	chr1	SNAPIN	SNAPN_HUMAN	AGC	S	SNAPIN_S50	0.00012651	0.185367
GGCACCTACAGCTTGCGAGC	chr10	NPY4R	NPY4R_HUMAN	ACC	T	NPY4R_T252	0.00012683	0.185367
GGCACCTACAGCTTGCGAGC	chr10	NPY4R	NPY4R_HUMAN	TAC	Y	NPY4R_Y253	0.00012683	0.185367
GGCACCTACAGCTTGCGAGC	chr10	NPY4R	NPY4R_HUMAN	TAC	Y	NPY4R_Y253	0.00012683	0.185367
GGCACCTACAGCTTGCGAGC	chr10	NPY4R	NPY4R_HUMAN	ACC	T	NPY4R_T252	0.00012683	0.185367
AGTATGGTGTCGAGCGGGACC	chr19	ECSIT	ECSIT_HUMAN	TAT	Y	ECSIT_Y120	0.00012814	0.185811
TTCTATATAATAGGAGGTG	chr14	FLVCR2	FLVC2_HUMAN	TAT	Y	FLVCR2_Y255	0.00012837	0.185811
GGCAGCGTGGAGGAGCAGC	chr17	KRT14	K1C14_HUMAN	AGC	S	KRT14_S379	0.00012867	0.185811
GGCAGCGTGGAGGAGCAGC	chr17	KRT17	K1C17_HUMAN	AGC	S	KRT17_S348	0.00012867	0.185811
GAGACCCCATTCCCCCACG	chr16	ZNF469	ZN469_HUMAN	ACC	T	ZNF469_T688	0.00012915	0.185949
CCTGGAGACCTGTAAAGCGC	chr11	FANCF	FANCF_HUMAN	ACC	T	FANCF_T331	0.00012984	0.186387
TGCATCGACGGACAGCCATG	chr1	GLIS1	GLIS1_HUMAN	ACG	T	GLIS1_T127	0.00013129	0.186615
TTCACAGAGCGCCTGGAGC	chr11	BTBD18	BTBDI_HUMAN	ACA	T	BTBD18_T60	0.00013191	0.186615
TTCCCCTATTACAAGAATGC	chr12	FOXJ2	FOXJ2_HUMAN	TAT	Y	FOXJ2_Y102	0.00013205	0.186615
AGGCCACCAACACTGGTAT	chr20	SLC4A11	S4A11_HUMAN	ACC	T	SLC4A11_T94	0.00013238	0.186615
CATCATCACCTTCCACAACG	chr2	GALNT14	GLT14_HUMAN	ACC	T	GALNT14_T118	0.00013238	0.186615
ACTACCAGGGGGTGTACTCC	chr20	FOXA2	FOXA2_HUMAN	TAC	Y	FOXA2_Y445	0.00013288	0.186615
GAGAGTCAGGGTGTGCCTCC	chr1	DEPDC1	DEP1A_HUMAN	AGT	S	DEPDC1_S3	0.00013288	0.186615
CTTTATAAAACAGGAGCCC	chr2	DNAH6	DYH6_HUMAN	TAT	Y	DNAH6_Y4112	0.00013321	0.186615
GCTACTTTGGGATAAAGCG	chr19	POLR2E	RPAB1_HUMAN	TAC	Y	POLR2E_Y182	0.00013347	0.186615
GTCACAGTGAGAAGGCGAC	chr11	STIM1	STIM1_HUMAN	AGT	S	STIM1_S28	0.00013426	0.187178
CCCAGCGATGCCAAATTTG	chr10	PNLIP	LIPP_HUMAN	AGC	S	PNLIP_S211	0.00013516	0.187891
ACCTACACCTGCACCACTC	chr3	SEMA3G	SEM3G_HUMAN	TAC	Y	SEMA3G_Y653	0.00013601	0.187993
ATCACTCTCAAGAAGGACC	chr12	STAC3	STAC3_HUMAN	ACT	T	STAC3_T327	0.00013601	0.187993
GCCACCGTCGGCATAGACTTC	chr17	RAB37	RAB37_HUMAN	ACC	T	RAB37_T62	0.00013724	0.188725
TGTACCAGAGATCGGGAGACA	chr18	TYMS	TYSY_HUMAN	TAC	Y	TYMS_Y213	0.00013732	0.188725
CCTGGGGACCAAGGTGGACG	chr19	CDC34	UB2R1_HUMAN	ACC	T	CDC34_T172	0.00013948	0.190336
CAGGAAGTGGCTGGGGTCG	chr17	CHRNB1	ACHB_HUMAN	AGT	S	CHRNB1_S381	0.00013981	0.190336
CCTCACCTACGAGTACTCC	chr19	CACNG6	CCG6_HUMAN	ACC	T	CACNG6_T214	0.00013981	0.190336
TCTACTTCGACGGCCGCGAC	chr14	ATG14	BAKOR_HUMAN	TAC	Y	ATG14_Y66	0.00014024	0.190336
GGCAGCCGGTGAGTGGGACC	chr1	KIAA1614	K1614_HUMAN	AGC	S	KIAA1614_S401	0.00014089	0.190336
GAATATGAAGTAGCCATGC	chr17	SUZ12	SUZ12_HUMAN	TAT	Y	SUZ12_Y315	0.00014116	0.190336
CTATATGAAATGAACCAAG	chrX	SATL1	SATL1_HUMAN	TAT	Y	SATL1_Y42	0.00014164	0.190336
CTATATGAAATGAACCAAG	chrX	SATL1	SATL1_HUMAN	TAT	Y	SATL1_Y284	0.00014164	0.190336
GAAACCACAGGAGAAAGTG	chr19	C19orf57	CS057_HUMAN	ACC	T	C19orf57_T394	0.0001429	0.190711
TCATATGATGAGGATGACA	chr12	USP5	UBP5_HUMAN	TAT	Y	USP5_Y261	0.00014298	0.190711
GACCTACCTGCACCGGATC	chr16	DDX19A	DD19A_HUMAN	TAC	Y	DDX19A_Y422	0.0001438	0.190711
GACCTACCTGCACCGGATC	chr16	DDX19B	DD19B_HUMAN	TAC	Y	DDX19B_Y423	0.0001438	0.190711
CCGAGAGTGAGGAGGGGGA	chr8	SLC45A4	S45A4_HUMAN	AGT	S	SLC45A4_S485	0.00014389	0.190711
CAGGCTGAGCTGGACCCGGT	chr19	SIGLEC11	SIG11_HUMAN	AGC	S	SIGLEC11_S402	0.0001473	0.194697
GCTACTATGCAGCAGGGCC	chr3	LPP	LPP_HUMAN	TAC	Y	LPP_Y300	0.00014818	0.195072
TCTTATGACATAAATCGAG	chr10	MYOF	MYOF_HUMAN	TAT	Y	MYOF_Y982	0.00014839	0.195072
AGGTGAGTGAGGGGATGGA	chr15	HERC2	HERC2_HUMAN	AGT	S	HERC2_S810	0.00015029	0.195491
AATTATTCCAAGCGGCTTT	chr8	ANKRD46	ANR46_HUMAN	TAT	Y	ANKRD46_Y27	0.00015107	0.195491
GATACTGAGCCAAAACCCC	chr2	SLC40A1	S40A1_HUMAN	ACT	T	SLC40A1_T255	0.00015131	0.195491
GTCTACGACATCTGCAGCC	chr22	RASL10A	RSLAA_HUMAN	TAC	Y	RASL10A_Y93	0.00015186	0.195491
CAGAGCAATGATATCGCTCG	chr12	CBX5	CBX5_HUMAN	AGC	S	CBX5_S110	0.00015204	0.195491
GGAGGGTAGCTTCCGTGGCT	chr17	MYO18A	MY18A_HUMAN	AGC	S	MYO18A_S112	0.00015258	0.195491
CATTGGGACTCCAGATAACA	chr1	SMG7	SMG7_HUMAN	ACT	T	SMG7_T1034	0.00015262	0.195491
CATTGGGACTCCAGATAACA	chr1	SMG7	SMG7_HUMAN	ACT	T	SMG7_T1042	0.00015262	0.195491
GGAAACCCCTCGAGGCCTC	chr22	RPL3	RL3_HUMAN	ACC	T	RPL3_T95	0.0001531	0.195491
TGTACCCCGGCTGGTCCGCG	chr10	TCF7L2	TF7L2_HUMAN	TAC	Y	TCF7L2_Y414	0.0001531	0.195491
CAGACTCCCGGCCAGGAGG	chr3	MASP1	MASP1_HUMAN	ACT	T	MASP1_T101	0.00015343	0.195491
GCCTATACCACGGGCCACT	chr2	ZNF513	ZN513_HUMAN	TAT	Y	ZNF513_Y479	0.00015357	0.195491
CCTACAGAGTGGCCCAATGG	chr1	SPOCD1	SPOC1_HUMAN	AGT	S	SPOCD1_S577	0.00015462	0.195491
CCTACAGAGTGGCCCAATGG	chr1	SPOCD1	SPOC1_HUMAN	AGT	S	SPOCD1_S70	0.00015462	0.195491
GGAGAACAGGTACCGACCC	chr6	MICB	MICB_HUMAN	ACA	T	MICB_T204	0.00015477	0.195491
GGCGGCAACCAAGGACTCCC	chrX	TRO	TROP_HUMAN	ACC	T	TRO_T52	0.00015612	0.196682
AATCACCACCACGCTGGGTC	chr14	SLC39A9	S39A9_HUMAN	ACC	T	SLC39A9_T148	0.00015678	0.197001
AATTACCTCTTGTCCTCAA	chr11	OR5B17	OR5BH_HUMAN	TAC	Y	OR5B17_Y111	0.00015729	0.19713
CAGAGTCATTTAGATTTAA	chr16	WWP2	WWP2_HUMAN	AGT	S	WWP2_S79	0.00015789	0.19737
AGCAGTGAGCCCCGGGATG	chr18	CXXC1	CXXC1_HUMAN	AGT	S	CXXC1_S100	0.00015894	0.198171
GTGACCACACCAGAAAAAT	chr6	ASCC3	ASCC3_HUMAN	ACC	T	ASCC3_T583	0.00015962	0.198308
CACCTATGACGCCGCCGCG	chr7	ARPC1B	ARC1B_HUMAN	TAT	Y	ARPC1B_Y272	0.00015987	0.198308
AATGGACTAACGTGATGAA	chr1	OSBPL9	OSBL9_HUMAN	ACT	T	OSBPL9_T13	0.0001607	0.198828
GCCAGACGCAGTACAGTGC	chr20	EYA2	EYA2_HUMAN	ACG	T	EYA2_T72	0.00016255	0.200409
GAGACTGCTGGGAAAGGGGCC	chr1	ZNF687	ZN687_HUMAN	ACT	T	ZNF687_T889	0.00016327	0.200409
GGCCTATACTTGAGGTGGGT	chr7	CLEC2L	CLC2L_HUMAN	ACT	T	CLEC2L_T214	0.00016422	0.200409
CCTAAGTGGGATACCAGTG	chr17	SPECC1	CYTSB_HUMAN	AGT	S	SPECC1_S850	0.00016506	0.200409
GAAGTTCACCAGCATGCACA	chr14	RIN3	RIN3_HUMAN	ACC	T	RIN3_T747	0.00016523	0.200409
GCCAGCGACCAGATGCAGCAC	chr11	CAT	CATA_HUMAN	AGC	S	CAT_S9	0.00016543	0.200409
TCATGAGCTACTTCCCACG	chr2	CAPG	CAPG_HUMAN	AGC	S	CAPG_S108	0.0001662	0.200409
ACTACGATGAGGAGGTTCCTG	chr16	ZC3H18	ZCH18_HUMAN	TAC	Y	ZC3H18_Y130	0.00016691	0.200409
CAGAGCCATGAGCTCCTGC	chr14	BMP4	BMP4_HUMAN	AGC	S	BMP4_S50	0.00016759	0.200409
GTCAGTCTAACAGAATCCTGT	chr3	KAT2B	KAT2B_HUMAN	AGT	S	KAT2B_S131	0.000168	0.200409
TCTACTGTGTCCTGGAGCCAC	chr11	TAF6L	TAF6L_HUMAN	TAC	Y	TAF6L_Y244	0.00016835	0.200409
ATTTACCCAAGCGGACGTG	chr6	POU3F2	PO3F2_HUMAN	ACC	T	POU3F2_T287	0.00016866	0.200409
GACTACTTCCGAGCCCTGC	chr3	ABTB1	ABTB1_HUMAN	TAC	Y	ABTB1_Y296	0.00016982	0.200409
GACACAGTGCAGATTAGGC	chr20	EIF6	IF6_HUMAN	ACA	T	EIF6_T91	0.00017003	0.200409
GTTACCATAATAAGCTAATCC	chr16	DUS2	DUS2L_HUMAN	TAC	Y	DUS2_Y10	0.00017037	0.200409
CCCAGCCAGGAGGACCCTG	chr1	MEAF6	EAF6_HUMAN	AGC	S	MEAF6_S136	0.00017057	0.200409
TTCAACCTCACATAAAGAA	chr1	LUZP1	LUZP1_HUMAN	ACC	T	LUZP1_T621	0.00017057	0.200409
GTCACCGAAGCTGATTTGG	chr19	FAAP24	FAP24_HUMAN	ACC	T	FAAP24_T62	0.00017066	0.200409
CAGCGAGCTCCTGCTTGGA	chr15	NPAP1	NPAP1_HUMAN	AGC	S	NPAP1_S231	0.00017079	0.200409
TGCAGCGGTAGCGCCGGAGG	chr17	CASC3	CASC3_HUMAN	AGC	S	CASC3_S37	0.00017143	0.200409
GTCGTCGAGCAGCCGGGGGC	chr16	FBXL19	FXL19_HUMAN	AGC	S	FBXL19_S24	0.00017146	0.200409
CTTCATCACCCAGCTGAGAG	chr7	GHRHR	GHRHR_HUMAN	ACC	T	GHRHR_T32	0.00017167	0.200409
CTCACGGGCCAGGCAGGCC	chr19	C19orf67	CS067_HUMAN	ACG	T	C19orf67_T336	0.00017175	0.200409
TGGATATGACACCCAAGTA	chrX	ABCB7	ABCB7_HUMAN	TAT	Y	ABCB7_Y598	0.00017192	0.200409
TTGTAACTGGCTCGGCGCC	chr4	RGS12	RGS12_HUMAN	ACT	T	RGS12_T1393	0.00017241	0.200497
GGAAGACAGCCCGGGGCCG	chr14	INF2	INF2_HUMAN	ACA	T	INF2_T989	0.00017289	0.200573
AACACCAAGGCTGAGGAGC	chr2	KLHL29	KLH29_HUMAN	ACC	T	KLHL29_T491	0.00017408	0.201162
TCTACCTGGTGGCAGGAGC	chr2	TMEM127	TM127_HUMAN	TAC	Y	TMEM127_Y178	0.00017423	0.201162
TTGTGTTATGGAACCACCAA	chrX	MED14	MED14_HUMAN	TAT	Y	MED14_Y812	0.0001754	0.201919
GACTATAAGTTCCCCATTG	chr11	KMT2A	KMT2A_HUMAN	TAT	Y	KMT2A_Y3944	0.00017572	0.201919
ACATCACCAGGTGGGTGCC	chr19	RAB4B	RAB4B_HUMAN	ACC	T	RAB4B_T91	0.00017646	0.201987
CGGAGTAGAATGCGTCAGT	chr20	TCFL5	TCFL5_HUMAN	AGT	S	TCFL5_S345	0.00017665	0.201987
AGCAGCAGCAAGCTGCTCCG	chrX	FOXO4	FOXO4_HUMAN	AGC	S	FOXO4_S201	0.00017832	0.201987
AGCAGCAGCAAGCTGCTCCG	chrX	FOXO4	FOXO4_HUMAN	AGC	S	FOXO4_S146	0.00017832	0.201987
GAGACGGAGGCAGATGAGAAG	chr9	RGS3	RGS3_HUMAN	ACG	T	RGS3_T683	0.0001784	0.201987
CTCACGTCCACCACGACGG	chr12	NCOR2	NCOR2_HUMAN	ACG	T	NCOR2_T1816	0.00018013	0.201987
GTGCAGCACCACGGAGGATG	chr16	WFDC1	WFDC1_HUMAN	ACC	T	WFDC1_T146	0.00018048	0.201987
CACTTTCACTTGGGTGGAGA	chr17	STAT3	STAT3_HUMAN	ACT	T	STAT3_T622	0.00018049	0.201987
CCTCACCTACTACCTTGTC	chr20	FERMT1	FERM1_HUMAN	ACC	T	FERMT1_T568	0.00018056	0.201987
TCCTGAGCCAGTTCCCTCC	chr1	RHCE	RHCE_HUMAN	AGC	S	RHCE_S99	0.00018184	0.201987
TACAAAAACCATTGATACTA	chr2	TTN	TITIN_HUMAN	ACC	T	TTN_T13971	0.00018211	0.201987
TACAAAAACCATTGATACTA	chr2	TTN	TITIN_HUMAN	ACC	T	TTN_T6672	0.00018211	0.201987
TACAAAAACCATTGATACTA	chr2	TTN	TITIN_HUMAN	ACC	T	TTN_T6547	0.00018211	0.201987
CTCTAATAGTCTCTCTTCAG	chr1	ATF6	ATF6A_HUMAN	AGT	S	ATF6_S141	0.00018273	0.201987
CTGCAGCAGCCCAGCAGCCC	chr4	LNX1	LNX1_HUMAN	AGC	S	LNX1_S603	0.00018275	0.201987
ACTACTGGACCCTCAGTGGG	chr12	MUC19	MUC19_HUMAN	ACT	T	MUC19_T1811	0.00018293	0.201987
CGCCGACAGATCCCAGTGC	chr7	ZNF777	ZN777_HUMAN	ACA	T	ZNF777_T358	0.00018339	0.201987
TCCTGAAACAACCCACACCT	chr5	PRLR	PRLR_HUMAN	ACA	T	PRLR_T388	0.00018435	0.201987
TTCGTAGACTCCACTCCACT	chr14	NFKBIA	IKBA_HUMAN	ACT	T	NFKBIA_T113	0.00018482	0.201987
AGCCGAGCTGTCAGCGCTT	chr2	ZFAND2B	ZFN2B_HUMAN	AGC	S	ZFAND2B_S14	0.00018489	0.201987
TACAGTCCCACCGAGTTTG	chr11	DEAF1	DEAF1_HUMAN	AGT	S	DEAF1_S236	0.00018531	0.201987
CCAGTACTGGAAGCTGAAG	chr5	JADE2	JADE2_HUMAN	TAC	Y	JADE2_Y430	0.00018578	0.201987
CTTTATAAGATCCTCGCCC	chr17	EFTUD2	U5S1_HUMAN	TAT	Y	EFTUD2_Y378	0.0001858	0.201987
GGGGCCAAGCGAGCCGCTAG	chr5	2021-03-11	MARHB_HUMAN	AGC	S	MARCH11_S66	0.0001858	0.201987
GCCTATCTCCAACTCCTCG	chr17	PSMD3	PSMD3_HUMAN	TAT	Y	PSMD3_Y166	0.00018705	0.202009
ACGCCAGTGAGGAGGAGGA	chr19	PRKD2	KPCD2_HUMAN	AGT	S	PRKD2_S362	0.00018749	0.202009
AGGGGACTCAGCTCTCAGG	chr7	ABCB4	MDR3_HUMAN	ACT	T	ABCB4_T1173	0.00018749	0.202009
AGGGGACTCAGCTCTCAGG	chr7	ABCB4	MDR3_HUMAN	ACT	T	ABCB4_T1180	0.00018749	0.202009
CTATGAGTAAGAAACGGCG	chr9	NOL8	NOL8_HUMAN	AGT	S	NOL8_S203	0.00018925	0.203452
AGGAGCCCAGCCGGGGCCT	chr9	HABP4	HABP4_HUMAN	AGC	S	HABP4_S74	0.0001899	0.203698
CCCAGTATTCTACCAGGCC	chr1	DENND4B	DEN4B_HUMAN	AGT	S	DENND4B_S1315	0.00019069	0.204093
AAGAGCCCTGGGAGGGAGC	chr22	CELSR1	CELR1_HUMAN	AGC	S	CELSR1_S2982	0.00019129	0.204283
GAGAGCATCCACATCATCCGT	chr3	RAD54L2	ARIP4_HUMAN	AGC	S	RAD54L2_S1097	0.00019327	0.205623
GGGACCTGCTACCTGGAGTTC	chr19	FFAR3	FFAR3_HUMAN	ACC	T	FFAR3_T168	0.00019354	0.205623
ACTACATGGGTGAGGGCAG	chr1	FGR	FGR_HUMAN	TAC	Y	FGR_Y226	0.00019382	0.205623
GGCAGCACCTGGGGGAGCCC	chr16	VKORC1	VKOR1_HUMAN	AGC	S	VKORC1_S3	0.00019735	0.207779
GTCACGTTGTCCGGCACCC	chr1	NTPCR	NTPCR_HUMAN	ACG	T	NTPCR_T54	0.00019735	0.207779
GTGAGCTTCCGTGTTCAGG	chr3	HYAL2	HYAL2_HUMAN	AGC	S	HYAL2_S269	0.00019757	0.207779
CACAGCTCCCGAACCCAGCG	chr9	IER5L	IER5L_HUMAN	AGC	S	IER5L_S20	0.00019786	0.207779
TACACCATCTTTGCCATCC	chr11	PGAP2	PGAP2_HUMAN	ACC	T	PGAP2_T214	0.000198	0.207779
GCTACATGCCCATGACGCC	chr13	IRS2	IRS2_HUMAN	TAC	Y	IRS2_Y653	0.00019926	0.208649
CCAAGTCCCAAAGGTGAGAG	chr11	MYBPC3	MYPC3_HUMAN	AGT	S	MYBPC3_S133	0.00020017	0.209149
ACCACCATCGGTGGGGGAG	chr11	KCNK4	KCNK4_HUMAN	ACC	T	KCNK4_T103	0.0002016	0.2099
CGCTACCAGCGGGAGATCC	chr5	N4BP3	N4BP3_HUMAN	TAC	Y	N4BP3_Y503	0.00020207	0.2099
GCTATGTGACCGAGGGCCG	chr3	DHX30	DHX30_HUMAN	TAT	Y	DHX30_Y475	0.00020219	0.2099
CCTATATATGTAAAGAATGT	chr5	ZNF354B	Z354B_HUMAN	TAT	Y	ZNF354B_Y270	0.00020435	0.211093
AGCACTACCTTCATAGAAA	chr14	PIGH	PIGH_HUMAN	ACT	T	PIGH_T111	0.00020531	0.211093
ATCTACACGTGGCGCAGCC	chr19	S1PR2	S1PR2_HUMAN	TAC	Y	S1PR2_Y288	0.00020562	0.211093
ACCACCAAGAAGCGGGAGGTA	chr7	TRPV6	TRPV6_HUMAN	ACC	T	TRPV6_T339	0.00020651	0.211093
AATACGGTTTACTCCACTG	chr1	SLAMF7	SLAF7_HUMAN	TAC	Y	SLAMF7_Y120	0.00020658	0.211093
AATACGGTTTACTCCACTG	chr1	SLAMF7	SLAF7_HUMAN	ACG	T	SLAMF7_T302	0.00020658	0.211093
GGTGTGTATGAAATGAAGAT	chr3	PARP14	PAR14_HUMAN	TAT	Y	PARP14_Y1220	0.0002067	0.211093
AGCTCCTACATGTCTGGAGA	chr14	CCNK	CCNK_HUMAN	TAC	Y	CCNK_Y438	0.00020683	0.211093
CACCACAGAAACTTTAGAA	chr2	TXNDC9	TXND9_HUMAN	ACA	T	TXNDC9_T172	0.00020738	0.211208
GGTCACCTGGTACAGGCGA	chr1	HSPG2	PGBM_HUMAN	ACC	T	HSPG2_T2083	0.00020816	0.211428
GCTACGTGGTGCTGGGCATCC	chr12	ADCY6	ADCY6_HUMAN	TAC	Y	ADCY6_Y213	0.00020847	0.211428
GGTTACTCTGTTTGATTCT	chr17	NF1	NF1_HUMAN	ACT	T	NF1_T1245	0.00021296	0.214719
CCCTACTCCCTGCTGGCCC	chr11	PANX3	PANX3_HUMAN	TAC	Y	PANX3_Y112	0.000213	0.214719
AGTAAAGACACGTTCTGGAC	chr14	ZNF839	ZN839_HUMAN	ACA	T	ZNF839_T248	0.00021349	0.214719
AGTAAAGACACGTTCTGGAC	chr14	ZNF839	ZN839_HUMAN	ACA	T	ZNF839_T132	0.00021349	0.214719
CACTGACGGTCAGTGAGGG	chr22	SHANK3	SHAN3_HUMAN	ACG	T	SHANK3_T200	0.00021509	0.215337
TGTACCAGGCCTTGGCCAG	chr9	GRHPR	GRHPR_HUMAN	TAC	Y	GRHPR_Y255	0.00021516	0.215337
CCTGTACACGCCCCCGAGC	chr15	THAP10	THA10_HUMAN	ACA	T	THAP10_T131	0.00021544	0.215337
GCATATCTAGTATTTGTAC	chr1	GLMN	GLMN_HUMAN	TAT	Y	GLMN_Y291	0.0002166	0.21605
GGAGTACACCAGCAAAGATG	chr11	RRM1	RIR1_HUMAN	ACC	T	RRM1_T436	0.00021732	0.216322
CGGAGCCGGATCCACGAGT	chr16	SETD1A	SET1A_HUMAN	AGC	S	SETD1A_S1575	0.00021826	0.216812
CACCTACGCCTCACAGCGC	chr19	FGF22	FGF22_HUMAN	TAC	Y	FGF22_Y127	0.00021883	0.216933
GAAACCTTCCAGTTGGACACA	chr3	FANCD2	FACD2_HUMAN	ACC	T	FANCD2_T1330	0.00021934	0.216994
GGGCTGGACAGCAGCAAGGG	chr20	TGM6	TGM3L_HUMAN	ACA	T	TGM6_T86	0.00022056	0.217041
TGTGACTGGGCTGCAAGTG	chr1	KIAA0319L	K319L_HUMAN	ACT	T	KIAA0319L_T656	0.00022056	0.217041
GTGCCTGACCACGTGTGCCT	chrX	FRMPD3	FRPD3_HUMAN	ACC	T	FRMPD3_T1407	0.00022088	0.217041
CCTGACCTCAGATTTGGAC	chr11	PIDD1	PIDD1_HUMAN	ACC	T	PIDD1_T320	0.00022196	0.217041
GCCAATTATAATTACTGTGA	chr12	SLC41A2	S41A2_HUMAN	TAT	Y	SLC41A2_Y115	0.00022196	0.217041
TATATGACTATTACAGGTC	chr20	HAO1	HAOX1_HUMAN	TAT	Y	HAO1_Y24	0.00022208	0.217041
GGCAGACAGCCAAGTGGACC	chr5	ARHGAP26	RHG26_HUMAN	AGC	S	ARHGAP26_S165	0.00022363	0.217852
GTGGCAGCGATCCGCGGGC	chr2	POLR2D	RPB4_HUMAN	AGC	S	POLR2D_S6	0.00022381	0.217852
GTCTTACTGGCACTGCTCC	chr12	CHD4	CHD4_HUMAN	TAC	Y	CHD4_Y552	0.00022589	0.218487
AGTACAACAAGGTCATTAATA	chr20	CST5	CYTD_HUMAN	TAC	Y	CST5_Y55	0.00022632	0.218487
TGGGACAAAGCTAGTAGTT	chr9	UBAP2	UBAP2_HUMAN	ACA	T	UBAP2_T210	0.00022723	0.218487
GAGAGCTTTCTCGGCTCCGAC	chr5	CMYA5	CMYA5_HUMAN	AGC	S	CMYA5_S12	0.00022813	0.218487
TGACACAGAAAAGGGATCA	chr1	ANKRD45	ANR45_HUMAN	ACA	T	ANKRD45_T185	0.00022845	0.218487
ATTACCGGGACAAGCATGG	chr9	ZNF462	ZN462_HUMAN	TAC	Y	ZNF462_Y2210	0.0002292	0.218487
AAGCCACCAAGACTTTATG	chr15	HERC2	HERC2_HUMAN	ACC	T	HERC2_T1990	0.0002303	0.218487
GAAACACTGATGGGAAAGTA	chr5	HARS	SYHC_HUMAN	ACA	T	HARS_T62	0.00023141	0.218487
GAAACACTGATGGGAAAGTA	chr5	HARS	SYHC_HUMAN	ACA	T	HARS_T102	0.00023141	0.218487
TCTACCTGGCGGGCAACCAGC	chr8	LRRC24	LRC24_HUMAN	TAC	Y	LRRC24_Y128	0.00023176	0.218487
TATAACAGATTCGTACAGT	chr5	DMXL1	DMXL1_HUMAN	ACA	T	DMXL1_T1252	0.00023206	0.218487
GGTAGCAAAGCTGCTGATTC	chr5	RAPGEF6	RPGF6_HUMAN	AGC	S	RAPGEF6_S565	0.00023234	0.218487
GGCACGGTGGTGTCAAGGCA	chr9	PNPLA7	PLPL7_HUMAN	ACG	T	PNPLA7_T484	0.00023315	0.218487
GACCCTTACGGGCCAGGTGG	chrX	DLG3	DLG3_HUMAN	TAC	Y	DLG3_Y39	0.00023331	0.218487
GGGAGCGCCACACTGTCCCG	chr4	GAK	GAK_HUMAN	AGC	S	GAK_S340	0.00023387	0.218487
AGGAACAGAGGAAAAATGT	chr16	EEF2K	EF2K_HUMAN	ACA	T	EEF2K_T353	0.00023415	0.218487
GATTGACAGCTACTTACGCC	chr2	TRABD2A	TIKI1_HUMAN	AGC	S	TRABD2A_S294	0.00023415	0.218487
CTTACCCAGAAGCAGAAGG	chr15	MAP2K1	MP2K1_HUMAN	ACC	T	MAP2K1_T55	0.00023493	0.218487
CAGACCCAGCAACATAGGGC	chr8	PUF60	PUF60_HUMAN	AGC	S	PUF60_S206	0.00023546	0.218487
GCCTACAATGACCAGGGCC	chrX	SUV39H1	SUV91_HUMAN	TAC	Y	SUV39H1_Y205	0.00023565	0.218487
CAGACTGAGAACAAAATCCT	chr8	TTI2	TTI2_HUMAN	ACT	T	TTI2_T261	0.00023594	0.218487
GCAACATATGCAGCAATAGAA	chr18	SMCHD1	SMHD1_HUMAN	ACA	T	SMCHD1_T598	0.00023621	0.218487
AAGGCAGCGGCGGAGGTGG	chr16	DNAJA2	DNJA2_HUMAN	AGC	S	DNAJA2_S78	0.0002377	0.218487
AGACTAGTGTGGAGAGTGT	chr8	STK3	STK3_HUMAN	AGT	S	STK3_S330	0.00023819	0.218487
ACAAGCCGTAGCCGCAGCC	chr17	TNFAIP1	BACD2_HUMAN	AGC	S	TNFAIP1_S271	0.00023895	0.218487
AGCAGCCACAACAAGTATGC	chr11	FOLH1B	FOH1B_HUMAN	AGC	S	FOLH1B_S388	0.00023895	0.218487
AGCAGCCACAACAAGTATGC	chr11	FOLH1	FOLH1_HUMAN	AGC	S	FOLH1_S696	0.00023895	0.218487
GACACCCCTGATGCCCCACCC	chr3	BRPF1	BRPF1_HUMAN	ACC	T	BRPF1_T188	0.00023895	0.218487
GGCTACAGTGTATATAGGA	chr20	NAA20	NAA20_HUMAN	TAC	Y	NAA20_Y128	0.00023895	0.218487
TGCTCAGTGGCTCCCAGGA	chr16	WDR24	WDR24_HUMAN	AGT	S	WDR24_S138	0.00023895	0.218487
TGGCCAGCCCTGGAAAGCC	chr11	CRACR2B	EFC4A_HUMAN	AGC	S	CRACR2B_S3	0.00023905	0.218487
GCTACGATTCTACTATGGG	chr10	KAT6B	KAT6B_HUMAN	TAC	Y	KAT6B_Y1686	0.00023936	0.218487
CATATTCAACTTTCCCCGCC	chr11	BIRC2	BIRC2_HUMAN	TAT	Y	BIRC2_Y53	0.00024	0.218487
GCCACAGAGCCCCCCAGGGA	chr3	MON1A	MON1A_HUMAN	ACA	T	MON1A_T229	0.00024013	0.218487
CCTACTTTCTACCAAACTC	chr17	USP32	UBP32_HUMAN	ACT	T	USP32_T180	0.00024027	0.218487
AAATACAACTTCTTCTGTC	chr6	ELOVL5	ELOV5_HUMAN	TAC	Y	ELOVL5_Y92	0.00024106	0.218693
CTCGGAGACAGAGCGCCTCA	chr4	NKX6-1	NKX61_HUMAN	ACA	T	NKX6-1_T310	0.0002414	0.218693
ATCTACGCCATTGGTGACG	chr22	TXNRD2	TRXR2_HUMAN	TAC	Y	TXNRD2_Y355	0.00024259	0.21936
CCCTACGAGAAAGATGATG	chr20	PRPF6	PRP6_HUMAN	TAC	Y	PRPF6_Y94	0.00024371	0.219739
GAAAAGCCTGAAAATTCTG	chrX	TLR7	TLR7_HUMAN	AGC	S	TLR7_S371	0.00024518	0.219739
ATTAAAAAGCTTCCAAGCCG	chr12	CUX2	CUX2_HUMAN	AGC	S	CUX2_S70	0.00024603	0.219739
CCTACACATGTAATGAATG	chr7	ZNF736	ZN736_HUMAN	ACA	T	ZNF736_T314	0.00024628	0.219739
CCTACACATGTAATGAATG	chr7	ZNF736	ZN736_HUMAN	TAC	Y	ZNF736_Y313	0.00024628	0.219739
TGGCTACAGCCGGGGCCTGC	chr17	LLGL1	L2GL1_HUMAN	AGC	S	LLGL1_S216	0.00024628	0.219739
GCCCAGTAAGTTCAGCTGC	chr1	MOV10	MOV10_HUMAN	AGT	S	MOV10_S3	0.00024636	0.219739
GCCACGGTGAGTGAATTCAT	chr5	ANXA6	ANXA6_HUMAN	ACG	T	ANXA6_T506	0.00024699	0.219739
GACACCAAGGGGGCTGGCAC	chr7	FLNC	FLNC_HUMAN	ACC	T	FLNC_T1087	0.00024759	0.219739
GACCTACCAGCTGGCCCAT	chr22	TTLL12	TTL12_HUMAN	TAC	Y	TTLL12_Y177	0.00024814	0.219739
GCTATGGCAGCTCCTCATACG	chr1	RPA2	RFA2_HUMAN	TAT	Y	RPA2_Y9	0.00024935	0.219739
CCTACATCCGGGTAAAGGC	chr20	ELMO2	ELMO2_HUMAN	TAC	Y	ELMO2_Y388	0.00024976	0.219739
GACTACGGGGGCTCCGCCG	chr16	PABPN1L	EPAB2_HUMAN	TAC	Y	PABPN1L_Y156	0.00024998	0.219739
AAGACGGAGGACGGGGAGTTC	chr6	CAPN11	CAN11_HUMAN	ACG	T	CAPN11_T353	0.00025	0.219739
CCTACCAAAGCAGACAGCTAT	chr7	RALA	RALA_HUMAN	ACC	T	RALA_T46	0.00025077	0.219739
CTGTACCAGAAGAAGAATC	chr19	WDR87	WDR87_HUMAN	TAC	Y	WDR87_Y1834	0.00025192	0.219739
TACAGTTGTCGCTGCTTGCC	chr1	NOTCH2	NOTC2_HUMAN	AGT	S	NOTCH2_S1249	0.00025254	0.219739
GTCAGCAGAGAAGAGGCTG	chr1	KLHDC7A	KLD7A_HUMAN	AGC	S	KLHDC7A_S232	0.00025348	0.219739
CTGAGCACGGCCGCCGTGC	chr20	GMEB2	GMEB2_HUMAN	AGC	S	GMEB2_S458	0.00025408	0.219739
AACATATGCAGCAATAGAA	chr18	SMCHD1	SMHD1_HUMAN	TAT	Y	SMCHD1_Y599	0.00025444	0.219739
CATTAACATGTGATGCCAC	chr1	HMCN1	HMCN1_HUMAN	ACA	T	HMCN1_T3172	0.00025457	0.219739
AACCCACTTTGGTGGCTGT	chr17	ICAM2	ICAM2_HUMAN	ACT	T	ICAM2_T122	0.00025472	0.219739
ATTAAATACACAGACATAAG	chr6	TCP1	TCPA_HUMAN	TAC	Y	TCP1_Y181	0.00025483	0.219739
CAGAGCTCTTCCAGCCTGCT	chr10	GPRIN2	GRIN2_HUMAN	AGC	S	GPRIN2_S24	0.00025529	0.219739
AAGCACTTCAGCAACCAGC	chr4	EMCN	MUCEN_HUMAN	ACT	T	EMCN_T181	0.00025554	0.219739
TTCACTCCGGAGATCAAGGA	chr19	PRR12	PRR12_HUMAN	ACT	T	PRR12_T1615	0.00025572	0.219739
TCAAAACATTATTTGTGGC	chr12	ACSS3	ACSS3_HUMAN	ACA	T	ACSS3_T420	0.00025615	0.219739
ACCAGTGGCATGGAAGAAG	chr12	BAZ2A	BAZ2A_HUMAN	AGT	S	BAZ2A_S1051	0.00025694	0.219739
AAGACTAAGGCTGAATTGGCC	chr1	CEP350	CE350_HUMAN	ACT	T	CEP350_T1713	0.00025705	0.219739
GTTATTACCGCAGGGGGGAC	chr15	LTK	LTK_HUMAN	TAT	Y	LTK_Y676	0.00025757	0.219739
GACACTTACGACAATGACAT	chr8	PLAT	TPA_HUMAN	ACT	T	PLAT_T402	0.00025819	0.219739
GACACTTACGACAATGACAT	chr8	PLAT	TPA_HUMAN	TAC	Y	PLAT_Y403	0.00025819	0.219739
AAGTATGGCATTCGGCTAA	chr9	IARS	SYIC_HUMAN	TAT	Y	IARS_Y888	0.00025841	0.219739
GGCAGTGGTTTCATCTCTGGG	chr17	MLLT6	AF17_HUMAN	AGT	S	MLLT6_S210	0.0002603	0.219739
GCTCAGCTGGTAAGGGGGC	chr11	GAL3ST3	G3ST3_HUMAN	AGC	S	GAL3ST3_S41	0.00026057	0.219739
GACTACTATGCCTACAGAC	chr20	CST9L	CST9L_HUMAN	TAC	Y	CST9L_Y65	0.00026145	0.219739
GGCTACGCCTTGCGTCCCC	chr19	IL4I1	OXLA_HUMAN	TAC	Y	IL4I1_Y168	0.00026145	0.219739
GGGCAGCAGCACCATCTAT	chr1	CAMTA1	CMTA1_HUMAN	AGC	S	CAMTA1_S787	0.0002617	0.219739
TCTATAAGCCTGGCCTTTCT	chr17	SMG6	EST1A_HUMAN	TAT	Y	SMG6_Y52	0.0002617	0.219739
ATGCAGCTGGGGCTGCAGA	chr20	ADAM33	ADA33_HUMAN	AGC	S	ADAM33_S736	0.00026191	0.219739
AGACAGTGGAGAGGCTCGG	chr3	ELP6	ELP6_HUMAN	AGT	S	ELP6_S131	0.00026273	0.219739
ACCTCTTATTTCATTCTCCT	chr1	OR2T8	OR2T8_HUMAN	TAT	Y	OR2T8_Y9	0.00026447	0.219739
AAGTACGAGCGGATCCGAG	chr17	NEK8	K7EL04_HUMAN	TAC	Y	NEK8_Y4	0.00026453	0.219739
AAGTACGAGCGGATCCGAG	chr17	NEK8	NEK8_HUMAN	TAC	Y	NEK8_Y4	0.00026453	0.219739
GCGACCCACTTCAGACAGTG	chr12	RASSF8	RASF8_HUMAN	ACT	T	RASSF8_T89	0.00026453	0.219739
GACAGTGTGATGCCCCTGTC	chr17	AKAP1	AKAP1_HUMAN	AGT	S	AKAP1_S828	0.00026489	0.219739
GGCGTAGCGACGAAGGGCT	chr17	MIEF2	MID49_HUMAN	AGC	S	MIEF2_S13	0.00026501	0.219739
GCTGCACTGGGTTTGCCGT	chr5	SLC6A18	S6A18_HUMAN	ACT	T	SLC6A18_T32	0.00026511	0.219739
TTAAGACCTGGAGCAGGTG	chr17	ACAP1	ACAP1_HUMAN	ACC	T	ACAP1_T282	0.00026547	0.219739
AAGACGACTGGGGCCCGGG	chr17	CNP	CN37_HUMAN	ACG	T	CNP_T295	0.00026572	0.219739
AAGAGCAACCAGCAGAACC	chr11	RRM1	RIR1_HUMAN	AGC	S	RRM1_S415	0.00026712	0.220519
CCTACTGGAACATGACCAACC	chr1	EPHA8	EPHA8_HUMAN	TAC	Y	EPHA8_Y839	0.00026799	0.220746
CTCACACAGATGTGCCAGC	chr19	ZSCAN1	ZSCA1_HUMAN	ACA	T	ZSCAN1_T117	0.00026873	0.220746
CAGTACCGCCGCCTGGCCA	chr6	SYNE1	SYNE1_HUMAN	TAC	Y	SYNE1_Y8063	0.00026888	0.220746
GTGAAACTCCGCTAGATGA	chr6	GOPC	GOPC_HUMAN	ACT	T	GOPC_T441	0.00026922	0.220746
GGTACTGTCGGGAGTGCAG	chr18	CXXC1	CXXC1_HUMAN	TAC	Y	CXXC1_Y69	0.00027094	0.221019
TGTACCACCCTCCGCCTGAGG	chr10	PRAP1	PRAP1_HUMAN	TAC	Y	PRAP1_Y113	0.00027118	0.221019
CTCAGCAGAGCCAAGGTACCC	chrX	AKAP17A	AK17A_HUMAN	AGC	S	AKAP17A_S381	0.00027138	0.221019
CTTACCGGTATGGGCTGGGC	chr17	DPH1	DPH1_HUMAN	TAC	Y	DPH1_Y254	0.00027211	0.221019
AGCTACTCCGGGAACACAC	chr19	HNRNPUL1	HNRL1_HUMAN	TAC	Y	HNRNPUL1_Y845	0.00027231	0.221019
GCATGACGGGCGGTGGCTT	chr17	GALK1	GALK1_HUMAN	ACG	T	GALK1_T344	0.00027259	0.221019
GGCTACATGATGTGCACGG	chr5	ADAMTS2	ATS2_HUMAN	TAC	Y	ADAMTS2_Y500	0.00027307	0.221019
GTCACCGTCACGGCCTACAC	chr2	AQP12A	AQ12A_HUMAN	ACC	T	AQP12A_T185	0.00027354	0.221019
AGTCACTACAGACAAACCCC	chrX	ITIH6	ITIH6_HUMAN	ACA	T	ITIH6_T1149	0.00027393	0.221019
GCCCACTGTGTACCAGGTG	chr1	AKR7A2	ARK72_HUMAN	ACT	T	AKR7A2_T194	0.00027517	0.221019
GGGAGCTCCTCAGGCTTCC	chr16	RNF40	BRE1B_HUMAN	AGC	S	RNF40_S316	0.00027535	0.221019
CAGGAGTACGCCGTCAAGGT	chr19	MKNK2	MKNK2_HUMAN	TAC	Y	MKNK2_Y110	0.0002757	0.221019
GGGAGCCTGTTTGCCATCCA	chr1	KLHL17	KLH17_HUMAN	AGC	S	KLHL17_S351	0.00027604	0.221019
TACAAGTACGTCATTTATAA	chr17	RNF213	RN213_HUMAN	TAC	Y	RNF213_Y452	0.00027624	0.221019
GAAGGACACTTACTTGGAGC	chr19	EPHX3	EPHX3_HUMAN	ACT	T	EPHX3_T308	0.00027692	0.221019
GTGACAATTGGCAAGAACCC	chrX	MXRA5	MXRA5_HUMAN	ACA	T	MXRA5_T586	0.00027692	0.221019
GCCAGCGATGCTGCTGGCCT	chr8	CSGALNACT1	CGAT1_HUMAN	AGC	S	CSGALNACT1_S101	0.00027787	0.221019
GGGAGCCACGCCCTCGCTGC	chr16	KIFC3	KIFC3_HUMAN	ACG	T	KIFC3_T13	0.00027888	0.221019
GCTGAGCATCGCGAGGCAG	chr16	CPPED1	CPPED_HUMAN	AGC	S	CPPED1_S190	0.00027965	0.221019
TGCTTTAACTGTGAACATGC	chr2	TTN	TITIN_HUMAN	ACT	T	TTN_T8667	0.00027968	0.221019
AGCAGCGATGATGACGAGGAC	chr6	HIVEP1	ZEP1_HUMAN	AGC	S	HIVEP1_S2707	0.00027986	0.221019
TGTACCTTAGAGGAGGCTG	chrX	HUWE1	HUWE1_HUMAN	ACC	T	HUWE1_T2866	0.00028003	0.221019
AGCTATGCTGTCTGGTCTG	chr17	LLGL1	L2GL1_HUMAN	TAT	Y	LLGL1_Y261	0.00028006	0.221019
CTCCTACATCAGGAAACTG	chr1	PLEKHG5	PKHG5_HUMAN	TAC	Y	PLEKHG5_Y407	0.00028069	0.221155
TTCACCACTGCTATCAACA	chr17	GNA13	GNA13_HUMAN	ACC	T	GNA13_T347	0.00028137	0.22133
TCTACCTGTCCATCAATGC	chr3	SLC15A2	S15A2_HUMAN	TAC	Y	SLC15A2_Y188	0.00028219	0.221467
ATTACCTGGGTTTGGCACACC	chr19	NANOS3	NANO3_HUMAN	TAC	Y	NANOS3_Y10	0.00028246	0.221467
GTGAAAGCAGCAAAGAAGG	chr17	STAT3	STAT3_HUMAN	AGC	S	STAT3_S613	0.00028308	0.221594
GGCACCAGTCTGACGCCCG	chr5	TRPC7	TRPC7_HUMAN	ACC	T	TRPC7_T38	0.00028435	0.221988
TGTACAGGAAGGGCGTGGTGA	chr1	OBSCN	OBSCN_HUMAN	TAC	Y	OBSCN_Y6554	0.0002845	0.221988
GGCCCCCACTGAGAAGGACT	chr19	IRGQ	IRGQ_HUMAN	ACT	T	IRGQ_T309	0.00028558	0.222285
GATAAACAGTGGCAGTGACA	chr1	CLCA1	CLCA1_HUMAN	AGT	S	CLCA1_S364	0.0002858	0.222285
TCTGTCCACTTGCACCACCT	chr14	TGFB3	TGFB3_HUMAN	ACT	T	TGFB3_T26	0.00028688	0.222341
GGCAACGAAAGTGGCTTTC	chrX	NLGN4X	NLGNX_HUMAN	ACG	T	NLGN4X_T585	0.00028752	0.222341
GGCAACGAAAGTGGCTTTC	chrY	NLGN4Y	NLGNY_HUMAN	ACG	T	NLGN4Y_T585	0.00028752	0.222341
TGAGACCTTCGGCGAGTAC	chrX	L1CAM	L1CAM_HUMAN	ACC	T	L1CAM_T1172	0.00028771	0.222341
CTATGTGACCTTCATGGTGG	chr2	ADCY3	ADCY3_HUMAN	ACC	T	ADCY3_T663	0.0002886	0.22238
CCTACATCTCAGCTGCAAC	chr7	POU6F2	PO6F2_HUMAN	ACA	T	POU6F2_T239	0.00028868	0.22238
GGTACTGGGGGAGGTTGAGT	chr17	CRK	CRK_HUMAN	TAC	Y	CRK_Y14	0.00029022	0.222626
TCTTCACCGAGGTGGGCCG	chr16	PIEZO1	PIEZ1_HUMAN	ACC	T	PIEZO1_T1737	0.00029081	0.222626
GAATACGCAAGAAGGTGAG	chr2	AUP1	AUP1_HUMAN	TAC	Y	AUP1_Y396	0.00029084	0.222626
GTCACCACCGGGTGGAGCCAC	chr16	PRR25	PRR25_HUMAN	ACC	T	PRR25_T394	0.00029084	0.222626
GCTAGCGAAAAGCAACAGAT	chr11	PAX6	PAX6_HUMAN	AGC	S	PAX6_S132	0.000293	0.223793
GCTGCTGACGGCGGCCACAG	chr20	PET117	PT117_HUMAN	ACG	T	PET117_T16	0.00029329	0.223793
GGCAGCGAGTGCACGCGGA	chr20	HELZ2	HELZ2_HUMAN	AGC	S	HELZ2_S1543	0.00029404	0.224012
GAGACGCAGGCCAAGCTGCGG	chr2	TGFBRAP1	TGFA1_HUMAN	ACG	T	TGFBRAP1_T637	0.00029516	0.224044
CGAAGCCTGCGGAAACTCC	chr12	B4GALNT3	B4GN3_HUMAN	AGC	S	B4GALNT3_S474	0.00029519	0.224044
AGAAGTGGATACTTTGCCTT	chr17	UTP18	UTP18_HUMAN	AGT	S	UTP18_S533	0.00029596	0.224044
GCCTAGAACCCAGGTGGAGG	chr7	SLC4A2	B3A2_HUMAN	ACC	T	SLC4A2_T194	0.00029709	0.224044
GGGGACAGGGGCAGGGGCA	chr12	AQP6	AQP6_HUMAN	ACA	T	AQP6_T257	0.00029733	0.224044
ATAGCAGCTTTGAGCTGAT	chr1	CLSPN	CLSPN_HUMAN	AGC	S	CLSPN_S775	0.00029786	0.224044
AGATTACAAGTAAGCGGAG	chr11	SF1	SF01_HUMAN	TAC	Y	SF1_Y129	0.0002987	0.224044
GGTAGTATAGAAGGGATGAA	chr3	STXBP5L	STB5L_HUMAN	AGT	S	STXBP5L_S1121	0.0002987	0.224044
AAGACGGAGAACACCAAGA	chr22	MYH9	MYH9_HUMAN	ACG	T	MYH9_T181	0.0002989	0.224044
AGTACAGCGATGAGAACATGA	chrX	ARHGAP4	RHG04_HUMAN	TAC	Y	ARHGAP4_Y645	0.00029949	0.224044
AATATGCAAAGCAACTCAA	chr14	CCNK	CCNK_HUMAN	TAT	Y	CCNK_Y167	0.00029964	0.224044
GCAGGAGAGCCCCTGTTTCC	chr8	PXDNL	PXDNL_HUMAN	AGC	S	PXDNL_S951	0.00029964	0.224044
CCTACCAGGTGGTGGAGAA	chr11	ATG16L2	A16L2_HUMAN	TAC	Y	ATG16L2_Y109	0.00030151	0.224161
TCTTTGCACACGGTTGGATC	chr12	APAF1	APAF_HUMAN	ACA	T	APAF1_T204	0.00030151	0.224161
TCTCAGTACTTATTAATACA	chr7	RBM48	RBM48_HUMAN	TAC	Y	RBM48_Y47	0.00030165	0.224161
AGATACGCTACATAAATTG	chr3	UBE2E1	UB2E1_HUMAN	TAC	Y	UBE2E1_Y191	0.00030207	0.224161
TCTACCCACCCTATGCAGG	chr2	B3GNT2	B3GN2_HUMAN	TAC	Y	B3GNT2_Y300	0.0003028	0.224161
AATGGACCAATTATATCAA	chr11	OSBP	OSBP1_HUMAN	ACC	T	OSBP_T99	0.00030304	0.224161
CCAGCCAAGCTGCGGCCGCC	chr21	KRTAP10-12	KR10C_HUMAN	AGC	S	KRTAP10-12_S224	0.00030304	0.224161
TACATCTACCATAAAGGATA	chr8	TEX15	TEX15_HUMAN	ACC	T	TEX15_T314	0.0003041	0.224333
CTGAGCTGGGTGGCCAGCC	chr21	MIS18A	MS18A_HUMAN	AGC	S	MIS18A_S97	0.0003042	0.224333
AGTACACAGGTACGGGGGTT	chr16	PDPR	PDPR_HUMAN	TAC	Y	PDPR_Y621	0.00030579	0.224714
AGAACGACTCCAGCAGAAAAT	chr20	PLCB1	PLCB1_HUMAN	ACG	T	PLCB1_T857	0.00030597	0.224714
CCTACAGCCACAACTTCTCCT	chr5	CDHR2	CDHR2_HUMAN	TAC	Y	CDHR2_Y629	0.00030611	0.224714
CATTATTATCACTTACAGG	chr7	BAIAP2L1	BI2L1_HUMAN	TAT	Y	BAIAP2L1_Y209	0.00030719	0.225165
GGCTTAGTGAGGCTCCCGA	chr14	NRDE2	NRDE2_HUMAN	AGT	S	NRDE2_S11	0.0003077	0.225179
GGGACCCTAGTTGATCCCT	chr20	ZBP1	ZBP1_HUMAN	ACC	T	ZBP1_T244	0.00030814	0.225179
TGGCTATGACGGCAACGCC	chr22	LZTR1	LZTR1_HUMAN	TAT	Y	LZTR1_Y193	0.00030913	0.225562
GTGTTACACCACGCTCCTT	chr19	POLD1	DPOD1_HUMAN	TAC	Y	POLD1_Y618	0.0003103	0.226075
CGCTACCTGGAGACCAAGC	chr19	DUS3L	DUS3L_HUMAN	TAC	Y	DUS3L_Y150	0.00031159	0.226673
TGTTAATAGTAATCAATTTG	chr14	TRIP11	TRIPB_HUMAN	AGT	S	TRIP11_S1201	0.00031323	0.227472
CAAACACATTCGTGGGCAC	chr5	PCDH1	PCDH1_HUMAN	ACA	T	PCDH1_T1002	0.00031462	0.227472
AGCTACACAGGGGACAGCC	chr10	TUBGCP2	GCP2_HUMAN	TAC	Y	TUBGCP2_Y366	0.0003153	0.227472
GCACCAGCCCCACCCCCCA	chr21	UMODL1	UROL1_HUMAN	AGC	S	UMODL1_S1029	0.0003167	0.227472
GCACCAGCCCCACCCCCCA	chr21	UMODL1	UROL1_HUMAN	AGC	S	UMODL1_S973	0.0003167	0.227472
TACACTATTGACTCCAACC	chr12	SLC26A10	S2610_HUMAN	ACT	T	SLC26A10_T308	0.00031678	0.227472
CATCTCCACGTCCACCACAG	chr2	FZD5	FZD5_HUMAN	ACG	T	FZD5_T250	0.00031696	0.227472
GAGACCCCATCAGAGGAGG	chr22	RABL2B	RBL2B_HUMAN	ACC	T	RABL2B_T218	0.00031697	0.227472
GAGACCCCATCAGAGGAGG	chr2	RABL2A	RBL2A_HUMAN	ACC	T	RABL2A_T218	0.00031697	0.227472
CGTAGCACCCAGGTAAGGG	chr17	TEX14	TEX14_HUMAN	AGC	S	TEX14_S137	0.00031739	0.227472
TGCTACCGCACGGACGACG	chrX	PDZD4	PDZD4_HUMAN	TAC	Y	PDZD4_Y148	0.00031895	0.228252
GCTCTACGTGGCCGACCTT	chr11	TENM4	TEN4_HUMAN	TAC	Y	TENM4_Y1551	0.00032118	0.228911
ACCACTCACGAATTCTTGTT	chr22	MORC2	MORC2_HUMAN	ACT	T	MORC2_T25	0.00032178	0.228911
CCAGAGCACAAAACAGGAG	chrX	GAB3	GAB3_HUMAN	AGC	S	GAB3_S573	0.00032204	0.228911
CCTACGGCTACGGCTACGGGC	chr1	FOXD2	FOXD2_HUMAN	TAC	Y	FOXD2_Y266	0.00032204	0.228911
GACAGCTCCTTTAATTTCA	chr19	SCAMP4	SCAM4_HUMAN	AGC	S	SCAMP4_S101	0.00032255	0.228911
GGCAGCCTGCTGGAGGAGC	chr21	PFKL	PFKAL_HUMAN	AGC	S	PFKL_S134	0.00032271	0.228911
GTAACAAGAACAAAAAGGTA	chr5	POLK	POLK_HUMAN	ACA	T	POLK_T839	0.00032325	0.228958
CACGTACGATGAGAAATAC	chr2	LCT	LPH_HUMAN	TAC	Y	LCT_Y1108	0.00032403	0.22916
GGCAGTCAGATGGCGCTCC	chr19	ZNF536	ZN536_HUMAN	AGT	S	ZNF536_S79	0.00032454	0.22916
TCCTACATGGAAGTTGTTC	chr17	CLTC	CLH1_HUMAN	TAC	Y	CLTC_Y1137	0.00032522	0.22916
AGCTCATATATGGAAACAGA	chr20	MACROD2	MACD2_HUMAN	TAT	Y	MACROD2_Y349	0.00032543	0.22916
AATACACAAGGTAAGGGCT	chr16	SLC38A8	S38A8_HUMAN	ACA	T	SLC38A8_T176	0.00032717	0.229717
AATACACAAGGTAAGGGCT	chr16	SLC38A8	S38A8_HUMAN	TAC	Y	SLC38A8_Y175	0.00032717	0.229717
AAAGACTACACACTCATCGT	chr10	DNA2	DNA2_HUMAN	TAC	Y	DNA2_Y643	0.00032976	0.230023
GTTACCGCAGGTGGAAGCT	chr22	EIF3D	EIF3D_HUMAN	TAC	Y	EIF3D_Y360	0.00032976	0.230023
TCTCACACAATTTCTTGGA	chr10	PDE6C	PDE6C_HUMAN	ACA	T	PDE6C_T426	0.00032976	0.230023
AGCACCAGCGCCTACAACACT	chrX	PDZD4	PDZD4_HUMAN	ACC	T	PDZD4_T468	0.00033012	0.230023
GAGGGCCACCCCTCCACAGC	chr9	WNK2	WNK2_HUMAN	ACC	T	WNK2_T938	0.0003303	0.230023
TCCACTCCAGGGCTCATGA	chr12	SCNN1A	SCNNA_HUMAN	ACT	T	SCNN1A_T17	0.00033046	0.230023
GCTACCATGTTCCTGGAAAAC	chr12	ANO2	ANO2_HUMAN	ACC	T	ANO2_T453	0.00033103	0.230089
GGACTCAAGTGTAAATGTAC	chr6	WTAP	FL2D_HUMAN	AGT	S	WTAP_S388	0.00033202	0.230446
GCTGTCTACCATGGACAGCC	chr12	ACACB	ACACB_HUMAN	ACC	T	ACACB_T2451	0.00033408	0.231544
AGTATATCCACGTTACAGGTG	chr22	DEPDC5	DEPD5_HUMAN	TAT	Y	DEPDC5_Y1502	0.00033496	0.231822
TCCCTACTTCAGCAAAGCG	chr12	KNTC1	KNTC1_HUMAN	TAC	Y	KNTC1_Y2013	0.00033619	0.232043
ACCACAAGTGGAGCCCACA	chr3	NEK10	NEK10_HUMAN	ACA	T	NEK10_T207	0.00033624	0.232043
AGTACCTTCAGCCAGGTACC	chr18	THOC1	THOC1_HUMAN	ACC	T	THOC1_T36	0.00033681	0.232106
TGGATACTGCAGGAACGGT	chr12	RAP1B	RAP1B_HUMAN	ACT	T	RAP1B_T58	0.00033841	0.232446
GTGCTCTATGACTGCCAGGA	chr3	WDR82	WDR82_HUMAN	TAT	Y	WDR82_Y48	0.00033897	0.232446
CCTACATGAGGTACAGCAGAA	chr17	SMARCE1	SMCE1_HUMAN	TAC	Y	SMARCE1_Y73	0.00033905	0.232446
GAAACTAACCCATTGTATA	chr11	ELP4	ELP4_HUMAN	ACT	T	ELP4_T337	0.00033934	0.232446
CATCTCCAGCGATGATGACA	chr22	CYB5R3	NB5R3_HUMAN	AGC	S	CYB5R3_S99	0.00034048	0.232446
CAAGATGACCAGAAAATACA	chr6	AK9	KAD9_HUMAN	ACC	T	AK9_T1880	0.0003408	0.232446
CGTAGCATACTCAGCTTGACA	chr11	NAV2	NAV2_HUMAN	AGC	S	NAV2_S793	0.00034165	0.232446
TATTCACAGCATTGCAACCA	chr6	MED23	MED23_HUMAN	AGC	S	MED23_S542	0.00034194	0.232446
ACAACTGACAGTGTATATAC	chr2	RANBP2	RBP2_HUMAN	ACT	T	RANBP2_T2775	0.00034231	0.232446
GGTGATTACAGTGCGTGTTC	chr17	SNX11	SNX11_HUMAN	ACA	T	SNX11_T18	0.00034256	0.232446
TCGCTACCGCTGGCAGGGC	chr16	TBX6	TBX6_HUMAN	TAC	Y	TBX6_Y151	0.000343	0.232446
AGGGGACCGCCCCATCCCC	chr16	KAT8	KAT8_HUMAN	ACC	T	KAT8_T34	0.00034352	0.232446
GCCAGCAACCTGCACGGCC	chrX	MXRA5	MXRA5_HUMAN	AGC	S	MXRA5_S1931	0.00034355	0.232446
CTTACCTGTATTTCGACATGG	chr17	TMEM101	TM101_HUMAN	TAC	Y	TMEM101_Y54	0.00034489	0.232709
GTTTACCTCCTGACCCTCA	chr14	OR11G2	O11G2_HUMAN	TAC	Y	OR11G2_Y73	0.00034543	0.232709
GGCAGCAACATTAACAAGTA	chr6	KIF13A	KI13A_HUMAN	AGC	S	KIF13A_S273	0.00034597	0.232709
GGAACTGACCGACTTCCTGC	chr11	FOSL1	FOSL1_HUMAN	ACC	T	FOSL1_T130	0.00034677	0.232709
GCCACGGCCATGACCACCC	chr22	KCNJ4	KCNJ4_HUMAN	ACG	T	KCNJ4_T297	0.00034705	0.232709
GATGTACAATGATCTTCTT	chr1	SSU72	SSU72_HUMAN	TAC	Y	SSU72_Y65	0.00034841	0.232709
CGCACGGCCATCTGCCGGGC	chr3	ACAA1	THIK_HUMAN	ACG	T	ACAA1_T46	0.00034874	0.232709
GCCACAGGACCAGGGAGCC	chr12	GPR162	GP162_HUMAN	ACA	T	GPR162_T375	0.00034874	0.232709
GTGACTGTCACAAACATCG	chr3	MUC20	MUC20_HUMAN	ACT	T	MUC20_T415	0.0003489	0.232709
CAGACCCTGACAGGTTGTG	chr20	L3MBTL1	LMBL1_HUMAN	ACC	T	L3MBTL1_T762	0.00034922	0.232709
GCCAGTAAGGAGACAGACA	chr5	SH3TC2	S3TC2_HUMAN	AGT	S	SH3TC2_S912	0.00034923	0.232709
TGAAAAAACACCACCTCTGG	chr6	PHACTR2	PHAR2_HUMAN	ACA	T	PHACTR2_T129	0.00035029	0.232744
TGAGCACCCAGGCGGCCCC	chr5	POU5F2	PO5F2_HUMAN	ACC	T	POU5F2_T37	0.00035061	0.232744
GTCTACGGCTCCGGCACCC	chr17	CD7	CD7_HUMAN	TAC	Y	CD7_Y123	0.00035138	0.232744
GGCTATGGAGAAGACCTCA	chr15	RTF1	RTF1_HUMAN	TAT	Y	RTF1_Y182	0.0003514	0.232744
AATACCCCTTGTGCATTTC	chr8	UNC5D	UNC5D_HUMAN	ACC	T	UNC5D_T716	0.00035217	0.232744
TACAGCTTGGATCACCAGCC	chr12	SPRYD3	SPRY3_HUMAN	AGC	S	SPRYD3_S104	0.00035217	0.232744
CTGAGTCAGACCATAATCCAG	chr12	CD63	CD63_HUMAN	AGT	S	CD63_S40	0.00035282	0.232856
GAATTATGGGAAAGCACGC	chr17	SMG6	EST1A_HUMAN	TAT	Y	SMG6_Y748	0.00035548	0.233817
GGCCCTGACCATGGAGGCCC	chr16	RAB11FIP3	RFIP3_HUMAN	ACC	T	RAB11FIP3_T443	0.0003557	0.233817
GGGAGCAGCGAGGAGGCGC	chr12	DDX51	DDX51_HUMAN	AGC	S	DDX51_S127	0.00035578	0.233817
AGTACAAATGACTCAGTCC	chr11	EML3	EMAL3_HUMAN	ACA	T	EML3_T404	0.00035625	0.233817
CCATGGCAGCTACATCAAGC	chr17	PHF12	PHF12_HUMAN	AGC	S	PHF12_S951	0.00035786	0.233817
ACTATTACCAAAGGGGTATTC	chr13	ELF1	ELF1_HUMAN	TAT	Y	ELF1_Y271	0.00035818	0.233817
CCCTACGGCATCACATCTC	chr11	MS4A12	M4A12_HUMAN	TAC	Y	MS4A12_Y52	0.00035885	0.233817
TATAGCCACCTGGTTTCTCT	chr16	ZFP90	ZFP90_HUMAN	AGC	S	ZFP90_S48	0.00035885	0.233817
ACGCACCAGAGAGAGAGAG	chr4	FIP1L1	FIP1_HUMAN	ACC	T	FIP1L1_T482	0.00035911	0.233817
AGACAAGACTATTAAGATGT	chr17	PAFAH1B1	LIS1_HUMAN	ACT	T	PAFAH1B1_T319	0.00035911	0.233817
CACACGCAGGGCCCTGTCGA	chr7	TNS3	TENS3_HUMAN	ACG	T	TNS3_T345	0.00036003	0.234101
CATGACACTCCTGGAAAAC	chr7	EEPD1	EEPD1_HUMAN	ACA	T	EEPD1_T288	0.00036219	0.234907
GGCCATTATCCAATGAGCGG	chr14	RALGAPA1	RGPA1_HUMAN	TAT	Y	RALGAPA1_Y1520	0.00036224	0.234907
CAGACCTTCAACCACAGGTG	chr20	SLC17A9	S17A9_HUMAN	ACC	T	SLC17A9_T350	0.00036435	0.235747
CTCACCATCATCTTCATCAC	chr18	PIEZO2	PIEZ2_HUMAN	ACC	T	PIEZO2_T1303	0.00036451	0.235747
CTCAGCAAAAAGGAGCTGC	chr11	NLRP6	NLRP6_HUMAN	AGC	S	NLRP6_S481	0.00036625	0.236408
TCCACACCCCTTCCAGCAA	chr13	ZIC5	ZIC5_HUMAN	ACC	T	ZIC5_T637	0.00036651	0.236408
TGCCACCAGCCACTCCAGCG	chr11	NAV2	NAV2_HUMAN	AGC	S	NAV2_S1691	0.00036781	0.236616
TGCCACCAGCCACTCCAGCG	chr11	NAV2	NAV2_HUMAN	AGC	S	NAV2_S1811	0.00036781	0.236616
CCAACTTCCTGATGGGTCC	chr19	CEACAM19	CEA19_HUMAN	ACT	T	CEACAM19_T299	0.00036867	0.236854
ATTTGAAACTTACATGTCCA	chr2	DIS3L2	DI3L2_HUMAN	ACT	T	DIS3L2_T52	0.00037074	0.237868
CTCTATTACAAGAACCCAC	chr17	ADAP2	ADAP2_HUMAN	TAT	Y	ADAP2_Y289	0.00037191	0.23798
TTTACAGTAGATGCTGCAA	chr8	TAF2	TAF2_HUMAN	ACA	T	TAF2_T207	0.00037199	0.23798
TATGTCTACCTGCTCCGGAA	chr1	PLEKHM2	PKHM2_HUMAN	TAC	Y	PLEKHM2_Y636	0.00037239	0.23798
GATACGTGGACCCTTCTGG	chr18	SMAD4	SMAD4_HUMAN	TAC	Y	SMAD4_Y353	0.000373	0.238055
GGCTTCCAGCGATGATCTCT	chr12	ERP29	ERP29_HUMAN	AGC	S	ERP29_S83	0.00037468	0.238209
GGCCCAGCCTCAAGCGAGT	chr19	ISYNA1	INO1_HUMAN	AGC	S	ISYNA1_S514	0.00037502	0.238209
TCCAGCCTGGACGGCGACC	chr14	CKB	KCRB_HUMAN	AGC	S	CKB_S164	0.00037516	0.238209
CAGAGCATGATGGGCAGCC	chr12	KMT2D	KMT2D_HUMAN	AGC	S	KMT2D_S3159	0.00037521	0.238209
GATAGACAATGAGACAGTT	chr4	AMBN	AMBN_HUMAN	ACA	T	AMBN_T46	0.00037708	0.238881
CACGGTCAGCAAGACCCGCA	chr1	MST1L	MST1L_HUMAN	AGC	S	MST1L_S367	0.00037732	0.238881
GAGACCAATGATAAATCTA	chr17	SUZ12	SUZ12_HUMAN	ACC	T	SUZ12_T365	0.00037775	0.238881
TGTTGACGGATGCTGACTT	chr21	DSCAM	DSCAM_HUMAN	ACG	T	DSCAM_T1687	0.00037831	0.238923
GCTATCACCGGAATCCGCTAC	chr1	AMPD2	AMPD2_HUMAN	TAT	Y	AMPD2_Y744	0.00038165	0.240395
GTAACCCATACGCAGAAGG	chr16	PPL	PEPL_HUMAN	ACC	T	PPL_T1442	0.00038263	0.240395
TCCTCCCACTTCTGACTATG	chr5	PRLR	PRLR_HUMAN	ACT	T	PRLR_T304	0.00038263	0.240395
TGTCACCTCCTTCCTGGAC	chr21	TMPRSS3	TMPS3_HUMAN	ACC	T	TMPRSS3_T438	0.00038263	0.240395
GGTATAGGCCCAGCATGGA	chr11	CTNND1	CTND1_HUMAN	TAT	Y	CTNND1_Y241	0.00038381	0.240819
GAGAGTTACGGAGCGGTGGTG	chr13	METTL21C	MT21C_HUMAN	AGT	S	METTL21C_S86	0.0003843	0.240819
GAGTACCTCTGGAAGGTCA	chr3	ERICH6	ERIP6_HUMAN	TAC	Y	ERICH6_Y77	0.00038597	0.241553
GGCATACTCGTCCTCAGGT	chr16	TK2	KITM_HUMAN	ACT	T	TK2_T122	0.00038813	0.241674
CAGACTGGTTCCCCCCACCC	chr16	CREBBP	CBP_HUMAN	ACT	T	CREBBP_T2380	0.00038846	0.241674
GCATATGGAATGTATGGCC	chr2	TIA1	TIA1_HUMAN	TAT	Y	TIA1_Y332	0.00038846	0.241674
ATTGCACAGGGGGCTTGTG	chr11	TECTA	TECTA_HUMAN	ACA	T	TECTA_T845	0.00038907	0.241674
GTTAGCAGTCAAGAGAAGC	chr12	PDZRN4	PZRN4_HUMAN	AGC	S	PDZRN4_S409	0.00039029	0.241674
AGATGGAACTCCTTGTGGCC	chr3	ADAMTS9	ATS9_HUMAN	ACT	T	ADAMTS9_T709	0.0003906	0.241674
CTTAGTGCAGTGCGGACCA	chr3	BAP1	BAP1_HUMAN	AGT	S	BAP1_S160	0.0003906	0.241674
GCATAAGTCTCCTGAACCG	chr15	GOLGA8J	GOG8J_HUMAN	AGT	S	GOLGA8J_S333	0.0003906	0.241674
GGCACCTCCGACTCAGGCAG	chr16	BEAN1	BEAN1_HUMAN	ACC	T	BEAN1_T181	0.00039066	0.241674
ACAGACCGACACCTCGGAC	chr6	GNL1	GNL1_HUMAN	ACC	T	GNL1_T48	0.00039216	0.241694
GGGCCCAACGCTCACCACTA	chr20	ATP9A	ATP9A_HUMAN	ACG	T	ATP9A_T443	0.00039246	0.241694
ATTATGGCCTGCAGAACCC	chr12	PRICKLE1	PRIC1_HUMAN	TAT	Y	PRICKLE1_Y741	0.00039265	0.241694
GGCTACCAGTACGGGAAGG	chr19	PNPLA6	PLPL6_HUMAN	TAC	Y	PNPLA6_Y1247	0.00039269	0.241694
GACTGCCACCTTCCTGAGAG	chr11	OR52N4	O52N4_HUMAN	ACC	T	OR52N4_T150	0.0003937	0.241694
GGTGTATTGGGAAGACATC	chr6	BTNL2	BTNL2_HUMAN	TAT	Y	BTNL2_Y176	0.00039402	0.241694
GACTATTATACTCCAACTG	chr11	STT3A	STT3A_HUMAN	TAT	Y	STT3A_Y617	0.00039419	0.241694
GACAGTGGAGAGCCCCGGGC	chr14	NRDE2	NRDE2_HUMAN	AGT	S	NRDE2_S525	0.00039606	0.242227
GGGAAAGTGGCTATTTGGT	chr12	FGF6	FGF6_HUMAN	AGT	S	FGF6_S76	0.00039606	0.242227
GTCTACAAGCTTGAGGCCG	chr17	MAP3K14	M3K14_HUMAN	TAC	Y	MAP3K14_Y40	0.00039769	0.242917
TGGCACCAACACACTAACT	chr9	EHMT1	EHMT1_HUMAN	ACC	T	EHMT1_T85	0.00039894	0.243347
CGTAGCGGGGACACCTTCCGC	chr19	SLC27A1	S27A1_HUMAN	AGC	S	SLC27A1_S508	0.0003994	0.243347
GATACCTGTGAGGTCACGG	chr1	CLSTN1	CSTN1_HUMAN	ACC	T	CLSTN1_T719	0.0004011	0.243676
CTGAGAGTGGAAAGAGTGC	chr20	GPCPD1	GPCP1_HUMAN	AGT	S	GPCPD1_S265	0.00040173	0.243676
TCTATGAACAGAAGCAATG	chr19	ZNF121	ZN121_HUMAN	TAT	Y	ZNF121_Y116	0.00040173	0.243676
CTTTGCTAGTGCTGACGTGG	chr2	ANKMY1	ANKY1_HUMAN	AGT	S	ANKMY1_S285	0.00040275	0.243676
GCGACAGGTGAGAGGACGGG	chr7	NCF1	NCF1_HUMAN	ACA	T	NCF1_T150	0.00040327	0.243676
AAGAGCTCCTCCAAGGAGC	chr19	MLLT1	ENL_HUMAN	AGC	S	MLLT1_S213	0.00040355	0.243676
GGAGGGAAGTGATTTCCGCT	chr8	CSMD1	CSMD1_HUMAN	AGT	S	CSMD1_S3111	0.00040384	0.243676
GCGAGCGTCTTCGATGGTAAG	chr12	RPS26	RS26_HUMAN	AGC	S	RPS26_S57	0.00040397	0.243676
GGAAGGCAGCATGGATACGC	chr8	TSPYL5	TSYL5_HUMAN	AGC	S	TSPYL5_S201	0.00040509	0.243744
GGAGTACATGTATGCCTAT	chr1	RFX5	RFX5_HUMAN	TAC	Y	RFX5_Y89	0.00040509	0.243744
GGCAGTCTGCCCAAAATTTAA	chr1	UBIAD1	UBIA1_HUMAN	AGT	S	UBIAD1_S334	0.00040582	0.243755
TGTACCTGGATGAAGCGGGGA	chr1	H6PD	G6PE_HUMAN	TAC	Y	H6PD_Y50	0.00040669	0.243755
TGGAGCATGGGACTGTCTC	chr15	MAP2K1	MP2K1_HUMAN	AGC	S	MAP2K1_S248	0.00040819	0.243755
GAGACGGTAAGAGACCCAGT	chr5	PLEKHG4B	PKH4B_HUMAN	ACG	T	PLEKHG4B_T527	0.00040867	0.243755
GTACACATGCCCCCGAGAC	chr12	TESPA1	TESP1_HUMAN	ACA	T	TESPA1_T294	0.00040867	0.243755
GTACGACACCCCTCAAGAGG	chr6	CFB	CFAB_HUMAN	ACC	T	CFB_T226	0.00040867	0.243755
TGTGGACACCTCGGCCCAGG	chr19	ERCC1	ERCC1_HUMAN	ACC	T	ERCC1_T51	0.00040867	0.243755
TGCAGCCCCACCCACGTCA	chr14	CDC42BPB	MRCKB_HUMAN	AGC	S	CDC42BPB_S1472	0.00040914	0.243755
AGAAGCTTACAGGATGGAACC	chr10	LCOR	LCOR_HUMAN	AGC	S	LCOR_S134	0.00041042	0.243866
GCTCAGCCGCATGTCCCGC	chr1	CDK18	CDK18_HUMAN	AGC	S	CDK18_S125	0.00041125	0.243866
GGAAATCACTGCCACACTAG	chr13	XPO4	XPO4_HUMAN	ACT	T	XPO4_T806	0.00041167	0.243866
CCCAGCAACAAGAGGTAAC	chr3	VILL	VILL_HUMAN	AGC	S	VILL_S599	0.00041316	0.243866
CGTGACCACTGGGTCCTCT	chr4	FAT4	FAT4_HUMAN	ACC	T	FAT4_T533	0.00041316	0.243866
TTCACTATCATCTTCACCC	chr1	CACNA1S	CAC1S_HUMAN	ACT	T	CACNA1S_T1158	0.00041408	0.243866
GGCAGGAAGTGCCGGAGGCG	chr11	PC	PYC_HUMAN	AGT	S	PC_S695	0.00041474	0.243866
AGTACTACGAGCTGGCCCGGA	chr2	TCF7L1	TF7L1_HUMAN	TAC	Y	TCF7L1_Y395	0.00041539	0.243866
GTGAGTAGAACAGAGCGTAG	chr3	RBM5	RBM5_HUMAN	AGT	S	RBM5_S8	0.00041624	0.243866
GCCCAGCGCAGCATCTCAC	chr19	MAMSTR	MASTR_HUMAN	AGC	S	MAMSTR_S245	0.00041712	0.243866
GCCCAGCGCAGCATCTCAC	chr19	MAMSTR	MASTR_HUMAN	AGC	S	MAMSTR_S77	0.00041712	0.243866
GACACGGGGGCCTCGGACCT	chr11	DBX1	DBX1_HUMAN	ACG	T	DBX1_T77	0.00041717	0.243866
TGGGGACCCCAGGAAGTTC	chr10	MCM10	MCM10_HUMAN	ACC	T	MCM10_T234	0.00041717	0.243866
GACCACCCAGCTGGGCCCT	chr3	DNAJB11	DJB11_HUMAN	ACC	T	DNAJB11_T178	0.00041745	0.243866
TGTATGTAAACACCTATGGC	chr3	TNIK	TNIK_HUMAN	TAT	Y	TNIK_Y1264	0.0004178	0.243866
CCCTGCCACAGGCCTGGCTG	chr1	IQGAP3	IQGA3_HUMAN	ACA	T	IQGAP3_T471	0.00041788	0.243866
GGAACTCCGGCCGAATCCC	chr3	SIDT1	SIDT1_HUMAN	ACT	T	SIDT1_T771	0.00041816	0.243866
TTTCCTAAGTGAGGAGGCTG	chr19	HOOK2	HOOK2_HUMAN	AGT	S	HOOK2_S181	0.0004184	0.243866
GGTGCGCAGCCTGGACAAGC	chr17	NAGS	NAGS_HUMAN	AGC	S	NAGS_S382	0.00041973	0.244053
TCCACACCCCTGGGCGGTCC	chr12	IQSEC3	IQEC3_HUMAN	ACA	T	IQSEC3_T1132	0.00041973	0.244053
GCAAGCCAGAAGCACAGTT	chr2	C2orf42	CB042_HUMAN	AGC	S	C2orf42_S196	0.00042056	0.244118
TGTCCCCACATTTGAACAGT	chrX	LAS1L	LAS1L_HUMAN	ACA	T	LAS1L_T335	0.00042085	0.244118
GCTATATACCATAATATTAC	chr6	ROS1	ROS1_HUMAN	TAC	Y	ROS1_Y322	0.00042272	0.244909
AGCTATCAGGGTGAGGAGC	chr15	STARD9	STAR9_HUMAN	TAT	Y	STARD9_Y4521	0.00042564	0.245905
CTTTAGCAGTAAGTACAGT	chr17	TADA2A	TAD2A_HUMAN	AGC	S	TADA2A_S8	0.00042571	0.245905
TCTACTATGACCCCAACTCCC	chrX	RBM10	RBM10_HUMAN	TAC	Y	RBM10_Y589	0.00042623	0.245905
GGAAAACACCCACGTTCCT	chr9	ENTPD8	ENTP8_HUMAN	ACA	T	ENTPD8_T118	0.00042691	0.245905
TGCCCACCCCGGAGGAGCA	chr17	FOXJ1	FOXJ1_HUMAN	ACC	T	FOXJ1_T295	0.00042705	0.245905
GTTATAAATTAGATGATACTC	chr18	THOC1	THOC1_HUMAN	TAT	Y	THOC1_Y274	0.00042749	0.245905
TTACCATACGGAACTGTGGA	chr10	P4HA1	P4HA1_HUMAN	ACG	T	P4HA1_T183	0.00042824	0.246017
GTGGTCTATGAATGTCATGA	chr8	CSMD1	CSMD1_HUMAN	TAT	Y	CSMD1_Y2519	0.00042909	0.246017
CGCGACACGCACACAGGTG	chr2	KLHL29	KLH29_HUMAN	ACA	T	KLHL29_T511	0.00042921	0.246017
TTACATTATGCTGCTAGACA	chr7	ANKIB1	AKIB1_HUMAN	TAT	Y	ANKIB1_Y52	0.00043137	0.246545
AAAGTATGAAGATGCTGTT	chr5	TTC37	TTC37_HUMAN	TAT	Y	TTC37_Y288	0.00043166	0.246545
GGAGAAGCTCAGGAACTTC	chr11	PDE3B	PDE3B_HUMAN	AGC	S	PDE3B_S441	0.00043166	0.246545
GAACTAGTGAACTTTCCGA	chr2	CCDC88A	GRDN_HUMAN	AGT	S	CCDC88A_S440	0.00043458	0.24792
GCCCAATATCAGGGCCTGTC	chr14	ZFHX2	ZFHX2_HUMAN	TAT	Y	ZFHX2_Y268	0.00043558	0.247974
TTCTAGTACACTGGGTTTC	chr5	DNAH5	DYH5_HUMAN	AGT	S	DNAH5_S4452	0.0004357	0.247974
GCCTACAAGATCGTCTCTC	chr18	DSG4	DSG4_HUMAN	TAC	Y	DSG4_Y196	0.00043786	0.248166
AAAGCACTGAAATTGATGA	chr14	ARID4A	ARI4A_HUMAN	ACT	T	ARID4A_T599	0.00043824	0.248166
TTAAGCTGTAAGGATCACG	chr17	SLC47A1	S47A1_HUMAN	AGC	S	SLC47A1_S356	0.00043824	0.248166
ACTCCACAACTCAGCTCTC	chr2	CFAP221	PCDP1_HUMAN	ACA	T	CFAP221_T628	0.00043947	0.248166
CATGCAGCAGCGATGGAAT	chr19	NOTCH3	NOTC3_HUMAN	AGC	S	NOTCH3_S750	0.00043994	0.248166
GGCACCGCCAGCCTCATCG	chr8	LSM1	LSM1_HUMAN	ACC	T	LSM1_T7	0.00044002	0.248166
TGCCCACTTCAGATTCTCC	chr19	GFY	GFY_HUMAN	ACT	T	GFY_T323	0.00044105	0.248166
TGACCTTACCGCAGTGACCT	chr11	IL10RA	I10R1_HUMAN	ACC	T	IL10RA_T84	0.00044128	0.248166
CTTCCACGGAGCAAGATAT	chr20	KIF16B	KI16B_HUMAN	ACG	T	KIF16B_T487	0.00044218	0.248166
CAGCAGTGGAGGAGGCGGT	chr6	PRRC2A	PRC2A_HUMAN	AGT	S	PRRC2A_S1412	0.00044246	0.248166
ATCAGCAGGGTGAGAGGACG	chr16	ABAT	GABT_HUMAN	AGC	S	ABAT_S431	0.00044355	0.248166
CACTGCTACTGACGTTGCAC	chr3	PAK2	PAK2_HUMAN	ACT	T	PAK2_T267	0.00044412	0.248166
TACCTTCACGCTGAAGCTCA	chr19	GIPC1	GIPC1_HUMAN	ACG	T	GIPC1_T208	0.00044434	0.248166
TTCACAGCCCGCGTGCAGCG	chr16	PKD1	PKD1_HUMAN	ACA	T	PKD1_T1993	0.00044447	0.248166
CCCAGCAGGGTGGGCATGA	chr9	WNK2	WNK2_HUMAN	AGC	S	WNK2_S1896	0.00044514	0.248166
TCTACAAGAACGCCGACGTC	chr6	FOXP4	FOXP4_HUMAN	TAC	Y	FOXP4_Y461	0.00044546	0.248166
ATCTACCCCTACATGTACC	chr11	MEN1	MEN1_HUMAN	TAC	Y	MEN1_Y324	0.00044585	0.248166
GGTTCAGTGAAAATATGTT	chr5	DNAH5	DYH5_HUMAN	AGT	S	DNAH5_S4273	0.00044594	0.248166
GAATTTGACAAATCTAAATT	chr11	NUP98	NUP98_HUMAN	ACA	T	NUP98_T784	0.00044612	0.248166
AAGACAAAGAGGGATATCAGA	chr11	EXPH5	EXPH5_HUMAN	ACA	T	EXPH5_T45	0.00044681	0.248166
CCTACCCGCAGCCTGGATG	chr17	OTOP3	OTOP3_HUMAN	ACC	T	OTOP3_T411	0.00044681	0.248166
AACAGCCCCGGCATTCCCTAC	chr12	HDAC7	HDAC7_HUMAN	AGC	S	HDAC7_S131	0.00044781	0.248436
GGCTACCAGATCCTACACA	chr5	C5orf30	CE030_HUMAN	TAC	Y	C5orf30_Y51	0.00044867	0.248628
GGCCCGGAGCCTGCACGTGC	chr16	PKD1	PKD1_HUMAN	AGC	S	PKD1_S1286	0.00045083	0.24954
ATTACCCCCCTTTCTTTGCA	chr11	ALG8	ALG8_HUMAN	TAC	Y	ALG8_Y67	0.00045297	0.250163
AGTATGGGCAGCCTCTCCC	chr7	IGFBP3	IBP3_HUMAN	TAT	Y	IGFBP3_Y268	0.00045299	0.250163
CGCACGGGCACGGCACCTC	chr19	SLC25A41	S2541_HUMAN	ACG	T	SLC25A41_T108	0.00045458	0.250367
AGACGAGCCAGACCTGCGA	chr17	ZNF750	ZN750_HUMAN	AGC	S	ZNF750_S424	0.00045515	0.250367
GCCACCTTCCTAGAGAGCTGC	chr3	GPD1L	GPD1L_HUMAN	ACC	T	GPD1L_T253	0.00045701	0.250367
GCTATGTAGAATTCGATGAAG	chr7	EIF4H	IF4H_HUMAN	TAT	Y	EIF4H_Y86	0.00045732	0.250367
CCCAGTGGCAGTGGGAACCC	chrX	AMOT	AMOT_HUMAN	AGT	S	AMOT_S50	0.00045786	0.250367
CTTCACTGTAACTGACCCC	chr5	SFXN1	SFXN1_HUMAN	ACT	T	SFXN1_T30	0.0004591	0.250367
AATGCAGACATTCTTGTATT	chr7	OR2A14	O2A14_HUMAN	ACA	T	OR2A14_T100	0.00045923	0.250367
AATGCAGACATTCTTGTATT	chr7	OR2A14	A0A4W9AIG4_HUMAN	ACA	T	OR2A14_T100	0.00045923	0.250367
TCGATATGTGGATCAAGGT	chr11	RRM1	RIR1_HUMAN	TAT	Y	RRM1_Y285	0.00045948	0.250367
CCCTACAGCGCCACGCCCT	chr1	RUNX3	RUNX3_HUMAN	TAC	Y	RUNX3_Y280	0.00045982	0.250367
CATATACTCCTATGAAAGG	chr1	LYPLAL1	LYPL1_HUMAN	ACT	T	LYPLAL1_T67	0.00046008	0.250367
CATATACTCCTATGAAAGG	chr1	LYPLAL1	LYPL1_HUMAN	TAT	Y	LYPLAL1_Y66	0.00046008	0.250367
GTCACACCCGTCAGTCCCC	chr6	RAET1L	ULBP6_HUMAN	ACA	T	RAET1L_T72	0.00046078	0.250367
GTCACACCCGTCAGTCCCC	chr6	RAET1G	ULBP5_HUMAN	ACA	T	RAET1G_T72	0.00046078	0.250367
GCCACAGAGGAGGAGGAGG	chr19	RSPH6A	RSH6A_HUMAN	ACA	T	RSPH6A_T700	0.00046138	0.250367
GGCTCAGCGTCGTGCACAC	chr11	MPZL2	MPZL2_HUMAN	AGC	S	MPZL2_S141	0.00046164	0.250367
TAGGTACCCCATGGCCTTA	chr11	MEN1	MEN1_HUMAN	TAC	Y	MEN1_Y281	0.00046224	0.250411
AAGAGACAGTTCTGCCCTCC	chrX	CNKSR2	CNKR2_HUMAN	AGT	S	CNKSR2_S345	0.00046305	0.25057
ACCACTGTCCGGTCTTTCT	chr17	WIPF2	WIPF2_HUMAN	ACT	T	WIPF2_T388	0.00046596	0.251501
TCTACCATCATCAACTGGGAG	chr12	CHD4	CHD4_HUMAN	ACC	T	CHD4_T786	0.00046658	0.251501
GGACACTGCTGCTCCCGGC	chr16	DCTPP1	DCTP1_HUMAN	ACT	T	DCTPP1_T17	0.00046685	0.251501
GGGCAGGACTCGTCGCCGCC	chr5	LSM11	LSM11_HUMAN	ACT	T	LSM11_T96	0.00046685	0.251501
CAGCACCTCGGGTGAGGGG	chr17	MRPL38	RM38_HUMAN	ACC	T	MRPL38_T21	0.00046753	0.251587
TATATCCTTCAGAATTTGGAA	chr20	ESF1	ESF1_HUMAN	TAT	Y	ESF1_Y385	0.00046813	0.25163
GATGACGGCAAACCGAGAT	chrX	FRMPD4	FRPD4_HUMAN	ACG	T	FRMPD4_T42	0.00047029	0.25251
TCCCTCTACACGCAAATCCC	chr22	LMF2	LMF2_HUMAN	TAC	Y	LMF2_Y27	0.00047162	0.252773
ATTACTGACTACATGGAGAA	chr6	DDR1	DDR1_HUMAN	ACT	T	DDR1_T701	0.00047245	0.252773
GATACAGTGAGGAAGCTCTGC	chr7	ZNF862	ZN862_HUMAN	TAC	Y	ZNF862_Y984	0.00047287	0.252773
GGGACACCAGAGACAAGGA	chr7	NOBOX	NOBOX_HUMAN	ACC	T	NOBOX_T18	0.00047287	0.252773
TTCACAGGTATGACCCGGC	chr3	LARS2	SYLM_HUMAN	ACA	T	LARS2_T415	0.00047461	0.253423
CAGCATTAGCGTGCGGGCCC	chr5	IL12B	IL12B_HUMAN	AGC	S	IL12B_S307	0.00047558	0.253473
ACCAGCCTAACCTACTCCC	chr1	USH2A	USH2A_HUMAN	AGC	S	USH2A_S5133	0.00047575	0.253473
TCTATGTCACTTGGATTCCTC	chr11	CDON	CDON_HUMAN	TAT	Y	CDON_Y738	0.00047655	0.253619
CAAAGCCAGTTGAAAGTTA	chr18	PIEZO2	PIEZ2_HUMAN	AGC	S	PIEZO2_S2459	0.00047893	0.253814
CCAATATTATGGATATCTT	chr5	NLN	NEUL_HUMAN	TAT	Y	NLN_Y633	0.00047988	0.253814
GTGGAAGTCCAGGCCCACT	chr1	COL24A1	COOA1_HUMAN	AGT	S	COL24A1_S877	0.00047988	0.253814
AGTACCTCGGGGGGCGCCC	chr14	VSX2	VSX2_HUMAN	ACC	T	VSX2_T21	0.00048035	0.253814
GACAGCCTCAAGCTCTCCC	chr19	PTPRS	PTPRS_HUMAN	AGC	S	PTPRS_S1390	0.00048035	0.253814
GTTACATTGTATAGTTTCT	chr4	HHIP	HHIP_HUMAN	TAC	Y	HHIP_Y698	0.0004811	0.253814
GACAGCTGCTCAGGCTGCT	chr4	WDFY3	WDFY3_HUMAN	AGC	S	WDFY3_S3459	0.00048198	0.253814
AGGAGCCGCAGAGCTTCTCA	chr6	KIF25	KIF25_HUMAN	AGC	S	KIF25_S237	0.00048314	0.253814
GAAAGCCCCTGGGAGTCCTC	chr12	PLEKHG6	PKHG6_HUMAN	AGC	S	PLEKHG6_S675	0.00048382	0.253814
GAAAGCCCCTGGGAGTCCTC	chr12	PLEKHG6	PKHG6_HUMAN	AGC	S	PLEKHG6_S707	0.00048382	0.253814
TTTACCGAATTACTACACC	chr18	MIB1	MIB1_HUMAN	TAC	Y	MIB1_Y125	0.00048418	0.253814
AGCACCTACTGATGGACCAA	chr21	KRTAP7-1	KRA71_HUMAN	TAC	Y	KRTAP7-1_Y87	0.00048542	0.253814
AGCACCTACTGATGGACCAA	chr21	KRTAP7-1	KRA71_HUMAN	ACC	T	KRTAP7-1_T86	0.00048542	0.253814
ATGAGACCTGCTGGATCAC	chr11	TMPRSS13	TMPSD_HUMAN	ACC	T	TMPRSS13_T447	0.00048564	0.253814
ACCAGTATTGCCAGCGTCGC	chr19	NDUFA11	NDUAB_HUMAN	AGT	S	NDUFA11_S27	0.00048589	0.253814
CAAGCAGCAGCGACCCCCG	chr16	TNRC6A	TNR6A_HUMAN	AGC	S	TNRC6A_S1934	0.00048589	0.253814
GGCACCAGACGGGCGGGGAA	chr6	MDFI	MDFI_HUMAN	ACC	T	MDFI_T113	0.00048758	0.253814
CCTCACAGGACAGTGGCCA	chr7	GLCCI1	GLCI1_HUMAN	ACA	T	GLCCI1_T182	0.0004885	0.253814
TTTACCAGTTTGAATTGTT	chr2	GPR75	GPR75_HUMAN	TAC	Y	GPR75_Y355	0.00048973	0.253814
GGCAGCCCCCAGCTACCCT	chr5	PROB1	PROB1_HUMAN	AGC	S	PROB1_S963	0.00048974	0.253814
GTCAGCGGCGAGCTCATCG	chrX	FAM3A	FAM3A_HUMAN	AGC	S	FAM3A_S114	0.00049165	0.253814
GTCAGCGGCGAGCTCATCG	chrX	FAM3A	FAM3A_HUMAN	AGC	S	FAM3A_S76	0.00049165	0.253814
AAAACCCAGGAAATTAGCA	chr5	SERF1A	SERF1_HUMAN	ACC	T	SERF1A_T18	0.00049189	0.253814
AAAACCCAGGAAATTAGCA	chr5	SERF1A	SERF1_HUMAN	ACC	T	SERF1A_T18	0.00049189	0.253814
GAATATAACTTTGAAAATG	chr12	XPOT	XPOT_HUMAN	TAT	Y	XPOT_Y389	0.00049189	0.253814
TGAGCAGTGACTCGGCCGC	chr4	RBM47	RBM47_HUMAN	AGT	S	RBM47_S12	0.0004932	0.253814
GACTATCAGGTGGGTGTGC	chr22	CLTCL1	CLH2_HUMAN	TAT	Y	CLTCL1_Y1477	0.00049407	0.253814
GTATATTACACGGTCACCAG	chr20	PPP1R16B	PP16B_HUMAN	TAC	Y	PPP1R16B_Y537	0.00049472	0.253814
GAGAGCCACCCTGTGAAGAG	chr22	RRP7A	RRP7A_HUMAN	AGC	S	RRP7A_S145	0.0004952	0.253814
GGCGCAGAGCCAGGTGCGGC	chr11	CST6	CYTM_HUMAN	AGC	S	CST6_S79	0.00049542	0.253814
CCGCAGCCCCATGCTGGCC	chr11	USP2	UBP2_HUMAN	AGC	S	USP2_S169	0.00049606	0.253814
CGTGACTTTGATCGTGGAG	chr6	BACH2	BACH2_HUMAN	ACT	T	BACH2_T40	0.00049606	0.253814
GATGGAGACCGCCTCGGAGC	chr19	XAB2	SYF1_HUMAN	ACC	T	XAB2_T313	0.00049623	0.253814
GGGACCAAGGTGAGTGCAGCC	chr7	ADCY1	ADCY1_HUMAN	ACC	T	ADCY1_T938	0.00049668	0.253814
TGTACTATGTCGATTCGAC	chr1	TMCO1	TMCO1_HUMAN	ACT	T	TMCO1_T202	0.00049817	0.253814
GCGCCAGCGAGCAGCAGCT	chr2	SOX11	SOX11_HUMAN	AGC	S	SOX11_S377	0.00049839	0.253814
AACAGCCCAGGCTGCGGCT	chr19	NOTCH3	NOTC3_HUMAN	AGC	S	NOTCH3_S1407	0.00049845	0.253814
AATCAACTGAAACTGACAA	chr7	PHTF2	PHTF2_HUMAN	ACT	T	PHTF2_T237	0.000499	0.253814
GGTAGCCAAGATGATGAGAT	chr2	SLC4A1AP	NADAP_HUMAN	AGC	S	SLC4A1AP_S329	0.00049925	0.253814
ACAAAACAGCCTATCTGAT	chr17	MYH3	MYH3_HUMAN	ACA	T	MYH3_T385	0.00049997	0.253814
GCTATGGGGGCTGTGGCTC	chr11	KRTAP5-3	KRA53_HUMAN	TAT	Y	KRTAP5-3_Y28	0.00050055	0.253814
GGCCACACACTGTGGGGTA	chr11	PGAP2	PGAP2_HUMAN	ACA	T	PGAP2_T52	0.00050077	0.253814
ATAACGATTGGCAATGTCATT	chr16	PDILT	PDILT_HUMAN	ACG	T	PDILT_T207	0.00050105	0.253814
GGCAGCAGCACCTGGGGTG	chr6	SLC29A1	S29A1_HUMAN	AGC	S	SLC29A1_S363	0.00050105	0.253814
GGCAGCAGCACCTGGGGTG	chr6	SLC29A1	S29A1_HUMAN	AGC	S	SLC29A1_S321	0.00050105	0.253814
GGCAGCAGCACCTGGGGTG	chr6	SLC29A1	S29A1_HUMAN	AGC	S	SLC29A1_S346	0.00050105	0.253814
TCCACCCCGACGGGGACGC	chr11	AHNAK	AHNK_HUMAN	ACC	T	AHNAK_T5794	0.00050192	0.25383
AGGTACCACACAGGCTCCC	chr19	SLC44A2	CTL2_HUMAN	TAC	Y	SLC44A2_Y500	0.00050213	0.25383
AAGAGCTGGGCCCAGGAGC	chr19	LIPE	LIPS_HUMAN	AGC	S	LIPE_S669	0.00050272	0.253863
AGGACTCAAGGTGAGCCAG	chrX	HCFC1	HCFC1_HUMAN	ACT	T	HCFC1_T480	0.00050388	0.253909
ATCACCGACTTCCTGGACAGC	chr11	ADAMTS15	ATS15_HUMAN	ACC	T	ADAMTS15_T412	0.00050488	0.253909
CTCACTGTTGTAGGTAAGA	chrX	SLC25A43	S2543_HUMAN	ACT	T	SLC25A43_T170	0.00050503	0.253909
CCCACCTCCATTGAAGTGG	chr1	IGSF21	IGS21_HUMAN	ACC	T	IGSF21_T145	0.00050704	0.253909
TGACTATAAGTACAAGCCC	chr12	SOX5	SOX5_HUMAN	TAT	Y	SOX5_Y623	0.00050767	0.253909
CGCACTGTCATGGGGGACCT	chr4	EPHA5	EPHA5_HUMAN	ACT	T	EPHA5_T68	0.0005092	0.253909
GGCTACTTCCTGGCAGGCC	chr17	SLC5A10	SC5AA_HUMAN	TAC	Y	SLC5A10_Y50	0.00050968	0.253909
GAGGAACAGCCAAGTCACA	chr12	PIWIL1	PIWL1_HUMAN	ACA	T	PIWIL1_T59	0.00051052	0.253909
GACTGGGACGGGCGGCTCGT	chr2	HOXD9	HXD9_HUMAN	ACG	T	HOXD9_T236	0.00051136	0.253909
GCCTTATGTTGACAGACTG	chr4	LRRC66	LRC66_HUMAN	TAT	Y	LRRC66_Y400	0.00051152	0.253909
GTGTACCCCGTGATGACTG	chr2	MROH2A	MRO2A_HUMAN	TAC	Y	MROH2A_Y244	0.00051163	0.253909
CTGTCACCGGGGCTCCCAA	chr19	FUT5	FUT5_HUMAN	ACC	T	FUT5_T56	0.00051208	0.253909
GGCAGCACCATGGAGCCCCCT	chr17	MYADML2	MADL2_HUMAN	AGC	S	MYADML2_S3	0.0005129	0.253909
ACTACAGCAACCTCGTCTCAG	chr9	ZNF510	ZN510_HUMAN	TAC	Y	ZNF510_Y79	0.00051352	0.253909
CAGGAGTGGATCTAGGGCC	chrX	ARMCX1	ARMX1_HUMAN	AGT	S	ARMCX1_S157	0.0005136	0.253909
GCATACAGTAAAGCTAAGA	chr1	ZMYM1	ZMYM1_HUMAN	TAC	Y	ZMYM1_Y311	0.00051402	0.253909
TCAAGCTAGCTCCTTGGAAC	chr6	ZSCAN23	ZSC23_HUMAN	AGC	S	ZSCAN23_S389	0.00051569	0.253909
TGCCACCACAGTCATCCCCA	chr4	TMEM165	TM165_HUMAN	ACA	T	TMEM165_T152	0.00051632	0.253909
TGGACAAAGCAGATCATCTGC	chr15	MKRN3	MKRN3_HUMAN	ACA	T	MKRN3_T96	0.00051762	0.253909
ATAAGTGAAAAACTCAAGAA	chr8	MATN2	MATN2_HUMAN	AGT	S	MATN2_S827	0.00051785	0.253909
CGGGACTACAGAGCTTGGTA	chr5	CDC23	CDC23_HUMAN	TAC	Y	CDC23_Y399	0.00051823	0.253909
AAAGTACAAAATGGACCAC	chr4	CASP6	CASP6_HUMAN	TAC	Y	CASP6_Y37	0.00051843	0.253909
GACAGCCACATCATGAAGG	chr16	E4F1	E4F1_HUMAN	AGC	S	E4F1_S669	0.00051888	0.253909
GTGACCTTCAAAGTCACTC	chr2	INPP4A	INP4A_HUMAN	ACC	T	INPP4A_T743	0.00051972	0.253909
CTAGAACCCCAGCTAGACG	chr16	SRRM2	SRRM2_HUMAN	ACC	T	SRRM2_T651	0.00051978	0.253909
TGACTTTACATTTGCTTCCT	chr20	FERMT1	FERM1_HUMAN	ACA	T	FERMT1_T8	0.00052001	0.253909
TGCACCGAGGTGCGTCCGC	chr14	CCDC88C	DAPLE_HUMAN	ACC	T	CCDC88C_T207	0.00052046	0.253909
GGAACTTGCACCAAGCAGGG	chr3	WDR53	WDR53_HUMAN	ACT	T	WDR53_T294	0.00052063	0.253909
ATGAAACACTGGAGCTGAG	chr12	DIP2B	DIP2B_HUMAN	ACA	T	DIP2B_T1466	0.00052101	0.253909
GACGCTGAGCTGGCGGCTGC	chr10	MMP21	MMP21_HUMAN	AGC	S	MMP21_S177	0.00052138	0.253909
GAGGACATCCGGAGGAACC	chr14	ACIN1	ACINU_HUMAN	ACA	T	ACIN1_T9	0.00052187	0.253909
AGTCCCTACACTATGGGCTA	chr17	EFCAB3	EFCB3_HUMAN	TAC	Y	EFCAB3_Y181	0.00052207	0.253909
TTCACGGGCAAGCCCGGCC	chr1	PINK1	PINK1_HUMAN	ACG	T	PINK1_T22	0.00052217	0.253909
GACTATAAGAAGCTGAAGA	chr12	NDUFA4L2	NUA4L_HUMAN	TAT	Y	NDUFA4L2_Y77	0.00052309	0.253909
TGAACTCACCGTAGCAGACG	chr7	AIMP2	AIMP2_HUMAN	ACC	T	AIMP2_T275	0.00052309	0.253909
AACAAGTCCAAACCGAGGT	chr4	SLC4A4	S4A4_HUMAN	AGT	S	SLC4A4_S763	0.00052361	0.253909
ACTATGTCCGCAGGAAATTC	chr19	NLRP12	NAL12_HUMAN	TAT	Y	NLRP12_Y132	0.00052361	0.253909
GACCACTGGACCAGCCCAT	chr3	NIT2	NIT2_HUMAN	ACT	T	NIT2_T183	0.00052361	0.253909
AACTACAATGATGCTGCTC	chr17	CHD3	CHD3_HUMAN	TAC	Y	CHD3_Y1349	0.00052383	0.253909
GTTACTGCCGAAACCCGGACG	chr22	PIK3IP1	P3IP1_HUMAN	TAC	Y	PIK3IP1_Y69	0.00052383	0.253909
AGAAGACATACAGAAAGAA	chr17	ABCA5	ABCA5_HUMAN	ACA	T	ABCA5_T486	0.00052433	0.253909
CTTTCATATCAGAAAAATGC	chr18	DSC3	DSC3_HUMAN	TAT	Y	DSC3_Y637	0.00052767	0.254245
GGCACTCTCACCATTACGCTG	chr6	TREM2	TREM2_HUMAN	ACT	T	TREM2_T92	0.00052774	0.254245
CTTTAGGAGTTTGACTTACA	chr21	GART	PUR2_HUMAN	AGT	S	GART_S434	0.00052826	0.254245
GTTTATTCTAATCCATGCC	chr3	BTLA	BTLA_HUMAN	TAT	Y	BTLA_Y243	0.00052826	0.254245
TGACTATGGCGACCGCTTC	chr6	EHMT2	EHMT2_HUMAN	TAT	Y	EHMT2_Y1154	0.00052826	0.254245
CATACATACCTGATGCCACC	chr7	MGAM2	MGAL_HUMAN	TAC	Y	MGAM2_Y729	0.00052866	0.254245
GAGAACCACCAAGGACGGC	chr16	WWOX	WWOX_HUMAN	ACC	T	WWOX_T26	0.00052948	0.254245
ACTTACGAAGAACTGGCCA	chr21	DSCAM	DSCAM_HUMAN	TAC	Y	DSCAM_Y1811	0.00053082	0.254245
AATACTTTATCTCCAGAAA	chr19	ZFP14	ZFP14_HUMAN	ACT	T	ZFP14_T88	0.00053099	0.254245
CTGCACTAATAAACGCCCC	chr6	POLH	POLH_HUMAN	ACT	T	POLH_T692	0.00053127	0.254245
GAAGAGTTTATCCAAATCT	chrX	PHF8	PHF8_HUMAN	AGT	S	PHF8_S619	0.00053176	0.254245
CATACCCCTGACATCACCA	chr17	GPR179	GP179_HUMAN	ACC	T	GPR179_T1372	0.00053298	0.254245
GGCAGTAGTGAAATTGGCA	chr1	CLSPN	CLSPN_HUMAN	AGT	S	CLSPN_S703	0.0005335	0.254245
GTACACCGGGCGGTGGGAG	chr7	RSPH10B2	R10B2_HUMAN	ACC	T	RSPH10B2_T252	0.00053396	0.254245
GTACACCGGGCGGTGGGAG	chr7	RSPH10B	R10B1_HUMAN	ACC	T	RSPH10B_T252	0.00053396	0.254245
GTACACCGGGCGGTGGGAG	chr7	RSPH10B2	R10B2_HUMAN	ACC	T	RSPH10B2_T252	0.00053396	0.254245
GTACACCGGGCGGTGGGAG	chr7	RSPH10B	R10B1_HUMAN	ACC	T	RSPH10B_T252	0.00053396	0.254245
AAGAGCAGGGCCCCTCAGGCT	chr14	CIPC	CIPC_HUMAN	AGC	S	CIPC_S366	0.00053514	0.254503
GCCACTGGGAACTGGGACC	chr5	ADAMTS12	ATS12_HUMAN	ACT	T	ADAMTS12_T1477	0.00053579	0.254503
GCCCACGGAACTGGATGGA	chr12	BCDIN3D	BN3D2_HUMAN	ACG	T	BCDIN3D_T5	0.00053608	0.254503
TCTGGCTATGGAACTGGCTG	chr21	KRTAP21-2	KR212_HUMAN	TAT	Y	KRTAP21-2_Y43	0.00053665	0.254524
AGTATGAAGCCGGCCGGGC	chr11	ESRRA	ERR1_HUMAN	TAT	Y	ESRRA_Y362	0.0005373	0.254583
ATAACCGTATTGCCCAAGA	chr9	AQP7	AQP7_HUMAN	ACC	T	AQP7_T299	0.00053813	0.254727
AGGTCACTAAACTCTTGAA	chr2	TTN	TITIN_HUMAN	ACT	T	TTN_T22544	0.00053888	0.254832
GCTTACGAGAGGCGGGAGC	chr12	DNAH10	DYH10_HUMAN	TAC	Y	DNAH10_Y3566	0.00053943	0.254843
GCAGAGGACAGACCCCAACC	chr11	ZP1	ZP1_HUMAN	ACA	T	ZP1_T446	0.00054103	0.25535
GATTGAAACAAGAGTGATAT	chr3	ECT2	ECT2_HUMAN	ACA	T	ECT2_T51	0.00054245	0.25544
CCCACCACCCCTCGGAGGGGA	chr1	SPEN	MINT_HUMAN	ACC	T	SPEN_T1946	0.00054313	0.25544
CGCTATATAGACAGTTTAC	chrX	MAGEE1	MAGE1_HUMAN	TAT	Y	MAGEE1_Y883	0.00054358	0.25544
TCCAGTCATCTCAAAAAAAC	chr12	BBS10	BBS10_HUMAN	AGT	S	BBS10_S74	0.00054358	0.25544
TCCCACATCAGGAAAGGTC	chr17	TMEM88	TMM88_HUMAN	ACA	T	TMEM88_T153	0.00054393	0.25544
GCGACAGCAGTAGCAGCGG	chr19	MIDN	MIDN_HUMAN	AGC	S	MIDN_S429	0.00054439	0.25544
CCTACAAGGTCAATTACACC	chr17	KAT2A	KAT2A_HUMAN	TAC	Y	KAT2A_Y288	0.00054574	0.255676
AAGACCACAAACAAATGTAA	chr12	RBMS2	RBMS2_HUMAN	ACC	T	RBMS2_T92	0.00054595	0.255676
ACTATGATTTGGTATGTCTC	chr5	DNAH5	DYH5_HUMAN	TAT	Y	DNAH5_Y1349	0.00054811	0.25613
AAATACTGAAGATAGTTTA	chr18	RBBP8	CTIP_HUMAN	ACT	T	RBBP8_T302	0.00054869	0.25613
GGGAGCCCCCTGACAGATGC	chr6	LRRC73	LRC73_HUMAN	AGC	S	LRRC73_S95	0.00054869	0.25613
AAGAGTTTGAAGGCCAGTC	chr6	CCDC170	CC170_HUMAN	AGT	S	CCDC170_S308	0.00054922	0.25613
CAAAGTAATTTAAAATGCCT	chr13	RNF17	RNF17_HUMAN	AGT	S	RNF17_S1216	0.0005501	0.25613
TTCCTCTATCTTCCCGTGGC	chr3	SLITRK3	SLIK3_HUMAN	TAT	Y	SLITRK3_Y541	0.00055148	0.25613
TCCAGTGAAAATGAGGAGG	chr11	JRKL	JERKL_HUMAN	AGT	S	JRKL_S461	0.00055244	0.25613
GTCGCGTACATCCTAAGTCT	chr16	NAA60	NAA60_HUMAN	TAC	Y	NAA60_Y97	0.0005525	0.25613
AAACAAGTCAAACTTGGCA	chr7	GGCT	GGCT_HUMAN	AGT	S	GGCT_S61	0.00055276	0.25613
GCCACCGACTCGTGGGCCC	chr16	DDX19A	DD19A_HUMAN	ACC	T	DDX19A_T3	0.00055363	0.25613
TACCCCTACATGTACCTGGC	chr11	MEN1	MEN1_HUMAN	TAC	Y	MEN1_Y326	0.00055411	0.25613
CTTACGGGATAAAGTATGACA	chrX	NXF2	NXF2_HUMAN	TAC	Y	NXF2_Y131	0.0005543	0.25613
CTTACGGGATAAAGTATGACA	chrX	NXF2	NXF2_HUMAN	TAC	Y	NXF2_Y131	0.0005543	0.25613
CCCAGCCTGGCCCTGGCTC	chr17	USP6	UBP6_HUMAN	AGC	S	USP6_S434	0.0005546	0.25613
TATCTTCACCAAGGAAGAGC	chr2	ZNF806	ZN806_HUMAN	ACC	T	ZNF806_T18	0.00055486	0.25613
AGTATGAGGAGATTGCCCAG	chr12	KRT76	K22O_HUMAN	TAT	Y	KRT76_Y361	0.00055608	0.256161
TACAGCTGGACTGCCTGGA	chr16	PKD1	PKD1_HUMAN	AGC	S	PKD1_S1665	0.00055676	0.256161
ACCACAAGGGCAGAGGAGG	chr19	DMWD	DMWD_HUMAN	ACA	T	DMWD_T381	0.00055745	0.256161
GGAACCTGTCACAATTTAG	chr4	FAT4	FAT4_HUMAN	ACC	T	FAT4_T3876	0.00055745	0.256161
ATCACCTGGGTAGGGGTCAC	chr3	COL7A1	CO7A1_HUMAN	ACC	T	COL7A1_T795	0.00055892	0.256161
CCTACTTCATCCGCCTTTA	chrX	WAS	WASP_HUMAN	TAC	Y	WAS_Y83	0.00055929	0.256161
AGCGTGGAGTCTGTGTGCTG	chr19	CA11	CAH11_HUMAN	AGT	S	CA11_S60	0.00056029	0.256161
GCTACAGCAACTCTGAGGC	chr1	LRIG2	LRIG2_HUMAN	TAC	Y	LRIG2_Y869	0.00056108	0.256161
GCTACAGCAACTCTGAGGC	chr1	LRIG2	LRIG2_HUMAN	AGC	S	LRIG2_S870	0.00056108	0.256161
GACAGTGAGGGCCTCTCTCA	chr14	CHGA	CMGA_HUMAN	AGT	S	CHGA_S203	0.00056109	0.256161
TCTACAACAGGTGGAGACCCG	chr11	ATG2A	ATG2A_HUMAN	TAC	Y	ATG2A_Y834	0.00056129	0.256161
CTCAGTCACAGGCAATGTGG	chr11	CTSF	CATF_HUMAN	ACA	T	CTSF_T301	0.00056149	0.256161
GGGACCCTGGTACAAGAAGG	chr5	OXCT1	SCOT1_HUMAN	ACC	T	OXCT1_T163	0.00056193	0.256161
GCCACCTGTGCTGCGGGGTCC	chr18	ZNF516	ZN516_HUMAN	ACC	T	ZNF516_T1015	0.00056234	0.256161
AAGACGGAGGAATTTGTGC	chr19	MED16	MED16_HUMAN	ACG	T	MED16_T601	0.00056319	0.256307
AAGAGTGCGGAGCTGGCTG	chr12	ESYT1	ESYT1_HUMAN	AGT	S	ESYT1_S792	0.00056378	0.256334
ACTATAGTGCTCCCAGTGCA	chr14	ZFP36L1	TISB_HUMAN	TAT	Y	ZFP36L1_Y26	0.0005655	0.256875
TTCAGCCGGTTCTATGGCT	chr3	IFRD2	IFRD2_HUMAN	AGC	S	IFRD2_S277	0.00056616	0.256933
GAATATCTGCAAAATGAAG	chr17	ACACA	ACACA_HUMAN	TAT	Y	ACACA_Y1441	0.00056761	0.25735
CAGAAGAAGTTGGGCAAGCC	chr13	LMO7	LMO7_HUMAN	AGT	S	LMO7_S342	0.00056973	0.257894
AAGCCGTAGTGGGAGTATTG	chr4	HTT	HD_HUMAN	AGT	S	HTT_S417	0.00057097	0.257894
ATGTCAGCTGGCATAGTCT	chr6	GPLD1	PHLD_HUMAN	AGC	S	GPLD1_S131	0.00057173	0.257894
CACACGGGACATGAGCAGGC	chr15	ALPK3	ALPK3_HUMAN	ACG	T	ALPK3_T66	0.00057357	0.257894
GGACAGTGGGCTGAGGCCG	chr1	CITED4	CITE4_HUMAN	AGT	S	CITED4_S42	0.00057405	0.257894
CACCTACAGAACCAAGGAA	chr5	ERAP1	ERAP1_HUMAN	TAC	Y	ERAP1_Y167	0.00057453	0.257894
TCCACTTCTTACCACAGCTC	chr6	PHACTR1	PHAR1_HUMAN	ACT	T	PHACTR1_T338	0.00057622	0.257894
GCCAGCAGTGCTGGGAGTGG	chr1	HLX	HLX_HUMAN	AGC	S	HLX_S419	0.00057773	0.257894
ATACTCCACCCCTGAGGCCC	chr20	ZNF341	ZN341_HUMAN	ACC	T	ZNF341_T551	0.00057805	0.257894
GCCAGCAAGGTGCGGGCCAG	chr7	FLNC	FLNC_HUMAN	AGC	S	FLNC_S1540	0.00057838	0.257894
ACAGTATGAGGTGAACCCA	chr18	HAUS1	HAUS1_HUMAN	TAT	Y	HAUS1_Y27	0.00057857	0.257894
ATTACGAGGAGGAGGATGAGG	chr14	DICER1	DICER_HUMAN	TAC	Y	DICER1_Y1417	0.00057889	0.257894
CATACCTATGTCAGAAGAATG	chr12	SLC6A15	S6A15_HUMAN	TAC	Y	SLC6A15_Y89	0.00058014	0.257894
CAGGAGCAAACATGGTGGC	chr3	DCLK3	DCLK3_HUMAN	AGC	S	DCLK3_S270	0.00058054	0.257894
AACACCACCAACATGGACG	chr1	LDLRAP1	ARH_HUMAN	ACC	T	LDLRAP1_T230	0.00058148	0.257894
ACCACACCTGTCCCAGCGG	chr4	TADA2B	TAD2B_HUMAN	ACC	T	TADA2B_T136	0.00058148	0.257894
GCTGCAGAGTCCAGCGGGGA	chr19	TARM1	TARM1_HUMAN	AGT	S	TARM1_S173	0.00058154	0.257894
GGGCTGCACACAGATGGCCT	chr3	XIRP1	XIRP1_HUMAN	ACA	T	XIRP1_T1200	0.00058243	0.257894
ATCACGTATCTCTTTGATC	chr10	SUV39H2	SUV92_HUMAN	ACG	T	SUV39H2_T303	0.00058378	0.257894
TTCACCTCCCTGCTGCTGC	chr16	PRSS22	BSSP4_HUMAN	ACC	T	PRSS22_T19	0.00058378	0.257894
CCTACGCGCTCAACCACGTCT	chr19	TM6SF2	TM6S2_HUMAN	TAC	Y	TM6SF2_Y22	0.00058545	0.257894
CTTACCTCCGAGATCAGCAG	chr1	ATF6	ATF6A_HUMAN	TAC	Y	ATF6_Y636	0.00058545	0.257894
TTCAGCTACTTCCTGTACAGC	chr1	PTPRU	PTPRU_HUMAN	AGC	S	PTPRU_S103	0.00058575	0.257894
CAGTGAGACCCAGAGCCTGG	chrX	MAGEB16	MAGBG_HUMAN	ACC	T	MAGEB16_T22	0.00058577	0.257894
GGCAGCAGCGGGGACCCTGA	chrX	EFNB1	EFNB1_HUMAN	AGC	S	EFNB1_S226	0.00058703	0.257894
GCCACTGATAGGAACCCTAG	chr4	FGF5	FGF5_HUMAN	ACT	T	FGF5_T37	0.00058704	0.257894
CTTCGGGAGCCAGCGGGTGC	chr16	ECI1	ECI1_HUMAN	AGC	S	ECI1_S44	0.00058723	0.257894
CCTGGTGAGTGGGATTCTTC	chr20	TMEM74B	TM74B_HUMAN	AGT	S	TMEM74B_S132	0.00058776	0.257894
ACTATGAGGCTGACTTTGACT	chr1	EPHB2	EPHB2_HUMAN	TAT	Y	EPHB2_Y116	0.00058857	0.257894
ATTGACCCCCCTGGGTGAC	chr1	KIAA1522	K1522_HUMAN	ACC	T	KIAA1522_T593	0.00058919	0.257894
TGCACGGTGGTGGCCGCAGGT	chr12	NTN4	NET4_HUMAN	ACG	T	NTN4_T14	0.00058967	0.257894
GCTCTACGTGGACAAGTCG	chr20	ERGIC3	ERGI3_HUMAN	TAC	Y	ERGIC3_Y59	0.00058986	0.257894
GGGAGTTTCAGCAAAGCTC	chr15	SCAMP5	SCAM5_HUMAN	AGT	S	SCAMP5_S182	0.00058986	0.257894
ACGCAGCAGAAGTCCAGAC	chr1	RBM8A	RBM8A_HUMAN	AGC	S	RBM8A_S166	0.00059021	0.257894
ATTGACATTCACGTTAAAG	chr2	NOL10	NOL10_HUMAN	ACA	T	NOL10_T644	0.00059067	0.257894
ACCACGGACAACTCAGTGC	chr17	TRPV3	TRPV3_HUMAN	ACG	T	TRPV3_T399	0.00059103	0.257894
CAGTGTGACCGAGTACCGCC	chr20	MYBL2	MYBB_HUMAN	ACC	T	MYBL2_T369	0.00059103	0.257894
CTGACCTGCCAAACACAGAG	chr4	WDR19	WDR19_HUMAN	ACC	T	WDR19_T619	0.00059135	0.257894
GGGCAGCCAGGTGAGGAGG	chr19	RGL3	RGL3_HUMAN	AGC	S	RGL3_S48	0.00059161	0.257894
TGAATAGTAATATGGGTAC	chr2	NABP1	SOSB2_HUMAN	AGT	S	NABP1_S138	0.00059161	0.257894
ACCACGGACCTCATGAAAC	chr20	GDAP1L1	GD1L1_HUMAN	ACG	T	GDAP1L1_T190	0.0005918	0.257894
AGTACCCGCCCCTGAAGTT	chr19	GRIN2D	NMDE4_HUMAN	TAC	Y	GRIN2D_Y705	0.00059351	0.257894
CAGCAAGAGCTCGGGCCAGA	chr16	SMPD3	NSMA2_HUMAN	AGC	S	SMPD3_S589	0.0005938	0.257894
TACAGCTGCCGCTGCCCCG	chr6	DLL1	DLL1_HUMAN	AGC	S	DLL1_S390	0.00059522	0.257894
AGCATACCGGCTTAAAGAA	chr7	SLC26A3	S26A3_HUMAN	TAC	Y	SLC26A3_Y67	0.00059564	0.257894
AGAAGTTGGAACACTGGGAAC	chr13	MYCBP2	MYCB2_HUMAN	AGT	S	MYCBP2_S1736	0.00059567	0.257894
CACAGAGTGGCTCGGCTGA	chr22	SGSM1	SGSM1_HUMAN	AGT	S	SGSM1_S517	0.00059685	0.257894
ACAGTACTACGCAGAAGGC	chr1	SLC16A4	MOT5_HUMAN	ACT	T	SLC16A4_T241	0.00059711	0.257894
GGCACCAGCAGCCCTTCCC	chr12	ULK1	ULK1_HUMAN	ACC	T	ULK1_T746	0.00059711	0.257894
TGATACTTCCAGTGCGGAC	chr5	KIF2A	KIF2A_HUMAN	ACT	T	KIF2A_T467	0.00059752	0.257894
CTCTACAAACAAGCATGGG	chr2	NEB	NEBU_HUMAN	TAC	Y	NEB_Y1993	0.00059778	0.257894
GCTAGCGGCAAGGTACGGC	chr1	UCK2	UCK2_HUMAN	AGC	S	UCK2_S31	0.00059778	0.257894
GGGAGCCCCTACACAGTGG	chr3	FLNB	FLNB_HUMAN	AGC	S	FLNB_S1028	0.00059778	0.257894
CCTACTCAACAAGGATTGGCT	chr18	RTTN	RTTN_HUMAN	ACT	T	RTTN_T1364	0.00059819	0.257894
CTCACTCACTTCCCCAAGTA	chr17	KAT2A	KAT2A_HUMAN	ACT	T	KAT2A_T354	0.00059823	0.257894
GGCACAAAGTTCTCTCGATC	chr17	NDEL1	NDEL1_HUMAN	ACA	T	NDEL1_T301	0.00059915	0.257894
GCTGGTCACCCAGGGGGCCG	chr1	ANKRD65	ANR65_HUMAN	ACC	T	ANKRD65_T290	0.00059983	0.257894
TGGACCGAGCTGACCGGCC	chr8	KIFC2	KIFC2_HUMAN	ACC	T	KIFC2_T53	0.0006	0.257894
GTGACGCCCTTTGCCCAGGT	chr19	PDE4C	PDE4C_HUMAN	ACG	T	PDE4C_T153	0.0006005	0.257894
CACTACTACCAGCAGCCCC	chr19	KHSRP	FUBP2_HUMAN	TAC	Y	KHSRP_Y583	0.00060082	0.257894
GCCTACTGGGGCATCGACG	chr18	KCNG2	KCNG2_HUMAN	TAC	Y	KCNG2_Y107	0.00060133	0.257894
GAGAGCTCTGTGAAGGAGCTG	chr22	SUN2	SUN2_HUMAN	AGC	S	SUN2_S406	0.00060216	0.258022
GACTACCAGTTCACCATCC	chrX	HCCS	CCHL_HUMAN	TAC	Y	HCCS_Y238	0.00060313	0.258208
AAGGGACCCAGGCTGATTC	chr12	ANKRD13A	AN13A_HUMAN	ACC	T	ANKRD13A_T445	0.0006037	0.258224
GGGTGCCACGGGCACTGACC	chr18	CTDP1	CTDP1_HUMAN	ACG	T	CTDP1_T446	0.00060446	0.258266
CACTACCACTGCTACTGTAC	chr2	HSPD1	CH60_HUMAN	ACT	T	HSPD1_T115	0.0006054	0.258266
GAGACGCTGCATGCCTGCCAG	chr1	AKR7A2	ARK72_HUMAN	ACG	T	AKR7A2_T152	0.0006054	0.258266
GGCAGCGTGCCCTCAGGAG	chr5	TNIP1	TNIP1_HUMAN	AGC	S	TNIP1_S15	0.00060696	0.258564
GCCAGCAAAGGCAGGAAACTT	chr17	AATF	AATF_HUMAN	AGC	S	AATF_S510	0.00060864	0.258564
AGAATATTACGAGGAACAA	chr10	UCMA	UCMA_HUMAN	TAT	Y	UCMA_Y89	0.00060922	0.258564
GACAACCACACTGAATTATC	chr1	CFH	CFAH_HUMAN	ACA	T	CFH_T826	0.00061036	0.258564
GCCCTACGTCACCCTCAAG	chr1	DEDD	DEDD_HUMAN	TAC	Y	DEDD_Y100	0.00061062	0.258564
TGGGACGGGAGCCCGCTTC	chr15	ADAMTS17	ATS17_HUMAN	ACG	T	ADAMTS17_T561	0.0006108	0.258564
AGGGCACCATGGAGAAAGC	chr1	ITPKB	IP3KB_HUMAN	ACC	T	ITPKB_T512	0.00061126	0.258564
CACCTATGCATCGTTCACC	chr1	UBR4	UBR4_HUMAN	TAT	Y	UBR4_Y1169	0.00061175	0.258564
GGGAGCACCGAGGGCAAAC	chr11	ATG2A	ATG2A_HUMAN	AGC	S	ATG2A_S1199	0.00061267	0.258564
GATGAGGACTCTCAACCCCC	chr16	CREBBP	CBP_HUMAN	ACT	T	CREBBP_T520	0.00061297	0.258564
GCAAGTCAGGCTAGCCAGC	chr17	HSF5	HSF5_HUMAN	AGT	S	HSF5_S424	0.00061424	0.258564
GCCAGCCTCGACCCTGCGCAG	chr3	ZNF621	ZN621_HUMAN	AGC	S	ZNF621_S27	0.00061513	0.258564
GGCTGCCACCGTGGGCCGCT	chr22	CCDC157	CC157_HUMAN	ACC	T	CCDC157_T271	0.00061542	0.258564
TTATTATAGTGCCGCCCCC	chr10	PAX2	PAX2_HUMAN	TAT	Y	PAX2_Y398	0.00061542	0.258564
GAGACCCCAGAGGGGGCTG	chr6	TNF	TNFA_HUMAN	ACC	T	TNF_T181	0.00061684	0.258564
CATCGAAAGTGTTAAAATTT	chr4	GRIA2	GRIA2_HUMAN	AGT	S	GRIA2_S880	0.00061695	0.258564
GCCGCACGCTGGCGGACTC	chr5	IRX4	IRX4_HUMAN	ACG	T	IRX4_T33	0.00061776	0.258564
CTGAGCCGACGCAGCTCAGC	chr1	KLHL17	KLH17_HUMAN	AGC	S	KLHL17_S518	0.00061823	0.258564
CGTACGCATGCGCGCACTG	chr16	ZNF771	ZN771_HUMAN	TAC	Y	ZNF771_Y147	0.00061853	0.258564
AACACCTACGTGTATGCTG	chr15	RCCD1	RCCD1_HUMAN	ACC	T	RCCD1_T366	0.00061942	0.258564
GAGACGAATGTGCTGCCCA	chr10	PDCD11	RRP5_HUMAN	ACG	T	PDCD11_T1514	0.00061945	0.258564
GAGACGCTGCTGGATGTGC	chr19	GRIN3B	NMD3B_HUMAN	ACG	T	GRIN3B_T157	0.00061945	0.258564
GGGCTACAGTGTATATAGGA	chr20	NAA20	NAA20_HUMAN	AGT	S	NAA20_S129	0.00061945	0.258564
GAAGACGTTGTCGTCAACA	chr19	ZNF468	ZN468_HUMAN	ACG	T	ZNF468_T57	0.00061946	0.258564
TCTACACCCTGGAGAAGGAGG	chr19	NLRP2	NALP2_HUMAN	TAC	Y	NLRP2_Y515	0.00061946	0.258564
GAGCGACACGCTAATTCATT	chr17	SSH2	SSH2_HUMAN	ACG	T	SSH2_T148	0.00062139	0.259146
CATACCCTGGGAGGAAGCG	chr1	TRIM46	TRI46_HUMAN	TAC	Y	TRIM46_Y113	0.00062299	0.259589
ATCACGCAGGTCCGTGGCC	chr7	TAF6	TAF6_HUMAN	ACG	T	TAF6_T485	0.00062377	0.259605
TTTATGAGTGTAGCAAATGT	chr19	ZIK1	ZIK1_HUMAN	TAT	Y	ZIK1_Y239	0.0006241	0.259605
TGCACAAGCCAGCCGAGGC	chr7	ABCA13	ABCAD_HUMAN	ACA	T	ABCA13_T3026	0.00062519	0.2597
GCTACTCAATGGAGCAAGACA	chr11	OR5AP2	O5AP2_HUMAN	TAC	Y	OR5AP2_Y272	0.00062577	0.2597
ACTATGTGCCCATGAATCC	chr11	GAB2	GAB2_HUMAN	TAT	Y	GAB2_Y452	0.00062594	0.2597
GTTTATTGGTCACCCAAGA	chr10	SGMS1	SMS1_HUMAN	TAT	Y	SGMS1_Y6	0.0006271	0.259777
AGGTATGTGTTGGGCCATG	chrX	UBA1	UBA1_HUMAN	TAT	Y	UBA1_Y60	0.0006272	0.259777
CACGAGTGGTGGTGTTCTG	chr17	SLC47A1	S47A1_HUMAN	AGT	S	SLC47A1_S395	0.00062844	0.260068
GACAGCCAGGTAAGAGATT	chr19	HOOK2	HOOK2_HUMAN	AGC	S	HOOK2_S172	0.00063063	0.260529
GGCAGCAAATCCATCTCTTT	chr17	OR1A1	OR1A1_HUMAN	AGC	S	OR1A1_S89	0.00063063	0.260529
ATTACTCAGTTGGAGCAAG	chr10	ZNF485	ZN485_HUMAN	ACT	T	ZNF485_T61	0.0006323	0.260823
GGCCAAGACCCGTTACGCCC	chr19	RYR1	RYR1_HUMAN	ACC	T	RYR1_T3538	0.00063242	0.260823
CGGAGCCTGCTGGAGTCGCC	chr1	PRRX1	PRRX1_HUMAN	AGC	S	PRRX1_S63	0.00063458	0.261299
GTTGACGGCGGAGGCGGCC	chr14	INSM2	INSM2_HUMAN	ACG	T	INSM2_T65	0.00063518	0.261299
CACACTGGCCCTGAATCAA	chr2	NABP1	SOSB2_HUMAN	ACT	T	NABP1_T154	0.00063578	0.261299
GCTGGGGACTGAGCCCTTCC	chr19	KMT2B	KMT2B_HUMAN	ACT	T	KMT2B_T2000	0.00063639	0.261299
AATCACAAATCTTCGATGC	chr5	SPDL1	SPDLY_HUMAN	ACA	T	SPDL1_T7	0.00063674	0.261299
GGTGAGAAGCATCGGGAACG	chr8	VPS13B	VP13B_HUMAN	AGC	S	VPS13B_S3666	0.0006373	0.261299
ACCACAGCCCCCAAGATCGC	chr19	SH3GL1	SH3G1_HUMAN	ACA	T	SH3GL1_T279	0.00063891	0.261299
TACACCACATGTTTCATTCC	chr5	PCDHGA1	PCDG1_HUMAN	ACC	T	PCDHGA1_T382	0.00063909	0.261299
GAGACCGATCCATCCTGAG	chr2	NMUR1	NMUR1_HUMAN	ACC	T	NMUR1_T423	0.0006396	0.261299
GGATCACAAACCAGAGGGC	chr6	ENPP5	ENPP5_HUMAN	ACA	T	ENPP5_T126	0.0006403	0.261299
AGATATTCTGCTGAGTGGA	chr9	IARS	SYIC_HUMAN	TAT	Y	IARS_Y127	0.00064208	0.261299
GCCAGCAGCAGCTACAACA	chr20	GNAS	GNAS1_HUMAN	AGC	S	GNAS_S893	0.00064252	0.261299
TAAAACAAATGAGAAGCTA	chr9	CDK5RAP2	CK5P2_HUMAN	ACA	T	CDK5RAP2_T1415	0.00064309	0.261299
CATATGCCACGGGAAGACATA	chr7	C7orf33	CG033_HUMAN	TAT	Y	C7orf33_Y62	0.00064323	0.261299
CTCACGATCAAGGTAGGGACT	chr20	CTSA	PPGB_HUMAN	ACG	T	CTSA_T451	0.00064346	0.261299
CTCACGATCAAGGTAGGGACT	chr20	CTSA	PPGB_HUMAN	ACG	T	CTSA_T469	0.00064346	0.261299
AAGAGACCCTGTCACGCAG	chr3	NCKIPSD	SPN90_HUMAN	ACC	T	NCKIPSD_T103	0.00064469	0.261299
CACAGCGGCTCCAGTGGCTA	chr2	PER2	PER2_HUMAN	AGC	S	PER2_S477	0.00064469	0.261299
GCCGGAGACCCGCACCAAGG	chr19	PEG3	PEG3_HUMAN	ACC	T	PEG3_T79	0.00064539	0.261299
ATTACCCTTAGATCATATG	chr4	NAA15	NAA15_HUMAN	ACC	T	NAA15_T534	0.00064597	0.261299
GCTACAACCTGGGTGCTGG	chr12	KCNH3	KCNH3_HUMAN	TAC	Y	KCNH3_Y702	0.0006467	0.261299
GGAGAGCTTGGCAGAGCTG	chr20	SOGA1	SOGA1_HUMAN	AGC	S	SOGA1_S270	0.00064745	0.261299
GAGACCCATGATCCCATACT	chr15	TP53BP1	TP53B_HUMAN	ACC	T	TP53BP1_T963	0.00064755	0.261299
AATATGGAGAAGAGCTTGCTC	chr12	ZFC3H1	ZC3H1_HUMAN	TAT	Y	ZFC3H1_Y913	0.00064909	0.261299
ACCACCCATTGTGACAGCTAC	chr19	NLRP2	NALP2_HUMAN	ACC	T	NLRP2_T61	0.00064925	0.261299
CCACGTCAGTGACTCTGGAC	chr6	TREML1	TRML1_HUMAN	AGT	S	TREML1_S217	0.00064925	0.261299
CTGACCTTCACTTCGAGAC	chr12	A2ML1	A2ML1_HUMAN	ACC	T	A2ML1_T523	0.00064971	0.261299
GCCCGGCACCGTAGCCCTGC	chr1	HIST2H3C	H32_HUMAN	ACC	T	HIST2H3C_T46	0.00064991	0.261299
GCCCGGCACCGTAGCCCTGC	chr1	HIST2H3C	H32_HUMAN	ACC	T	HIST2H3C_T46	0.00064991	0.261299
AGCAAGTAGCCCCTTTGGCC	chr11	DCHS1	PCD16_HUMAN	AGC	S	DCHS1_S1043	0.00065022	0.261299
CGAAGCCGTGTGCGGGACAAG	chr3	IFRD2	IFRD2_HUMAN	AGC	S	IFRD2_S496	0.00065079	0.261299
GGCCGCCACAAGGGTGGGTG	chr16	OSGIN1	OSGI1_HUMAN	ACA	T	OSGIN1_T276	0.00065111	0.261299
CTCGCCCACCACACAAGACC	chr3	WNT5A	WNT5A_HUMAN	ACC	T	WNT5A_T295	0.00065188	0.261299
AATTACTCACGCCCCAAGG	chr20	DNMT3B	DNM3B_HUMAN	TAC	Y	DNMT3B_Y681	0.00065248	0.261299
TCCACGGGTGTGTACAACC	chr1	LMOD1	LMOD1_HUMAN	ACG	T	LMOD1_T60	0.00065248	0.261299
CAGACACTTATGTGGTCTT	chr7	NACAD	NACAD_HUMAN	ACT	T	NACAD_T1460	0.00065404	0.261421
AGTACTACCGCAAGCTCGC	chr16	LCAT	LCAT_HUMAN	TAC	Y	LCAT_Y180	0.00065531	0.261421
AACTATACCCCTGGGAAGA	chr19	EEF2	EF2_HUMAN	TAT	Y	EEF2_Y434	0.0006562	0.261421
GTGAGCTATCTCCTGGGCCG	chr6	GPANK1	GPAN1_HUMAN	TAT	Y	GPANK1_Y161	0.00065715	0.261421
GTGAGCTATCTCCTGGGCCG	chr6	GPANK1	GPAN1_HUMAN	AGC	S	GPANK1_S160	0.00065715	0.261421
GCTCCACACCTCAGAGCCTG	chr8	LRRC14	LRC14_HUMAN	ACC	T	LRRC14_T98	0.00065737	0.261421
GGTTCACACCCTTCAAGCA	chr8	TSTA3	FCL_HUMAN	ACA	T	TSTA3_T299	0.00065806	0.261421
TACCCATACCTGTACTGCGT	chr8	NKX3-1	NKX31_HUMAN	TAC	Y	NKX3-1_Y222	0.00065809	0.261421
CTCACTTTCTTGGATCTCTCC	chr16	PHLPP2	PHLP2_HUMAN	ACT	T	PHLPP2_T505	0.00065836	0.261421
ATACACAAGTCAAGAAAAT	chr20	TTI1	TTI1_HUMAN	ACA	T	TTI1_T565	0.00065844	0.261421
GTCACCCTGAGGTGCGTGT	chr20	SLC2A4RG	S2A4R_HUMAN	ACC	T	SLC2A4RG_T349	0.0006594	0.261421
GTCACCATGCACACCTTCC	chr6	UNC5CL	UN5CL_HUMAN	ACC	T	UNC5CL_T367	0.00066016	0.261421
TTGTATATATGCTGATTGT	chrX	ZNF630	ZN630_HUMAN	TAT	Y	ZNF630_Y641	0.00066052	0.261421
TTGTATATATGCTGATTGT	chrX	ZNF630	ZN630_HUMAN	TAT	Y	ZNF630_Y655	0.00066052	0.261421
ATTACCTTCAAAGATGTGACC	chr2	TTN	TITIN_HUMAN	ACC	T	TTN_T22151	0.00066143	0.261421
ATTACCTTCAAAGATGTGACC	chr2	TTN	TITIN_HUMAN	ACC	T	TTN_T29383	0.00066143	0.261421
GGTAACTGGGCAGATTGGC	chr3	AP2M1	AP2M1_HUMAN	ACT	T	AP2M1_T156	0.00066268	0.261701
CAGAGTCTGCATGCCAAGGT	chr8	ST18	ST18_HUMAN	AGT	S	ST18_S598	0.00066485	0.262101
GGCACCCACCGGGGAGGAGA	chr15	PLEKHO2	PKHO2_HUMAN	ACC	T	PLEKHO2_T103	0.00066557	0.262101
TGGTAGCAGTGGCAGTGGT	chr3	AMOTL2	AMOL2_HUMAN	AGC	S	AMOTL2_S534	0.00066557	0.262101
TTCACCGTGAGTGGGTCCTCC	chr22	GRAMD4	GRAM4_HUMAN	ACC	T	GRAMD4_T239	0.00066701	0.262101
CATCCATACCCACCAGGACC	chr4	PLRG1	PLRG1_HUMAN	TAC	Y	PLRG1_Y100	0.00066752	0.262101
CCTACAACCAGCACGACCTC	chr11	MUC5AC	MUC5A_HUMAN	ACA	T	MUC5AC_T4582	0.00066805	0.262101
TCGCTACAGCATCTCTCGGA	chr11	CD44	CD44_HUMAN	AGC	S	CD44_S43	0.00066889	0.262101
CAGCACCAGCCACAGGCCCC	chr4	WDFY3	WDFY3_HUMAN	AGC	S	WDFY3_S3308	0.00066917	0.262101
GGCGCAGTCGGGAGAGGGA	chr9	RUSC2	RUSC2_HUMAN	AGT	S	RUSC2_S1359	0.00066924	0.262101
ATTTAGTAGCCTAAATGAC	chr17	ZZEF1	ZZEF1_HUMAN	AGT	S	ZZEF1_S1663	0.00066975	0.262101
GCACGAGCAGCCCAGGCCG	chr2	SNX17	SNX17_HUMAN	AGC	S	SNX17_S335	0.00066975	0.262101
CATAGTAACTGCAAGACAGA	chr1	LRRC42	LRC42_HUMAN	AGT	S	LRRC42_S299	0.00067123	0.262101
GCGACCGGCACTGGCTGGA	chr22	MCHR1	MCHR1_HUMAN	ACC	T	MCHR1_T65	0.00067133	0.262101
AGCACAGAGACAAGTGGAGC	chr15	ALPK3	ALPK3_HUMAN	ACA	T	ALPK3_T1175	0.00067182	0.262101
GCGAGTACCCAAAAGGTGAAT	chr18	LAMA1	LAMA1_HUMAN	AGT	S	LAMA1_S1639	0.00067182	0.262101
CTACCTGAGCCGAGAGGGCA	chrX	RENBP	RENBP_HUMAN	AGC	S	RENBP_S373	0.0006732	0.262428
GCCACCGAGTGCATCCTGC	chr16	OR2C1	OR2C1_HUMAN	ACC	T	OR2C1_T110	0.0006743	0.262645
GCTATTCGCACGACCTTTC	chr15	MKRN3	MKRN3_HUMAN	TAT	Y	MKRN3_Y117	0.00067565	0.262747
AAAACATCGGATATCACCC	chr4	IRF2	IRF2_HUMAN	ACA	T	IRF2_T338	0.00067572	0.262747
GGCAGTGAGGAGGGAGCCCG	chr17	KIF1C	KIF1C_HUMAN	AGT	S	KIF1C_S821	0.00067739	0.262747
TACACCCGCGGCAGAGAGC	chr10	SYT15	SYT15_HUMAN	ACC	T	SYT15_T390	0.00067739	0.262747
TACACCCGCGGCAGAGAGC	chr10	SYT15	SYT15_HUMAN	ACC	T	SYT15_T390	0.00067739	0.262747
CCTTCAGCGGCCTGAACCG	chr5	DND1	DND1_HUMAN	AGC	S	DND1_S94	0.00067782	0.262747
CGAAGCTCCCAGTGCTCTCG	chr6	ZNF318	ZN318_HUMAN	AGC	S	ZNF318_S195	0.00067867	0.262866
GGGACCTGTGTGTGCCAGGTA	chr3	STAB1	STAB1_HUMAN	ACC	T	STAB1_T135	0.00067998	0.263163
CGGAGCTTCAGCATGGAAGGT	chr10	GDF2	GDF2_HUMAN	AGC	S	GDF2_S111	0.00068214	0.263523
CTCGAAGTCACAGTGTTGG	chr9	DENND4C	DEN4C_HUMAN	AGT	S	DENND4C_S1638	0.00068258	0.263523
GTCACAGAGCCAACCTCGT	chr11	SYT9	SYT9_HUMAN	ACA	T	SYT9_T159	0.00068258	0.263523
GGACAGCAGCGAGAGCGACA	chr6	TULP4	TULP4_HUMAN	AGC	S	TULP4_S228	0.00068309	0.263523
TGAAACCACCATCATCGAC	chr17	DNAH17	DYH17_HUMAN	ACC	T	DNAH17_T195	0.00068403	0.263546
CAGAGTAACCAGGCCCAGGCA	chr17	IGF2BP1	IF2B1_HUMAN	AGT	S	IGF2BP1_S569	0.0006843	0.263546
TTCTACAAGATTGCAGCCG	chr3	CAND2	CAND2_HUMAN	TAC	Y	CAND2_Y535	0.00068532	0.263546
AAGACTGAAGAGAATGGCG	chr14	MLH3	MLH3_HUMAN	ACT	T	MLH3_T1208	0.00068646	0.263546
GATCTGGAGCATGAAACAGG	chrX	TBL1X	TBL1X_HUMAN	AGC	S	TBL1X_S440	0.0006871	0.263546
GATCTGGAGCATGAAACAGG	chrX	TBL1X	TBL1X_HUMAN	AGC	S	TBL1X_S389	0.0006871	0.263546
GACAGCTCCATCAGGAACATG	chr15	IQGAP1	IQGA1_HUMAN	AGC	S	IQGAP1_S1133	0.00068769	0.263546
CTTACTGGCTGGGGGCCCCC	chr17	TBX21	TBX21_HUMAN	TAC	Y	TBX21_Y385	0.0006883	0.263546
GGGACCCAGGAGAACTCAG	chr11	INPPL1	SHIP2_HUMAN	ACC	T	INPPL1_T471	0.00068862	0.263546
CCGGAGCCTGTTGAGACCT	chr2	DOCK10	DOC10_HUMAN	AGC	S	DOCK10_S12	0.00068898	0.263546
GCTACTCTGCCTTTGTGGTC	chr1	EXOC8	EXOC8_HUMAN	TAC	Y	EXOC8_Y486	0.00069022	0.263546
GCCTCAGTGCTGGCTTGGT	chr16	ABCC1	MRP1_HUMAN	AGT	S	ABCC1_S1226	0.00069085	0.263546
GGCACTGAGCTGCAGGATC	chr17	RILP	RILP_HUMAN	ACT	T	RILP_T37	0.00069085	0.263546
AAGACACATAAAACTGAGG	chrX	CCNB3	CCNB3_HUMAN	ACA	T	CCNB3_T216	0.00069093	0.263546
CAACAAGACCTGCGGCAGCG	chr11	TECTA	TECTA_HUMAN	ACC	T	TECTA_T689	0.00069269	0.263546
GTTACATCCCTTTATCAAG	chr12	SLC35E3	S35E3_HUMAN	ACA	T	SLC35E3_T166	0.00069288	0.263546
TCTACTGCCCGGAGGAGCGG	chr14	BEGAIN	BEGIN_HUMAN	TAC	Y	BEGAIN_Y234	0.00069295	0.263546
CTGAGCTGTGACAACCGTA	chr16	SPSB3	SPSB3_HUMAN	AGC	S	SPSB3_S119	0.00069391	0.263546
CTCAACGGCAAGTAAAGAG	chr3	IGSF10	IGS10_HUMAN	ACG	T	IGSF10_T2572	0.00069448	0.263546
GAAGACAGACCCCACAGAG	chr3	MAPKAPK3	MAPK3_HUMAN	ACA	T	MAPKAPK3_T287	0.00069511	0.263546
CTGCAGCTGTGACATCCGC	chr15	NTRK3	NTRK3_HUMAN	AGC	S	NTRK3_S165	0.00069562	0.263546
TGTACCTCCCGCCGCCTCAC	chr15	ALPK3	ALPK3_HUMAN	ACC	T	ALPK3_T1238	0.00069562	0.263546
TTCCAGCACGGTCCATTCT	chr14	PLEKHH1	PKHH1_HUMAN	AGC	S	PLEKHH1_S242	0.00069568	0.263546
ACCACGCTGCGGGAGGGTT	chr19	PRKD2	KPCD2_HUMAN	ACG	T	PRKD2_T398	0.00069679	0.26376
GAGACAGTAACTGTGACCG	chr10	CPN1	CBPN_HUMAN	ACA	T	CPN1_T398	0.00069764	0.263788
GATGACGGTGCAAAACCTG	chr5	DNAH5	DYH5_HUMAN	ACG	T	DNAH5_T1627	0.00069826	0.263788
AGTGTATTTGAATGAAGCA	chr11	ARHGAP42	RHG42_HUMAN	TAT	Y	ARHGAP42_Y389	0.0006985	0.263788
TGGACCTGCGGGGCCCACA	chr2	TBC1D8	TBCD8_HUMAN	ACC	T	TBC1D8_T872	0.00069943	0.263827
ACAGACCATGCCTCCCAGC	chr19	APC2	APCL_HUMAN	ACC	T	APC2_T1205	0.00070077	0.263827
TCTGCACTGCAGGTAATCA	chr17	DCAF7	DCAF7_HUMAN	ACT	T	DCAF7_T284	0.00070077	0.263827
GGCTACACACCTGTTTGCC	chr19	PAFAH1B3	PA1B3_HUMAN	TAC	Y	PAFAH1B3_Y201	0.00070159	0.263827
AACAACCAAACGGAGAAAA	chr4	LDB2	LDB2_HUMAN	ACC	T	LDB2_T255	0.00070176	0.263827
GCCAGTGACCCGAAAGAGC	chr1	LRP8	LRP8_HUMAN	AGT	S	LRP8_S483	0.00070235	0.263827
GCAGAGTGTGCGCCGGCCG	chr5	GPRIN1	GRIN1_HUMAN	AGT	S	GPRIN1_S993	0.00070297	0.263827
GGTACGCAGGCCTGAAGCCCG	chr7	PGAM2	PGAM2_HUMAN	TAC	Y	PGAM2_Y142	0.00070375	0.263827
CCTACCCGGACCTCCAGCC	chr15	IGDCC4	IGDC4_HUMAN	TAC	Y	IGDCC4_Y1210	0.00070529	0.263827
GGGCAGCCAGTGGAGCCTG	chr12	SCNN1A	SCNNA_HUMAN	AGC	S	SCNN1A_S553	0.00070592	0.263827
GGGCAGCCAGTGGAGCCTG	chr12	SCNN1A	SCNNA_HUMAN	AGC	S	SCNN1A_S612	0.00070592	0.263827
AGAACCAGAGCCTTGCGTTTC	chr15	TLN2	TLN2_HUMAN	ACC	T	TLN2_T2235	0.00070804	0.263827
CATGAAGACTATAGTAGAAA	chr2	CUL3	CUL3_HUMAN	ACT	T	CUL3_T275	0.00070841	0.263827
TGGCTACAGTGCAAATCATC	chr15	NEDD4	NEDD4_HUMAN	AGT	S	NEDD4_S1218	0.00070841	0.263827
GACAACTACCTGCGGAGCCC	chr22	IL17RA	I17RA_HUMAN	TAC	Y	IL17RA_Y558	0.00070868	0.263827
CAAGTATCGCTATCGCTCT	chr6	BCKDHB	ODBB_HUMAN	TAT	Y	BCKDHB_Y167	0.0007093	0.263827
GGAATTCACAGCTGAGTTCT	chr16	SHCBP1	SHCBP_HUMAN	ACA	T	SHCBP1_T102	0.00070982	0.263827
TTCCTTTATGAGATGCTAGT	chr2	ROCK2	ROCK2_HUMAN	TAT	Y	ROCK2_Y285	0.00070983	0.263827
GGGACACAGTGGAGCAGTGA	chr1	SNRNP40	SNR40_HUMAN	AGT	S	SNRNP40_S109	0.00070993	0.263827
CGTATGCGGACATCCTGCTCT	chr16	B3GNT9	B3GN9_HUMAN	TAT	Y	B3GNT9_Y189	0.00071016	0.263827
CGCCAGCACCCCTAAGATTG	chr20	CHD6	CHD6_HUMAN	ACC	T	CHD6_T2239	0.00071024	0.263827
TGCCCACAGTCGATTTCGG	chr5	BDP1	BDP1_HUMAN	ACA	T	BDP1_T55	0.0007106	0.263827
CTAACACAGTGAAACGTGC	chr15	MGA	MGAP_HUMAN	ACA	T	MGA_T1754	0.00071194	0.264036
GGCAGCAACTCGCTGCCCA	chr7	TRIM50	TRI50_HUMAN	AGC	S	TRIM50_S463	0.0007124	0.264036
GACCCAGACCTCTCCCCTCC	chr12	KMT2D	KMT2D_HUMAN	ACC	T	KMT2D_T4250	0.0007128	0.264036
GTATAGCACCCTGCGGGAAC	chr20	ZSWIM1	ZSWM1_HUMAN	ACC	T	ZSWIM1_T468	0.00071427	0.26421
GGCAGCGGCGTGGAGATCC	chr12	PITPNM2	PITM2_HUMAN	AGC	S	PITPNM2_S38	0.00071491	0.26421
GGCAGCGGCGTGGAGATCC	chr11	PITPNM1	PITM1_HUMAN	AGC	S	PITPNM1_S38	0.00071491	0.26421
AACAGTGCAGAAGAGCTAGA	chr5	FEM1C	FEM1C_HUMAN	AGT	S	FEM1C_S304	0.00071597	0.2644
GGCACCAAACAGCCTTATC	chr2	WDPCP	FRITZ_HUMAN	ACC	T	WDPCP_T293	0.00071672	0.264417
GAAACGAAGTGAAAAGGCTG	chr12	CCDC91	CCD91_HUMAN	AGT	S	CCDC91_S381	0.00071777	0.264417
TCTAGTACGCCTGGGGCCCGC	chr11	FGF3	FGF3_HUMAN	AGT	S	FGF3_S139	0.00071819	0.264417
AAGACCATTGAGAACAAGC	chr2	SNRNP200	U520_HUMAN	ACC	T	SNRNP200_T1744	0.00071875	0.264417
ATACACTTTCCTCCCTCAC	chr16	TAF1C	TAF1C_HUMAN	ACT	T	TAF1C_T286	0.00071875	0.264417
AACTACTTATTTGCAATTG	chr5	DNAH5	DYH5_HUMAN	TAC	Y	DNAH5_Y39	0.00071956	0.264514
GATCACCTTCCTGGCTGCT	chr20	SLC24A3	NCKX3_HUMAN	ACC	T	SLC24A3_T515	0.00072105	0.264861
TTGACAGCGGGTGAGGGCG	chr3	IQSEC1	IQEC1_HUMAN	AGC	S	IQSEC1_S21	0.00072295	0.265251
GCCGTACCTCGCAGAGGCC	chr6	PHACTR1	PHAR1_HUMAN	TAC	Y	PHACTR1_Y71	0.00072321	0.265251
GACCAGCAAGCTGGGCGAG	chr15	PLA2G4F	PA24F_HUMAN	AGC	S	PLA2G4F_S269	0.0007241	0.265282
AAGTTATCAAGAAAATGAT	chr10	TET1	TET1_HUMAN	TAT	Y	TET1_Y1168	0.00072439	0.265282
GACAGCGCCTTCACGGAGCCA	chr8	POTEA	POTEA_HUMAN	AGC	S	POTEA_S52	0.00072537	0.26544
CACAATTACTGAATGTGGGG	chr19	ZIK1	ZIK1_HUMAN	ACT	T	ZIK1_T198	0.00072753	0.266029
AACAGCCGCAGCGGGAGCC	chr6	GNL1	GNL1_HUMAN	AGC	S	GNL1_S36	0.00073053	0.266723
GGTGTCCAGCATCAACCAGG	chr8	CHRAC1	CHRC1_HUMAN	AGC	S	CHRAC1_S36	0.00073053	0.266723
AAAAACTACAAAGTCATCAC	chr3	ZBBX	ZBBX_HUMAN	ACA	T	ZBBX_T571	0.00073163	0.266802
GACTATGTGAAGGTAGGAG	chr9	SH2D3C	SH2D3_HUMAN	TAT	Y	SH2D3C_Y183	0.00073185	0.266802
TCTACAGCTTTGGCTACCTC	chr20	LAMA5	LAMA5_HUMAN	TAC	Y	LAMA5_Y1384	0.00073276	0.266921
GCAAAGCACAGGAAGGGTC	chr12	APOF	APOF_HUMAN	AGC	S	APOF_S158	0.00073402	0.266921
AATACTGGAAACAATTACT	chr7	NME8	TXND3_HUMAN	TAC	Y	NME8_Y396	0.00073457	0.266921
ACCACTAGTTCAATGGATCCC	chr14	MARK3	MARK3_HUMAN	ACT	T	MARK3_T667	0.00073507	0.266921
ACCACTAGTTCAATGGATCCC	chr14	MARK3	MARK3_HUMAN	ACT	T	MARK3_T627	0.00073507	0.266921
AGTACAAGGCTGTGGTGGT	chrX	ERAS	RASE_HUMAN	TAC	Y	ERAS_Y42	0.0007358	0.266921
TGCAGCAGCCCATCGAACCCC	chr8	RECQL4	RECQ4_HUMAN	AGC	S	RECQL4_S312	0.00073618	0.266921
AAAGGAAAGTGGCATGACAA	chr1	C4BPB	C4BPB_HUMAN	AGT	S	C4BPB_S229	0.0007367	0.266921
ATTTCACACAACTTCCAGGC	chr6	GABRR2	GBRR2_HUMAN	ACA	T	GABRR2_T235	0.00073766	0.266921
CCCAGTTCTGACCTATCCA	chr9	LHX3	LHX3_HUMAN	AGT	S	LHX3_S367	0.00073812	0.266921
ATCTCCCACACCACTTAATG	chr11	MS4A4A	M4A4A_HUMAN	ACA	T	MS4A4A_T234	0.00073971	0.266921
GCCCCACAGCCACATGGACG	chr4	MAN2B2	MA2B2_HUMAN	AGC	S	MAN2B2_S35	0.0007405	0.266921
GACACTGGAGTCTCCTTTC	chr10	PKD2L1	PK2L1_HUMAN	ACT	T	PKD2L1_T144	0.00074132	0.266921
CCTACAAATGTAAATAATG	chr7	ZNF735	ZN735_HUMAN	TAC	Y	ZNF735_Y409	0.00074163	0.266921
GCTACGAGATCATGTTCCGAG	chr1	HSPG2	PGBM_HUMAN	TAC	Y	HSPG2_Y1459	0.00074163	0.266921
AAAAGTGCATTTCAGAAGAC	chr12	GAS2L3	GA2L3_HUMAN	AGT	S	GAS2L3_S595	0.00074195	0.266921
TGGAGACTCTCTGCACGCT	chr8	FAM160B2	F16B2_HUMAN	ACT	T	FAM160B2_T91	0.00074242	0.266921
TTTAGAAACTGAATTACTAC	chr3	DTX3L	DTX3L_HUMAN	ACT	T	DTX3L_T390	0.00074253	0.266921
AGCAGCAGCATGGCCTGAG	chr22	THAP7	THAP7_HUMAN	AGC	S	THAP7_S306	0.00074266	0.266921
TGTATGCACTGCTGTTCAGC	chr17	MYO15A	MYO15_HUMAN	TAT	Y	MYO15A_Y1560	0.00074458	0.267277
GGCAGCTCTGGCTGGGGCTT	chr19	RYR1	RYR1_HUMAN	AGC	S	RYR1_S4609	0.00074482	0.267277
CTTCAAAAGTTCCCACCTTA	chr2	KLF11	KLF11_HUMAN	AGT	S	KLF11_S408	0.00074586	0.267277
TCTATGCAGCCCTGGATAAA	chr20	PRPF6	PRP6_HUMAN	TAT	Y	PRPF6_Y105	0.00074586	0.267277
GCCTATGGCAACCCTGGCG	chr20	PPP1R16B	PP16B_HUMAN	TAT	Y	PPP1R16B_Y457	0.00074698	0.26748
GGCTCACAGTCTTCCCTGA	chr15	LINGO1	LIGO1_HUMAN	ACA	T	LINGO1_T475	0.00074907	0.267491
TACATCTACCCAGACAAGCT	chr1	HECTD3	HECD3_HUMAN	TAC	Y	HECTD3_Y805	0.00074915	0.267491
AGCACTAGCAAGTCGGGTT	chr2	TGOLN2	TGON2_HUMAN	ACT	T	TGOLN2_T109	0.00075052	0.267491
TATACCTTCGTCATTCCCTC	chr11	KDM2A	KDM2A_HUMAN	ACC	T	KDM2A_T275	0.00075052	0.267491
GGGTTATGCCAACCCCTTC	chr17	SLC46A1	PCFT_HUMAN	TAT	Y	SLC46A1_Y208	0.00075131	0.267491
GACAGCAGTCGAGAGCCGGGA	chr8	ANK1	ANK1_HUMAN	AGC	S	ANK1_S1332	0.00075137	0.267491
TATAGGTATGTTCGTGTGCT	chr17	NF1	NF1_HUMAN	TAT	Y	NF1_Y998	0.00075181	0.267491
GTAGATTATCTCATGGGCGA	chr1	OR2T6	OR2T6_HUMAN	TAT	Y	OR2T6_Y85	0.00075347	0.267491
GGACACTCCGGAGACTAAC	chr6	CUL7	CUL7_HUMAN	ACT	T	CUL7_T675	0.00075365	0.267491
TCCACCCAACAGGAAACCTCC	chr22	TRIOBP	TARA_HUMAN	ACC	T	TRIOBP_T305	0.00075459	0.267491
AGCAGTAACAGAGCCTCAG	chr12	ANP32D	AN32D_HUMAN	AGT	S	ANP32D_S73	0.00075475	0.267491
ATTATCTCATTTCAGTGTG	chr4	NFXL1	NFXL1_HUMAN	TAT	Y	NFXL1_Y890	0.00075475	0.267491
CAGTAACCAAGGAAGACAT	chr7	HEPACAM2	HECA2_HUMAN	ACC	T	HEPACAM2_T210	0.00075475	0.267491
GGTCCACAGATCCAGATAA	chr1	FUCA1	FUCO_HUMAN	ACA	T	FUCA1_T434	0.00075475	0.267491
CGGTACCGCAGCAACATCC	chr12	HIP1R	HIP1R_HUMAN	TAC	Y	HIP1R_Y108	0.00075706	0.268108
AAGACCGCCGAGAACATCAG	chr10	PSTK	PSTK_HUMAN	ACC	T	PSTK_T3	0.0007576	0.268108
TTGACACGTACATTGGGCA	chr7	FKBP9	FKBP9_HUMAN	ACG	T	FKBP9_T307	0.00075851	0.268234
TGACCTCACCTTGGGCCCAG	chr7	ZP3	ZP3_HUMAN	ACC	T	ZP3_T72	0.00075995	0.268508
GCTGCACACGTACCTGGTCC	chr11	RPS6KA4	KS6A4_HUMAN	ACG	T	RPS6KA4_T479	0.00076095	0.268508
GGCCAGTGGGCCCAGCCCT	chr16	MVP	MVP_HUMAN	AGT	S	MVP_S864	0.00076095	0.268508
CTAACGGTGGAGTGTGAGT	chr19	ICAM5	ICAM5_HUMAN	ACG	T	ICAM5_T486	0.00076193	0.268529
TGTACTATCTTGATATTCA	chr12	SLC4A8	S4A8_HUMAN	ACT	T	SLC4A8_T794	0.00076212	0.268529
CTCCAGTACAGGCAGCACC	chr6	NEDD9	CASL_HUMAN	AGT	S	NEDD9_S372	0.00076313	0.268689
GGAACTGGCTACTTTGGAC	chr1	DHX9	DHX9_HUMAN	ACT	T	DHX9_T1258	0.00076428	0.268898
GACAGCATGGAGAAGCTAA	chr13	DCUN1D2	DCNL2_HUMAN	AGC	S	DCUN1D2_S133	0.00076597	0.269085
GCTACCCTGGAGGGGAAGG	chr1	KIF26B	KI26B_HUMAN	ACC	T	KIF26B_T1576	0.00076644	0.269085
GTCACCTATGGTGAGTTAGT	chr17	VAT1	VAT1_HUMAN	TAT	Y	VAT1_Y285	0.00076771	0.269085
GTCACCTATGGTGAGTTAGT	chr17	VAT1	VAT1_HUMAN	ACC	T	VAT1_T284	0.00076771	0.269085
GACATTTACCCCGACCTTCT	chr15	C15orf39	CO039_HUMAN	TAC	Y	C15orf39_Y909	0.0007686	0.269085
GAAGAGTCCAGCCTCATAG	chr20	ENTPD6	ENTP6_HUMAN	AGT	S	ENTPD6_S481	0.00076863	0.269085
GACACGGTGACAATGGATGC	chr10	DLG5	DLG5_HUMAN	ACG	T	DLG5_T483	0.0007698	0.269085
AAGACGGAGAGTCACCACA	chr1	HIST2H2AA3	H2A2A_HUMAN	ACG	T	HIST2H2AA3_T121	0.00077076	0.269085
AAGACGGAGAGTCACCACA	chr1	HIST2H2AA3	H2A2A_HUMAN	ACG	T	HIST2H2AA3_T121	0.00077076	0.269085
GATTTACAAAAACAAGTCA	chr13	MYCBP2	MYCB2_HUMAN	ACA	T	MYCBP2_T1729	0.00077093	0.269085
GCCTATGTGAGTGCAGCGG	chr17	SPNS2	SPNS2_HUMAN	TAT	Y	SPNS2_Y426	0.00077093	0.269085
AGCACGGAGATAACTGAGG	chr7	IGFBP1	IBP1_HUMAN	ACG	T	IGFBP1_T127	0.00077288	0.269121
CGTACGATGTACGGGCATCCG	chr1	MYOM3	MYOM3_HUMAN	TAC	Y	MYOM3_Y806	0.00077288	0.269121
GGCACGTCAGTGGCCCAGTC	chr7	REPIN1	REPI1_HUMAN	ACG	T	REPIN1_T43	0.00077292	0.269121
AGATAAGAGCGTTTGGGTCT	chr2	CIAO1	CIAO1_HUMAN	AGC	S	CIAO1_S128	0.00077382	0.269121
CTCAGTGACCTTGTTTATT	chr1	LRRC52	LRC52_HUMAN	AGT	S	LRRC52_S77	0.00077382	0.269121
ACCAGTGAGACCGACGGCCGG	chr11	B4GALNT4	B4GN4_HUMAN	AGT	S	B4GALNT4_S57	0.00077437	0.269121
GCTACGCGGAGAGGAAGCGC	chr9	NSMF	NSMF_HUMAN	TAC	Y	NSMF_Y242	0.00077508	0.269174
AACTGACCCATTTCCCCCG	chr12	KRT72	K2C72_HUMAN	ACC	T	KRT72_T6	0.00077669	0.26948
TATTATTCATCCAGCATAT	chr2	ODC1	DCOR_HUMAN	TAT	Y	ODC1_Y351	0.00077725	0.26948
TCGACCAGCAGCGCCAACG	chr9	RXRA	RXRA_HUMAN	ACC	T	RXRA_T223	0.00077767	0.26948
CTGCAACAGGCATCCCGCC	chr3	ARPP21	ARP21_HUMAN	ACA	T	ARPP21_T473	0.00077819	0.26948
CCCACGGAGTCCGCAGACAG	chr15	AP3B2	AP3B2_HUMAN	ACG	T	AP3B2_T688	0.00077941	0.269614
GAGGAGTACTACAAGAAGCA	chr19	KHSRP	FUBP2_HUMAN	TAC	Y	KHSRP_Y651	0.00077969	0.269614
GATTGCCAGCAAAGAGAAAG	chr5	IK	RED_HUMAN	AGC	S	IK_S180	0.00078049	0.269698
CCACAACTGAAATGGAGCC	chr3	EPM2AIP1	EPMIP_HUMAN	ACT	T	EPM2AIP1_T589	0.00078373	0.269828
GACAGCATGGCCGATCGGGA	chr16	CYLD	CYLD_HUMAN	AGC	S	CYLD_S890	0.00078423	0.269828
TCTTCTTACAGGACATACTC	chr18	ANKRD12	ANR12_HUMAN	TAC	Y	ANKRD12_Y97	0.00078423	0.269828
AGGTATAACAGCTGCAGCGA	chrX	DACH2	DACH2_HUMAN	ACA	T	DACH2_T216	0.00078447	0.269828
CCCACGTGCAGCTGGCGGC	chr10	ZMIZ1	ZMIZ1_HUMAN	ACG	T	ZMIZ1_T819	0.00078502	0.269828
CTGTCACCCTGGAGCTGGG	chr11	ALDH3B1	AL3B1_HUMAN	ACC	T	ALDH3B1_T208	0.00078502	0.269828
CTGTCACCCTGGAGCTGGG	chr11	ALDH3B2	AL3B2_HUMAN	ACC	T	ALDH3B2_T127	0.00078502	0.269828
CACACTGCACCGGCGGCTG	chr20	APCDD1L	APCDL_HUMAN	ACT	T	APCDD1L_T19	0.00078533	0.269828
TTTACTCATCTATACCCTCAA	chr2	NFE2L2	NF2L2_HUMAN	TAC	Y	NFE2L2_Y229	0.00078589	0.269829
TGCAGCGCCCTGCTGTCCC	chr2	CREG2	CREG2_HUMAN	AGC	S	CREG2_S23	0.00078779	0.270041
GGCACCTGCGTGGACCTGGT	chr19	NOTCH3	NOTC3_HUMAN	ACC	T	NOTCH3_T1181	0.00078805	0.270041
GGAACACGACTGGAAGATG	chr17	SMG6	EST1A_HUMAN	ACA	T	SMG6_T1173	0.00078909	0.270041
TCACCAGTAACCTGCGGAT	chr17	ITGB3	ITB3_HUMAN	AGT	S	ITGB3_S173	0.00079005	0.270041
GAAGTACGGCTTCAGCCTG	chr19	MAST3	MAST3_HUMAN	TAC	Y	MAST3_Y960	0.00079015	0.270041
TGAGTACCTGGAGGTTTAC	chr12	CACNB3	CACB3_HUMAN	TAC	Y	CACNB3_Y352	0.00079021	0.270041
AGATTTCACTGCCTCAAACG	chr3	CPNE4	CPNE4_HUMAN	ACT	T	CPNE4_T315	0.0007913	0.270041
TGACACTAGTGACCAGGAG	chrX	ELF4	ELF4_HUMAN	ACT	T	ELF4_T150	0.00079162	0.270041
CCCACAGCCAGGGAGGGCC	chr19	FCHO1	FCHO1_HUMAN	ACA	T	FCHO1_T552	0.00079238	0.270041
AAAACACTGTTTGAGGTCA	chr4	ZFYVE28	LST2_HUMAN	ACA	T	ZFYVE28_T755	0.00079259	0.270041
CCCATAGCCAGGTGAGACC	chr16	ITGAM	ITAM_HUMAN	AGC	S	ITGAM_S568	0.00079454	0.270041
TGCCACGAGGCTGCAGCAA	chr13	KLHL1	KLHL1_HUMAN	ACG	T	KLHL1_T101	0.00079479	0.270041
CAAGGAGACCAAGGAAGCTG	chr22	PACSIN2	PACN2_HUMAN	ACC	T	PACSIN2_T131	0.0007967	0.270041
GCGCAGCCTGGTGGAGCTT	chr19	ABCA7	ABCA7_HUMAN	AGC	S	ABCA7_S199	0.00079683	0.270041
GGCTGCCAGCACTCTGCTGC	chr19	ILVBL	ILVBL_HUMAN	AGC	S	ILVBL_S151	0.00079723	0.270041
TGAGAGTAGTGTAGAGGCCA	chrX	GPR101	GP101_HUMAN	AGT	S	GPR101_S297	0.00079723	0.270041
TGTCTACAGCCGTGTGATCC	chr12	ATP6V0A2	VPP2_HUMAN	AGC	S	ATP6V0A2_S297	0.00079723	0.270041
GCTGCCCAGCAACGAGTGCG	chr14	IRF9	IRF9_HUMAN	AGC	S	IRF9_S316	0.00079886	0.270041
CGTATATTGCCAAAGTGGAT	chr3	ROPN1	ROP1A_HUMAN	TAT	Y	ROPN1_Y167	0.00079907	0.270041
ATGTATGCTGGACCAACTG	chr4	PAPSS1	PAPS1_HUMAN	TAT	Y	PAPSS1_Y497	0.00080089	0.270041
CAGCAGTACCTGTATTTGGG	chr7	OR9A2	OR9A2_HUMAN	ACC	T	OR9A2_T136	0.00080089	0.270041
CTCACTGAGTGGGCCCGGCGC	chr22	PACSIN2	PACN2_HUMAN	ACT	T	PACSIN2_T60	0.00080089	0.270041
GTGTACCTGCAGAGCATCG	chr10	ADARB2	RED2_HUMAN	TAC	Y	ADARB2_Y580	0.00080089	0.270041
AGAGGACCATCTTCCAGAA	chr1	OR6N2	OR6N2_HUMAN	ACC	T	OR6N2_T304	0.00080095	0.270041
ACCAGCTACATGGGTATGAG	chr12	NOP2	NOP2_HUMAN	TAC	Y	NOP2_Y401	0.00080102	0.270041
ACCAGCTACATGGGTATGAG	chr12	NOP2	NOP2_HUMAN	AGC	S	NOP2_S400	0.00080102	0.270041
ATCTACTTTGGAAAAACAA	chr1	CAPZB	CAPZB_HUMAN	TAC	Y	CAPZB_Y232	0.0008031	0.270279
GGGGAAGACGGCCATCGCCA	chr19	RUVBL2	RUVB2_HUMAN	ACG	T	RUVBL2_T84	0.00080318	0.270279
GCTACACCTGGAGGTGGGTC	chr20	SIGLEC1	SN_HUMAN	TAC	Y	SIGLEC1_Y1663	0.00080347	0.270279
TCCAGCCAGAGGCCACTGGAC	chr5	NSD1	NSD1_HUMAN	AGC	S	NSD1_S2312	0.00080405	0.270279
AGTTACCACCCAGGTAGAGC	chr11	SPDYC	SPDYC_HUMAN	ACC	T	SPDYC_T34	0.00080452	0.270279
CGAATTCAGTATCTGGACCC	chrX	FLNA	FLNA_HUMAN	AGT	S	FLNA_S2260	0.00080534	0.270367
TTCCAGTAAATACTGGGCA	chr12	TPH2	TPH2_HUMAN	AGT	S	TPH2_S10	0.00080648	0.270532
GACACTGGGGGCAAGGAGAGC	chr1	RUSC1	RUSC1_HUMAN	ACT	T	RUSC1_T46	0.00080732	0.270532
GAGGACACAGAGCCAGCAG	chr19	CD22	CD22_HUMAN	ACA	T	CD22_T715	0.00080751	0.270532
GGCACAGAGCGGGAGGGGAG	chr1	RUSC1-AS1	RUAS1_HUMAN	AGC	S	RUSC1-AS1_S191	0.00080911	0.270598
CCTGGCGAGTGTGTATATAC	chr19	MAU2	SCC4_HUMAN	AGT	S	MAU2_S424	0.00080967	0.270598
AGCAGTTCTCTTAGAGAAA	chrX	AGTR2	AGTR2_HUMAN	AGT	S	AGTR2_S353	0.00081048	0.270598
GATGGATACGTGGACCCTTC	chr18	SMAD4	SMAD4_HUMAN	TAC	Y	SMAD4_Y353	0.00081125	0.270598
GCCACGGAGACCTACACTC	chr5	CMYA5	CMYA5_HUMAN	ACG	T	CMYA5_T3833	0.00081125	0.270598
TAAAAAGCAATATGTTCAC	chr4	TLR3	TLR3_HUMAN	AGC	S	TLR3_S372	0.00081198	0.270598
TTCTAAGAGTGCCCAGGGTC	chr11	USP2	UBP2_HUMAN	AGT	S	USP2_S262	0.00081198	0.270598
AAGAGTGAGGGAGAGGAAG	chr20	CENPB	CENPB_HUMAN	AGT	S	CENPB_S403	0.00081291	0.270598
GATCTACGTGCTCCTTCGT	chr14	ERH	ERH_HUMAN	TAC	Y	ERH_Y92	0.00081291	0.270598
AAGACGGGGAAGTACTCCCT	chr3	LHFPL4	LHPL4_HUMAN	ACG	T	LHFPL4_T163	0.00081386	0.270598
GCCGAGCCAGATCACCAAG	chr2	TBC1D8	TBCD8_HUMAN	AGC	S	TBC1D8_S271	0.00081386	0.270598
GGCACCCTCTACGCAGCCA	chr12	VSIG10	VSI10_HUMAN	ACC	T	VSIG10_T140	0.00081573	0.270697
ACTATACAGAGATCGTGAT	chr1	RBM15	RBM15_HUMAN	TAC	Y	RBM15_Y573	0.00081588	0.270697
CTACGCAAGTTTCGATGCTC	chr20	MYT1	MYT1_HUMAN	AGT	S	MYT1_S589	0.00081615	0.270697
ACCACAGTTAATACCATAG	chr4	GABRA4	GBRA4_HUMAN	ACA	T	GABRA4_T489	0.00081741	0.270697
GAAAGTAAATTTGAATTGTC	chr15	MGA	MGAP_HUMAN	AGT	S	MGA_S2138	0.00081788	0.270697
GTCATCGACCAACAACAACG	chr6	GABBR1	GABR1_HUMAN	ACC	T	GABBR1_T880	0.00081831	0.270697
CTGACGGCGGCCACAGTGGC	chr20	PET117	PT117_HUMAN	ACG	T	PET117_T16	0.00081975	0.270697
GGCACCGGCCTTGCCACCC	chr8	LYNX1	LYNX1_HUMAN	ACC	T	LYNX1_T94	0.00081996	0.270697
CGGGTACTGCAGCTCCCAC	chr1	PTGFRN	FPRP_HUMAN	TAC	Y	PTGFRN_Y852	0.00082047	0.270697
GCTACAGATACTGAGAGGC	chr4	LRBA	LRBA_HUMAN	ACA	T	LRBA_T1251	0.0008208	0.270697
CTGACCCTCGATGGCAGGGT	chr15	PAK6	PAK6_HUMAN	ACC	T	PAK6_T535	0.00082163	0.270697
CATCCACCAGGATCGAGAG	chrX	ITIH6	ITIH6_HUMAN	ACC	T	ITIH6_T214	0.00082205	0.270697
TGGTAAGCCTACAAGAAGT	chr4	SNX25	SNX25_HUMAN	AGC	S	SNX25_S535	0.00082206	0.270697
CATACAAATGTGCACACCC	chr12	ZNF384	ZN384_HUMAN	TAC	Y	ZNF384_Y373	0.00082264	0.270697
AGGCCACCGCTGCGGTGAG	chr8	LYPLA1	LYPA1_HUMAN	ACC	T	LYPLA1_T21	0.00082333	0.270697
GTGTATCACCCAGTACGAGA	chr20	PRNP	PRIO_HUMAN	ACC	T	PRNP_T216	0.00082364	0.270697
TGGGTCCACAAGAAGAAGTT	chr6	MAP3K4	M3K4_HUMAN	ACA	T	MAP3K4_T1271	0.00082386	0.270697
CGTACTGAGTCCGCGCGCG	chr19	JUND	JUND_HUMAN	TAC	Y	JUND_Y347	0.00082423	0.270697
TTCACCAACCCCACAGCCC	chr17	GAA	LYAG_HUMAN	ACC	T	GAA_T491	0.0008248	0.270701
CAACAGCACTGTTTGTGAAT	chr3	DCBLD2	DCBD2_HUMAN	ACT	T	DCBLD2_T97	0.00082536	0.270701
AGGACGGAGGCGGAGGCAG	chr22	GUCD1	GUCD1_HUMAN	ACG	T	GUCD1_T3	0.00082598	0.270721
GGGAAATAGCCAGGTGCTAC	chr3	ABCF3	ABCF3_HUMAN	AGC	S	ABCF3_S83	0.00082696	0.270858
GAAGGAGTATAGATGACAT	chr11	TTC17	TTC17_HUMAN	AGT	S	TTC17_S207	0.00082836	0.271133
GGACGGCACCAAGAACGTGA	chr19	FBXO46	FBX46_HUMAN	ACC	T	FBXO46_T385	0.00082912	0.271198
ACCACTCAGAAGGGTGAGCC	chr17	CACNG1	CCG1_HUMAN	ACT	T	CACNG1_T99	0.0008306	0.271499
CTGGACTGACTGGCAGACT	chr11	LRP4	LRP4_HUMAN	ACT	T	LRP4_T1268	0.00083128	0.271538
GGCAGCCTGTACTCCGTGG	chr12	PTPRB	PTPRB_HUMAN	AGC	S	PTPRB_S617	0.00083204	0.271603
GCTGACTAACAATGAAGCC	chr22	APOL3	APOL3_HUMAN	ACT	T	APOL3_T101	0.00083344	0.271745
CCCCAGAACTACAGGGGCTC	chr18	DSG3	DSG3_HUMAN	ACT	T	DSG3_T8	0.0008336	0.271745
GCTACTTCTCGTAACATTG	chr18	SMCHD1	SMHD1_HUMAN	ACT	T	SMCHD1_T156	0.00083436	0.271762
AGTACCAAAGGAAAGTCCC	chr1	SF3A3	SF3A3_HUMAN	ACC	T	SF3A3_T288	0.0008356	0.271762
GCCGCCCAGCAGCCACGACG	chr5	NEURL1B	NEU1B_HUMAN	AGC	S	NEURL1B_S217	0.00083566	0.271762
ACTATGGATTTGATAAAATTG	chr2	PMS1	PMS1_HUMAN	TAT	Y	PMS1_Y47	0.00083777	0.271762
ATCTACAATGGACCAGTAC	chr12	LTBR	TNR3_HUMAN	TAC	Y	LTBR_Y364	0.00083784	0.271762
TACGTCTACGGTGAGGGACC	chr19	SLC17A7	VGLU1_HUMAN	TAC	Y	SLC17A7_Y241	0.0008384	0.271762
GGTACACGGAGTTCCTGAC	chr16	TSC2	TSC2_HUMAN	TAC	Y	TSC2_Y1571	0.00083993	0.271762
GGTACACGGAGTTCCTGAC	chr16	TSC2	TSC2_HUMAN	ACG	T	TSC2_T1572	0.00083993	0.271762
CCACAACAGCCCTCTGAGCA	chr1	CHI3L2	CH3L2_HUMAN	AGC	S	CHI3L2_S228	0.00084042	0.271762
AGCTGAGTCGAGACCCTTC	chr12	NCAPD2	CND1_HUMAN	AGT	S	NCAPD2_S291	0.00084053	0.271762
GACACGGACATGAACAAGA	chr18	POTEC	POTEC_HUMAN	ACG	T	POTEC_T164	0.00084053	0.271762
CGCACCTTGGAGGAGATCTGG	chr7	CCDC71L	CC71L_HUMAN	ACC	T	CCDC71L_T176	0.00084135	0.271762
AAAGACCATGCCGAAGGAA	chr3	BSN	BSN_HUMAN	ACC	T	BSN_T457	0.00084209	0.271762
GGAAACGTCAGGTACTGCC	chr2	DOCK10	DOC10_HUMAN	ACG	T	DOCK10_T785	0.00084229	0.271762
GGACACAGGTGTGCGGGGT	chr7	AP5Z1	AP5Z1_HUMAN	ACA	T	AP5Z1_T263	0.00084229	0.271762
ACTGACTGAAGCCACCCCA	chr6	PKHD1	PKHD1_HUMAN	ACT	T	PKHD1_T344	0.00084264	0.271762
CAAACAAAATCAAAGCAGC	chr5	CAMLG	CAMLG_HUMAN	ACA	T	CAMLG_T63	0.00084425	0.271948
TGGAGCAGAAGTTTAAAGT	chr12	DIP2B	DIP2B_HUMAN	AGC	S	DIP2B_S376	0.00084434	0.271948
TTTAGGTACCACTCTGATTG	chr2	IL1RL2	ILRL2_HUMAN	ACC	T	IL1RL2_T243	0.00084641	0.272095
GAGACTCTGAGCCGGCCGC	chr11	SMPD1	ASM_HUMAN	ACT	T	SMPD1_T473	0.00084857	0.272095
CCTATGGAACACTGGATTC	chr11	GRIA4	GRIA4_HUMAN	TAT	Y	GRIA4_Y669	0.00084935	0.272095
AAATGTCACCGAGCCGCTGG	chr11	CDHR5	CDHR5_HUMAN	ACC	T	CDHR5_T46	0.00084978	0.272095
GTCACCCTGCTGGCCCCTG	chr1	MST1L	MST1L_HUMAN	ACC	T	MST1L_T7	0.00085073	0.272095
CTTCCTCACCAAGATGGCAG	chr19	CYP2F1	CP2F1_HUMAN	ACC	T	CYP2F1_T270	0.0008513	0.272095
GAACGGCAGCGCCTTCTTGC	chr5	ADRB2	ADRB2_HUMAN	AGC	S	ADRB2_S8	0.0008513	0.272095
GTCAGCTGGGACTTCAAGA	chr12	PLXNC1	PLXC1_HUMAN	AGC	S	PLXNC1_S344	0.0008513	0.272095
CGTGGGCACCCCATTCTGGA	chr13	STK24	STK24_HUMAN	ACC	T	STK24_T194	0.00085148	0.272095
CGTGGGCACCCCATTCTGGA	chr13	STK24	STK24_HUMAN	ACC	T	STK24_T182	0.00085148	0.272095
GTTCACAGGTAAGGAAGGC	chr19	ZNF573	ZN573_HUMAN	ACA	T	ZNF573_T98	0.00085223	0.272095
CCGATATATCCCTATTCCC	chr13	VWA8	VWA8_HUMAN	TAT	Y	VWA8_Y1465	0.00085323	0.272095
CAGCAGCAGCTGGAATGAT	chr22	SPECC1L	CYTSA_HUMAN	AGC	S	SPECC1L_S1038	0.0008538	0.272095
CAGGGTTACCCTGGCTTGAG	chr13	COL4A2	CO4A2_HUMAN	TAC	Y	COL4A2_Y306	0.00085506	0.272095
CGGAACTACTTTCCGAAGG	chr10	KLLN	KILIN_HUMAN	ACT	T	KLLN_T59	0.00085597	0.272095
TGCCCGTACGAACAGGCGCA	chr11	UNC93B1	UN93B_HUMAN	TAC	Y	UNC93B1_Y585	0.00085722	0.272095
GCCACAAAGCTCCCACCCC	chr17	RAI1	RAI1_HUMAN	ACA	T	RAI1_T1290	0.00085754	0.272095
CTGAGTGTATGTAGTAACTA	chr9	FOCAD	FOCAD_HUMAN	AGT	S	FOCAD_S1459	0.00085924	0.272095
GACTATGCCAGTAACAGTG	chr10	C1QL3	C1QL3_HUMAN	TAT	Y	C1QL3_Y212	0.00085938	0.272095
AGGTTTGACTGATATTACAA	chr2	ANKAR	ANKAR_HUMAN	ACT	T	ANKAR_T203	0.00085941	0.272095
CCGGACAAACCTTCAGTAC	chr11	NAV2	NAV2_HUMAN	ACA	T	NAV2_T1209	0.00086101	0.272095
CCGGACAAACCTTCAGTAC	chr11	NAV2	NAV2_HUMAN	ACA	T	NAV2_T272	0.00086101	0.272095
AGGGGACCTCAGCATCCCC	chr3	MYRIP	MYRIP_HUMAN	ACC	T	MYRIP_T277	0.00086154	0.272095
CGGACCTGGTTCATTGACCTG	chr1	NAV1	NAV1_HUMAN	ACC	T	NAV1_T1757	0.00086174	0.272095
CTCAGCCTGTCGGAAGGCG	chr1	KAZN	KAZRN_HUMAN	AGC	S	KAZN_S421	0.0008637	0.272095
TTTCTACTCCTGTGCTGGC	chr12	PIK3C2G	P3C2G_HUMAN	TAC	Y	PIK3C2G_Y1017	0.00086522	0.272095
CGAACAAAGGCAAGTTCTGGA	chr15	ATP10A	AT10A_HUMAN	ACA	T	ATP10A_T591	0.00086586	0.272095
GAGACATTTGCCACAGAGCT	chr15	STRC	STRC_HUMAN	ACA	T	STRC_T1360	0.00086647	0.272095
GGCTACTTAGAAGCTACTG	chr10	PPA1	IPYR_HUMAN	TAC	Y	PPA1_Y182	0.00086647	0.272095
GGTACAACTCCCATCAGAT	chr5	FBXO38	FBX38_HUMAN	TAC	Y	FBXO38_Y652	0.00086751	0.272095
TACCAGCAGGGGCCGTGAC	chr22	MCM5	MCM5_HUMAN	AGC	S	MCM5_S279	0.00086751	0.272095
TGCTGACGGCGGGAAGCGA	chr12	C12orf45	CL045_HUMAN	ACG	T	C12orf45_T31	0.00086784	0.272095
ACAGCAGTAGTAATTATCC	chr9	WNK2	WNK2_HUMAN	AGT	S	WNK2_S2123	0.0008686	0.272095
TGCCACAAAGGAGCGCGAC	chr1	CELSR2	CELR2_HUMAN	ACA	T	CELSR2_T1397	0.00086963	0.272095
AATACAGCCCCGGGAAGCTGA	chr17	MXRA7	MXRA7_HUMAN	TAC	Y	MXRA7_Y143	0.00086969	0.272095
GTGACTGTAACTAATGATG	chr5	CCT5	TCPE_HUMAN	ACT	T	CCT5_T69	0.00087019	0.272095
CGTATAGCCTGGTGCTGGC	chr19	P2RY11	P2Y11_HUMAN	TAT	Y	P2RY11_Y205	0.000871	0.272095
CGTATAGCCTGGTGCTGGC	chr19	P2RY11	P2Y11_HUMAN	AGC	S	P2RY11_S206	0.000871	0.272095
TGACAAGCAGACCAGCTCA	chr2	FN1	FINC_HUMAN	AGC	S	FN1_S1802	0.000871	0.272095
TGACAAGCAGACCAGCTCA	chr2	FN1	FINC_HUMAN	AGC	S	FN1_S1892	0.000871	0.272095
GGCACCCGGCCTGGCCTGCAT	chr19	FCGBP	FCGBP_HUMAN	ACC	T	FCGBP_T1284	0.00087235	0.272095
GGCACCCGGCCTGGCCTGCAT	chr19	FCGBP	FCGBP_HUMAN	ACC	T	FCGBP_T2485	0.00087235	0.272095
GAAGAGCACACAGATTCCTC	chr20	DHX35	DHX35_HUMAN	ACA	T	DHX35_T85	0.00087254	0.272095
GGGACCTCGCTGCTGGTGT	chr12	APOLD1	APLD1_HUMAN	ACC	T	APOLD1_T114	0.00087254	0.272095
GCCAGCAAGTGTAAGCCCT	chr8	LYPD2	LYPD2_HUMAN	AGC	S	LYPD2_S75	0.00087343	0.272095
TGAGCAGAGTTCCGATGCCC	chr17	TNFSF13	TNF13_HUMAN	AGT	S	TNFSF13_S87	0.00087399	0.272095
AGGTACAGAGTGGGGTGCT	chr15	NOX5	NOX5_HUMAN	ACA	T	NOX5_T119	0.00087549	0.272095
CCCGAGTACACAGGTAAGCA	chr19	CAMSAP3	CAMP3_HUMAN	TAC	Y	CAMSAP3_Y1107	0.0008759	0.272095
TCCACATTTGTTCTGGGCA	chrX	PTCHD1	PTHD1_HUMAN	ACA	T	PTCHD1_T774	0.0008759	0.272095
ACCACAGTGAAGCTAAAAG	chr11	HYOU1	HYOU1_HUMAN	ACA	T	HYOU1_T518	0.00087625	0.272095
CATGGACATCCCGGTACTT	chr6	NRM	NRM_HUMAN	ACA	T	NRM_T89	0.00087667	0.272095
AACCTAGCTCCGAAATGGG	chr15	SLC24A1	NCKX1_HUMAN	AGC	S	SLC24A1_S83	0.00087677	0.272095
GCTGGCCAGCGAGTATAACT	chr11	SCYL1	SCYL1_HUMAN	AGC	S	SCYL1_S723	0.00087677	0.272095
GGGCTACACAGACGGCGAG	chr19	TJP3	ZO3_HUMAN	TAC	Y	TJP3_Y822	0.00087784	0.272095
GCAGCAGCCCTGGGCAGAG	chr12	LRTM2	LRTM2_HUMAN	AGC	S	LRTM2_S7	0.0008787	0.272095
CTGGTCAAGTGACGGTGAGG	chr7	ATG9B	ATG9B_HUMAN	AGT	S	ATG9B_S881	0.00087883	0.272095
CTGACATCAGAACAAGCTC	chr11	PRCP	PCP_HUMAN	ACA	T	PRCP_T146	0.00088099	0.272095
TGACCAGTGAGGAGGAGGA	chr16	DYNC1LI2	DC1L2_HUMAN	AGT	S	DYNC1LI2_S27	0.00088131	0.272095
TAGAGACCCCGGAGGCTGA	chr8	RP1L1	RP1L1_HUMAN	ACC	T	RP1L1_T2230	0.00088234	0.272095
GCCACAGACATCAAGGGCA	chr1	NGF	NGF_HUMAN	ACA	T	NGF_T150	0.00088303	0.272095
TATACTCTACAGGACTCAGAA	chr5	ANKRD31	ANR31_HUMAN	TAC	Y	ANKRD31_Y705	0.00088337	0.272095
AGGACCACTTTGGTGCTAT	chr10	MCU	MCU_HUMAN	ACC	T	MCU_T232	0.0008841	0.272095
TCCAGCATGGAGGTGAGTAG	chr3	PSMD2	PSMD2_HUMAN	AGC	S	PSMD2_S511	0.0008841	0.272095
TACACATGGGGAGACCACGG	chr11	SORL1	SORL_HUMAN	ACA	T	SORL1_T541	0.00088427	0.272095
TTCAGCTACGGCTGCGCAGA	chr7	LAMB1	LAMB1_HUMAN	TAC	Y	LAMB1_Y28	0.00088474	0.272095
TTCAGCTACGGCTGCGCAGA	chr7	LAMB1	LAMB1_HUMAN	AGC	S	LAMB1_S27	0.00088474	0.272095
GGCCTATGATTGGCCTGCT	chrX	AMER1	AMER1_HUMAN	TAT	Y	AMER1_Y956	0.00088531	0.272095
CCCCAGCTGAGGAACAGCA	chr17	RUNDC3A	RUN3A_HUMAN	AGC	S	RUNDC3A_S446	0.00088554	0.272095
GGCACCTGCCTCTGCCCCC	chr1	MEGF6	MEGF6_HUMAN	ACC	T	MEGF6_T1276	0.00088595	0.272095
GCCTACAACCAGTACGCCG	chr9	GAS1	GAS1_HUMAN	TAC	Y	GAS1_Y65	0.00088633	0.272095
AATATGAAAATGGCCCCCAAA	chr10	KIAA1217	SKT_HUMAN	TAT	Y	KIAA1217_Y1194	0.00088748	0.272095
CCTATGCATGTCAACAATG	chr19	ZNF709	ZN709_HUMAN	TAT	Y	ZNF709_Y616	0.0008878	0.272095
TTCACCAGGACAGGCCTGCT	chr21	DIP2A	DIP2A_HUMAN	ACC	T	DIP2A_T788	0.0008878	0.272095
AGCACCACACTCAGCTGCG	chr1	OBSCN	OBSCN_HUMAN	ACC	T	OBSCN_T1460	0.0008879	0.272095
ACCAGTCCAGAATCTACCAGT	chr11	FNBP4	FNBP4_HUMAN	AGT	S	FNBP4_S464	0.00088901	0.272095
AACTGGTATGCTGTCCTGGC	chr2	RAPGEF4	RPGF4_HUMAN	TAT	Y	RAPGEF4_Y81	0.00088964	0.272095
GTGCAGCCACCTGGGGGGC	chr3	GLB1	BGAL_HUMAN	AGC	S	GLB1_S522	0.00088982	0.272095
GTGGTCTACGCCAGCGCCAC	chr19	SBNO2	SBNO2_HUMAN	TAC	Y	SBNO2_Y418	0.00089066	0.272095
CAGACTCTGTCCATTGCAA	chr8	MCM4	MCM4_HUMAN	ACT	T	MCM4_T595	0.00089166	0.272095
GGCAGCCCAGATGAGGAAGG	chr15	SYNM	SYNEM_HUMAN	AGC	S	SYNM_S1049	0.00089166	0.272095
GAGACGCCGCGACGGCAGG	chr19	TSKS	TSKS_HUMAN	ACG	T	TSKS_T235	0.0008918	0.272095
GTGACAGCATCCTGAACAT	chr8	CPSF1	CPSF1_HUMAN	AGC	S	CPSF1_S468	0.00089236	0.272095
ACTACCTGGACCAGGTGGGT	chr19	RYR1	RYR1_HUMAN	TAC	Y	RYR1_Y3605	0.00089317	0.272095
GGAGAAGACCCGGCTGGCCC	chr19	MYH14	MYH14_HUMAN	ACC	T	MYH14_T1242	0.0008938	0.272095
GCAAGCCCCAGGCCCTCCTC	chr12	BIN2	BIN2_HUMAN	AGC	S	BIN2_S425	0.00089396	0.272095
GCCACCATCGCTGAGACCG	chr3	SCN5A	SCN5A_HUMAN	ACC	T	SCN5A_T423	0.00089554	0.272095
CCTACGCCAGTCGCAAGCGG	chr7	AHR	AHR_HUMAN	TAC	Y	AHR_Y10	0.00089594	0.272095
GAATATTATAGTAAGAACC	chr6	MMS22L	MMS22_HUMAN	TAT	Y	MMS22L_Y429	0.00089612	0.272095
TCTACAGGTTATTATGACC	chr2	SF3B1	SF3B1_HUMAN	ACA	T	SF3B1_T36	0.00089761	0.272095
AGTACCTAATTGGAGAGGT	chr12	DNAH10	DYH10_HUMAN	TAC	Y	DNAH10_Y4082	0.00089789	0.272095
GCCAGTGCTGCTGAGCCGC	chr6	ITPR3	ITPR3_HUMAN	AGT	S	ITPR3_S946	0.00089828	0.272095
GGTATATTAGCTGTTTGAAA	chr2	MEIS1	MEIS1_HUMAN	TAT	Y	MEIS1_Y173	0.00089912	0.272095
ATCAAGCCTTGAAAAACAC	chr19	ZNF845	ZN845_HUMAN	AGC	S	ZNF845_S761	0.00090023	0.272095
GCCATACTGAGGCGGCAGC	chr5	HNRNPAB	ROAA_HUMAN	TAC	Y	HNRNPAB_Y332	0.00090023	0.272095
ATTATGATGGGAAAGTACACG	chr7	EZH2	EZH2_HUMAN	TAT	Y	EZH2_Y153	0.00090044	0.272095
AGGAGCAAGTGGCCCTGGC	chr16	TPSD1	TRYD_HUMAN	AGC	S	TPSD1_S47	0.00090112	0.272095
AGGAGCAAGTGGCCCTGGC	chr16	TPSB2	TRYB2_HUMAN	AGC	S	TPSB2_S40	0.00090112	0.272095
AGGAGCAAGTGGCCCTGGC	chr16	TPSAB1	TRYB1_HUMAN	AGC	S	TPSAB1_S40	0.00090112	0.272095
GGTCATCAGCTCTGTGGAGG	chr1	EPHA8	EPHA8_HUMAN	AGC	S	EPHA8_S849	0.00090215	0.272095
TCTTAGTAACATGGCCATG	chr13	ABCC4	MRP4_HUMAN	AGT	S	ABCC4_S182	0.00090215	0.272095
GCAGCAGCGAGAAAAAGAA	chr9	RUSC2	RUSC2_HUMAN	AGC	S	RUSC2_S1300	0.0009026	0.272095
TGCCACCCTGGGGAACCGG	chr16	DECR2	DECR2_HUMAN	ACC	T	DECR2_T166	0.00090268	0.272095
TTAGACACCTAGTGCCTCT	chr9	NUP188	NU188_HUMAN	ACA	T	NUP188_T1380	0.00090337	0.272095
CCTAATTACAGTTTCAGATA	chr13	PCDH9	PCDH9_HUMAN	ACA	T	PCDH9_T387	0.00090477	0.272095
CTACTACTACGTGCGCGCC	chr1	DHCR24	DHC24_HUMAN	TAC	Y	DHCR24_Y50	0.0009058	0.272095
TGCCACCGTAGCAGGCAAG	chr1	ABCA4	ABCA4_HUMAN	ACC	T	ABCA4_T1997	0.00090632	0.272095
TTCACTGATGTGCTCCTCA	chr9	ARHGEF39	ARG39_HUMAN	ACT	T	ARHGEF39_T252	0.00090632	0.272095
GGCAGTGCTCTTGTGCGAA	chr15	MTMR10	MTMRA_HUMAN	AGT	S	MTMR10_S292	0.00090665	0.272095
GGCCCCCACCCACCACCCCA	chr16	TFAP4	TFAP4_HUMAN	ACC	T	TFAP4_T230	0.00090665	0.272095
GTCACGGAGCTGGGGCCGG	chr12	FAM222A	F222A_HUMAN	ACG	T	FAM222A_T370	0.00090693	0.272095
GCACAGTAGCATTCCACCAT	chr14	ACOT4	ACOT4_HUMAN	AGC	S	ACOT4_S271	0.00090779	0.272095
TTCTACCTCTCCTACAAGG	chr19	SBNO2	SBNO2_HUMAN	TAC	Y	SBNO2_Y1068	0.00090779	0.272095
TTTACTAGGGGCTGCCACA	chr9	GBGT1	GBGT1_HUMAN	ACT	T	GBGT1_T276	0.00090909	0.272218
TTCGTCCAGCAAGGCATCCC	chr12	NCOR2	NCOR2_HUMAN	AGC	S	NCOR2_S1577	0.00090938	0.272218
TGTACGCTCTCCCAGCTGG	chr6	PAQR8	PAQR8_HUMAN	ACG	T	PAQR8_T293	0.00090989	0.272218
AATACAGAGATATGGAATC	chr18	TYMS	TYSY_HUMAN	TAC	Y	TYMS_Y146	0.00091233	0.272611
GAGACGGTGACCTCCAGCCC	chr8	TNFRSF10B	TR10B_HUMAN	ACG	T	TNFRSF10B_T197	0.00091233	0.272611
CAAGCCAAGCCTCTTGAGCA	chr15	PLIN1	PLIN1_HUMAN	AGC	S	PLIN1_S217	0.00091397	0.272655
AATACCAGGGCCCTTGTGGC	chr12	MVK	KIME_HUMAN	ACC	T	MVK_T243	0.00091462	0.272655
GTAACCTATGTGGGTGACA	chr12	CHD4	CHD4_HUMAN	ACC	T	CHD4_T805	0.00091462	0.272655
GGTGACCACGGACCTGTACC	chr12	ADCY6	ADCY6_HUMAN	ACG	T	ADCY6_T1130	0.00091479	0.272655
GCTATGAGATGTACCCCCT	chr3	BDH1	BDH_HUMAN	TAT	Y	BDH1_Y224	0.0009157	0.272655
GGTGTACAGCAGCGGGCGCC	chr12	SSH1	SSH1_HUMAN	AGC	S	SSH1_S113	0.00091649	0.272655
ACAGCAGCAGCAGCAGCAG	chr5	EGR1	EGR1_HUMAN	AGC	S	EGR1_S63	0.00091773	0.272655
CATATAAACTCCGTGCAGCC	chr17	ACOX1	ACOX1_HUMAN	TAT	Y	ACOX1_Y487	0.00091794	0.272655
GCAGTACAAGGACAGGGAT	chr6	TNXB	TENX_HUMAN	TAC	Y	TNXB_Y1406	0.0009184	0.272655
GAGAGTGACCTGGTGGGGGCC	chr6	LRFN2	LRFN2_HUMAN	AGT	S	LRFN2_S769	0.00091989	0.272655
GGCAGTCTGAGCCAGACGCC	chr6	ATXN1	ATX1_HUMAN	AGT	S	ATXN1_S186	0.00092052	0.272655
GTCCCTGAGCGACAGCACCG	chr8	ZBTB10	ZBT10_HUMAN	AGC	S	ZBTB10_S181	0.00092052	0.272655
TATAGCTCCAGCGGGTCCC	chr16	EEF2K	EF2K_HUMAN	AGC	S	EEF2K_S70	0.00092064	0.272655
CCTATGGCGAGCGGCCCTAC	chr1	EPHA2	EPHA2_HUMAN	TAT	Y	EPHA2_Y813	0.00092131	0.272655
AGGCCACCAGCGAGAACAT	chr7	CLIP2	CLIP2_HUMAN	ACC	T	CLIP2_T603	0.00092203	0.272655
CATACTGCCGGGGAAGTGTG	chr3	PIK3CB	PK3CB_HUMAN	TAC	Y	PIK3CB_Y698	0.00092203	0.272655
ATGTCACCATTATTAGAAT	chr2	UPP2	UPP2_HUMAN	ACC	T	UPP2_T141	0.00092206	0.272655
CTGAGCGGGGTAAGAACGC	chr1	NPR1	ANPRA_HUMAN	AGC	S	NPR1_S534	0.00092273	0.272687
CGTACTGGCTGTGGACTTTCC	chr7	EIF3B	EIF3B_HUMAN	TAC	Y	EIF3B_Y681	0.00092422	0.27296
AAGAGCGGCCTCGACAAGGT	chr3	DNAH1	DYH1_HUMAN	AGC	S	DNAH1_S2834	0.00092638	0.273237
CCCCATAACTGGGCCTCTCC	chr2	GPAT2	GPAT2_HUMAN	ACT	T	GPAT2_T429	0.00092652	0.273237
AGGGTCTACCTGAACGGGGA	chr14	TRAF3	TRAF3_HUMAN	TAC	Y	TRAF3_Y459	0.00092685	0.273237
TCAGACCTGGCCAGGCCCT	chr8	SORBS3	VINEX_HUMAN	ACC	T	SORBS3_T80	0.00092854	0.273469
AGCACTCTTGGGGAGAGAG	chr5	FAM169A	F169A_HUMAN	ACT	T	FAM169A_T109	0.00092904	0.273469
CAGTAGCAGCCGCAAGGACC	chr7	CDK13	CDK13_HUMAN	AGC	S	CDK13_S270	0.00093022	0.273469
TACACCGGTGGCCGGGACCCA	chr20	TGM3	TGM3_HUMAN	ACC	T	TGM3_T242	0.00093062	0.273469
CCACAACTGGCCGGTGAGG	chr1	PKLR	KPYR_HUMAN	ACT	T	PKLR_T477	0.0009307	0.273469
CTTATCCCTGTGAGGAGTG	chr19	ZNF587	ZN587_HUMAN	TAT	Y	ZNF587_Y296	0.00093175	0.273469
CTTATCCCTGTGAGGAGTG	chr19	ZNF417	ZN417_HUMAN	TAT	Y	ZNF417_Y296	0.00093175	0.273469
TCCGCACACGGTTTAGAGA	chr10	WDFY4	WDFY4_HUMAN	ACA	T	WDFY4_T1658	0.00093286	0.273469
GGCAGCGCCGCCTGGGAGTG	chr2	WNT6	WNT6_HUMAN	AGC	S	WNT6_S164	0.00093311	0.273469
GGCAGCGACAAGAGGAAAA	chr2	PAX8	PAX8_HUMAN	AGC	S	PAX8_S193	0.00093353	0.273469
CAGGTATAGCCAACCCCATA	chr11	NFRKB	NFRKB_HUMAN	AGC	S	NFRKB_S530	0.00093502	0.273469
CCTATGGGCAGACCGGGGC	chr17	KIF1C	KIF1C_HUMAN	TAT	Y	KIF1C_Y96	0.0009356	0.273469
GACTATGGCGACCGCTTCT	chr6	EHMT2	EHMT2_HUMAN	TAT	Y	EHMT2_Y1154	0.00093827	0.273469
GAGAGCCTGAAGGAGGAGC	chr17	KRT14	K1C14_HUMAN	AGC	S	KRT14_S241	0.00093827	0.273469
TGTACCAACGAAACAATCCTG	chr10	DHX32	DHX32_HUMAN	ACC	T	DHX32_T153	0.00093976	0.273469
ACCACCCACCACCCTGGCAC	chr11	PITPNM1	PITM1_HUMAN	ACC	T	PITPNM1_T1226	0.00093983	0.273469
GACACGGTGAGGTGGCTGTA	chr15	CYP11A1	CP11A_HUMAN	ACG	T	CYP11A1_T330	0.00094126	0.273469
GATAGCTATATTTGGGTTC	chr7	GSAP	GSAP_HUMAN	AGC	S	GSAP_S147	0.00094126	0.273469
CACACAGAGTCTAAAACAGC	chr19	FCER2	FCER2_HUMAN	AGT	S	FCER2_S52	0.00094145	0.273469
TGGACAGACCAGGATTAGCG	chr6	IGF2R	MPRI_HUMAN	ACC	T	IGF2R_T1570	0.00094151	0.273469
TCCACGCACCGATCAGTACT	chr8	CTSB	CATB_HUMAN	ACC	T	CTSB_T332	0.00094188	0.273469
ACCAGTGAAACTAACAAGGT	chr8	PAG1	PHAG1_HUMAN	AGT	S	PAG1_S288	0.00094195	0.273469
ACAGCCTACCAGGACATCCT	chr10	ABLIM1	ABLM1_HUMAN	ACC	T	ABLIM1_T349	0.00094232	0.273469
GACAGCAGGACACAGAGATCA	chr3	BSN	BSN_HUMAN	AGC	S	BSN_S133	0.00094367	0.273469
ATGAGTGGAGGTGGATGGCG	chr10	HNRNPH3	HNRH3_HUMAN	AGT	S	HNRNPH3_S338	0.00094403	0.273469
GAAGGTCACCCCCCAGGAGG	chr9	FGD3	FGD3_HUMAN	ACC	T	FGD3_T121	0.00094403	0.273469
GCCACTGGCAGCTCTGTGC	chr17	UTS2R	UR2R_HUMAN	ACT	T	UTS2R_T17	0.00094403	0.273469
GGCACGCTTGTACATGAAGTG	chr20	TGM3	TGM3_HUMAN	ACG	T	TGM3_T529	0.00094403	0.273469
GGGTCCTACCGCTGCCAGCC	chr19	SLC8A2	NAC2_HUMAN	TAC	Y	SLC8A2_Y47	0.00094403	0.273469
AGGCAACAGGAGAGGAAGA	chr6	LTV1	LTV1_HUMAN	ACA	T	LTV1_T171	0.0009447	0.273499
ATGATCTACATGAGCCGCTT	chr19	SBNO2	SBNO2_HUMAN	TAC	Y	SBNO2_Y432	0.00094558	0.273499
ATTGAATATGTGAGAGACAT	chr9	MUSK	MUSK_HUMAN	TAT	Y	MUSK_Y577	0.00094583	0.273499
GGCAGCACCACAGACTTCC	chr12	PAWR	PAWR_HUMAN	AGC	S	PAWR_S15	0.00094676	0.273604
GAAACCGCCCTGCTATCTTC	chr6	HSP90AB1	HS90B_HUMAN	ACC	T	HSP90AB1_T661	0.00094779	0.273633
GCCACTGGGCTGGGGCCTG	chr17	PFAS	PUR4_HUMAN	ACT	T	PFAS_T111	0.00094799	0.273633
CACACGGAGCCAGCTGGAGG	chr17	CCDC57	CCD57_HUMAN	AGC	S	CCDC57_S41	0.00094923	0.273827
ACTTCATACAGGAGAGGATG	chr6	DSE	DSE_HUMAN	TAC	Y	DSE_Y193	0.00095015	0.273929
AGCTTCTACCACACCTGTGG	chr1	CELA3B	CEL3B_HUMAN	TAC	Y	CELA3B_Y55	0.00095161	0.274062
TGTCTTTATATACTGACATT	chr1	CEPT1	CEPT1_HUMAN	TAT	Y	CEPT1_Y319	0.00095208	0.274062
CTGAGAGTAGAGTAGTAAG	chr17	BPTF	BPTF_HUMAN	AGT	S	BPTF_S1555	0.00095231	0.274062
AATATGATGTTCCTTTGTCGT	chr21	MCM3AP	GANP_HUMAN	TAT	Y	MCM3AP_Y1786	0.00095441	0.274253
AGGACCCTAGTAGAGATGAAA	chr19	KXD1	KXDL1_HUMAN	ACC	T	KXD1_T69	0.00095447	0.274253
CGGAGCGTTTACAACGGGC	chr9	C9orf47	CI047_HUMAN	AGC	S	C9orf47_S173	0.00095524	0.274253
CGGAGCGTTTACAACGGGC	chr9	C9orf47	CI047_HUMAN	AGC	S	C9orf47_S154	0.00095524	0.274253
AGGAGCCTTGTTAAACATCAA	chr9	ZNF189	ZN189_HUMAN	AGC	S	ZNF189_S246	0.00095611	0.274339
CCTCGGAACTGCGCCTCGGC	chr10	MSRB2	MSRB2_HUMAN	ACT	T	MSRB2_T15	0.00095727	0.27445
GGAACTGATCGATCAGTAGCA	chr6	RNF146	RN146_HUMAN	ACT	T	RNF146_T331	0.00095806	0.27445
GACAGTGATTCCAGTGAGG	chr4	TRMT10A	TM10A_HUMAN	AGT	S	TRMT10A_S304	0.00095845	0.27445
GAAACACAGATAAACCGAT	chr21	NRIP1	NRIP1_HUMAN	ACA	T	NRIP1_T659	0.0009588	0.27445
GCTGGGCACCTTTGCCATCC	chr3	ATP2B2	AT2B2_HUMAN	ACC	T	ATP2B2_T1039	0.00095933	0.27445
ACTACGGCGGCTACGAGCCCA	chr1	USP24	UBP24_HUMAN	TAC	Y	USP24_Y50	0.0009607	0.274591
CGGAGCCGCTTCCTGAGCG	chr16	ABCA3	ABCA3_HUMAN	AGC	S	ABCA3_S662	0.00096096	0.274591
GGTACGGCGTGGAGACCTACG	chr8	JPH1	JPH1_HUMAN	TAC	Y	JPH1_Y118	0.00096191	0.274599
GGCACTGGGGACCAGGCCAG	chrX	ARMCX4	ARMX4_HUMAN	ACT	T	ARMCX4_T1502	0.00096312	0.274599
AGGCCGCACCATGAGCCCCC	chr6	CUL9	CUL9_HUMAN	ACC	T	CUL9_T1996	0.00096326	0.274599
GGAGACCACGGCTCAGATCC	chr12	SLC8B1	NCLX_HUMAN	ACG	T	SLC8B1_T301	0.00096326	0.274599
CCATCACGCTCTTCCCTCC	chr19	RYR1	RYR1_HUMAN	ACG	T	RYR1_T1745	0.00096436	0.27469
ACAGGGCAGCCAGGCCTCGC	chr15	NR2F2	COT2_HUMAN	AGC	S	NR2F2_S21	0.00096522	0.27469
TGGTTATTGCATGATCCAA	chr14	VRK1	VRK1_HUMAN	TAT	Y	VRK1_Y249	0.00096528	0.27469
CCTACCTGTGCGGGGTCAA	chr2	ALPP	PPB1_HUMAN	TAC	Y	ALPP_Y121	0.00096672	0.274938
TGAGACCTCCTGCTTCAAG	chr1	TAS1R2	TS1R2_HUMAN	ACC	T	TAS1R2_T549	0.00096744	0.274981
GAAAGCAGCTCCATCAGTAG	chr1	NAV1	NAV1_HUMAN	AGC	S	NAV1_S413	0.00096909	0.275016
ACCACACCTGTGGCCTCTG	chr11	MUC2	MUC2_HUMAN	ACC	T	MUC2_T165	0.0009696	0.275016
GCTCTATTTGAAGCCCCTA	chr17	DNAH17	DYH17_HUMAN	TAT	Y	DNAH17_Y288	0.00097081	0.275016
AGCACCATTTAGGGGCCGAC	chr9	ENTPD2	ENTP2_HUMAN	ACC	T	ENTPD2_T494	0.00097176	0.275016
ATCACAGGACAGACCCTCCA	chrX	MXRA5	MXRA5_HUMAN	ACA	T	MXRA5_T119	0.00097207	0.275016
CTGCAGCAGCTCCACCACC	chr2	TTLL4	TTLL4_HUMAN	AGC	S	TTLL4_S953	0.00097265	0.275016
CAAGTACTTTATGATAGGT	chr17	GOSR2	GOSR2_HUMAN	TAC	Y	GOSR2_Y191	0.00097386	0.275016
GGAACTCCTGGGGGAGGTGG	chr6	PRRC2A	PRC2A_HUMAN	ACT	T	PRRC2A_T1353	0.00097386	0.275016
AAATATGGAGAGCGGAATC	chr17	DHX8	F5H658_HUMAN	TAT	Y	DHX8_Y241	0.00097393	0.275016
AAATATGGAGAGCGGAATC	chr17	DHX8	DHX8_HUMAN	TAT	Y	DHX8_Y241	0.00097393	0.275016
AAAAGATACTATGGAATTAG	chr14	GPR65	PSYR_HUMAN	ACT	T	GPR65_T330	0.00097586	0.275016
CCCCACATACTACAACTCG	chr17	SDK2	SDK2_HUMAN	ACA	T	SDK2_T2082	0.00097586	0.275016
CTTACTATTCCAGCGCAAGG	chr5	MCCC2	MCCB_HUMAN	TAC	Y	MCCC2_Y520	0.00097591	0.275016
TGTGACCTCCATTAAATGG	chr17	ACOX1	ACOX1_HUMAN	ACC	T	ACOX1_T171	0.00097591	0.275016
GTAACAGAAACTGTCGATGC	chr4	PRMT9	ANM9_HUMAN	ACA	T	PRMT9_T254	0.00097609	0.275016
GAAAGCACCACAGGAAGTTC	chr8	ZFHX4	ZFHX4_HUMAN	AGC	S	ZFHX4_S2825	0.00097781	0.275127
GGCAGCCTGAATGACGAGG	chr4	FGA	FIBA_HUMAN	AGC	S	FGA_S698	0.00097868	0.275127
GGTATCTCACAGGTAATGAGG	chr2	FAM171B	F171B_HUMAN	TAT	Y	FAM171B_Y514	0.00097877	0.275127
ACTGTTCACGGACCAGGCCA	chr21	AGPAT3	PLCC_HUMAN	ACG	T	AGPAT3_T77	0.00097933	0.275127
TGCAGCCGTCCCCATGCCC	chr11	C11orf52	CK052_HUMAN	AGC	S	C11orf52_S85	0.00097933	0.275127
GACCAGCAGTCTCTGTGAGG	chr15	TLN2	TLN2_HUMAN	AGT	S	TLN2_S2407	0.00098045	0.275282
GAGAGCGACACAGGGTCCT	chr19	C2CD4C	C2C4C_HUMAN	AGC	S	C2CD4C_S216	0.00098257	0.275552
CGTGGCCACCCTGCGCATGA	chr10	DRGX	DRGX_HUMAN	ACC	T	DRGX_T208	0.00098262	0.275552
TTGGTAGCAACGGCAACGG	chr12	ATXN2	ATX2_HUMAN	AGC	S	ATXN2_S79	0.00098312	0.275552
ATGTATGTGCCTATGACTG	chr15	SLC27A2	S27A2_HUMAN	TAT	Y	SLC27A2_Y602	0.00098473	0.275684
ATGTATGTGCCTATGACTG	chr15	SLC27A2	S27A2_HUMAN	TAT	Y	SLC27A2_Y549	0.00098473	0.275684
GACAGCAAGCCCATCACGC	chr19	NFIC	NFIC_HUMAN	AGC	S	NFIC_S206	0.00098549	0.275737
GAAAACTACATCACATACC	chr3	ZBTB38	ZBT38_HUMAN	ACT	T	ZBTB38_T780	0.00098764	0.275935
GGAGAGAACCAAGGTCGAGG	chr3	FYCO1	FYCO1_HUMAN	ACC	T	FYCO1_T415	0.00098764	0.275935
CCAACAGCATGGTGTATTT	chr6	JARID2	JARD2_HUMAN	AGC	S	JARID2_S172	0.00098826	0.275935
TCTACGAGGTGAGGCCCAAGC	chr9	SLC25A25	SCMC2_HUMAN	TAC	Y	SLC25A25_Y357	0.000989	0.275935
GGGGCTGACCAGGGCTCCCC	chr11	MUC5B	MUC5B_HUMAN	ACC	T	MUC5B_T1640	0.00098905	0.275935
TATACCTGGTGGAAGAGCA	chr11	MUS81	MUS81_HUMAN	TAC	Y	MUS81_Y366	0.00099037	0.27606
GCTATAAGTGTGACGTGTG	chr19	ZNF234	ZN234_HUMAN	TAT	Y	ZNF234_Y204	0.00099121	0.27606
GCTATAAGTGTGACGTGTG	chr19	ZNF224	ZN224_HUMAN	TAT	Y	ZNF224_Y204	0.00099121	0.27606
TCTACGCCAGCGCCACAGG	chr19	SBNO2	SBNO2_HUMAN	TAC	Y	SBNO2_Y418	0.00099313	0.276112
CCTCACCAAGCATGTGCTC	chr3	PLXNB1	PLXB1_HUMAN	ACC	T	PLXNB1_T1854	0.00099338	0.276112
GTCACTGCTGGAGACATGA	chr1	RYR2	RYR2_HUMAN	ACT	T	RYR2_T1109	0.00099347	0.276112
GGGTTACCCGTGTTCTCTC	chr9	QSOX2	QSOX2_HUMAN	TAC	Y	QSOX2_Y428	0.00099418	0.276112
CCGCACCATGACCTTTGGC	chr2	SLC30A3	ZNT3_HUMAN	ACC	T	SLC30A3_T133	0.00099425	0.276112
CACGTGTACGAGTGGACGGC	chr2	D2HGDH	D2HDH_HUMAN	TAC	Y	D2HGDH_Y462	0.00099554	0.276199
AGAGAAGCCGGAAAGAAAA	chr19	ZC3H4	ZC3H4_HUMAN	AGC	S	ZC3H4_S82	0.0009977	0.276199
GGCACACCGAGGTGAGGGA	chr1	TRIM46	TRI46_HUMAN	ACC	T	TRIM46_T279	0.00099787	0.276199
GGCACACCGAGGTGAGGGA	chr1	TRIM46	TRI46_HUMAN	ACC	T	TRIM46_T302	0.00099787	0.276199
GTCACCAGTTAGAGGCCACCA	chr17	PLSCR3	PLS3_HUMAN	ACC	T	PLSCR3_T294	0.00099799	0.276199
GTGTACGAGCAGCTGGGTG	chr9	FGD3	FGD3_HUMAN	TAC	Y	FGD3_Y355	0.00099799	0.276199
TCCAGCTTTGCACACTGTC	chr11	NCAPD3	CNDD3_HUMAN	AGC	S	NCAPD3_S467	0.00099916	0.276365
CCCACCCCACACAACGCAGA	chr12	SFSWAP	SFSWA_HUMAN	ACC	T	SFSWAP_T341	0.00099986	0.276401
GTTGGTGACTTTCAGGGATG	chr19	ZNF571	ZN571_HUMAN	ACT	T	ZNF571_T7	0.0010006	0.276447
TGTATGAGCTGGTGAGAGT	chr3	ATP6V1A	VATA_HUMAN	TAT	Y	ATP6V1A_Y40	0.001002	0.276499
GGCAGCCCCTGGGTCAGTG	chr16	MPG	3MG_HUMAN	AGC	S	MPG_S282	0.0010025	0.276499
TTTCTACCCAAACATAGGA	chr5	SLC38A9	S38A9_HUMAN	TAC	Y	SLC38A9_Y499	0.0010025	0.276499
CGGACCCTCACGGGCCACG	chr16	TRAF7	TRAF7_HUMAN	ACC	T	TRAF7_T594	0.0010042	0.27681
TTCAGCCCAGCTATGGCCC	chr11	DNHD1	DNHD1_HUMAN	AGC	S	DNHD1_S1044	0.0010062	0.276915
GACTACAGTGGCCCCTCGC	chr7	HECW1	HECW1_HUMAN	TAC	Y	HECW1_Y1292	0.0010063	0.276915
TGTACATTGGGAGAGATCGT	chr12	CPNE8	CPNE8_HUMAN	ACA	T	CPNE8_T119	0.0010063	0.276915
GGCCCAGAGCCCCGAGCACG	chr7	ASB10	ASB10_HUMAN	AGC	S	ASB10_S345	0.0010094	0.277572
GCTGACCAAGGACCTTCGG	chr14	ASPG	LPP60_HUMAN	ACC	T	ASPG_T353	0.0010105	0.277572
GAACACAACAGGTGTGACTG	chr9	SPTAN1	SPTN1_HUMAN	ACA	T	SPTAN1_T2318	0.0010124	0.277572
TTTATAAGGGTAAATGGCA	chr3	RAF1	RAF1_HUMAN	TAT	Y	RAF1_Y364	0.0010141	0.277572
CAAGTACCAGCCCAGGCGG	chr22	SOX10	SOX10_HUMAN	TAC	Y	SOX10_Y173	0.001015	0.277572
CTATACAGAGACGTGATGC	chr19	ZNF701	ZN701_HUMAN	TAC	Y	ZNF701_Y99	0.001015	0.277572
CTATACAGAGACGTGATGC	chr19	ZNF320	ZN320_HUMAN	TAC	Y	ZNF320_Y33	0.001015	0.277572
CTATACAGAGACGTGATGC	chr19	ZNF888	ZN888_HUMAN	TAC	Y	ZNF888_Y33	0.001015	0.277572
GAGACGCTGCCGCGGCGCAT	chr17	KIF19	KIF19_HUMAN	ACG	T	KIF19_T549	0.001015	0.277572
GGGGTACCTTCCTTGTCTT	chr17	SLC16A5	MOT6_HUMAN	ACC	T	SLC16A5_T171	0.001015	0.277572
TCTCTAGCCTCCTGCTATT	chr11	BSCL2	BSCL2_HUMAN	AGC	S	BSCL2_S166	0.001015	0.277572
CCTGGCCACAGCCTCCAACT	chr20	BPIFB2	BPIB2_HUMAN	ACA	T	BPIFB2_T346	0.0010161	0.277716
GTCAGCTTTGTGCAGGTAA	chrX	CCDC22	CCD22_HUMAN	AGC	S	CCDC22_S361	0.0010167	0.277723
CACCCGCACCAAGACGGGAG	chr6	GMPR	GMPR1_HUMAN	ACC	T	GMPR_T190	0.0010187	0.277854
GAGACTGAGAAGGAGTGAGTG	chr17	EVPLL	EVPLL_HUMAN	ACT	T	EVPLL_T70	0.0010189	0.277854
TGCACACCATGTTGCGTGT	chr9	OR1B1	OR1B1_HUMAN	ACC	T	OR1B1_T158	0.0010189	0.277854
CGCTACCACGTGCAACGGG	chr15	VPS18	VPS18_HUMAN	TAC	Y	VPS18_Y389	0.0010197	0.277915
GGCATATGGCAAGAAAGAG	chr6	NT5DC1	NT5D1_HUMAN	TAT	Y	NT5DC1_Y103	0.0010236	0.278821
TGACAGCCTGGCCATCTTT	chr17	WNT3	WNT3_HUMAN	AGC	S	WNT3_S97	0.0010249	0.278915
ATCCTATATTATTACCAATC	chr1	KCNA10	KCA10_HUMAN	TAT	Y	KCNA10_Y143	0.0010252	0.278915
CCGGCCTAGCTGTGGACCTG	chr11	INTS5	INT5_HUMAN	AGC	S	INTS5_S513	0.0010258	0.278915
CATCAGCATGAAGCTGCCC	chr22	SCARF2	SREC2_HUMAN	AGC	S	SCARF2_S501	0.001028	0.278915
GTGGAACCAAGCTCGGCTG	chr2	XDH	XDH_HUMAN	ACC	T	XDH_T39	0.001028	0.278915
TCCTCACTATTAGTGAGAG	chr6	MDN1	MDN1_HUMAN	ACT	T	MDN1_T2266	0.0010288	0.278915
ACCTCACAGGCTACGCCGT	chr2	PLB1	PLB1_HUMAN	ACA	T	PLB1_T799	0.0010299	0.278915
GACACTGCGTCAAGTCCCC	chr7	SSPO	SSPO_HUMAN	ACT	T	SSPO_T1552	0.0010301	0.278915
CACTATGATGCCAAACCAC	chr14	ANG	ANGI_HUMAN	TAT	Y	ANG_Y38	0.0010314	0.278915
TGCCCACTTCATGGTTAGC	chr21	CXADR	CXAR_HUMAN	ACT	T	CXADR_T186	0.0010323	0.278915
GCCACCTGCCCAGGTAACTG	chr11	VWCE	VWCE_HUMAN	ACC	T	VWCE_T96	0.0010329	0.278915
TCCACCCAGGAGGAGGCAC	chr19	ALDH16A1	A16A1_HUMAN	ACC	T	ALDH16A1_T155	0.0010329	0.278915
AGGGAGTGGGACAGATCAC	chr13	ATP7B	ATP7B_HUMAN	AGT	S	ATP7B_S334	0.0010334	0.278915
CAGTGACAGAATCCAAAGA	chr20	HM13	HM13_HUMAN	ACA	T	HM13_T358	0.0010334	0.278915
CGCATTAACTGAATCACATT	chr2	BIRC6	BIRC6_HUMAN	ACT	T	BIRC6_T3606	0.0010334	0.278915
TTTAGTATATTAAAATCACC	chrX	ATP6AP2	RENR_HUMAN	AGT	S	ATP6AP2_S20	0.0010341	0.278915
ACATCAGCAGCAGCCCAAA	chr17	USP6	UBP6_HUMAN	AGC	S	USP6_S1168	0.0010344	0.278915
GGTGACGCAAGGTGAGGGA	chr1	WNT4	WNT4_HUMAN	ACG	T	WNT4_T103	0.0010348	0.278915
TAAGACTATCATAAAAGTT	chr4	CC2D2A	C2D2A_HUMAN	ACT	T	CC2D2A_T508	0.0010349	0.278915
CTCACCAAAGATGGAGTCA	chr1	PARS2	SYPM_HUMAN	ACC	T	PARS2_T461	0.0010362	0.279015
TATGCTCACTGACTTCTTCT	chr11	OR5A1	OR5A1_HUMAN	ACT	T	OR5A1_T86	0.0010366	0.279015
CATATACAGCATTTGGAGATC	chr7	ASZ1	ASZ1_HUMAN	TAT	Y	ASZ1_Y273	0.001037	0.279015
TCCACCTCAGGGTCTGGCTC	chr12	ACVR1B	ACV1B_HUMAN	ACC	T	ACVR1B_T188	0.0010388	0.279174
TGGGTACCTCGTGGGTCTT	chr12	ADGRD1	AGRD1_HUMAN	ACC	T	ADGRD1_T771	0.0010393	0.279174
CCCACCTTCCCCAGTAGCCC	chr2	ARID5A	ARI5A_HUMAN	ACC	T	ARID5A_T434	0.0010399	0.279174
TGGAAGCAGCAGTCAGAAG	chr17	P2RX5	P2RX5_HUMAN	AGC	S	P2RX5_S402	0.0010399	0.279174
CTGACTAATGAACATGAAC	chr11	CTNND1	CTND1_HUMAN	ACT	T	CTNND1_T720	0.0010409	0.279246
AGAACAGGTGTGTTGAAGCC	chr14	CMA1	CMA1_HUMAN	ACA	T	CMA1_T152	0.0010418	0.279246
CTCCACCTCATCCAATTTG	chr12	TBX5	TBX5_HUMAN	ACC	T	TBX5_T283	0.0010419	0.279246
GTCAGCCCCCTGAAGGGGCT	chr1	GLIS1	GLIS1_HUMAN	AGC	S	GLIS1_S464	0.0010431	0.279344
ATGACCTTCAAAGGTGCGAA	chr12	AICDA	AICDA_HUMAN	ACC	T	AICDA_T140	0.0010438	0.279344
TGCCGGCACGTGGGTCCTGC	chr2	GREB1	GREB1_HUMAN	ACG	T	GREB1_T1239	0.001044	0.279344
AGGAGGTAGTGGGTCAGGGT	chrX	ABCB7	ABCB7_HUMAN	AGT	S	ABCB7_S507	0.0010463	0.279602
CGCACGCACTAGCGGGCGCG	chr1	LMNA	LMNA_HUMAN	ACT	T	LMNA_T436	0.0010463	0.279602
CCCGTGCAGCTTCCAGTCCA	chr7	HOXA9	HXA9_HUMAN	AGC	S	HOXA9_S55	0.001047	0.279602
ACAGGACCCTCTACCTATT	chr19	PSG7	PSG7_HUMAN	ACC	T	PSG7_T201	0.0010482	0.279602
GGAAGCTATGCTGCTCGTC	chr2	QPCT	QPCT_HUMAN	AGC	S	QPCT_S84	0.0010491	0.279602
GCCAGCTGTGTGCGATCCC	chr12	DDX55	DDX55_HUMAN	AGC	S	DDX55_S160	0.0010496	0.279602
ACTATTACCGCAACTGGCTAC	chr1	PTCH2	PTC2_HUMAN	TAT	Y	PTCH2_Y784	0.0010513	0.279602
GAAGCGGACCCTGATTGCTG	chr11	CREB3L1	CR3L1_HUMAN	ACC	T	CREB3L1_T269	0.0010515	0.279602
GAGAGTGGCATGCCTCCACCG	chr11	EXPH5	EXPH5_HUMAN	AGT	S	EXPH5_S193	0.0010515	0.279602
CCCAGCGCCCTGGATGGGGC	chr14	ELMSAN1	EMSA1_HUMAN	AGC	S	ELMSAN1_S358	0.0010517	0.279602
GAATACCTGGAAAGCTCCC	chr1	SWT1	SWT1_HUMAN	TAC	Y	SWT1_Y269	0.0010526	0.279602
GACCTATGTCTTCAGGGTC	chr8	MYOM2	MYOM2_HUMAN	TAT	Y	MYOM2_Y883	0.0010531	0.279602
GGAAGCAATAAGCTGGAGG	chrY	USP9Y	USP9Y_HUMAN	AGC	S	USP9Y_S1276	0.0010531	0.279602
GGTTATGTAGCAAAACAAT	chr5	RICTOR	RICTR_HUMAN	TAT	Y	RICTOR_Y823	0.0010536	0.279602
GCTAGCCTGGTGGAGGTGG	chr2	TRPM8	TRPM8_HUMAN	AGC	S	TRPM8_S341	0.0010539	0.279602
GACACGTATTCCGCAGACC	chr9	QSOX2	QSOX2_HUMAN	ACG	T	QSOX2_T570	0.0010558	0.279602
TCCTACTTCAGGTAGGACA	chr3	NR1I2	NR1I2_HUMAN	TAC	Y	NR1I2_Y263	0.0010558	0.279602
GAAGGCGACCATCAGCATCC	chr17	DOC2B	DOC2B_HUMAN	ACC	T	DOC2B_T11	0.001056	0.279602
GCTGAGCCTGCAGGAGCTG	chr16	IL27	IL27A_HUMAN	AGC	S	IL27_S39	0.0010573	0.279602
CCCAGCCTGCTTACTGGAG	chr11	RIN1	RIN1_HUMAN	AGC	S	RIN1_S569	0.0010594	0.279602
AGAAACAGCCGCAGAGGAG	chr1	ERICH3	ERIC3_HUMAN	ACA	T	ERICH3_T1352	0.0010598	0.279602
CAGAGTGTGGTGGACCACA	chr16	NFATC2IP	NF2IP_HUMAN	AGT	S	NFATC2IP_S288	0.0010601	0.279602
AACTACACAGCCCGGATTC	chr15	IGF1R	IGF1R_HUMAN	TAC	Y	IGF1R_Y901	0.0010604	0.279602
AGAAGCCTCTGAGATGCAGC	chr19	LILRA1	LIRA1_HUMAN	AGC	S	LILRA1_S488	0.0010604	0.279602
AGAAGCCTCTGAGATGCAGC	chr19	LILRA1	LIRA1_HUMAN	AGC	S	LILRA1_S288	0.0010604	0.279602
ATTATACTGTTCACGAAGCC	chr8	SMIM19	SMI19_HUMAN	TAT	Y	SMIM19_Y16	0.0010604	0.279602
TACACCGGCCAGTGCCCATC	chr3	HYAL1	HYAL1_HUMAN	ACC	T	HYAL1_T218	0.0010608	0.279602
TCAGTACATTGCTTGTCAA	chr2	PTPN4	PTN4_HUMAN	TAC	Y	PTPN4_Y723	0.0010617	0.279602
CCTACAGCGTGCAGGCTGTCG	chr16	MON1B	MON1B_HUMAN	TAC	Y	MON1B_Y400	0.0010619	0.279602
CAGCGGCACGTTCCTTGAAC	chr20	LRRN4	LRRN4_HUMAN	ACG	T	LRRN4_T214	0.0010623	0.279602
TGGTACGCCCTGCCTGCAG	chr17	NOS2	NOS2_HUMAN	TAC	Y	NOS2_Y347	0.0010647	0.280051
TCTGACAACTGCCTGCCTAG	chr8	MTMR9	MTMR9_HUMAN	ACT	T	MTMR9_T314	0.0010654	0.280051
CTCGGTCACCAGCTTCTCTC	chr19	PRR36	PRR36_HUMAN	ACC	T	PRR36_T1323	0.0010667	0.280051
AAATATTCTTCTGGATCTA	chr11	OR8B3	OR8B3_HUMAN	TAT	Y	OR8B3_Y262	0.0010669	0.280051
AAATATTCTTCTGGATCTA	chr11	OR8B2	OR8B2_HUMAN	TAT	Y	OR8B2_Y262	0.0010669	0.280051
CATAGTCGTATCAGGGGTC	chr13	POSTN	POSTN_HUMAN	AGT	S	POSTN_S32	0.001069	0.280355
AAGTATGGAGGGCACACAG	chr15	DET1	DET1_HUMAN	TAT	Y	DET1_Y434	0.0010693	0.280355
GGCAGGCACAGCGCTCTGTG	chr20	NRSN2	NRSN2_HUMAN	ACA	T	NRSN2_T120	0.0010698	0.280355
ATTACAAGCATGAGGTATTGA	chr9	TLN1	TLN1_HUMAN	ACA	T	TLN1_T1649	0.0010712	0.280418
CTCACCGCGCCAGGCTCGGC	chr16	KLHDC4	KLDC4_HUMAN	ACC	T	KLHDC4_T403	0.0010712	0.280418
GGCAAGCGCCCGGCCTCTG	chr2	DCTN1	DCTN1_HUMAN	AGC	S	DCTN1_S23	0.001073	0.280513
GTCAGCTACCAGCACGACC	chr5	F12	FA12_HUMAN	AGC	S	F12_S457	0.001073	0.280513
AACTACATCAAATCGCTGA	chr7	BHLHA15	BHA15_HUMAN	TAC	Y	BHLHA15_Y123	0.0010733	0.280513
AGAAGCACAAAACGCCTGGT	chr7	WEE2	WEE2_HUMAN	AGC	S	WEE2_S543	0.0010743	0.280623
GAGACCCTGGCTCGCCGCTTC	chr10	CWF19L1	C19L1_HUMAN	ACC	T	CWF19L1_T520	0.001076	0.280742
ATCAGTGACCACAGCATCACA	chr10	DMBT1	DMBT1_HUMAN	AGT	S	DMBT1_S2091	0.0010765	0.280742
ATCAGTGACCACAGCATCACA	chr10	DMBT1	DMBT1_HUMAN	AGT	S	DMBT1_S2101	0.0010765	0.280742
TTTACCATCTTTCGCAGCCT	chr3	SEMA3B	SEM3B_HUMAN	ACC	T	SEMA3B_T199	0.0010776	0.280831
GGGAGAGTCCCAATAGCAG	chr17	TVP23C	TV23C_HUMAN	AGT	S	TVP23C_S256	0.001078	0.280831
GGTGGTGAGCAGGTGGCTGA	chr17	FASN	FAS_HUMAN	AGC	S	FASN_S1081	0.0010798	0.280997
GGTTTACTATTAGAAAATT	chrX	ATXN3L	ATX3L_HUMAN	ACT	T	ATXN3L_T122	0.0010798	0.280997
GACACGGCGGACGCGGTGG	chr2	SPAG16	SPG16_HUMAN	ACG	T	SPAG16_T32	0.001082	0.281324
CGCTATGAATGTCAGGGCC	chr11	MCAM	MUC18_HUMAN	TAT	Y	MCAM_Y318	0.0010828	0.281324
CTGAGCCTGAAGGCCTGCC	chr17	FLII	FLII_HUMAN	AGC	S	FLII_S1220	0.0010828	0.281324
GAGTACGACAGCCTCAAAC	chr12	BICD1	BICD1_HUMAN	TAC	Y	BICD1_Y59	0.001084	0.281359
TTAACTGGACTGATCAACG	chr2	DNAJC10	DJC10_HUMAN	ACT	T	DNAJC10_T606	0.0010841	0.281359
TTTATGCTAGAACCCAGCGC	chr12	C12orf4	CL004_HUMAN	TAT	Y	C12orf4_Y374	0.0010863	0.281595
GCGGCACTGGGGGTTCAGG	chr1	FOXD3	FOXD3_HUMAN	ACT	T	FOXD3_T404	0.0010874	0.281595
AACACAGTTCCCATCAGCAA	chr3	EIF4G1	IF4G1_HUMAN	ACA	T	EIF4G1_T1054	0.0010877	0.281595
ATACACACTTCACCAGAAT	chr11	ANO5	ANO5_HUMAN	ACA	T	ANO5_T272	0.0010877	0.281595
CCCAGTTTACTCAAAGTAAG	chrX	S100G	S100G_HUMAN	AGT	S	S100G_S42	0.001088	0.281595
GCCGACACCCAGTCCAGGT	chr10	DMBT1	DMBT1_HUMAN	ACA	T	DMBT1_T840	0.0010885	0.281595
ACCGTACTACAAGCTGACC	chr17	HEXIM1	HEXI1_HUMAN	TAC	Y	HEXIM1_Y167	0.0010906	0.281923
AGTACTGGAAACCGAAACCC	chr4	FGA	FIBA_HUMAN	ACT	T	FGA_T305	0.0010915	0.281923
GACTTTGACAGCTGCTATTG	chr5	NNT	NNTM_HUMAN	ACA	T	NNT_T823	0.0010921	0.281923
GTCAGTGGCCCCAAAGTGGAG	chr1	NPHP4	NPHP4_HUMAN	AGT	S	NPHP4_S463	0.0010921	0.281923
GTTCCACAAGCTGCGGGGA	chr9	ADAMTSL1	ATL1_HUMAN	ACA	T	ADAMTSL1_T802	0.0010934	0.282044
AGCTACGAAGTACAGCTGG	chr3	STAB1	STAB1_HUMAN	TAC	Y	STAB1_Y73	0.0010945	0.282044
GTCTACGTGAGTGAGCCCC	chr1	NID1	NID1_HUMAN	TAC	Y	NID1_Y75	0.0010945	0.282044
GCTATGAGTTTGGCAGCCTCC	chr1	PIK3C2B	P3C2B_HUMAN	TAT	Y	PIK3C2B_Y806	0.0010949	0.282044
CCTATAAATGTAAACAGTG	chr19	ZNF878	ZN878_HUMAN	TAT	Y	ZNF878_Y479	0.0010964	0.28213
CCTATAAATGTAAACAGTG	chr19	ZNF709	ZN709_HUMAN	TAT	Y	ZNF709_Y168	0.0010964	0.28213
AAAAGCATGAAGAGGAAAA	chr19	CCDC105	CC105_HUMAN	AGC	S	CCDC105_S208	0.0010977	0.282131
AAAAGCAACTTGACAATTC	chr11	KIAA1549L	K154L_HUMAN	AGC	S	KIAA1549L_S983	0.0010982	0.282131
AATAACAACATTCATCCTTC	chr12	OR6C68	O6C68_HUMAN	ACA	T	OR6C68_T9	0.0010982	0.282131
ATGTACCAGATGGCCTTCA	chr6	SLC22A1	S22A1_HUMAN	TAC	Y	SLC22A1_Y240	0.0010998	0.282131
AGTTCACGCTGTGGCAGCA	chr8	ASPH	ASPH_HUMAN	ACG	T	ASPH_T629	0.0011012	0.282131
TCTTCACAAACAAATCTCT	chr18	ZNF397	ZN397_HUMAN	ACA	T	ZNF397_T249	0.0011012	0.282131
CAGGCACCCACTACCTGCG	chr16	KIAA0895L	K895L_HUMAN	ACC	T	KIAA0895L_T284	0.0011014	0.282131
TATACCTTCTGCAGGTGCC	chr10	OPN4	OPN4_HUMAN	ACC	T	OPN4_T94	0.0011018	0.282131
ACCACATCCCCTGGTGAGA	chr19	NUMBL	NUMBL_HUMAN	ACA	T	NUMBL_T269	0.0011026	0.282131
TTGTGAGCAGGCTTTGTTC	chr6	MEI4	MEI4_HUMAN	AGC	S	MEI4_S68	0.0011026	0.282131
AATGACAGATCCAGCCTTT	chr5	FBXO4	FBX4_HUMAN	ACA	T	FBXO4_T314	0.0011036	0.282131
AATACAACTCTGGTCGTTC	chr9	CEP78	CEP78_HUMAN	ACA	T	CEP78_T284	0.0011043	0.282131
AGATACAGTGCCCTCTCCC	chr2	FN1	FINC_HUMAN	ACA	T	FN1_T906	0.0011053	0.282131
CCAGTACATCAAGACCCAG	chr6	ETV7	ETV7_HUMAN	TAC	Y	ETV7_Y112	0.0011058	0.282131
CACAGACAGTGCAGGGGCCC	chr7	NOS3	NOS3_HUMAN	AGT	S	NOS3_S638	0.0011073	0.282131
GACAGTGCTACAAACCAAATC	chr7	PTPRZ1	PTPRZ_HUMAN	AGT	S	PTPRZ1_S449	0.0011075	0.282131
AATATGAGAAAAACCAAAAA	chr5	ARHGEF28	ARG28_HUMAN	TAT	Y	ARHGEF28_Y1048	0.0011079	0.282131
GACAACGACACTTTGGGAAT	chr5	DOCK2	DOCK2_HUMAN	ACA	T	DOCK2_T94	0.0011084	0.282131
TGCAACAGAAAAGCAGGAA	chr17	C17orf80	CQ080_HUMAN	ACA	T	C17orf80_T320	0.0011094	0.282131
GGCAGCTACATTGCTGGGGT	chr11	RRM1	RIR1_HUMAN	TAC	Y	RRM1_Y261	0.0011101	0.282131
GGCAGCTACATTGCTGGGGT	chr11	RRM1	RIR1_HUMAN	AGC	S	RRM1_S260	0.0011101	0.282131
GATTACAGCCACCAAGCAA	chr8	ENPP2	ENPP2_HUMAN	ACA	T	ENPP2_T263	0.0011113	0.282131
TAGTGACCATGACTACCCT	chr12	KCNC2	KCNC2_HUMAN	ACC	T	KCNC2_T434	0.0011115	0.282131
GGTACCTTACATTGTTACAC	chr5	ICE1	ICE1_HUMAN	ACC	T	ICE1_T1093	0.0011122	0.282131
GGGAGCGAGCCTCTACGACG	chr2	SOX11	SOX11_HUMAN	AGC	S	SOX11_S292	0.0011129	0.282131
TGAAAAGCCAACTTAAAGC	chr18	ELAC1	RNZ1_HUMAN	AGC	S	ELAC1_S48	0.0011135	0.282131
TTCAGAGTTCCCCCAACTC	chr12	CCDC60	CCD60_HUMAN	AGT	S	CCDC60_S12	0.0011144	0.282131
ATATGGAACTATCGATGACG	chr15	PARP6	PARP6_HUMAN	ACT	T	PARP6_T63	0.0011152	0.282131
GGGCCACCCCTGACGGCAG	chr5	HK3	HXK3_HUMAN	ACC	T	HK3_T529	0.0011152	0.282131
CTGCCACACACTCCTTAGT	chr5	ICE1	ICE1_HUMAN	ACA	T	ICE1_T455	0.0011153	0.282131
TCTACTATCACCGACAGGT	chr11	ARHGEF12	ARHGC_HUMAN	ACT	T	ARHGEF12_T7	0.0011166	0.282131
GATGTACTGGACTGAAGGC	chr15	KIF23	H7BYN4_HUMAN	TAC	Y	KIF23_Y769	0.001117	0.282131
GATGTACTGGACTGAAGGC	chr15	KIF23	KIF23_HUMAN	TAC	Y	KIF23_Y769	0.001117	0.282131
TTGTCACAGCCCTACGGAG	chr6	RING1	RING1_HUMAN	ACA	T	RING1_T75	0.001118	0.282131
AGTACCAGCATCTGCTTTGA	chrX	TRO	TROP_HUMAN	ACC	T	TRO_T955	0.0011187	0.282131
ACGTATATGAAAGAGGAAG	chr17	ACACA	ACACA_HUMAN	TAT	Y	ACACA_Y726	0.0011192	0.282131
GGCATATCGCCGTAGAGGC	chr20	ERGIC3	ERGI3_HUMAN	TAT	Y	ERGIC3_Y166	0.0011203	0.282131
TCCTACAGGCTTCTGGACG	chr7	ABHD11	ABHDB_HUMAN	TAC	Y	ABHD11_Y57	0.0011203	0.282131
AAACTATGTACCCAATTCA	chr3	PLOD2	PLOD2_HUMAN	TAT	Y	PLOD2_Y268	0.0011206	0.282131
GTCACACGCCAGGGCAGCC	chr1	RIMS3	RIMS3_HUMAN	ACA	T	RIMS3_T100	0.0011206	0.282131
GTGACCCCCCTTCAGGCTTCA	chr2	DNER	DNER_HUMAN	ACC	T	DNER_T259	0.0011206	0.282131
CCACATGAGCTACTTCCTGT	chr16	HAGHL	HAGHL_HUMAN	AGC	S	HAGHL_S116	0.0011209	0.282131
AGAATACTGTGGAGAGGTA	chr7	EZH2	EZH2_HUMAN	TAC	Y	EZH2_Y641	0.001123	0.282513
CAGTTCTACATCATCCAGAC	chr16	TPSD1	TRYD_HUMAN	TAC	Y	TPSD1_Y121	0.0011252	0.282582
GCTACTTCCATCCGGCCAC	chr2	EVX2	EVX2_HUMAN	ACT	T	EVX2_T314	0.0011252	0.282582
TTGACAGGGAAGGAGGGACA	chr2	EPB41L5	E41L5_HUMAN	ACA	T	EPB41L5_T685	0.0011252	0.282582
GCAAAACAGTATTTGTGGG	chrX	ENOX2	ENOX2_HUMAN	ACA	T	ENOX2_T129	0.001127	0.282582
TCCACTGCAGTGAGTATCC	chr1	SLC41A1	S41A1_HUMAN	ACT	T	SLC41A1_T159	0.0011274	0.282582
TGGTACTGTCCCAAGTGCC	chr13	ING1	ING1_HUMAN	TAC	Y	ING1_Y395	0.001128	0.282582
TTCAACAGTGCTCCAAAAT	chr15	RPAP1	RPAP1_HUMAN	ACA	T	RPAP1_T1384	0.0011284	0.282582
GTTGACAAGACTTCGAGAA	chr15	CHD2	CHD2_HUMAN	ACA	T	CHD2_T801	0.0011293	0.282582
CGCTACGTCTTTCAGATCC	chr1	EPHA10	EPHAA_HUMAN	TAC	Y	EPHA10_Y525	0.0011295	0.282582
AATACTGTGCCAGGCCTAGAC	chr7	VPS41	VPS41_HUMAN	TAC	Y	VPS41_Y298	0.0011297	0.282582
AATGAGCTCGGCCCAGGGC	chr14	OR5AU1	O5AU1_HUMAN	AGC	S	OR5AU1_S280	0.0011297	0.282582
GCACACGACCCGGAAGAGCC	chr3	PLXND1	PLXD1_HUMAN	ACC	T	PLXND1_T816	0.0011313	0.282644
TTGTACCTGCAGTTGTACC	chr7	LANCL2	LANC2_HUMAN	TAC	Y	LANCL2_Y113	0.0011313	0.282644
GCCACATTAGCCTCTCATTT	chr5	SLC26A2	S26A2_HUMAN	ACA	T	SLC26A2_T344	0.0011317	0.282644
CTGAGCTCTCAACAGGTGAC	chr16	RBL2	RBL2_HUMAN	AGC	S	RBL2_S790	0.0011325	0.282698
ACTACATTCTGGGCCACACC	chr7	AGMO	ALKMO_HUMAN	ACA	T	AGMO_T284	0.0011338	0.282859
GGTACAGTCCCACCGAGTTTG	chr11	DEAF1	DEAF1_HUMAN	TAC	Y	DEAF1_Y235	0.0011344	0.282859
AGGACCTTCGCCCCGCTCT	chr19	FCHO1	FCHO1_HUMAN	ACC	T	FCHO1_T66	0.001136	0.282859
ACCTATCAGTACACAGACTC	chr1	UBR4	UBR4_HUMAN	AGT	S	UBR4_S212	0.0011382	0.282859
AGCCTATGGCCACTTTGGT	chr2	MAT2A	METK2_HUMAN	TAT	Y	MAT2A_Y377	0.0011382	0.282859
GCTATAAGCGGTGCAAACAGA	chr3	ATG3	ATG3_HUMAN	TAT	Y	ATG3_Y82	0.0011382	0.282859
ACCAGCGTGGTGGCCCAGTT	chr8	RHOBTB2	RHBT2_HUMAN	AGC	S	RHOBTB2_S189	0.0011391	0.282859
CACCTCCACCCGGTGAGTCC	chr12	YAF2	YAF2_HUMAN	ACC	T	YAF2_T50	0.0011394	0.282859
TGAAACAGTGGTGCAGCTG	chr15	PGPEP1L	PGPIL_HUMAN	ACA	T	PGPEP1L_T18	0.0011399	0.282859
TGAAGAAACCGCTGTGATCG	chr20	BFSP1	BFSP1_HUMAN	ACC	T	BFSP1_T642	0.0011399	0.282859
CCTGCTCACCTTGGGCTTGG	chr8	SDC2	SDC2_HUMAN	ACC	T	SDC2_T9	0.0011403	0.282859
TACACGAAGCTGAAGCTGC	chr11	PLCB3	PLCB3_HUMAN	ACG	T	PLCB3_T158	0.0011403	0.282859
TGGACACGGGGGTCGACCC	chr13	TPP2	TPP2_HUMAN	ACG	T	TPP2_T45	0.0011415	0.282859
CGACGACGCCTACACCCCC	chr19	JUNB	JUNB_HUMAN	ACG	T	JUNB_T102	0.0011417	0.282859
ATCTACCTCAACATAACGG	chr17	TMEM106A	T106A_HUMAN	TAC	Y	TMEM106A_Y139	0.0011421	0.282859
AATACAGGTGAGTGTCTCAT	chr22	DEPDC5	DEPD5_HUMAN	TAC	Y	DEPDC5_Y48	0.0011425	0.282859
TCCTATGAGGAGTTCAGGT	chr17	CCDC103	CC103_HUMAN	TAT	Y	CCDC103_Y44	0.0011439	0.282944
CATCTTCACACCACCAGCCC	chr2	MYO7B	MYO7B_HUMAN	ACA	T	MYO7B_T420	0.0011445	0.282944
GCTACCCGGGCACGAGCAG	chr2	ABCB6	ABCB6_HUMAN	ACC	T	ABCB6_T449	0.0011446	0.282944
GGGCAGCTGTCACCTCCCT	chr11	PANO1	PANO1_HUMAN	AGC	S	PANO1_S165	0.001147	0.283357
CCTGGCGAGCCGCGCCTACG	chr16	TPSB2	TRYB2_HUMAN	AGC	S	TPSB2_S14	0.001149	0.283357
CCTGGCGAGCCGCGCCTACG	chr16	TPSAB1	TRYB1_HUMAN	AGC	S	TPSAB1_S14	0.001149	0.283357
CACAGCGTGGACGAGCAGC	chr17	SLC16A5	MOT6_HUMAN	AGC	S	SLC16A5_S267	0.0011492	0.283357
TACAGCAGCCAGGCCCTGG	chr17	BAHCC1	BAHC1_HUMAN	AGC	S	BAHCC1_S640	0.0011492	0.283357
GCTCACAGAGCCAGATTCC	chr11	TMEM132A	T132A_HUMAN	ACA	T	TMEM132A_T334	0.0011511	0.283515
GAAAGTGCCTTTAGCATCAAG	chr12	RIC8B	RIC8B_HUMAN	AGT	S	RIC8B_S198	0.0011525	0.283515
GCTACCTGAGCTCCATCCTC	chr11	PACS1	PACS1_HUMAN	TAC	Y	PACS1_Y634	0.0011525	0.283515
ATTACTGCCTGCCTGGAGGG	chr1	RYR2	RYR2_HUMAN	TAC	Y	RYR2_Y2621	0.0011527	0.283515
AGTATGATGGAAAAGGAGT	chr7	COL1A2	CO1A2_HUMAN	TAT	Y	COL1A2_Y81	0.0011533	0.283515
AATGACCACTGTCATGAACA	chr19	MUC16	MUC16_HUMAN	ACT	T	MUC16_T6779	0.001154	0.283515
CTGCCCTACCGTGCAGCTTG	chr17	TRPV2	TRPV2_HUMAN	ACC	T	TRPV2_T283	0.0011548	0.283515
GCCAGTCATGAGTACCTGA	chr15	MFGE8	MFGM_HUMAN	AGT	S	MFGE8_S151	0.0011555	0.283515
GCCACGGAGACTGCTGCAC	chr19	SCN1B	SCN1B_HUMAN	ACG	T	SCN1B_T189	0.0011557	0.283515
GGCACTCACCATCCAGCTGC	chr3	TRIM71	LIN41_HUMAN	ACC	T	TRIM71_T325	0.0011557	0.283515
GCTAGTCGACATGGTCAAA	chr4	POLR2B	RPB2_HUMAN	AGT	S	POLR2B_S937	0.0011571	0.283694
GCTACAGCAACAAGGAGCTGA	chr11	RCOR2	RCOR2_HUMAN	TAC	Y	RCOR2_Y67	0.0011576	0.283694
AGTAAGCGTGCCCCCGCAT	chr6	NOTCH4	NOTC4_HUMAN	AGC	S	NOTCH4_S1849	0.0011598	0.283871
GAACACGGCCGACCAGGCC	chr9	GTF3C4	TF3C4_HUMAN	ACG	T	GTF3C4_T3	0.0011609	0.283871
AGTACATTAGATGGTGTGTCC	chr2	SLC4A1AP	NADAP_HUMAN	ACA	T	SLC4A1AP_T548	0.001161	0.283871
CAAGTACTCGCTGGCCGGC	chr13	SOX1	SOX1_HUMAN	TAC	Y	SOX1_Y135	0.0011619	0.283871
GACAGCGGTGAGGGCCGCAG	chr12	RAB35	RAB35_HUMAN	AGC	S	RAB35_S17	0.0011634	0.283871
CACAGCTCCCACAGCCTCAGC	chr2	NMUR1	NMUR1_HUMAN	AGC	S	NMUR1_S385	0.0011636	0.283871
GAGAGCAGCCAGGAGCCAG	chrX	SASH3	SASH3_HUMAN	AGC	S	SASH3_S329	0.0011636	0.283871
GAGACCTCGCTGCGCCGAAAC	chr19	ICAM5	ICAM5_HUMAN	ACC	T	ICAM5_T69	0.0011651	0.283871
CTCACGCACCTGCGGGGGTG	chr9	ADAMTSL1	ATL1_HUMAN	ACC	T	ADAMTSL1_T48	0.0011658	0.283871
GGCAAACTGGTCTAGCTCC	chr9	TNC	TENA_HUMAN	ACT	T	TNC_T771	0.0011663	0.283871
GCCAGCGTCACCTGGTTCC	chr11	MRGPRG	MRGRG_HUMAN	AGC	S	MRGPRG_S163	0.0011669	0.283871
GACAGCAAGACTGATATTAGC	chr20	SYCP2	SYCP2_HUMAN	AGC	S	SYCP2_S947	0.0011703	0.283871
GCTGAGCCCAACAGGCACG	chr5	PCDH12	PCD12_HUMAN	AGC	S	PCDH12_S1099	0.0011703	0.283871
TATATGGCCATCTTTCAGAC	chr11	SLC22A24	S22AO_HUMAN	TAT	Y	SLC22A24_Y163	0.0011706	0.283871
GACACTCTGACCGAGCAACTC	chr19	TLE6	TLE6_HUMAN	ACT	T	TLE6_T158	0.0011713	0.283871
TCTAACAGTGGCAAGAATC	chr4	WDFY3	WDFY3_HUMAN	ACA	T	WDFY3_T1335	0.0011715	0.283871
CTAACATATGTGATAGTCCT	chr5	SLC12A2	S12A2_HUMAN	TAT	Y	SLC12A2_Y739	0.0011724	0.283871
CTAACATATGTGATAGTCCT	chr5	SLC12A2	S12A2_HUMAN	ACA	T	SLC12A2_T738	0.0011724	0.283871
GATATTGATGATACCTCCG	chr10	DCLRE1A	DCR1A_HUMAN	TAT	Y	DCLRE1A_Y1040	0.0011725	0.283871
AGTAACTGGCTCTAATACA	chr2	CUL3	CUL3_HUMAN	ACT	T	CUL3_T583	0.0011738	0.283871
TATAGCAACCTCGTGTCAG	chr19	ZNF613	ZN613_HUMAN	AGC	S	ZNF613_S42	0.0011738	0.283871
TGATACCAGCCCCCCTGCC	chr1	KCNC4	KCNC4_HUMAN	ACC	T	KCNC4_T523	0.001174	0.283871
GATCATGACGGACCTTGAAA	chr7	CUX1	CUX1_HUMAN	ACG	T	CUX1_T234	0.0011749	0.283871
GGGACCCAGGTTAAAATGT	chr14	RHOJ	RHOJ_HUMAN	ACC	T	RHOJ_T133	0.0011749	0.283871
GGAGCACACAGACTCGGAGG	chr6	IL20RA	I20RA_HUMAN	ACA	T	IL20RA_T465	0.0011754	0.283871
[truncated: 481,770+ more rows]

## Sheet: HLA-I_high_antisense
sg_seq	chr	gene_name	pro_id	aa_genome_seq	target_aa	gene_aa_id	lo_value	lo_value_BH_adjust
CCTAGATAGAAAGGCTGTGA	chrX	C1GALT1C1	C1GLC_HUMAN	TAT	Y	C1GALT1C1_Y168	1.5822e-07	0.0586643
GGGAGATGCGGACATGGATG	chr3	MCM2	MCM2_HUMAN	TCC	S	MCM2_S286	5.5352e-07	0.0711311
AGGAGACGCTGATCGGGAT	chr1	CCNL2	CCNL2_HUMAN	TCT	S	CCNL2_S400	5.7553e-07	0.0711311
GGACGAGATACCGGTGTCG	chr6	HIST1H2BN	H2B1N_HUMAN	TCG	S	HIST1H2BN_S56	8.565e-07	0.0731852
TATAGGTATAAATGGAGTA	chr14	NAA30	NAA30_HUMAN	TAT	Y	NAA30_Y244	1.0286e-06	0.0731852
GGGAGTAGGTTAGGCTGGTT	chr1	USH2A	USH2A_HUMAN	TCC	S	USH2A_S5137	1.1843e-06	0.0731852
CTGGAAGCTTTGAAGACCC	chr9	TMC1	TMC1_HUMAN	TCC	S	TMC1_S630	1.4101e-06	0.0746904
AGGGAGACACCCGAGCTGG	chr19	SBNO2	SBNO2_HUMAN	TCC	S	SBNO2_S807	2.0793e-06	0.0914872
CTGGGACTGGTTGGTCAGG	chr13	THSD1	THSD1_HUMAN	TCC	S	THSD1_S82	2.2207e-06	0.0914872
GCTGGAGCCCCCTGAGGGC	chr1	LCE1E	LCE1E_HUMAN	TCC	S	LCE1E_S103	2.9265e-06	0.10805
AGGAGGGTGGGAAGGAAGTGG	chr3	SCN5A	SCN5A_HUMAN	TCC	S	SCN5A_S1976	3.2682e-06	0.10805
GGGACAGGTCGACGGCGCCT	chr11	MEN1	MEN1_HUMAN	TCC	S	MEN1_S104	3.8871e-06	0.10805
GGGACGGGACCCACTGCATC	chr17	NLRP1	NLRP1_HUMAN	TCC	S	NLRP1_S706	4.6355e-06	0.10805
GGAGAAGGGGAAGGGGAGG	chr19	SCAF1	SFR19_HUMAN	TCT	S	SCAF1_S200	5.6403e-06	0.10805
GGGAGACGAGGGACTGTCCT	chr19	ASPDH	ASPD_HUMAN	TCC	S	ASPDH_S23	5.6403e-06	0.10805
GAGGGAAAGCAGCACCAGG	chr16	ADGRG5	AGRG5_HUMAN	TCC	S	ADGRG5_S373	5.7856e-06	0.10805
GTGGAGGAGGAGGAGGAGGA	chr21	OLIG1	OLIG1_HUMAN	TCC	S	OLIG1_S47	5.8683e-06	0.10805
AGGGACTGAGGGGCTGCTG	chr16	FLYWCH1	FWCH1_HUMAN	TCC	S	FLYWCH1_S113	6.0242e-06	0.10805
ATGAGAGAGATCTTCAGCGT	chr17	PRPF8	PRP8_HUMAN	TCT	S	PRPF8_S1572	6.1152e-06	0.10805
GACAGAGTCACTGGCTTTG	chr10	WDFY4	WDFY4_HUMAN	TCT	S	WDFY4_S399	6.3016e-06	0.10805
CCATACTTCCTCTGTCCAG	chr6	SYNCRIP	HNRPQ_HUMAN	TAT	Y	SYNCRIP_Y144	6.3478e-06	0.10805
GACGTAGAACTGTCGGGTC	chr15	AP3B2	AP3B2_HUMAN	TAC	Y	AP3B2_Y961	7.0754e-06	0.10805
GGGAGTCGGCAGGATGGGA	chr2	STK11IP	S11IP_HUMAN	TCC	S	STK11IP_S69	7.1787e-06	0.10805
CTTGTAGTGGAGCTGAATG	chr16	TSC2	TSC2_HUMAN	TAC	Y	TSC2_Y598	7.2539e-06	0.10805
GGCAGACAGCAGCAGGTCC	chr9	RUSC2	RUSC2_HUMAN	TCT	S	RUSC2_S1201	7.4116e-06	0.10805
AGGTAAAACTGAATTCCTT	chr12	SLC6A13	S6A13_HUMAN	TAC	Y	SLC6A13_Y265	7.7738e-06	0.10805
GCTGTAGGTCAGCATGAGC	chr1	PLCH2	PLCH2_HUMAN	TAC	Y	PLCH2_Y251	8.0657e-06	0.10805
TCTGAGTCAGGTATACGTG	chr5	FAM169A	F169A_HUMAN	TCA	S	FAM169A_S495	8.1596e-06	0.10805
GGGAAGTCCTCAGGAACTCC	chr16	FLYWCH1	FWCH1_HUMAN	TCC	S	FLYWCH1_S604	8.7522e-06	0.108238
ATGGACAGGACGATCTCAT	chr16	TSC2	TSC2_HUMAN	TCC	S	TSC2_S341	8.7577e-06	0.108238
CAGTAGACCAGGCAGAGCG	chr1	KTI12	KTI12_HUMAN	TAC	Y	KTI12_Y106	1.0171e-05	0.119602
GATGGAATTACTACAAGGA	chr2	NOSTRIN	NOSTN_HUMAN	TCC	S	NOSTRIN_S386	1.0758e-05	0.119602
AGGAGGGCAGCCGGGTGAC	chr12	ESPL1	ESPL1_HUMAN	TCC	S	ESPL1_S1920	1.1281e-05	0.119602
TGGAGACGTCAGAGCTGCC	chr1	ELF3	ELF3_HUMAN	TCC	S	ELF3_S197	1.1281e-05	0.119602
ACAGACTCAGCAAGCAGTT	chr14	DYNC1H1	DYHC1_HUMAN	TCT	S	DYNC1H1_S1720	1.129e-05	0.119602
TGGACAGTTCCACCATCAGCT	chr5	CCT5	TCPE_HUMAN	TCC	S	CCT5_S95	1.353e-05	0.13935
GGGGGATATTGGTTGAGGG	chr11	ESAM	ESAM_HUMAN	TCC	S	ESAM_S359	1.6136e-05	0.149735
AGCCTGTATTCTGTACGAAC	chr20	SRSF6	SRSF6_HUMAN	TAC	Y	SRSF6_Y110	1.6317e-05	0.149735
AGTAGGCATCAGTGTTCAG	chr22	IL2RB	IL2RB_HUMAN	TAC	Y	IL2RB_Y536	1.6921e-05	0.149735
GGGAGAGGCTGGAGGGAGAGG	chr16	INO80E	IN80E_HUMAN	TCC	S	INO80E_S111	1.6921e-05	0.149735
GCGGAGCTCATGAACGGGC	chr19	SBNO2	SBNO2_HUMAN	TCC	S	SBNO2_S61	1.7083e-05	0.149735
ACATAGTAGATATCAAAGTC	chr7	PLXNA4	PLXA4_HUMAN	TAC	Y	PLXNA4_Y243	1.7427e-05	0.149735
TGTAAGAAAATGATTGGTC	chr6	EYS	EYS_HUMAN	TAC	Y	EYS_Y2956	1.7547e-05	0.149735
GCCTGAGCGCAGCACCACA	chr3	PTPN23	PTN23_HUMAN	TCA	S	PTPN23_S1238	1.7769e-05	0.149735
GCCGTAGCGCCGGTTGTTC	chr14	TMEM30B	CC50B_HUMAN	TAC	Y	TMEM30B_Y124	1.9187e-05	0.158091
GAAGAGGAGGAGGAGGAAC	chr4	NKX6-1	NKX61_HUMAN	TCT	S	NKX6-1_S127	2.0357e-05	0.164085
GAGGATGAAGAGGACGAGG	chr16	SETD1A	SET1A_HUMAN	TCC	S	SETD1A_S1057	2.1151e-05	0.164185
CTCTCGTAGTACTCGAGCCG	chr13	IRS2	IRS2_HUMAN	TAC	Y	IRS2_Y76	2.1255e-05	0.164185
GAGACAGAAGAACTTTGAAG	chrX	HUWE1	HUWE1_HUMAN	TCT	S	HUWE1_S636	2.3585e-05	0.178465
GAGAGGTCGGTGAGTAGCT	chr17	POLR2A	RPB1_HUMAN	TCT	S	POLR2A_S1654	2.4979e-05	0.180609
GGAGTACGCTCTCTTGTCG	chr6	RPS6KA2	KS6A2_HUMAN	TAC	Y	RPS6KA2_Y217	2.5452e-05	0.180609
GGAGTACGCTCTCTTGTCG	chr6	RPS6KA2	KS6A2_HUMAN	TAC	Y	RPS6KA2_Y225	2.5452e-05	0.180609
CAGAGACGATGTATTGGCCGT	chr22	CSF2RB	IL3RB_HUMAN	TCT	S	CSF2RB_S322	2.6791e-05	0.180609
GGAGACGCCCGGGTGGAGT	chr2	CCDC140	CC140_HUMAN	TCT	S	CCDC140_S108	2.6791e-05	0.180609
TGGGAGGAGACGGAGGTGA	chr17	ITGB4	ITB4_HUMAN	TCC	S	ITGB4_S1518	2.6791e-05	0.180609
GTATTAGAGACAGAAAAGCC	chr13	PROSER1	PRSR1_HUMAN	TCT	S	PROSER1_S794	2.7936e-05	0.18211
TCCGACCCATTGGCAGCAG	chr1	GPR37L1	G37L1_HUMAN	TCG	S	GPR37L1_S451	2.7996e-05	0.18211
AGGTACCCGGCGCAGAGCA	chr2	PRSS56	PRS56_HUMAN	TAC	Y	PRSS56_Y274	2.9264e-05	0.187076
AATAACTGACTTTATAATCCT	chr16	GLG1	GSLG1_HUMAN	TAT	Y	GLG1_Y370	3.1468e-05	0.195197
ACAATGGATAAATCTGAGAC	chr2	MAP3K19	M3K19_HUMAN	TCC	S	MAP3K19_S808	3.2431e-05	0.195197
CTTGTACTGGTAGCGCTGC	chr2	HS6ST1	H6ST1_HUMAN	TAC	Y	HS6ST1_Y361	3.2627e-05	0.195197
GGTAGGTGGGGTTGGGGGCC	chr12	NCOR2	NCOR2_HUMAN	TAC	Y	NCOR2_Y1661	3.2925e-05	0.195197
GAGAGGCAGCCCTGTACTCCG	chr3	ARHGEF26	ARHGQ_HUMAN	TCT	S	ARHGEF26_S105	3.342e-05	0.195197
AAGGAGCGGGACTCCTTCA	chr17	MYH3	MYH3_HUMAN	TCC	S	MYH3_S1477	3.3693e-05	0.195197
TGGACGACAGCGTCACCAT	chrX	TAF1	TAF1_HUMAN	TCC	S	TAF1_S1387	3.4729e-05	0.196774
AGGATGGATGGCCTAATACG	chr8	KAT6A	KAT6A_HUMAN	TCC	S	KAT6A_S240	3.5556e-05	0.196774
TGTAGGTGTTGATGATCTG	chr19	XAB2	SYF1_HUMAN	TAC	Y	XAB2_Y378	3.5625e-05	0.196774
GGGACAGGGGCTTGCACTG	chr17	DPH1	DPH1_HUMAN	TCC	S	DPH1_S212	3.6662e-05	0.196774
TGGAACTCTCTGGAGAGACG	chr5	SQSTM1	SQSTM_HUMAN	TCC	S	SQSTM1_S276	3.6662e-05	0.196774
CACGGAGCGCAGCAGGGTC	chr11	GPR152	GP152_HUMAN	TCC	S	GPR152_S308	3.8211e-05	0.196774
CATAGTGTGACCCATGGCAA	chr19	UQCRFS1	UCRI_HUMAN	TAT	Y	UQCRFS1_Y243	3.8211e-05	0.196774
GGCTGGGAAGGAGGAGGAGG	chr10	ZMIZ1	ZMIZ1_HUMAN	TCC	S	ZMIZ1_S987	3.8211e-05	0.196774
CAGAATAAATCATCTTGGCTT	chr1	RGS21	RGS21_HUMAN	TCT	S	RGS21_S75	3.9089e-05	0.198538
CTGAGATGAGCTCCTTGTAA	chr1	CDC20	CDC20_HUMAN	TCA	S	CDC20_S416	4.0892e-05	0.19952
TCATACTGGATCTTTCCTG	chr1	ANKRD35	ANR35_HUMAN	TAT	Y	ANKRD35_Y414	4.1209e-05	0.19952
GGTACAGCCAGCTCTTAGGGG	chr11	MEN1	MEN1_HUMAN	TAC	Y	MEN1_Y227	4.1501e-05	0.19952
TTGGGATTTAGAATGGCCC	chr14	YLPM1	YLPM1_HUMAN	TCC	S	YLPM1_S242	4.1711e-05	0.19952
GCGAGGCCGTTGGGTAGCT	chr13	PABPC3	PABP3_HUMAN	TCG	S	PABPC3_S12	4.2227e-05	0.19952
ACATATCGCACTTCACCTG	chr5	FAT2	FAT2_HUMAN	TAT	Y	FAT2_Y962	4.2511e-05	0.19952
GCTGATTTGCCAGTGCCTG	chr16	DNAH3	DYH3_HUMAN	TCA	S	DNAH3_S2081	4.3453e-05	0.200091
GTCTGAGATGCTGCTGCGTC	chr2	MFSD6	MFSD6_HUMAN	TCT	S	MFSD6_S761	4.3712e-05	0.200091
TAGAAAGAGGGGCGCTCACT	chr12	CHD4	CHD4_HUMAN	TCT	S	CHD4_S785	4.5353e-05	0.203035
CGAGACGCCCAGGCCGCCA	chr7	TRIL	TRIL_HUMAN	TCT	S	TRIL_S719	4.6532e-05	0.203035
GCTGAAGAGGAAGAGGATG	chr2	CWC22	CWC22_HUMAN	TCA	S	CWC22_S673	4.7915e-05	0.203035
AGGTAGCTAAAGGGGGTGC	chr17	MYBBP1A	MBB1A_HUMAN	TAC	Y	MYBBP1A_Y303	4.7938e-05	0.203035
AGGAGGAGGAGAAGGAGGAGA	chr3	IP6K2	IP6K2_HUMAN	TCC	S	IP6K2_S170	4.9352e-05	0.203035
GATAGCCTTTCTTCTTAAGC	chr4	RELL1	RELL1_HUMAN	TAT	Y	RELL1_Y86	4.9684e-05	0.203035
TCTGTACCAGATGGGGAAG	chr6	MAS1L	MAS1L_HUMAN	TAC	Y	MAS1L_Y181	4.9902e-05	0.203035
TAGATCTCTCACTGAGGCC	chr7	MUC12	MUC12_HUMAN	TCT	S	MUC12_S823	5.2305e-05	0.203035
TGGACAGAGGTGGCTGTTTCC	chr14	TRIM9	TRIM9_HUMAN	TCC	S	TRIM9_S468	5.2438e-05	0.203035
GTCTGAGAAGTACTGGAAC	chr19	SBNO2	SBNO2_HUMAN	TCA	S	SBNO2_S988	5.276e-05	0.203035
GATGATACGATCAGTTCAG	chr5	PCDHB10	PCDBA_HUMAN	TCA	S	PCDHB10_S350	5.3319e-05	0.203035
CGTAGTAGGAGAAGGTGCTGG	chr8	SLC45A4	S45A4_HUMAN	TAC	Y	SLC45A4_Y430	5.3711e-05	0.203035
GCTGAGTTGGAGCTTGTTG	chr4	ARHGAP10	RHG10_HUMAN	TCA	S	ARHGAP10_S700	5.4884e-05	0.203035
AGCATACGGGAGGGCACCA	chr14	CPSF2	CPSF2_HUMAN	TAT	Y	CPSF2_Y73	5.5038e-05	0.203035
ACGTCGTAGAGGTCAGGAGC	chr16	BCAR1	BCAR1_HUMAN	TAC	Y	BCAR1_Y372	5.5306e-05	0.203035
ACGTCGTAGAGGTCAGGAGC	chr16	BCAR1	BCAR1_HUMAN	TAC	Y	BCAR1_Y224	5.5306e-05	0.203035
GGAGTAGATGAAAGAGATC	chr14	SSTR1	SSR1_HUMAN	TAC	Y	SSTR1_Y65	5.5572e-05	0.203035
GGTAGTAGCGCTTCTGGGG	chr12	METTL1	TRMB_HUMAN	TAC	Y	METTL1_Y21	5.5572e-05	0.203035
AGCCGAACGGCCGGGAGAC	chr16	SPNS1	SPNS1_HUMAN	TCG	S	SPNS1_S58	5.6402e-05	0.203035
ATGGAGACGCTGGCGGTGA	chr11	PITPNM1	PITM1_HUMAN	TCC	S	PITPNM1_S1036	5.6402e-05	0.203035
GATATGCAAAGGAGACGTCT	chr6	TAP2	TAP2_HUMAN	TAT	Y	TAP2_Y477	5.6402e-05	0.203035
TGGAGACGTTGTCGATGGGC	chr7	INTS1	INT1_HUMAN	TCC	S	INTS1_S347	5.6402e-05	0.203035
CGTATGATGGTAGTGCAACC	chr14	SUSD6	SUSD6_HUMAN	TAC	Y	SUSD6_Y177	5.8589e-05	0.208879
TGGAGGCGAACCGGCGCTCCC	chr19	SBNO2	SBNO2_HUMAN	TCC	S	SBNO2_S867	6.0907e-05	0.215075
GAATGGGAAGCTTTCAAAGG	chr4	DHX15	DHX15_HUMAN	TCC	S	DHX15_S80	6.1545e-05	0.215278
AAAATATATTCTTGGGAGAG	chr13	FNDC3A	FND3A_HUMAN	TAT	Y	FNDC3A_Y1038	6.2321e-05	0.21584
GGGACGCAGGAGAGAGGCT	chr14	EFS	EFS_HUMAN	TCC	S	EFS_S80	6.3108e-05	0.21584
GGTAACAGCCTGCCAGTCT	chr11	CAPN5	CAN5_HUMAN	TAC	Y	CAPN5_Y174	6.3452e-05	0.21584
AATAACGAGGTCTCCTTCTC	chr15	MAP1A	MAP1A_HUMAN	TCG	S	MAP1A_S716	6.5267e-05	0.218217
AATGAGACCGTGGAATCGA	chr1	PPP1R8	PP1R8_HUMAN	TCA	S	PPP1R8_S116	6.6109e-05	0.218217
GGTATAGGTCTCCTGGGTTG	chrX	SHROOM2	SHRM2_HUMAN	TAC	Y	SHROOM2_Y710	6.6272e-05	0.218217
TCCAGAATCAGAATCTATG	chr15	LEO1	LEO1_HUMAN	TCT	S	LEO1_S23	6.6505e-05	0.218217
ACAGTACTTGCCCGTGTCC	chr5	ETF1	ERF1_HUMAN	TAC	Y	ETF1_Y301	6.7861e-05	0.220229
CATAAATTCTTAGACTCCG	chr3	GBE1	GLGB_HUMAN	TAT	Y	GBE1_Y200	6.8306e-05	0.220229
TCATAATAGTGATGGCTGAC	chr10	ST8SIA6	SIA8F_HUMAN	TAT	Y	ST8SIA6_Y359	6.9092e-05	0.220842
CGTAGGGCACAGCGGAAAC	chr17	MYO15A	MYO15_HUMAN	TAC	Y	MYO15A_Y527	7.1912e-05	0.226413
CCGGACATGCCTGGGTCCT	chr12	KMT2D	KMT2D_HUMAN	TCC	S	KMT2D_S2670	7.2505e-05	0.226413
GGGAGATGTTCACGAGGTC	chr20	PLCB1	PLCB1_HUMAN	TCC	S	PLCB1_S115	7.3433e-05	0.226413
TGTAGGCCGAGTCCGCGCGCA	chr5	SHROOM1	SHRM1_HUMAN	TAC	Y	SHROOM1_Y33	7.426e-05	0.226413
GCAGGTGAAATTATTAAGAA	chr15	INO80	INO80_HUMAN	TCA	S	INO80_S574	7.4732e-05	0.226413
TGTACAGCGCACGCTCTGGC	chr13	RASA3	RASA3_HUMAN	TAC	Y	RASA3_Y656	7.5722e-05	0.226413
GAGTAAGTTAAAGGAGAGG	chr6	TFAP2D	AP2D_HUMAN	TAC	Y	TFAP2D_Y48	7.6327e-05	0.226413
CAGACACTATCTGAAAGGA	chr11	MARK2	MARK2_HUMAN	TCT	S	MARK2_S161	7.6348e-05	0.226413
TCCGTAGCGGTCCAGGCTG	chr16	TEPP	TEPP_HUMAN	TAC	Y	TEPP_Y241	7.6492e-05	0.226413
AATGGAGAGCTGTCACACA	chr10	PKD2L1	PK2L1_HUMAN	TCC	S	PKD2L1_S397	7.7372e-05	0.226413
GGACGGTATGGGTCCACACG	chrX	MED12	MED12_HUMAN	TAC	Y	MED12_Y1858	7.7552e-05	0.226413
GAGGGACACAGTGGCACCC	chr6	GLP1R	GLP1R_HUMAN	TCC	S	GLP1R_S31	8.0183e-05	0.229412
AAGAGGGGGCCACGACTCCA	chr16	OTOA	OTOAN_HUMAN	TCT	S	OTOA_S819	8.0372e-05	0.229412
GCGAGGCTGGCGGTCCAGG	chr1	TRIM33	TRI33_HUMAN	TCG	S	TRIM33_S120	8.0762e-05	0.229412
CTCATATGCAGGTTTCAGT	chr17	TANC2	TANC2_HUMAN	TAT	Y	TANC2_Y1816	8.1054e-05	0.229412
TATAGTCAGGGTACTTCTCC	chr12	SOX5	SOX5_HUMAN	TAT	Y	SOX5_Y623	8.4897e-05	0.2306
AAGAGTATGCCAACACACCTT	chr8	SLC7A13	S7A13_HUMAN	TCT	S	SLC7A13_S42	8.4971e-05	0.2306
GGGACGATTTCAGCGTCCACA	chr20	FAM209A	F209A_HUMAN	TCC	S	FAM209A_S7	8.5926e-05	0.2306
GGGACGATTTCAGCGTCCACA	chr20	FAM209B	F209B_HUMAN	TCC	S	FAM209B_S7	8.5926e-05	0.2306
AGTAGCCTGGAAGGGCAAC	chr6	FNDC1	FNDC1_HUMAN	TAC	Y	FNDC1_Y1858	8.6446e-05	0.2306
TCTGGAGAAGTCTGGGGTCT	chr1	ADAMTSL4	ATL4_HUMAN	TCT	S	ADAMTSL4_S107	8.6647e-05	0.2306
GGTAGGTCTCCTTCTGGTTCC	chr17	C1QTNF1	C1QT1_HUMAN	TAC	Y	C1QTNF1_Y208	8.8156e-05	0.2306
AGACGAGGCCCCTGAGTTT	chr22	CSF2RB	IL3RB_HUMAN	TCG	S	CSF2RB_S726	8.8832e-05	0.2306
CACGTAGGCGTCTCTCTCG	chr18	EMILIN2	EMIL2_HUMAN	TAC	Y	EMILIN2_Y965	8.8832e-05	0.2306
CCAGAGGTGGCCATGTACC	chr6	WDR46	WDR46_HUMAN	TCT	S	WDR46_S377	8.8832e-05	0.2306
TAGGACCTTGTGCCCACGA	chr15	MAP2K1	MP2K1_HUMAN	TCC	S	MAP2K1_S228	8.8832e-05	0.2306
GGGAAATGAGGATGATAGCCC	chr6	MUC22	MUC22_HUMAN	TCC	S	MUC22_S1667	8.8937e-05	0.2306
AGTAGAGTTGTGTGCAGGC	chr6	TIAM2	TIAM2_HUMAN	TCT	S	TIAM2_S1383	9.1859e-05	0.236522
AGTACTCCAGCGCCGTGCGC	chr16	TCF25	TCF25_HUMAN	TAC	Y	TCF25_Y366	9.4488e-05	0.239012
GGCGTACTGATGCAAGAGG	chr2	ABHD1	ABHD1_HUMAN	TAC	Y	ABHD1_Y380	9.647e-05	0.239012
GGACGACCACTTGAAGGTG	chr19	ZNF628	ZN628_HUMAN	TCG	S	ZNF628_S522	9.702e-05	0.239012
GGGTTGGAGGACAGAGATCG	chr19	MAST1	MAST1_HUMAN	TCC	S	MAST1_S944	9.7292e-05	0.239012
ACGTAGGAGCAGCACCTGG	chr8	BMP1	BMP1_HUMAN	TAC	Y	BMP1_Y188	9.7569e-05	0.239012
GCCACGTAGGGCTCCAGGTC	chr17	DNAH2	DYH2_HUMAN	TAC	Y	DNAH2_Y540	9.8754e-05	0.239012
GGATGAGGACGAGTCAGAC	chr22	MYO18B	MY18B_HUMAN	TCA	S	MYO18B_S2510	9.8882e-05	0.239012
GGGAGCTGGGTTCAGGGCC	chr12	MAP3K12	M3K12_HUMAN	TCC	S	MAP3K12_S815	9.8882e-05	0.239012
GCCGACATGGGAGGTGGAG	chr11	SF3B2	SF3B2_HUMAN	TCG	S	SF3B2_S84	9.9949e-05	0.239012
GATAGATGAATACTCGACGA	chr8	NUDCD1	NUDC1_HUMAN	TAT	Y	NUDCD1_Y520	0.00010009	0.239012
GGTGACGGACCCCAGCTGA	chr1	RCC2	RCC2_HUMAN	TCA	S	RCC2_S456	0.00010011	0.239012
GGTATTGCTGGAAGAAGAG	chr11	RAD9A	RAD9A_HUMAN	TAC	Y	RAD9A_Y61	0.00010293	0.239012
CTGAGGGTGCGGCGGGAGGCA	chr19	MED25	MED25_HUMAN	TCA	S	MED25_S253	0.00010328	0.239012
TGTAGCTATGTCCTGTGAA	chr16	DRC7	DRC7_HUMAN	TAC	Y	DRC7_Y328	0.00010505	0.239012
GGGTAGGGCATCACCGCGC	chr17	ZZEF1	ZZEF1_HUMAN	TAC	Y	ZZEF1_Y202	0.00010575	0.239012
AGGGAGCCGGGAGGCTGGT	chr10	ZMIZ1	ZMIZ1_HUMAN	TCC	S	ZMIZ1_S163	0.00010708	0.239012
TAAGAAAAGCCAATGACGG	chr2	TMEM127	TM127_HUMAN	TCT	S	TMEM127_S147	0.00010708	0.239012
AGGTAAATTCCCCTGGGAG	chr17	AFMID	KFA_HUMAN	TAC	Y	AFMID_Y159	0.00010857	0.239012
GGCAGATATCTCTCCGAAGG	chr16	MARVELD3	MALD3_HUMAN	TAT	Y	MARVELD3_Y163	0.00010878	0.239012
CATACAGGACGGCGATCTTGT	chr16	TSC2	TSC2_HUMAN	TAT	Y	TSC2_Y1549	0.00010895	0.239012
ACCGAGGACCCTGGTGGGGG	chr1	MXRA8	MXRA8_HUMAN	TCC	S	MXRA8_S17	0.0001097	0.239012
ACCGAGGACCCTGGTGGGGG	chr1	MXRA8	MXRA8_HUMAN	TCC	S	MXRA8_S26	0.0001097	0.239012
CTGACATGCCGTCCTCGGC	chr11	SMTNL1	SMTL1_HUMAN	TCA	S	SMTNL1_S63	0.00011056	0.239012
GGGAGGTCACCTGTTCATCGT	chr2	PDE11A	PDE11_HUMAN	TCC	S	PDE11A_S143	0.00011056	0.239012
GGTACTTCCACACCTGAACCA	chr19	SYMPK	SYMPK_HUMAN	TAC	Y	SYMPK_Y1031	0.00011123	0.239012
CTCTGATGGGGTGGTGGGT	chrX	DMD	DMD_HUMAN	TCA	S	DMD_S861	0.00011139	0.239012
CTCTGATGGGGTGGTGGGT	chrX	DMD	DMD_HUMAN	TCA	S	DMD_S738	0.00011139	0.239012
GATAGGGCGGGTAGACCTG	chr11	PGR	PRGR_HUMAN	TAT	Y	PGR_Y541	0.00011152	0.239012
GATAGGGCGGGTAGACCTG	chr11	PGR	PRGR_HUMAN	TAT	Y	PGR_Y377	0.00011152	0.239012
GGGGGAGAAGACTGGGGAGG	chr3	CRELD1	CREL1_HUMAN	TCT	S	CRELD1_S38	0.00011241	0.239535
TAGAGACGTCGGGAACAGCTA	chrX	RBM10	RBM10_HUMAN	TCT	S	RBM10_S570	0.00011421	0.240605
TAGAGACGTCGGGAACAGCTA	chrX	RBM10	RBM10_HUMAN	TCT	S	RBM10_S492	0.00011421	0.240605
GGGAGCCGCCTGCAGGAGG	chr13	PROZ	PROZ_HUMAN	TCC	S	PROZ_S89	0.00011897	0.24327
GCGGTACGGGTCCGGCACC	chrX	HS6ST2	H6ST2_HUMAN	TAC	Y	HS6ST2_Y194	0.00012015	0.24327
CAAGAGGCTCCGCGGGGTC	chr19	LTBP4	LTBP4_HUMAN	TCT	S	LTBP4_S917	0.00012049	0.24327
AGACGAGCTCTGATTTAAG	chr2	HOXD8	HXD8_HUMAN	TCG	S	HOXD8_S180	0.00012126	0.24327
AGTAAATCTCACTGCAGAGAC	chr11	TREH	TREA_HUMAN	TAC	Y	TREH_Y33	0.00012126	0.24327
CCGAGACGCGCTGGAGTAC	chr2	TRPM8	TRPM8_HUMAN	TCT	S	TRPM8_S29	0.00012126	0.24327
TTGGGAGATGGTTTCAAAC	chr17	PSMB3	PSB3_HUMAN	TCC	S	PSMB3_S168	0.00012126	0.24327
GGGTGACGGGGTGCTGGGC	chr17	ARHGAP44	RHG44_HUMAN	TCA	S	ARHGAP44_S688	0.00012191	0.24327
GGTCTGGAAGCTTGTTCTGT	chr6	TRDN	TRDN_HUMAN	TCC	S	TRDN_S300	0.00012321	0.24327
TATAAGAATTCGATGGCGTG	chrX	FAM47A	FA47A_HUMAN	TAT	Y	FAM47A_Y686	0.00012406	0.24327
CAGGGAAAGGAGTGAATTC	chr3	LRTM1	LRTM1_HUMAN	TCC	S	LRTM1_S112	0.00012452	0.24327
GAAGTACCTCTCCTTGTGA	chr4	ADD1	ADDA_HUMAN	TAC	Y	ADD1_Y24	0.00012452	0.24327
GTGAAATTTCTGGTGAAGA	chr1	USP24	UBP24_HUMAN	TCA	S	USP24_S2077	0.00012504	0.24327
TCAGACACCTTCTCGCACT	chr3	ABTB1	ABTB1_HUMAN	TCT	S	ABTB1_S212	0.00012821	0.24327
GTATGTGAGTTACTAATGAG	chr5	NSD1	NSD1_HUMAN	TCA	S	NSD1_S707	0.00012831	0.24327
CATAGTCGGAGATCTCCCGC	chr1	LRRN2	LRRN2_HUMAN	TAT	Y	LRRN2_Y231	0.00012876	0.24327
TGGAGAGCTCAGGTGTGGC	chr6	FNDC1	FNDC1_HUMAN	TCT	S	FNDC1_S738	0.00012945	0.24327
AGTACCTGCGCACGTGGTCC	chr2	ANO7	ANO7_HUMAN	TAC	Y	ANO7_Y338	0.00013107	0.24327
GGTTGAGAGGCTTCCAGAG	chr1	DNAJC11	DJC11_HUMAN	TCA	S	DNAJC11_S185	0.00013113	0.24327
CAGACAAGCTGCGGTTTCCAC	chr2	ALK	ALK_HUMAN	TCT	S	ALK_S415	0.00013124	0.24327
GGTAAATCTTCCTTCCAGTAT	chrX	ZNF711	ZN711_HUMAN	TAC	Y	ZNF711_Y704	0.00013167	0.24327
TTGGACGAGATACCGGTGT	chr6	HIST1H2BN	H2B1N_HUMAN	TCC	S	HIST1H2BN_S57	0.00013279	0.24327
AACATAGGGCTGCGAGGGA	chr6	AGPAT1	PLCA_HUMAN	TAT	Y	AGPAT1_Y98	0.00013326	0.24327
TCTTGGTACTGTGGGGAGAG	chr11	CLPB	CLPB_HUMAN	TAC	Y	CLPB_Y322	0.00013395	0.24327
GAGGACACGTAGGAAGTCC	chr9	CACNA1B	CAC1B_HUMAN	TCC	S	CACNA1B_S2298	0.00013433	0.24327
TGCTGATCCTGTCGTGGTG	chr19	MUC16	MUC16_HUMAN	TCA	S	MUC16_S8782	0.0001344	0.24327
CGTAGGCCGGGTGGCAGAGC	chr14	BEGAIN	BEGIN_HUMAN	TAC	Y	BEGAIN_Y174	0.00013469	0.24327
TGTAGATCTCCTCGTCTTCC	chr11	MEN1	MEN1_HUMAN	TAC	Y	MEN1_Y366	0.0001354	0.24327
TAGATTTCTACAGGAAACAAG	chr6	ANKS1A	ANS1A_HUMAN	TCT	S	ANKS1A_S971	0.00013602	0.24327
AGAGACCCTGTTTGGGGCG	chr3	IL17RE	I17RE_HUMAN	TCT	S	IL17RE_S359	0.00013677	0.24327
CAGAATTCTCTTTATTGTT	chr9	FRMPD1	FRPD1_HUMAN	TCT	S	FRMPD1_S956	0.0001376	0.24327
CACGTAGTCATAAATAGTC	chr14	AREL1	AREL1_HUMAN	TAC	Y	AREL1_Y49	0.00013863	0.24327
AGTACACATCCCGGTCTAC	chr16	EEF2K	EF2K_HUMAN	TAC	Y	EEF2K_Y181	0.00013925	0.24327
CATGGACAGTGGTGGGAAG	chr3	SEMA3F	SEM3F_HUMAN	TCC	S	SEMA3F_S711	0.00013952	0.24327
TCATTGTAGGTAGGGTAAAT	chr20	ZNFX1	ZNFX1_HUMAN	TAC	Y	ZNFX1_Y342	0.00013959	0.24327
ATGGAGGACAGGTCCCCCC	chr17	FASN	FAS_HUMAN	TCC	S	FASN_S1543	0.00014142	0.24327
CGTAGTGGATATGGTGCCTG	chr1	TMEM240	TM240_HUMAN	TAC	Y	TMEM240_Y60	0.0001418	0.24327
CCGAGACGGCAAAGGCCACC	chr1	CELSR2	CELR2_HUMAN	TCG	S	CELSR2_S2532	0.00014241	0.24327
AGTATAAGTCCTCCTTGCTC	chr11	CEP164	CE164_HUMAN	TAC	Y	CEP164_Y1090	0.00014282	0.24327
TGTACAGCAGGTTCCCGTTGC	chr15	CHRNA7	A0A1W2PN81_HUMAN	TAC	Y	CHRNA7_Y386	0.00014353	0.24327
TGTACAGCAGGTTCCCGTTGC	chr15	CHRFAM7A	CRFM7_HUMAN	TAC	Y	CHRFAM7A_Y296	0.00014353	0.24327
TGTACAGCAGGTTCCCGTTGC	chr15	CHRNA7	ACHA7_HUMAN	TAC	Y	CHRNA7_Y386	0.00014353	0.24327
AGGCCTGAGGGCGGGTCGCC	chr11	FUT4	FUT4_HUMAN	TCA	S	FUT4_S344	0.00014413	0.24327
CTCAGATGCCAGTCGCTGC	chr20	KIAA1755	K1755_HUMAN	TCT	S	KIAA1755_S1007	0.00014454	0.24327
CATACACTGGAGGAGGAGAGG	chr18	LOXHD1	LOXH1_HUMAN	TAT	Y	LOXHD1_Y45	0.000145	0.24327
GAGACTCCACTGTCGGCCGCC	chr12	CAMKK2	KKCC2_HUMAN	TCT	S	CAMKK2_S148	0.00014569	0.243327
GGGTGAGTTGCAGATGAGG	chr19	MED25	MED25_HUMAN	TCA	S	MED25_S148	0.00014653	0.24362
AACTGAGAATACCCTCATA	chr11	RNF26	RNF26_HUMAN	TCA	S	RNF26_S319	0.00014718	0.24362
GGGGCTGAGGGTGGGAGCTG	chr2	CAD	PYR1_HUMAN	TCA	S	CAD_S1823	0.00014805	0.243971
AGAGAGCCTGGGACAGGCC	chr7	CREB5	CREB5_HUMAN	TCT	S	CREB5_S160	0.00014997	0.246042
GATAGGAAATCAGGATGACGG	chr11	OR9I1	OR9I1_HUMAN	TAT	Y	OR9I1_Y218	0.00015087	0.246073
AGGAGACACCCCCAGGGGGAC	chr20	TMEM74B	TM74B_HUMAN	TCC	S	TMEM74B_S92	0.0001517	0.246073
CATAGTAGAGAAGCCAAAGC	chr17	OTOP3	OTOP3_HUMAN	TAT	Y	OTOP3_Y139	0.00015198	0.246073
GTGGACAGGCGGTAGCGGC	chr5	SNX18	SNX18_HUMAN	TCC	S	SNX18_S196	0.00015369	0.246415
CATATTTGCGGACACCTGGA	chr1	RCOR3	RCOR3_HUMAN	TAT	Y	RCOR3_Y305	0.00015417	0.246415
GGGTAGAATGATGGCTCTT	chr1	ZNF644	ZN644_HUMAN	TAC	Y	ZNF644_Y410	0.00015598	0.246415
GGTAGATCAGGCTAAAGTTT	chr19	ZNF211	ZN211_HUMAN	TAC	Y	ZNF211_Y386	0.00015933	0.246415
GTAGGAAGGGGAGGCCCCA	chr20	CNBD2	CNBD2_HUMAN	TCC	S	CNBD2_S301	0.00015974	0.246415
AGGGACCCCCAGTCCCCGG	chr10	NEUROG3	NGN3_HUMAN	TCC	S	NEUROG3_S171	0.00015979	0.246415
GTGGAGGGCATACCACCTG	chr8	GSR	GSHR_HUMAN	TCC	S	GSR_S205	0.00015979	0.246415
GGTGGGTACACCTGGGGCCT	chr12	STAT6	STAT6_HUMAN	TAC	Y	STAT6_Y693	0.00016007	0.246415
GGGACGGGGACGGCACCGCT	chr16	FBXL19	FXL19_HUMAN	TCC	S	FBXL19_S301	0.00016093	0.246415
TGCTGACGATGCAGCACCT	chr4	SEC24B	SC24B_HUMAN	TCA	S	SEC24B_S140	0.00016093	0.246415
GAGGACACGTTGGTGAGGA	chr19	MEGF8	MEGF8_HUMAN	TCC	S	MEGF8_S1273	0.00016126	0.246415
ACACTGGAAGTACCTACAAC	chr7	TRRAP	TRRAP_HUMAN	TCC	S	TRRAP_S2230	0.00016174	0.246415
GATAGAATCACAAAGCTCG	chr15	DIS3L	DI3L1_HUMAN	TCT	S	DIS3L_S205	0.00016182	0.246415
TGGAGACGTCGCTCGTGGAGA	chr19	MYO9B	MYO9B_HUMAN	TCC	S	MYO9B_S1361	0.00016215	0.246415
TGTAATTGCGGAAATATTTA	chr16	PLK1	PLK1_HUMAN	TAC	Y	PLK1_Y485	0.00016263	0.246415
GAGAGAAGCAGTTGGGCTCAC	chr19	KMT2B	KMT2B_HUMAN	TCT	S	KMT2B_S2661	0.00016383	0.246415
CTGACTCGCCCCCTCTTTGC	chr18	SETBP1	SETBP_HUMAN	TCA	S	SETBP1_S17	0.0001644	0.246415
GAGGACTGCCGTCCTCCAG	chr8	C8orf48	CH048_HUMAN	TCC	S	C8orf48_S46	0.00016497	0.246415
CAGTACTTTACCTACCCCC	chr17	ITGB4	ITB4_HUMAN	TAC	Y	ITGB4_Y1161	0.00016501	0.246415
GGTTTATATTCATCCGGAGG	chr7	WIPF3	WIPF3_HUMAN	TAT	Y	WIPF3_Y437	0.00016603	0.246415
ATGGAAGAGCTGGCGTTGC	chr2	FER1L5	FR1L5_HUMAN	TCC	S	FER1L5_S2018	0.00016714	0.246415
CCGTATGAGAAGAAGATCT	chr3	SLC6A1	SC6A1_HUMAN	TAC	Y	SLC6A1_Y296	0.00016779	0.246415
GCTGATGTCTCCACGGAGG	chr3	MUC20	MUC20_HUMAN	TCA	S	MUC20_S113	0.00016913	0.246415
TGGTGTGAGAACCTCACGAG	chr10	MTPAP	PAPD1_HUMAN	TCA	S	MTPAP_S316	0.00016913	0.246415
CCTCTGTAGTGGACCTGGGT	chr6	CAPN11	CAN11_HUMAN	TAC	Y	CAPN11_Y308	0.00016945	0.246415
GAGACTGAGGCTGAGGAAG	chr11	ARHGAP42	RHG42_HUMAN	TCT	S	ARHGAP42_S587	0.00017038	0.246415
TTACTTGACAGTTCTATAGA	chr3	GSK3B	GSK3B_HUMAN	TCA	S	GSK3B_S368	0.00017061	0.246415
TTGGATGTGCAGTAGTCGA	chr1	DHRS3	DHRS3_HUMAN	TCC	S	DHRS3_S191	0.0001708	0.246415
GGAGTAGATGATGGACTCC	chr10	CDH23	CAD23_HUMAN	TAC	Y	CDH23_Y711	0.00017297	0.246673
GAGGAGTCACACACCCGCC	chr1	PAPPA2	PAPP2_HUMAN	TCC	S	PAPPA2_S905	0.00017301	0.246673
AGGAGGTCTGGAAGGAGCAT	chr8	ZBTB10	ZBT10_HUMAN	TCC	S	ZBTB10_S253	0.00017343	0.246673
TAATACAGAGACCTAACTT	chr18	PTPRM	PTPRM_HUMAN	TAT	Y	PTPRM_Y1171	0.00017364	0.246673
GGAGACTCGTCGCTACGGG	chr7	ATXN7L1	AT7L1_HUMAN	TCT	S	ATXN7L1_S639	0.00017625	0.246879
TCATACCTGGGAGGGAGAG	chr12	KRT80	K2C80_HUMAN	TAT	Y	KRT80_Y171	0.00017711	0.246879
TCTGTGGAAGAGGCGACAGT	chr11	CKAP5	CKAP5_HUMAN	TCC	S	CKAP5_S1974	0.00017711	0.246879
GTGAAAAAACAAAATCGTG	chr1	STIL	STIL_HUMAN	TCA	S	STIL_S577	0.00017905	0.246879
GATGAGTCCGCAGCTCGAA	chr8	SLC20A2	S20A2_HUMAN	TCA	S	SLC20A2_S407	0.00017907	0.246879
TGTATTGCTGCTGGGGCTG	chr11	NAV2	NAV2_HUMAN	TAC	Y	NAV2_Y687	0.00017921	0.246879
CCGACATCACTTTGCCCAGAT	chrX	HCFC1	HCFC1_HUMAN	TCG	S	HCFC1_S685	0.00017996	0.246879
GGGGTAGTGCTGAGGGGTG	chr6	FYN	FYN_HUMAN	TAC	Y	FYN_Y39	0.00018014	0.246879
GTAGACTTGGATGTGTCTG	chr16	SYT17	SYT17_HUMAN	TCT	S	SYT17_S101	0.00018072	0.246879
TTGATCCCTGAGTCTGGCT	chr10	JMJD1C	JHD2C_HUMAN	TCA	S	JMJD1C_S101	0.00018189	0.246879
TAGATTCGAAACCATTCAA	chr7	NRCAM	NRCAM_HUMAN	TCT	S	NRCAM_S775	0.00018214	0.246879
GTTGGAATGCACCTGAGCC	chr2	ZNF385B	Z385B_HUMAN	TCC	S	ZNF385B_S53	0.00018291	0.246879
GGGGACAGGATGTCATACA	chr11	ATG2A	ATG2A_HUMAN	TCC	S	ATG2A_S1820	0.00018415	0.246879
AATAGATGTGTGTGAGGCA	chr1	F5	FA5_HUMAN	TAT	Y	F5_Y172	0.00018471	0.246879
GCGGTAGATGGCGAAGCCG	chr16	SPIRE2	SPIR2_HUMAN	TAC	Y	SPIRE2_Y106	0.00018471	0.246879
GGTGACACCTGTAAAGGTG	chr17	CCDC40	CCD40_HUMAN	TCA	S	CCDC40_S33	0.00018471	0.246879
CATATGGAGATGTAGTTACTG	chr4	TET2	TET2_HUMAN	TAT	Y	TET2_Y1989	0.00018524	0.246879
TCCTGAGGCCGGGAGGCTG	chr7	PRRT4	PRRT4_HUMAN	TCA	S	PRRT4_S849	0.00018577	0.246879
AGTAGCGCTGGCTGCGGGCC	chr3	IQSEC1	IQEC1_HUMAN	TAC	Y	IQSEC1_Y635	0.00018673	0.247269
CTGGAGTCCCACAACTTGT	chr1	CLK2	CLK2_HUMAN	TCC	S	CLK2_S493	0.00018753	0.247444
CTGAGTTCCTCTGGTCCCC	chr11	MAML2	MAML2_HUMAN	TCA	S	MAML2_S167	0.00018896	0.247976
AATATCCTTGATCACACTGAA	chr8	CSMD3	CSMD3_HUMAN	TAT	Y	CSMD3_Y2082	0.00018978	0.247976
TTCTTGTAAACTTCAGCCAC	chr1	UBR4	UBR4_HUMAN	TAC	Y	UBR4_Y4425	0.00019035	0.247976
TCTGAGAAGTACTGGAACA	chr19	SBNO2	SBNO2_HUMAN	TCA	S	SBNO2_S988	0.00019265	0.247976
GTGGTAGTTCCTTTCATCC	chr11	MYO7A	MYO7A_HUMAN	TAC	Y	MYO7A_Y252	0.00019317	0.247976
AGTAAAAGTGGTACTGTTGG	chr6	EYS	EYS_HUMAN	TAC	Y	EYS_Y1949	0.00019329	0.247976
GGTAGGGCTCGGTCAAGGTG	chr7	AEBP1	AEBP1_HUMAN	TAC	Y	AEBP1_Y830	0.00019441	0.247976
CCAGACAGGTCGCCGGTGC	chr5	LMAN2	LMAN2_HUMAN	TCT	S	LMAN2_S263	0.00019599	0.247976
GCTGATGTAGATGGCTGAT	chr9	UHRF2	UHRF2_HUMAN	TCA	S	UHRF2_S114	0.00019621	0.247976
GGTAGATGGGACTCCTTGG	chr11	ST5	ST5_HUMAN	TAC	Y	ST5_Y45	0.00019621	0.247976
CTCAGAAGACTGGGGGACC	chr22	ENTHD1	ENTD1_HUMAN	TCT	S	ENTHD1_S600	0.00019687	0.247976
GGTAGAGCGGCCGCCGCAAC	chr19	NCCRP1	FBX50_HUMAN	TAC	Y	NCCRP1_Y102	0.00019731	0.247976
CAGAAAAAAGTAAAGTCTG	chr10	DDX50	DDX50_HUMAN	TCT	S	DDX50_S326	0.00019876	0.247976
TCAGAATTCTCTCTCAGAC	chr2	TTN	TITIN_HUMAN	TCT	S	TTN_S27368	0.00019876	0.247976
TAGATGTCGGAGGCTCTTC	chr14	RALGAPA1	RGPA1_HUMAN	TCT	S	RALGAPA1_S1644	0.00019881	0.247976
CTGATTGCTCTCCAGGATG	chr9	DMRTA1	DMRTA_HUMAN	TCA	S	DMRTA1_S286	0.00019995	0.247976
GGTAAGAGCAGAGGATGAC	chr8	TM2D2	TM2D2_HUMAN	TAC	Y	TM2D2_Y75	0.00020028	0.247976
GGAGGAGAGAACCAGGGAC	chr2	CFAP221	PCDP1_HUMAN	TCC	S	CFAP221_S729	0.00020049	0.247976
TGGACAGCTTACTACGGATGG	chr22	TFIP11	TFP11_HUMAN	TCC	S	TFIP11_S575	0.00020064	0.247976
GAGATGTGTACATGAAGTCC	chr3	BCL6	BCL6_HUMAN	TCT	S	BCL6_S93	0.00020163	0.248371
GAGAGCATAGAAAACACAGC	chr11	TRIM77	TRI77_HUMAN	TCT	S	TRIM77_S116	0.00020352	0.248876
GGGAGACGCTGAGGCTGCTGA	chr16	WDR90	WDR90_HUMAN	TCC	S	WDR90_S628	0.00020445	0.248876
AGTAATAGTGCATGCGGCCC	chr1	EVA1B	EVA1B_HUMAN	TAC	Y	EVA1B_Y165	0.0002065	0.248876
AATTGAAGGAGCCAAAAAT	chr22	RFPL3	RFPL3_HUMAN	TCA	S	RFPL3_S257	0.00020727	0.248876
AATTGAAGGAGCCAAAAAT	chr22	RFPL3	RFPL3_HUMAN	TCA	S	RFPL3_S286	0.00020727	0.248876
AGGAGCTGTAGTGACAGCGCG	chr17	GRIN2C	NMDE3_HUMAN	TCC	S	GRIN2C_S1031	0.00020737	0.248876
GAGGATGCTAAGGAAGAGC	chrX	ADGRG4	AGRG4_HUMAN	TCC	S	ADGRG4_S2342	0.00020854	0.248876
GAGATCGCTGCAGCATCCCA	chr1	TTC34	TTC34_HUMAN	TCT	S	TTC34_S5	0.0002098	0.248876
GCGACGCGGTGCCGGTTCC	chr2	GDF7	GDF7_HUMAN	TCG	S	GDF7_S309	0.0002103	0.248876
GCAGACATCGAGGGAGGTG	chr10	PPRC1	PPRC1_HUMAN	TCT	S	PPRC1_S876	0.00021121	0.248876
ACGGACGAGGCCAGGAAGG	chr12	ELK3	ELK3_HUMAN	TCC	S	ELK3_S217	0.00021237	0.248876
GGGCGATTCCTTGGCGCCC	chr17	AATK	LMTK1_HUMAN	TCG	S	AATK_S1262	0.00021268	0.248876
ATGGGAGAGGAACTCCACG	chr17	DNAH9	DYH9_HUMAN	TCC	S	DNAH9_S3794	0.00021291	0.248876
TGGAGTTGGGCTGTGAGCT	chr22	MED15	MED15_HUMAN	TCC	S	MED15_S467	0.00021325	0.248876
GCGAGTAGGCCAGGATGAGG	chr17	OTOP3	OTOP3_HUMAN	TCG	S	OTOP3_S454	0.00021571	0.248876
CATGTACCAGTGCTGCCAC	chr2	ABHD1	ABHD1_HUMAN	TAC	Y	ABHD1_Y372	0.00021573	0.248876
ACATAGGGGTAGCTGGAGT	chr17	MYO15A	MYO15_HUMAN	TAT	Y	MYO15A_Y3477	0.00021726	0.248876
AAGTGGTACGTTGGCTCCAC	chr8	C8orf58	CH058_HUMAN	TAC	Y	C8orf58_Y284	0.00021855	0.248876
GTTAGAGTTCTGTTCCGTC	chr10	SVIL	SVIL_HUMAN	TCT	S	SVIL_S1433	0.00021891	0.248876
CTGGAACCAAGAGATATTT	chr1	CEP350	CE350_HUMAN	TCC	S	CEP350_S977	0.00021922	0.248876
CGGACTGGCAGGGCGACGGC	chr20	AVP	NEU2_HUMAN	TCC	S	AVP_S87	0.00021951	0.248876
CGGACTGGCAGGGCGACGGC	chr20	OXT	NEU1_HUMAN	TCC	S	OXT_S87	0.00021951	0.248876
TTGAATTTCTAGAGGCTACCC	chr14	TOX4	TOX4_HUMAN	TCA	S	TOX4_S614	0.00021951	0.248876
GAGCGAGAACTGCAGAGCC	chr16	SPNS1	SPNS1_HUMAN	TCG	S	SPNS1_S463	0.00021966	0.248876
CAGACTTTGTGGCTCGAAGC	chr20	GCNT7	GCNT7_HUMAN	TCT	S	GCNT7_S9	0.00022007	0.248876
GAAGGAGTATTCAATAAGT	chr2	DPP4	DPP4_HUMAN	TCC	S	DPP4_S239	0.00022113	0.248876
TGTACAGATATCTGGCAAGA	chr8	DOCK5	DOCK5_HUMAN	TAC	Y	DOCK5_Y1245	0.00022137	0.248876
GCGTAGAGCGGCAAGACAG	chr19	S1PR5	S1PR5_HUMAN	TAC	Y	S1PR5_Y189	0.00022247	0.248876
CTGAGAGCAGTGCCAGAGC	chr3	PSMD2	PSMD2_HUMAN	TCA	S	PSMD2_S308	0.00022297	0.248876
CTGAGAGCAGTGCCAGAGC	chr3	PSMD2	PSMD2_HUMAN	TCA	S	PSMD2_S467	0.00022297	0.248876
CGCGATCCTGGGGAGGCAC	chr2	PRSS56	PRS56_HUMAN	TCG	S	PRSS56_S452	0.00022336	0.248876
AAGATGGATGCCCTGTAGT	chr11	DPF2	REQU_HUMAN	TCT	S	DPF2_S305	0.00022408	0.248876
AGTAGCCCGTGAGGAATTTCC	chr15	TBC1D21	TBC21_HUMAN	TAC	Y	TBC1D21_Y73	0.00022419	0.248876
TGACAGTAAATCTAGGGTTG	chr16	KAT8	KAT8_HUMAN	TAC	Y	KAT8_Y259	0.000227	0.251243
GTAATATTTGTCAGGTGGT	chr18	ADNP2	ADNP2_HUMAN	TAT	Y	ADNP2_Y215	0.00022952	0.252106
GGACGAGGCGCCCTGGGCA	chr15	CELF6	CELF6_HUMAN	TCG	S	CELF6_S204	0.00022957	0.252106
TGGAGGGTCCTAGAGGGATG	chr19	VSIG10L	VS10L_HUMAN	TCC	S	VSIG10L_S672	0.00022982	0.252106
GTGAGAGTGGAGGAGGAAG	chr12	KMT2D	KMT2D_HUMAN	TCA	S	KMT2D_S940	0.00023189	0.252225
GGTGAATAGGTGGGACTGGT	chr17	POLR2A	RPB1_HUMAN	TAT	Y	POLR2A_Y1881	0.00023253	0.252225
TATGGAAGGTCTCAAGTCC	chr17	KCNH4	KCNH4_HUMAN	TCC	S	KCNH4_S977	0.00023264	0.252225
GCGAGTCTTTCAGGCCCAGCT	chr11	DBX1	DBX1_HUMAN	TCG	S	DBX1_S223	0.00023346	0.252225
TTGGGGGAGAATTCCTCATC	chr5	TENM2	TEN2_HUMAN	TCC	S	TENM2_S219	0.00023438	0.252225
AATAGAATTCATTTGGTGAAC	chr19	MUC16	MUC16_HUMAN	TAT	Y	MUC16_Y6316	0.00023502	0.252225
AGCTGATGTTCCAAAAATC	chr1	EXTL1	EXTL1_HUMAN	TCA	S	EXTL1_S377	0.00023537	0.252225
GTGAAACGCCTGCCGTCCC	chr19	SSC5D	SRCRL_HUMAN	TCA	S	SSC5D_S446	0.00023537	0.252225
ATGTACACGGCGGCCTCCG	chr4	GAK	GAK_HUMAN	TAC	Y	GAK_Y537	0.00023768	0.252512
ATGAGGTCAGCTGCCGCACC	chr19	PIAS4	PIAS4_HUMAN	TCA	S	PIAS4_S281	0.00023898	0.252512
CTCTGAGTGGGTGGAGAGC	chr17	ATP6V0A1	VPP1_HUMAN	TCA	S	ATP6V0A1_S706	0.00024144	0.252512
CTCTGAGTGGGTGGAGAGC	chr17	ATP6V0A1	VPP1_HUMAN	TCA	S	ATP6V0A1_S699	0.00024144	0.252512
AGGGTACTGGGGAGGGGAA	chr16	POLR3E	RPC5_HUMAN	TAC	Y	POLR3E_Y30	0.00024185	0.252512
TAACTTGAAGGATGGGAATA	chr5	NIPBL	NIPBL_HUMAN	TCA	S	NIPBL_S193	0.00024199	0.252512
GTGCGAGTTGCGGCAGAAG	chr19	ZNF324	Z324A_HUMAN	TCG	S	ZNF324_S382	0.00024602	0.252512
GTGCGAGTTGCGGCAGAAG	chr19	ZNF324B	Z324B_HUMAN	TCG	S	ZNF324B_S382	0.00024602	0.252512
AGGAGAGACTGTGGGTGGGA	chr16	PLK1	PLK1_HUMAN	TCT	S	PLK1_S137	0.00024674	0.252512
CATAGAGACGAGATCGCAT	chr2	TCF23	TCF23_HUMAN	TAT	Y	TCF23_Y164	0.00024674	0.252512
CTGAGAGACGCAGGTGCTTC	chr19	NLRP7	NALP7_HUMAN	TCA	S	NLRP7_S797	0.00024674	0.252512
CTGGAGACGCCGCCGTACG	chr19	TCF3	TFE2_HUMAN	TCC	S	TCF3_S305	0.00024674	0.252512
GGGAAGGGAGTGGGGAGGAG	chr1	TMEM201	TM201_HUMAN	TCC	S	TMEM201_S505	0.00024674	0.252512
GGGAGCCGCTGAAGATGACG	chr1	DDOST	OST48_HUMAN	TCC	S	DDOST_S260	0.00024674	0.252512
GGTATGCCTGAAAAAGGAGA	chr9	SMU1	SMU1_HUMAN	TAC	Y	SMU1_Y132	0.00024674	0.252512
GTGGAGACGGCAGAGGACG	chr7	ATXN7L1	AT7L1_HUMAN	TCC	S	ATXN7L1_S236	0.00024674	0.252512
TGCAACGATGCAGCCAGGCG	chr16	ADAD2	ADAD2_HUMAN	TCG	S	ADAD2_S22	0.00024875	0.252512
TAGATTTGAAAACCTGAAGT	chr15	KIF23	KIF23_HUMAN	TCT	S	KIF23_S155	0.00024941	0.252512
TAGATTTGAAAACCTGAAGT	chr15	KIF23	H7BYN4_HUMAN	TCT	S	KIF23_S155	0.00024941	0.252512
AGTAATTATTAGGGCTGAGC	chr5	PCDHGA11	PCDGB_HUMAN	TAC	Y	PCDHGA11_Y178	0.00024981	0.252512
AGAGACACATCAGAGCCCT	chr6	HLA-B	HLAB_HUMAN	TCT	S	HLA-B_S359	0.00024994	0.252512
TCAGAGTATGCAGGGCTGT	chr15	ZNF609	ZN609_HUMAN	TCT	S	ZNF609_S846	0.00025524	0.253913
TGGAGAAGGCGCTGGCGTAGT	chr1	DDOST	OST48_HUMAN	TCC	S	DDOST_S434	0.00025814	0.253913
CGATATGCCTGTTGGTAGT	chr8	BRF2	BRF2_HUMAN	TAT	Y	BRF2_Y101	0.00025848	0.253913
GGCGTAGCTGAGGCGCTCG	chr2	TWIST2	TWST2_HUMAN	TAC	Y	TWIST2_Y143	0.00026059	0.253913
GAGAGCCCCGAGCAGAGCCTG	chr5	DPYSL3	DPYL3_HUMAN	TCT	S	DPYSL3_S522	0.00026084	0.253913
TGGAAAGTAGTTTCCTAAA	chr17	KPNA2	IMA1_HUMAN	TCC	S	KPNA2_S105	0.00026122	0.253913
GTGTGTGACTTGATCTGGTG	chr17	RTN4RL1	R4RL1_HUMAN	TCA	S	RTN4RL1_S315	0.00026166	0.253913
GAGAGAGGCCATTGGGTAGC	chr8	SNAI2	SNAI2_HUMAN	TCT	S	SNAI2_S74	0.00026248	0.253913
CGTACTGGATCATGGGTGG	chr22	CYB5R3	NB5R3_HUMAN	TAC	Y	CYB5R3_Y282	0.00026286	0.253913
AAAGACCAGAGCTCTTTGA	chr5	CHD1	CHD1_HUMAN	TCT	S	CHD1_S655	0.00026366	0.253913
AGAGGATGACCACTTGTGC	chr12	GPR162	GP162_HUMAN	TCC	S	GPR162_S435	0.00026452	0.253913
GCTGTAGCACTGCAGGGCT	chr19	LYPD5	LYPD5_HUMAN	TAC	Y	LYPD5_Y29	0.00026452	0.253913
TTAGATACATTGGGCATCC	chr22	EP300	EP300_HUMAN	TCT	S	EP300_S1577	0.00026473	0.253913
CCGAGCTCACGATGTCCTCC	chr12	EID3	EID3_HUMAN	TCG	S	EID3_S61	0.0002655	0.253913
CCGGAACCACAGGGGTATT	chr19	IRF2BP1	I2BP1_HUMAN	TCC	S	IRF2BP1_S282	0.00026589	0.253913
AGGACACCTCAGATTGGCA	chr1	KPRP	KPRP_HUMAN	TCC	S	KPRP_S118	0.00026613	0.253913
TATACATCCTCCGAGGGTCA	chr5	CNOT6	CNOT6_HUMAN	TAT	Y	CNOT6_Y15	0.00026648	0.253913
CGTAGAACTCCGCCTCCTTG	chr14	ZFYVE21	ZFY21_HUMAN	TAC	Y	ZFYVE21_Y110	0.00026652	0.253913
GCCGAGGCCGCCTTGGCCA	chr14	CEP170B	C170B_HUMAN	TCG	S	CEP170B_S371	0.00026697	0.253913
CGTAGGCCATGACGAGGCG	chr22	CBX7	CBX7_HUMAN	TAC	Y	CBX7_Y57	0.00026761	0.253913
GCCCTGGAGTGTTTCGTGGT	chr19	SSC5D	SRCRL_HUMAN	TCC	S	SSC5D_S652	0.00026892	0.253913
GAGGACCCACCACGTCCTG	chr17	RPL23	RL23_HUMAN	TCC	S	RPL23_S9	0.0002693	0.253913
GGAACTGATGTTGTCAATAT	chr5	GHR	GHR_HUMAN	TCA	S	GHR_S214	0.00027021	0.253913
TGGATCTGGGTGTAAACCA	chr7	LRRN3	LRRN3_HUMAN	TCC	S	LRRN3_S45	0.00027021	0.253913
GTGAATCACCCTTAGCTTCT	chr10	TFAM	TFAM_HUMAN	TCA	S	TFAM_S177	0.00027072	0.253913
AGTAGAATCATTTCCCAAC	chr1	VANGL1	VANG1_HUMAN	TCT	S	VANGL1_S61	0.00027212	0.253913
TCTGGTGAGGTAAAAACTGA	chr13	SACS	SACS_HUMAN	TCA	S	SACS_S933	0.00027244	0.253913
TCTGGTGAGGTAAAAACTGA	chr13	SACS	SACS_HUMAN	TCA	S	SACS_S1080	0.00027244	0.253913
GGGAGCAGGATATGCCATCCC	chr7	SEMA3E	SEM3E_HUMAN	TCC	S	SEMA3E_S545	0.00027256	0.253913
GCCGAGGAGGGGACCGGTG	chr19	ERF	ERF_HUMAN	TCG	S	ERF_S363	0.00027307	0.253913
GGGGGAGCGACAGGCTTCT	chr7	HOXA1	HXA1_HUMAN	TCC	S	HOXA1_S193	0.00027307	0.253913
AATGGATAAAATCCATCCC	chr4	CLDN24	CLD24_HUMAN	TCC	S	CLDN24_S24	0.0002735	0.253913
ACGTAGACCATGGTGCCCA	chr17	DNAH17	DYH17_HUMAN	TAC	Y	DNAH17_Y1869	0.00027418	0.253913
AGGTATGGGAAGCGGTCCA	chr2	ALPI	PPBI_HUMAN	TAC	Y	ALPI_Y95	0.00027494	0.253913
TGTAGAGACTGCTGGGCAC	chr11	OR52I2	O52I2_HUMAN	TAC	Y	OR52I2_Y228	0.00027598	0.253913
TGTAGAGACTGCTGGGCAC	chr11	OR52I1	O52I1_HUMAN	TAC	Y	OR52I1_Y202	0.00027598	0.253913
CTCGGACACCTGAGACTGC	chr16	GSE1	GSE1_HUMAN	TCC	S	GSE1_S516	0.00027674	0.253982
CTGAGCTAACTAAAGGCAT	chr8	ELP3	ELP3_HUMAN	TCA	S	ELP3_S376	0.00027917	0.254861
TCCATAAAGGTGTATAGGC	chr5	RICTOR	RICTR_HUMAN	TAT	Y	RICTOR_Y883	0.00027917	0.254861
CTATAGCTGCTCTTATAGG	chr9	PCSK5	PCSK5_HUMAN	TAT	Y	PCSK5_Y1796	0.00027976	0.254861
GCCATAGAGCTCTCGAAAG	chr3	TAMM41	TAM41_HUMAN	TAT	Y	TAMM41_Y216	0.00028166	0.255314
CATAGCGGTCAATGCTGGCAG	chr11	DNHD1	DNHD1_HUMAN	TAT	Y	DNHD1_Y3044	0.00028204	0.255314
TGGACAGGAGGGTGTGGCACG	chr9	PLIN2	PLIN2_HUMAN	TCC	S	PLIN2_S330	0.00028245	0.255314
AGGACAAAGCCAGCAATGG	chr1	OR13G1	O13G1_HUMAN	TCC	S	OR13G1_S185	0.0002834	0.255314
ATGCCAGATAAATGTAAAAT	chr7	AGK	AGK_HUMAN	TCT	S	AGK_S91	0.00028558	0.255314
TGGATGGGAGTGGAGGAGG	chr1	ENAH	ENAH_HUMAN	TCC	S	ENAH_S344	0.00028622	0.255314
GAAATAGAAGCGGTAGGGG	chr1	SLC6A17	S6A17_HUMAN	TAT	Y	SLC6A17_Y568	0.00028788	0.255314
GCTGAAGAGCCACCCTGGAG	chr12	OAS3	OAS3_HUMAN	TCT	S	OAS3_S804	0.00028881	0.255314
CTGAGTCACCCCAACCTGGG	chr20	ABHD12	ABD12_HUMAN	TCA	S	ABHD12_S211	0.00028904	0.255314
GGAGAGGAGCTGGTGCTGA	chr8	DLC1	RHG07_HUMAN	TCT	S	DLC1_S378	0.00028942	0.255314
CCCACAGAAAGCAGCTCCCA	chr2	EGR4	EGR4_HUMAN	TCT	S	EGR4_S315	0.00028961	0.255314
GGAGGACTGAACATCAAAG	chr13	TPP2	TPP2_HUMAN	TCC	S	TPP2_S777	0.00028991	0.255314
TACGCATAAAACTCCTTAGT	chr8	SDC2	SDC2_HUMAN	TAT	Y	SDC2_Y200	0.00029	0.255314
CAGAGCAGTAATCAGAGCAG	chr1	HHIPL2	HIPL2_HUMAN	TCT	S	HHIPL2_S138	0.00029164	0.255314
TACTGAGGCTGCCTCGTCC	chr5	JADE2	JADE2_HUMAN	TCA	S	JADE2_S686	0.00029186	0.255314
GCCAGCGATGAGAGGGCCCG	chr19	TMEM143	TM143_HUMAN	TCG	S	TMEM143_S46	0.00029332	0.255314
GGTAGATAAATGATGAAATG	chr10	ITIH2	ITIH2_HUMAN	TAT	Y	ITIH2_Y708	0.00029332	0.255314
TGATGATGGAGCCAACACA	chr16	SRCAP	SRCAP_HUMAN	TCA	S	SRCAP_S1658	0.00029346	0.255314
CTGACATAATTGTGGACGGA	chr7	RELN	RELN_HUMAN	TCA	S	RELN_S1071	0.00029468	0.255314
AATAACATGTTCCTCTAAG	chr10	ATRNL1	ATRN1_HUMAN	TAT	Y	ATRNL1_Y1107	0.00029545	0.255314
CAGATATTAGCAGGAAAATGC	chrX	TLR8	TLR8_HUMAN	TCT	S	TLR8_S19	0.00029648	0.255314
GCTTCTGAGTAATTATAATG	chr4	NDST3	NDST3_HUMAN	TCA	S	NDST3_S796	0.00029707	0.255314
CATACTTTGGAGGGATGGCAC	chr20	NINL	NINL_HUMAN	TAT	Y	NINL_Y102	0.0002975	0.255314
AGGGAGATGGTGGAGCTGG	chr2	ADGRF3	AGRF3_HUMAN	TCC	S	ADGRF3_S1046	0.00029782	0.255314
CAGAGAGCATGGGGGGTGG	chr12	TNS2	TNS2_HUMAN	TCT	S	TNS2_S508	0.0002981	0.255314
AGGAGGAGACCTGAAGGAG	chr17	MLLT6	AF17_HUMAN	TCC	S	MLLT6_S276	0.0002983	0.255314
AGGGGAAGAGGGATCTGTG	chr1	PRDM2	PRDM2_HUMAN	TCC	S	PRDM2_S972	0.00029966	0.255314
GACGTACTGAATGAGAGTC	chr21	MCM3AP	GANP_HUMAN	TAC	Y	MCM3AP_Y1575	0.00030032	0.255314
AATGAATTGGGCTCTTTCT	chr3	DCP1A	DCP1A_HUMAN	TCA	S	DCP1A_S256	0.00030112	0.255314
TGGAAAACATCATCATTGC	chr12	TPH2	TPH2_HUMAN	TCC	S	TPH2_S9	0.00030168	0.255314
GGGACCCCTCCGGGTCCAGG	chr9	DBH	DOPO_HUMAN	TCC	S	DBH_S58	0.00030208	0.255314
AATATGGGTTGACTTTCAT	chr8	ARHGEF10	ARHGA_HUMAN	TAT	Y	ARHGEF10_Y116	0.00030284	0.255314
CTCTGAAGTCAGATGACCG	chr10	DNMBP	DNMBP_HUMAN	TCA	S	DNMBP_S366	0.00030314	0.255314
CGGCGACAGGGGCAGGTGC	chr20	CHRNA4	ACHA4_HUMAN	TCG	S	CHRNA4_S561	0.00030482	0.255314
TGTAACTACTTCCATCTGA	chr1	TM2D1	TM2D1_HUMAN	TAC	Y	TM2D1_Y181	0.00030596	0.255314
GGAGGGTATGGTGAAGATGG	chrX	KDM6A	KDM6A_HUMAN	TAC	Y	KDM6A_Y928	0.00030696	0.255314
GGGATGTGAGGGGCAGGTGC	chr5	PCDHB13	PCDBD_HUMAN	TCC	S	PCDHB13_S502	0.00030696	0.255314
GAGATGGCCCAGGAGGACCC	chr19	MAMSTR	MASTR_HUMAN	TCT	S	MAMSTR_S129	0.00030778	0.255314
GAAGTAGAGATCCGGAGCA	chr15	VPS18	VPS18_HUMAN	TAC	Y	VPS18_Y189	0.00030864	0.255314
CTCGTACACCTCCCCGTAC	chr9	ABL1	ABL1_HUMAN	TAC	Y	ABL1_Y257	0.00030877	0.255314
GTCAGAGAAGGCTTGGGTGC	chr9	TBC1D2	TBD2A_HUMAN	TCT	S	TBC1D2_S275	0.00030961	0.255314
TGATACTGCCGGGTGTCGG	chr12	NCOR2	NCOR2_HUMAN	TAT	Y	NCOR2_Y266	0.00031159	0.255314
CGGAGCTGGATGTGGTTGGA	chr17	ETV4	ETV4_HUMAN	TCC	S	ETV4_S183	0.00031208	0.255314
GCGACTCGGTCCAGTGCACG	chr19	ARRDC2	ARRD2_HUMAN	TCG	S	ARRDC2_S62	0.00031254	0.255314
AGAAAGTAGTTCCGGAGAGG	chr2	USP39	SNUT2_HUMAN	TAC	Y	USP39_Y252	0.00031441	0.255314
GAGTAGAGGGGCAGAAGGC	chr19	S1PR4	S1PR4_HUMAN	TAC	Y	S1PR4_Y200	0.00031514	0.255314
GGGTGAGGGGAAGCCGGTC	chr19	NCAN	NCAN_HUMAN	TCA	S	NCAN_S346	0.00031618	0.255314
GGGAAACGGACTCTTCTAACA	chr15	TLN2	TLN2_HUMAN	TCC	S	TLN2_S428	0.00031723	0.255314
GTGAATTTGGTGGTGTGGA	chr2	TRAK2	TRAK2_HUMAN	TCA	S	TRAK2_S780	0.00032005	0.255314
TGGACAGCTCATAGGCCTGA	chr6	SRF	SRF_HUMAN	TCC	S	SRF_S176	0.00032005	0.255314
GGCTGACTTCCGGGATGTG	chr1	ACOT11	ACO11_HUMAN	TCA	S	ACOT11_S25	0.00032056	0.255314
CTGACTCCACCAGGAACGTG	chr20	HSPA12B	HS12B_HUMAN	TCA	S	HSPA12B_S301	0.00032169	0.255314
AGTAAACCACAGCAATTTCC	chr20	GSS	GSHB_HUMAN	TAC	Y	GSS_Y265	0.0003222	0.255314
TTTAATGAGTAAGTTGAGAT	chr6	OR5V1	OR5V1_HUMAN	TCA	S	OR5V1_S267	0.00032287	0.255314
AAAGGAAATTTCAGTCTTC	chr1	ATP1B1	AT1B1_HUMAN	TCC	S	ATP1B1_S89	0.00032326	0.255314
CCGAGCCCGGAGGCGGAGGT	chrX	ARX	ARX_HUMAN	TCG	S	ARX_S450	0.00032332	0.255314
CGTAGACCACGCGGGCCAG	chr19	SBNO2	SBNO2_HUMAN	TAC	Y	SBNO2_Y418	0.00032547	0.255314
CTTATAGGCATCATTCACC	chr22	HSCB	HSC20_HUMAN	TAT	Y	HSCB_Y128	0.00032569	0.255314
ATTGGATGTGATGCGGAAG	chr22	OSBP2	OSBP2_HUMAN	TCC	S	OSBP2_S364	0.0003268	0.255314
TGTAGAAAGGCTGGCTGTAA	chr14	TRAF3	TRAF3_HUMAN	TAC	Y	TRAF3_Y446	0.0003268	0.255314
TATAGTTCTCAAAGACAGT	chr1	RHOC	RHOC_HUMAN	TAT	Y	RHOC_Y42	0.00032682	0.255314
AAGTACGACATGTTCGCCA	chr2	SLC19A3	S19A3_HUMAN	TAC	Y	SLC19A3_Y169	0.00032755	0.255314
CGTAGCGGTCCAGGGGCACG	chr9	CAMSAP1	CAMP1_HUMAN	TAC	Y	CAMSAP1_Y32	0.0003279	0.255314
CAGCGAGACGGCCACCCAG	chr15	DLL4	DLL4_HUMAN	TCG	S	DLL4_S533	0.00032851	0.255314
CCCGGAGGGCATGGTGTTG	chr3	NCKIPSD	SPN90_HUMAN	TCC	S	NCKIPSD_S207	0.00032896	0.255314
CGGGAGGGCATGCCCAAGG	chr1	MMEL1	MMEL1_HUMAN	TCC	S	MMEL1_S260	0.00032896	0.255314
TGGGATGTGAGGAGGTAGG	chr17	BCL6B	BCL6B_HUMAN	TCC	S	BCL6B_S279	0.00032896	0.255314
GTGACCTATGTGACAGTGCC	chr6	RAB44	RAB44_HUMAN	TCA	S	RAB44_S993	0.00032998	0.255314
TGCGAGGAGGTGCTGGAGGG	chr3	ERICH6	ERIP6_HUMAN	TCC	S	ERICH6_S131	0.00032998	0.255314
GATAAGGAGGGGGAGGCTCGC	chr16	CDIP1	CDIP1_HUMAN	TAT	Y	CDIP1_Y9	0.0003301	0.255314
TTGAGGGAGCTCCAGGATAC	chrX	EFNB1	EFNB1_HUMAN	TCC	S	EFNB1_S39	0.00033047	0.255314
GGTACCGTGAATTCTGGGC	chr19	GRIK5	GRIK5_HUMAN	TAC	Y	GRIK5_Y683	0.00033103	0.255314
TTTGGATATTGATTAAATAC	chr8	TBC1D31	TBC31_HUMAN	TAT	Y	TBC1D31_Y680	0.00033103	0.255314
CTTGGAAGACATGGTCACA	chr4	SPATA5	AFG2H_HUMAN	TCC	S	SPATA5_S3	0.00033133	0.255314
AATAGGCCACGGTCTTGGCCA	chr5	HDAC3	HDAC3_HUMAN	TAT	Y	HDAC3_Y7	0.00033323	0.255314
TGGAGAGCTCACTGCTAATCT	chr18	PHLPP1	PHLP1_HUMAN	TCC	S	PHLPP1_S1482	0.00033337	0.255314
GAGGATGGAGAGGAAGGCA	chr3	TRPC1	TRPC1_HUMAN	TCC	S	TRPC1_S24	0.00033415	0.255314
CGTATCGAGCAAACCACTCC	chr16	KIAA0513	K0513_HUMAN	TAC	Y	KIAA0513_Y139	0.00033593	0.255314
TGGACACTGGTGGAGGCGG	chr1	BCL9	BCL9_HUMAN	TCC	S	BCL9_S337	0.000336	0.255314
GGGACCCCACCTCCTCAGAC	chr19	GPR32	GPR32_HUMAN	TCC	S	GPR32_S41	0.00033695	0.255314
TGTAGTAACGTGCAAAATGA	chr3	TATDN2	TATD2_HUMAN	TAC	Y	TATDN2_Y571	0.00033697	0.255314
GATATAGACTCGAGTAACT	chr2	MBOAT2	MBOA2_HUMAN	TAT	Y	MBOAT2_Y119	0.00033741	0.255314
GGGACACGCTGACCCCGCT	chr8	KBTBD11	KBTBB_HUMAN	TCC	S	KBTBD11_S525	0.00033741	0.255314
AGGAGTCCGGGAGGCTGGCA	chr1	IRF2BP2	I2BP2_HUMAN	TCC	S	IRF2BP2_S496	0.00033971	0.255784
TCGAGCGGGAGATCACAAAT	chr17	GAA	LYAG_HUMAN	TCG	S	GAA_S601	0.00033979	0.255784
AGGAGAGAAAGAAGAAGTGC	chr1	ADGRB2	AGRB2_HUMAN	TCC	S	ADGRB2_S1009	0.0003402	0.255784
AGCGAGTCCCTCGGCACGG	chr1	AHDC1	AHDC1_HUMAN	TCG	S	AHDC1_S1555	0.00034079	0.255784
GGGAGTTGAGCGCATCCACCT	chr6	RNASET2	RNT2_HUMAN	TCC	S	RNASET2_S130	0.00034261	0.25663
AAGTAATAGCTGATCTTAAA	chr5	F2R	PAR1_HUMAN	TAT	Y	F2R_Y161	0.0003446	0.257082
GGATCAGAAGCAAAAATTGC	chr9	MPDZ	MPDZ_HUMAN	TCT	S	MPDZ_S1615	0.0003446	0.257082
TTCTGAATGCTGGGTTTCT	chr2	MAP3K19	M3K19_HUMAN	TCA	S	MAP3K19_S400	0.00034543	0.257138
ACCTCGGAGTCAGGCTGATG	chr11	TRIM66	TRI66_HUMAN	TCC	S	TRIM66_S1127	0.00034702	0.257138
GTGACTGAGGGTGGGCAGGA	chr19	SMG9	SMG9_HUMAN	TCA	S	SMG9_S304	0.00034745	0.257138
TGTGTAGACGATGAATGCC	chr3	SLC6A20	S6A20_HUMAN	TAC	Y	SLC6A20_Y378	0.00034745	0.257138
GGAATAGGAATCGCTGAAC	chr4	SPATA18	MIEAP_HUMAN	TAT	Y	SPATA18_Y310	0.00034825	0.257138
GGGAAGTAGGTCTTGGTGGT	chr16	HBA2	HBA_HUMAN	TAC	Y	HBA2_Y43	0.00034953	0.257138
TCGTAGATCACGACGTGGG	chr22	MPST	THTM_HUMAN	TAC	Y	MPST_Y100	0.00034953	0.257138
AGGGGAGGGCCGCTTCTCT	chr5	FOXI1	FOXI1_HUMAN	TCC	S	FOXI1_S269	0.00035107	0.257719
CAGGGAGTCCACCCCGGTG	chr19	MUC16	MUC16_HUMAN	TCC	S	MUC16_S14391	0.00035171	0.257719
CCAGATTTGAACAGAAGAA	chr12	DYNLL1	DYL1_HUMAN	TCT	S	DYNLL1_S88	0.00035377	0.257878
TCAGAACGTTGCACACTAA	chr2	IDH1	IDHC_HUMAN	TCT	S	IDH1_S389	0.00035415	0.257878
TGGATAAGGTCAGGATGGGG	chr7	LEP	LEP_HUMAN	TCC	S	LEP_S73	0.00035512	0.257878
GTGATTGAAGAAGTGAAGCC	chr7	MUC3A	MUC3A_HUMAN	TCA	S	MUC3A_S2429	0.00035671	0.257878
GTGATTGAAGAAGTGAAGCC	chr7	MUC3A	MUC3A_HUMAN	TCA	S	MUC3A_S2242	0.00035671	0.257878
GACGGAGCCCTTGGTCAGC	chr11	MUC5AC	MUC5A_HUMAN	TCC	S	MUC5AC_S151	0.00035717	0.257878
GTATGATGGGATCTGGTCG	chr16	TSC2	TSC2_HUMAN	TCA	S	TSC2_S1539	0.00035717	0.257878
GGGATGTCTCGGGGTGCCG	chr7	KRBA1	KRBA1_HUMAN	TCC	S	KRBA1_S229	0.00035749	0.257878
AGCGAGTAGAGCTCCACGG	chr10	PRKCQ	KPCT_HUMAN	TCG	S	PRKCQ_S91	0.00035829	0.257934
CAGAGACGGCCTTGTCCAT	chr11	OR4D5	OR4D5_HUMAN	TCT	S	OR4D5_S272	0.00036094	0.257934
TGGAGCGCCCGTCCCGCTT	chr22	SOX10	SOX10_HUMAN	TCC	S	SOX10_S262	0.00036094	0.257934
CAGAATGCCCCTCAAAGACC	chr5	FAT2	FAT2_HUMAN	TCT	S	FAT2_S3690	0.00036237	0.257934
AGCGCTGAGTCGAGGTTGAC	chr11	FAM89B	LRA25_HUMAN	TCA	S	FAM89B_S88	0.00036257	0.257934
AGGGTAGAGGCAGGTGACA	chr20	COL20A1	COKA1_HUMAN	TAC	Y	COL20A1_Y630	0.00036257	0.257934
AGGTAGGTGGCTCCTACAG	chr18	PTPRM	PTPRM_HUMAN	TAC	Y	PTPRM_Y297	0.00036314	0.257934
CTCGGAACTGTGGCGGCGG	chr13	IRS2	IRS2_HUMAN	TCC	S	IRS2_S1149	0.00036314	0.257934
CAGACAGCAGGTAGGGAGA	chr6	BEND3	BEND3_HUMAN	TCT	S	BEND3_S722	0.00036405	0.257934
GGTAGATGATGACGCGGTTCA	chr8	PUF60	PUF60_HUMAN	TAC	Y	PUF60_Y499	0.00036517	0.257934
CTGTATATAATGGGATTAA	chr1	OR14A16	O14AG_HUMAN	TAC	Y	OR14A16_Y287	0.00036522	0.257934
TGTACACATCCATGCACTTG	chr6	CSNK2B	CSK2B_HUMAN	TAC	Y	CSNK2B_Y144	0.00036798	0.259257
GATGTAGGCTCCGGCGGGT	chr22	THAP7	THAP7_HUMAN	TAC	Y	THAP7_Y225	0.00036929	0.259257
GGGACGTGAAGTCCCGCTCC	chr12	CKAP4	CKAP4_HUMAN	TCC	S	CKAP4_S232	0.00036929	0.259257
TATAAGTCCCCGTGTAGCG	chr4	UCP1	UCP1_HUMAN	TAT	Y	UCP1_Y158	0.00036989	0.259257
GGGAGGCCAAAGGACAAGA	chr8	PSD3	PSD3_HUMAN	TCC	S	PSD3_S252	0.0003708	0.259334
GGTGCAGACTTGGTAGTGGT	chr1	PRG4	PRG4_HUMAN	TCT	S	PRG4_S544	0.0003714	0.259334
GGAGGAGAGGGGAAGCTTG	chr10	ARID5B	ARI5B_HUMAN	TCC	S	ARID5B_S1074	0.00037321	0.259419
GTGATATGGCAGAAAACAGC	chr1	GDAP2	GDAP2_HUMAN	TCA	S	GDAP2_S466	0.00037321	0.259419
ATGAGTGGCAACCACCAGAAG	chr15	GOLGA8B	GOG8B_HUMAN	TCA	S	GOLGA8B_S53	0.00037362	0.259419
CCGAGCGGTAGGTGCTGCTC	chrX	XK	XK_HUMAN	TCG	S	XK_S30	0.00037556	0.260279
CACGGAGCCGTTGTAGACC	chr20	CDH4	CADH4_HUMAN	TCC	S	CDH4_S285	0.00037644	0.260402
AATATGAGGGCCCAGAGCCTG	chr1	RORC	RORG_HUMAN	TAT	Y	RORC_Y186	0.00037926	0.261864
GAGATGCATTGAGGCATTC	chr6	TFAP2B	AP2B_HUMAN	TCT	S	TFAP2B_S266	0.00038002	0.261901
TGGATTCGTCAAAGTTATC	chr8	TACC1	TACC1_HUMAN	TCC	S	TACC1_S425	0.00038178	0.262345
TGCGGTGAGGGCGGCCGCTG	chr1	RERE	RERE_HUMAN	TCA	S	RERE_S813	0.00038208	0.262345
CTGACCAGGCTGTGCTGAG	chr9	DENND1A	DEN1A_HUMAN	TCA	S	DENND1A_S794	0.0003834	0.262747
CAGAGAGGCCGTCCCCATTC	chr3	ITGA9	ITA9_HUMAN	TCT	S	ITGA9_S319	0.00038463	0.262747
AGGAGATGGTGACAGCAAG	chrX	ATP2B3	AT2B3_HUMAN	TCC	S	ATP2B3_S440	0.0003849	0.262747
AGGACAGGTCGGGGAGTCC	chr11	LRTOMT	TOMT_HUMAN	TCC	S	LRTOMT_S20	0.0003855	0.262747
GCTGGAATTATGGCTTATG	chrX	DLG3	DLG3_HUMAN	TCC	S	DLG3_S342	0.00038767	0.263292
ACTTTGTACAAGAAAGTTGT	chr10	SLC16A9	MOT9_HUMAN	TAC	Y	SLC16A9_Y503	0.00038772	0.263292
CGGCGAGGAGGCTTCCGGC	chr12	ARL6IP4	AR6P4_HUMAN	TCG	S	ARL6IP4_S161	0.00038897	0.263658
CATGTAGCGCCGGCCGCCC	chr17	GAA	LYAG_HUMAN	TAC	Y	GAA_Y438	0.00039336	0.266148
GTGAACCATATTCTGTCTTC	chr9	ROR2	ROR2_HUMAN	TCA	S	ROR2_S118	0.00039551	0.266596
GCATAAGCCTTCTCGATGC	chr11	PACSIN3	PACN3_HUMAN	TAT	Y	PACSIN3_Y53	0.00039592	0.266596
GAGGAGGATGAGGACGAGG	chr16	SETD1A	SET1A_HUMAN	TCC	S	SETD1A_S1052	0.00039618	0.266596
GGGAGGCCCCTGTGACAGGGG	chr17	ERBB2	ERBB2_HUMAN	TCC	S	ERBB2_S133	0.00039815	0.266841
GGTAGTCGAATTCAGTGGGGT	chr3	TRANK1	TRNK1_HUMAN	TAC	Y	TRANK1_Y537	0.00039815	0.266841
GGTAACTAGCTAAGTGATAAA	chr7	ABCA13	ABCAD_HUMAN	TAC	Y	ABCA13_Y1603	0.000399	0.266841
GGGATTGTGGTGGTGGTGG	chr4	ZNF827	ZN827_HUMAN	TCC	S	ZNF827_S345	0.00040182	0.266841
CTGAGATGATGTGGGACTGC	chr8	SLC25A37	MFRN1_HUMAN	TCA	S	SLC25A37_S240	0.00040243	0.266841
TGTAGATACACTCCTTGTT	chr16	NETO2	NETO2_HUMAN	TAC	Y	NETO2_Y74	0.00040243	0.266841
GGGTTTGAGTCACAAGGGTC	chr1	CELSR2	CELR2_HUMAN	TCA	S	CELSR2_S1799	0.00040401	0.266841
AAAGATTTCTTTACAGCTT	chr21	TIAM1	TIAM1_HUMAN	TCT	S	TIAM1_S726	0.00040453	0.266841
GAAGAGGCGGCGGTGGCGG	chr9	SLC25A25	SCMC2_HUMAN	TCT	S	SLC25A25_S23	0.00040453	0.266841
AGGAAATGCCATCACTGCTC	chr2	CCNT2	CCNT2_HUMAN	TCC	S	CCNT2_S611	0.00040464	0.266841
ACCGTGTAGCTGGGGCACAC	chr11	POU2AF1	OBF1_HUMAN	TAC	Y	POU2AF1_Y131	0.00040486	0.266841
GTTGAGGATGGAGCCTCTG	chr12	MANSC4	MANS4_HUMAN	TCA	S	MANSC4_S176	0.0004059	0.266841
TGTAAGATTCCTGGCGAGA	chr1	DISC1	DISC1_HUMAN	TAC	Y	DISC1_Y772	0.0004059	0.266841
TTTGGAAATGGTGAACACC	chr6	EXOC2	EXOC2_HUMAN	TCC	S	EXOC2_S817	0.00040746	0.267161
TGTAGCTGTTGACAAGGGGC	chr4	HTT	HD_HUMAN	TAC	Y	HTT_Y2408	0.0004086	0.267161
CAGAGAACTTGCGTTTGCGA	chr17	HLF	HLF_HUMAN	TCT	S	HLF_S201	0.00040925	0.267161
GCTGAGAGGCCAGCCTGCA	chr4	MAEA	MAEA_HUMAN	TCA	S	MAEA_S295	0.00041	0.267161
AGCGAGCTGCCAGCTCTCC	chr15	SPTBN5	SPTN5_HUMAN	TCG	S	SPTBN5_S3503	0.00041028	0.267161
ACAGATTTCAGCTCAAAGA	chr15	AVEN	AVEN_HUMAN	TCT	S	AVEN_S246	0.00041071	0.267161
ACGAGGTGTCCACCTCCCCC	chr17	MPO	PERM_HUMAN	TCG	S	MPO_S60	0.00041257	0.267768
CGGAGCGGATGGCAGAGAC	chr11	PLCB3	PLCB3_HUMAN	TCC	S	PLCB3_S818	0.0004131	0.267768
GTGGTAGATGCTGGTGGGA	chr17	SLC52A1	S52A1_HUMAN	TAC	Y	SLC52A1_Y433	0.00041381	0.267768
CGGAGCCGTCCAGTTCCCC	chr19	PPFIA3	LIPA3_HUMAN	TCC	S	PPFIA3_S577	0.00041591	0.26803
CAGGGAGGTGTGGGAGGGT	chr1	TMEM39B	TM39B_HUMAN	TCC	S	TMEM39B_S116	0.00041628	0.26803
GGGGGATACATCCGGCCCAC	chr16	ATXN2L	ATX2L_HUMAN	TAT	Y	ATXN2L_Y445	0.00041723	0.26803
GTGGTAGGGCGTCCAGCAG	chr8	NPBWR1	NPBW1_HUMAN	TAC	Y	NPBWR1_Y267	0.00041762	0.26803
GCATAGCCGTGGACACAGT	chr10	DNMBP	DNMBP_HUMAN	TAT	Y	DNMBP_Y1186	0.00041849	0.26803
ATGAGAAGGGGCTGCTCTG	chr20	ENTPD6	ENTP6_HUMAN	TCA	S	ENTPD6_S429	0.00041873	0.26803
CGTACTTGACGTTGGGGTCA	chr1	USF1	USF1_HUMAN	TAC	Y	USF1_Y49	0.00042037	0.26803
TGTATGGTTTCACTAGTACT	chr1	COG2	COG2_HUMAN	TAC	Y	COG2_Y255	0.00042037	0.26803
AATATCCTGAATAAACTAGAA	chr15	PRTG	PRTG_HUMAN	TAT	Y	PRTG_Y940	0.00042155	0.26803
CACGGAGGCGCTGGTTTCT	chr1	PARP1	PARP1_HUMAN	TCC	S	PARP1_S364	0.00042204	0.26803
TATAGCGATGTAGTACATCT	chr12	MON2	MON2_HUMAN	TAT	Y	MON2_Y1622	0.00042296	0.26803
GGGAGGTTGCATTGCTGGTG	chr17	EFNB3	EFNB3_HUMAN	TCC	S	EFNB3_S213	0.00042471	0.26803
CTCAGAGTTGTCCCTCAGG	chr13	ERCC5	ERCC5_HUMAN	TCT	S	ERCC5_S705	0.00042573	0.26803
TGGACAGAAGCAGAAACTTT	chr5	ARSK	ARSK_HUMAN	TCT	S	ARSK_S479	0.00042573	0.26803
CATAGAAGAAGAATTGTAGG	chr12	BEST3	BEST3_HUMAN	TAT	Y	BEST3_Y284	0.00042578	0.26803
TTAGAACAGAGAATGTGCA	chr8	MFHAS1	MFHA1_HUMAN	TCT	S	MFHAS1_S985	0.00042578	0.26803
GGTAGACGGTGCGCACGCC	chr19	NCAN	NCAN_HUMAN	TAC	Y	NCAN_Y336	0.00042776	0.268298
TGGGGAACAGCTGAAAACA	chr7	SLC26A3	S26A3_HUMAN	TCC	S	SLC26A3_S46	0.00042889	0.268298
GGGAGTGCCCACAGCGGTGG	chr17	SGSH	SPHM_HUMAN	TCC	S	SGSH_S186	0.00042925	0.268298
TGGACAAGTCCACATTGTTA	chr8	ZFHX4	ZFHX4_HUMAN	TCC	S	ZFHX4_S263	0.00042925	0.268298
GAGAACTAAAAGGAAAAAC	chr6	SCAF8	SCAF8_HUMAN	TCT	S	SCAF8_S289	0.00043066	0.268298
GGTACTCCACGGCCCGATT	chrX	IQSEC2	IQEC2_HUMAN	TAC	Y	IQSEC2_Y22	0.00043373	0.268298
CGTAGCGGTCCACTGCGATGG	chr10	PRLHR	PRLHR_HUMAN	TAC	Y	PRLHR_Y160	0.00043477	0.268298
TTGTAGCCAACCTTGTATT	chr20	EMILIN3	EMIL3_HUMAN	TAC	Y	EMILIN3_Y110	0.00043628	0.268298
CAGAGCTCCCGTGAGACGAGG	chr16	ANKRD11	ANR11_HUMAN	TCT	S	ANKRD11_S529	0.00043706	0.268298
CCCGAGGAGGAGGAAGAGG	chr6	SOX4	SOX4_HUMAN	TCG	S	SOX4_S392	0.00043706	0.268298
CGTGGACTTCTGGTAGCGC	chr1	HIST2H3C	H32_HUMAN	TCC	S	HIST2H3C_S58	0.00043706	0.268298
CGTGGACTTCTGGTAGCGC	chr1	HIST2H3C	H32_HUMAN	TCC	S	HIST2H3C_S58	0.00043706	0.268298
GAGACACTGGAGAGGGAGA	chr7	ATXN7L1	AT7L1_HUMAN	TCT	S	ATXN7L1_S134	0.00043706	0.268298
GGGATGGAGAGACGACTGGGT	chr11	TENM4	TEN4_HUMAN	TCC	S	TENM4_S1026	0.00043706	0.268298
GGGGAGCAGTAGAGGGGCC	chr1	DCLRE1B	DCR1B_HUMAN	TCC	S	DCLRE1B_S51	0.00043706	0.268298
AGCGAGAAAAGCTGCGCCC	chr19	EPS8L1	ES8L1_HUMAN	TCG	S	EPS8L1_S666	0.00043963	0.268676
TGTACACCTTGTAGACAACC	chr4	NSG1	NSG1_HUMAN	TAC	Y	NSG1_Y106	0.00043963	0.268676
CTCGGAACAGGAGGCCCCT	chr7	LAMB1	LAMB1_HUMAN	TCC	S	LAMB1_S1407	0.00043985	0.268676
TTGAGTAGTTGACCACCGTC	chr19	ADGRE2	AGRE2_HUMAN	TCA	S	ADGRE2_S637	0.00044149	0.269234
TGTAGATAATCTCTGGAGCC	chr4	CWH43	PG2IP_HUMAN	TAT	Y	CWH43_Y591	0.00044445	0.27018
AAGAACATTTATCTTCATT	chr5	RANBP3L	RNB3L_HUMAN	TCT	S	RANBP3L_S204	0.00044547	0.27018
CCTGGAACGAGAAGGAGGG	chr17	ARHGEF15	ARHGF_HUMAN	TCC	S	ARHGEF15_S28	0.00044643	0.27018
GATACAGGTCATCTTGGAAA	chr12	CORO1C	COR1C_HUMAN	TAT	Y	CORO1C_Y362	0.00044693	0.27018
CGGCCCGAGGCCCGGACGAT	chr5	GRM6	GRM6_HUMAN	TCG	S	GRM6_S619	0.00044732	0.27018
GACTGATCTGGGTTCGGGC	chr14	ZNF219	ZN219_HUMAN	TCA	S	ZNF219_S242	0.00044912	0.27018
CCCGAGTTGGGGGCGCTGG	chr15	RFX7	RFX7_HUMAN	TCG	S	RFX7_S26	0.00044975	0.27018
CTTGTAATACCTGGCTTTG	chr18	HDHD2	HDHD2_HUMAN	TAC	Y	HDHD2_Y149	0.00045046	0.27018
TGTAGTCACGGGCGGGCCC	chr17	KRT17	K1C17_HUMAN	TAC	Y	KRT17_Y131	0.00045232	0.27018
GACGAAGAAGGAGGTGGAGG	chr7	KMT2E	KMT2E_HUMAN	TCT	S	KMT2E_S1553	0.00045348	0.27018
GGGAGGCTGGGGGAGGAGT	chr16	SLC9A5	SL9A5_HUMAN	TCC	S	SLC9A5_S246	0.00045348	0.27018
TATAAATAGTGTGGTTAGGGC	chr19	SNRPA	SNRPA_HUMAN	TAT	Y	SNRPA_Y13	0.00045476	0.27018
TTCTGGGAGCCGAAGGTACA	chr7	GTF2IRD1	GT2D1_HUMAN	TCC	S	GTF2IRD1_S760	0.00045539	0.27018
GGGAAGGGAGCGGGTAGCTG	chr9	EPB41L4B	E41LB_HUMAN	TCC	S	EPB41L4B_S475	0.00045631	0.27018
GGGACACTCCCCTGAAGTCC	chr16	MVP	MVP_HUMAN	TCC	S	MVP_S242	0.00045768	0.27018
TAGATAGTCCTGCGTCAACCT	chr19	ZNF284	ZN284_HUMAN	TCT	S	ZNF284_S138	0.0004582	0.27018
CAGATGCTCCTGGGAGTCC	chrX	COL4A6	CO4A6_HUMAN	TCT	S	COL4A6_S1062	0.00045893	0.27018
CAGATGCTCCTGGGAGTCC	chrX	COL4A6	CO4A6_HUMAN	TCT	S	COL4A6_S1078	0.00045893	0.27018
GAGGGACACACCCTGCTTG	chr17	RNF213	RN213_HUMAN	TCC	S	RNF213_S1650	0.00045987	0.27018
CCGACATGATGGTGGACACC	chr17	TUBG2	TBG2_HUMAN	TCG	S	TUBG2_S237	0.00046049	0.27018
TGGAGGCCCCGTGCTGGAGC	chr20	ANKRD60	ANR60_HUMAN	TCC	S	ANKRD60_S278	0.00046102	0.27018
CCGACCACCCTGGGCACGTC	chr1	TMEM88B	TM88B_HUMAN	TCG	S	TMEM88B_S42	0.00046143	0.27018
GGTAAAATTCAGGAGACATA	chr2	ERCC3	ERCC3_HUMAN	TAC	Y	ERCC3_Y519	0.00046384	0.27018
CAGAGGCAGCACATTTCGTC	chr2	REV1	REV1_HUMAN	TCT	S	REV1_S607	0.00046616	0.27018
CTCATAGGGGAACTGCTGG	chr9	GBGT1	GBGT1_HUMAN	TAT	Y	GBGT1_Y241	0.00046666	0.27018
GGTACTGCCAGAGGCGAACG	chr3	GHSR	GHSR_HUMAN	TAC	Y	GHSR_Y106	0.00046671	0.27018
TGTAGCTACTGCCCACAGTC	chr2	TNS1	TENS1_HUMAN	TAC	Y	TNS1_Y1131	0.00046671	0.27018
TGTAGCTACTGCCCACAGTC	chr2	TNS1	TENS1_HUMAN	TAC	Y	TNS1_Y1144	0.00046671	0.27018
TCAGAGTGTGTGGAAGTGC	chr22	KLHDC7B	KLD7B_HUMAN	TCT	S	KLHDC7B_S35	0.00046868	0.27018
TGGTGACTGGGGGTGGTGG	chrX	IQSEC2	IQEC2_HUMAN	TCA	S	IQSEC2_S1423	0.00046948	0.27018
CGGGACTGCCATGTCAGGT	chr8	ASH2L	ASH2L_HUMAN	TCC	S	ASH2L_S180	0.0004701	0.27018
GCCAGGGAGGGCCGGAAGGG	chr1	NPR1	ANPRA_HUMAN	TCC	S	NPR1_S766	0.0004701	0.27018
GGTAGTCAACCACGGGCCC	chr10	VSTM4	VSTM4_HUMAN	TAC	Y	VSTM4_Y36	0.0004701	0.27018
GTCGACTGGGGGGGCTCAG	chr8	SPATC1	SPERI_HUMAN	TCG	S	SPATC1_S265	0.0004701	0.27018
ATGGAGCCCCTGGAGAAAG	chr3	RRP9	U3IP2_HUMAN	TCC	S	RRP9_S326	0.00047037	0.27018
GCCGACCTGGGGTCGCTCG	chr19	ZNF541	ZN541_HUMAN	TCG	S	ZNF541_S491	0.0004723	0.27018
ATCCAGTAGGCGTGGCTGTC	chr2	INPP4A	INP4A_HUMAN	TAC	Y	INPP4A_Y581	0.0004733	0.27018
CACGGAGCGAACTTTCTCA	chr12	SART3	SART3_HUMAN	TCC	S	SART3_S208	0.00047512	0.27018
GATACTCCAGCTCCTGAGG	chr6	DAAM2	DAAM2_HUMAN	TAT	Y	DAAM2_Y897	0.00047544	0.27018
GATACTCACTTCCTGTTGTC	chr2	TTN	TITIN_HUMAN	TAT	Y	TTN_Y26484	0.00047611	0.27018
CGGACAAGGGCAGCCCATGC	chr1	PER3	PER3_HUMAN	TCC	S	PER3_S830	0.0004772	0.27018
GCCATATTTGATCATCGTT	chr19	FARSA	SYFA_HUMAN	TAT	Y	FARSA_Y469	0.0004783	0.27018
AAGAGTTGGACTCACACATTT	chr17	GPATCH8	GPTC8_HUMAN	TCT	S	GPATCH8_S512	0.00047933	0.27018
AAGAGTTGGACTCACACATTT	chr17	GPATCH8	GPTC8_HUMAN	TCT	S	GPATCH8_S434	0.00047933	0.27018
TGTGAGGACGATGTGGCCG	chr19	UHRF1	UHRF1_HUMAN	TCA	S	UHRF1_S393	0.0004796	0.27018
AGGAAATGAGGGTGCGATCT	chr17	SPDYE4	SPDE4_HUMAN	TCC	S	SPDYE4_S237	0.00048052	0.27018
TGGATTCTAAGAGTGATAC	chr17	GP1BA	GP1BA_HUMAN	TCC	S	GP1BA_S490	0.00048052	0.27018
GAGGAGGCCAGGTTCATGC	chr3	PSMD2	PSMD2_HUMAN	TCC	S	PSMD2_S374	0.00048076	0.27018
TGGACAGCTCATAGGCCTGAG	chr6	SRF	SRF_HUMAN	TCC	S	SRF_S176	0.00048076	0.27018
TGGAGGTGGAGGTGGAAGGGG	chr9	PHF2	PHF2_HUMAN	TCC	S	PHF2_S971	0.00048076	0.27018
CTGAGCAACTTGGCTCACAA	chr17	KRTAP16-1	KR161_HUMAN	TCA	S	KRTAP16-1_S259	0.00048155	0.27018
TTGGTAAGCCGCCTGCTGC	chr12	R3HDM2	R3HD2_HUMAN	TAC	Y	R3HDM2_Y571	0.00048155	0.27018
CAGGGAGGACATAAGTGCC	chr19	ZNF587B	Z587B_HUMAN	TCC	S	ZNF587B_S53	0.00048239	0.27018
CAGGGAGGACATAAGTGCC	chr19	ZNF552	ZN552_HUMAN	TCC	S	ZNF552_S52	0.00048239	0.27018
AGGTGACCTTAGCAAAGGC	chr11	MAML2	MAML2_HUMAN	TCA	S	MAML2_S682	0.00048375	0.270232
AGGATGAACTGTCTCGGAC	chr5	MEGF10	MEG10_HUMAN	TCC	S	MEGF10_S1121	0.00048394	0.270232
GGATAGGACCTCTGCATGC	chr14	OTX2	OTX2_HUMAN	TAT	Y	OTX2_Y175	0.00048549	0.27055
CGAGATGTCATGGGGGATG	chr18	DSG4	DSG4_HUMAN	TCT	S	DSG4_S1025	0.0004864	0.27055
GTCAGATAGAGGTTGGGGAT	chr2	RETSAT	RETST_HUMAN	TAT	Y	RETSAT_Y562	0.0004867	0.27055
TTTGTACAGGATGCACTCC	chr11	PGR	PRGR_HUMAN	TAC	Y	PGR_Y463	0.00048795	0.270839
GGGCTGGATGACTCCTCTGG	chr7	CREB3L2	CR3L2_HUMAN	TCC	S	CREB3L2_S442	0.00048922	0.270888
GGGTCCGAGTCGGCACAGGC	chrX	FGD1	FGD1_HUMAN	TCG	S	FGD1_S33	0.00049016	0.270888
ATGGAGGGGTACATGTACC	chr8	NDRG1	NDRG1_HUMAN	TCC	S	NDRG1_S114	0.00049023	0.270888
GGGAGCCCTGCTTGTCAGGGG	chr2	EDAR	EDAR_HUMAN	TCC	S	EDAR_S297	0.00049204	0.271484
ATGACATGGCCAGTCACTAA	chr22	TFIP11	TFP11_HUMAN	TCA	S	TFIP11_S2	0.00049485	0.27224
CTCTGGGACATGGCAGGAGG	chr3	MAP3K13	M3K13_HUMAN	TCC	S	MAP3K13_S649	0.00049728	0.27224
CTCTGGGACATGGCAGGAGG	chr3	MAP3K13	M3K13_HUMAN	TCC	S	MAP3K13_S442	0.00049728	0.27224
CCAGGAAAACCAGGCATGC	chr2	MOGS	MOGS_HUMAN	TCC	S	MOGS_S546	0.00049767	0.27224
CCAGGAAAACCAGGCATGC	chr2	MOGS	MOGS_HUMAN	TCC	S	MOGS_S440	0.00049767	0.27224
CAGATACTACAAGCACACTG	chr9	TLR4	TLR4_HUMAN	TCT	S	TLR4_S645	0.00049889	0.27224
CAGATACTACAAGCACACTG	chr9	TLR4	TLR4_HUMAN	TCT	S	TLR4_S445	0.00049889	0.27224
AGGAGGCCGCGGTGCGAAGG	chr4	ATOH1	ATOH1_HUMAN	TCC	S	ATOH1_S243	0.00050049	0.27224
AGGAGGCCTGGCGGCAATAGC	chr21	KRTAP10-9	KR109_HUMAN	TCC	S	KRTAP10-9_S266	0.00050105	0.27224
GTTGTAGAGGCCAGGCATG	chr1	RERE	RERE_HUMAN	TAC	Y	RERE_Y1293	0.00050105	0.27224
GAGAAGTGGATACCGGAGTAC	chr10	DNMBP	DNMBP_HUMAN	TCT	S	DNMBP_S622	0.00050235	0.27224
TTGGTATTTCCACCTGAGA	chr5	CD180	CD180_HUMAN	TAC	Y	CD180_Y658	0.00050331	0.27224
AGTAGTCCGTCTGTGGAGG	chr17	TBC1D16	TBC16_HUMAN	TAC	Y	TBC1D16_Y639	0.00050333	0.27224
ATATAGGCAACTGATCCCG	chr17	TRIM47	TRI47_HUMAN	TAT	Y	TRIM47_Y428	0.00050369	0.27224
GGAGAGACGCAGTCCCTGG	chr9	B4GALT1	B4GT1_HUMAN	TCT	S	B4GALT1_S174	0.00050613	0.272319
ATGAAGGGGGTTCAGGGGGCT	chr16	SH2B1	SH2B1_HUMAN	TCA	S	SH2B1_S648	0.00050728	0.272319
ATGAACTAAGTAGTGGATCTA	chr7	KMT2C	KMT2C_HUMAN	TCA	S	KMT2C_S1414	0.00050845	0.272319
GGGAGTCCGCCATGTCCTG	chr9	ANAPC2	ANC2_HUMAN	TCC	S	ANAPC2_S567	0.00050895	0.272319
GGTACAGGTGCTGCTGCTGCT	chr16	CREBBP	CBP_HUMAN	TAC	Y	CREBBP_Y1973	0.00050907	0.272319
AAGAGCATCCTAGTTTGGTGA	chr1	URB2	URB2_HUMAN	TCT	S	URB2_S932	0.00051034	0.272319
GGGAGTGTGCCGGGCTGACC	chr15	TLE3	TLE3_HUMAN	TCC	S	TLE3_S267	0.00051177	0.272319
GGGAGTGTGCCGGGCTGACC	chr15	TLE3	TLE3_HUMAN	TCC	S	TLE3_S211	0.00051177	0.272319
GAGCAGGACAATTTCAGCAC	chr9	OR1L8	OR1L8_HUMAN	TCC	S	OR1L8_S189	0.00051304	0.272319
GGATGAGAGCCCCCCACTG	chr2	SPEG	SPEG_HUMAN	TCA	S	SPEG_S1919	0.00051459	0.272319
TGTATCCCCGGAGGTCTTTC	chr9	PAPPA	PAPP1_HUMAN	TAC	Y	PAPPA_Y1624	0.0005151	0.272319
CAGGGACCCTAGAGGGAGG	chr1	PRAMEF7	PRAM7_HUMAN	TCC	S	PRAMEF7_S68	0.00051741	0.272319
CAGGGACCCTAGAGGGAGG	chr1	PRAMEF8	PRAM8_HUMAN	TCC	S	PRAMEF8_S68	0.00051741	0.272319
TTATTGGAGGATGGCGGGGC	chr20	GNRH2	GON2_HUMAN	TCC	S	GNRH2_S117	0.00051762	0.272319
TTGAGCTGGTGACAATCAG	chr1	CSMD2	CSMD2_HUMAN	TCA	S	CSMD2_S2440	0.00051821	0.272319
GGTGTACTCGCTGGCGGGA	chr5	CTNND2	CTND2_HUMAN	TAC	Y	CTNND2_Y1185	0.00051909	0.272319
TTGAGCAGGGGTTAGGACT	chr11	MAML2	MAML2_HUMAN	TCA	S	MAML2_S733	0.00051909	0.272319
TTGGAGGTGGCAGTAGACG	chr7	HIPK2	HIPK2_HUMAN	TCC	S	HIPK2_S173	0.00051996	0.272319
CGTAGCGGACGATGTTCTCG	chr18	CDH20	CAD20_HUMAN	TAC	Y	CDH20_Y665	0.00052019	0.272319
ACCTCAGAACCATCTGGCGT	chr4	YTHDC1	YTDC1_HUMAN	TCT	S	YTHDC1_S152	0.00052023	0.272319
CGGAGAGGGTGGCATTGTA	chr6	TUBB	TBB5_HUMAN	TCC	S	TUBB_S188	0.00052305	0.272319
GGAATACAGCCAGAAGTCT	chr22	PI4KA	PI4KA_HUMAN	TAT	Y	PI4KA_Y801	0.00052373	0.272319
GGGGTACTGGAGAGAGGAC	chr18	MOCOS	MOCOS_HUMAN	TAC	Y	MOCOS_Y365	0.00052373	0.272319
GGGAGGCATCTGTCATGATC	chr1	2021-03-02	MARC2_HUMAN	TCC	S	MARC2_S219	0.00052436	0.272319
GTATAATTCACAATCCTGT	chr11	MMP3	MMP3_HUMAN	TAT	Y	MMP3_Y121	0.00052436	0.272319
AAGGAGAAATTTAGGGAAG	chr12	CCNT1	CCNT1_HUMAN	TCC	S	CCNT1_S603	0.00052455	0.272319
GGTAGGTAGGGCTGTTGAATC	chr11	DCHS1	PCD16_HUMAN	TAC	Y	DCHS1_Y1005	0.00052455	0.272319
TCGGACGCTCCGCTGAGGG	chr19	CCDC106	CC106_HUMAN	TCC	S	CCDC106_S143	0.00052455	0.272319
CATAGAAGGTGATCTGCAA	chr2	CRYGC	CRGC_HUMAN	TAT	Y	CRYGC_Y7	0.00052583	0.272319
CAGAGCTCGTGCTTCTCTG	chr4	TBC1D9	TBCD9_HUMAN	TCT	S	TBC1D9_S441	0.00052587	0.272319
TGTAGTCGCGGGAGGGCCC	chr17	KRT19	K1C19_HUMAN	TAC	Y	KRT19_Y127	0.00052736	0.272578
AGGATTCATCTGGAGGCTGTG	chr3	P2RY14	P2Y14_HUMAN	TCC	S	P2RY14_S13	0.00052784	0.272578
ATGGAATTAAAGGTGGCCA	chr9	SPTAN1	SPTN1_HUMAN	TCC	S	SPTAN1_S1207	0.00052869	0.272637
CTGCTAGACTGATCAGATGA	chr8	UBR5	UBR5_HUMAN	TCT	S	UBR5_S1528	0.00053018	0.272858
GGAGATGGGTTGGGGCTGC	chr19	CEP89	CEP89_HUMAN	TCT	S	CEP89_S44	0.00053059	0.272858
TGCGGAGCCTAGATATTTC	chr17	CLEC10A	CLC10_HUMAN	TCC	S	CLEC10A_S234	0.0005315	0.272947
AGTACATTCGAATGATGTC	chr2	AFTPH	AFTIN_HUMAN	TAC	Y	AFTPH_Y9	0.00053289	0.273129
ATCAAGGAAATTTCAACTAC	chr1	OR6N1	OR6N1_HUMAN	TCC	S	OR6N1_S161	0.00053432	0.273129
GTGGAGGCAGCTACCTGCT	chr9	TLN1	TLN1_HUMAN	TCC	S	TLN1_S2434	0.00053465	0.273129
AGTAGGTCATCTGGGGGAGAA	chr17	SLC25A10	DIC_HUMAN	TAC	Y	SLC25A10_Y74	0.0005348	0.273129
TAGAGCTCATGCCACTGCT	chr1	UBR4	UBR4_HUMAN	TCT	S	UBR4_S1738	0.00053714	0.273876
AGGAGAAGGGCTTCTCGCCTG	chr20	SNAI1	SNAI1_HUMAN	TCC	S	SNAI1_S209	0.00053827	0.273876
GGTAATTGTCGTAGTTTCTGG	chr15	RASGRP1	GRP1_HUMAN	TAC	Y	RASGRP1_Y340	0.00053926	0.273876
GATGTATTTCACTACTGTT	chr11	NUP160	NU160_HUMAN	TAC	Y	NUP160_Y421	0.00053996	0.273876
GGTAGGAAGGTTCCTGGGCG	chr12	GLI1	GLI1_HUMAN	TAC	Y	GLI1_Y925	0.00054138	0.273876
TCACAGGACCCGGGCATCAT	chr2	NPAS2	NPAS2_HUMAN	TCC	S	NPAS2_S687	0.00054209	0.273876
AATGTAGCCTGCAATCAGC	chr15	TLN2	TLN2_HUMAN	TAC	Y	TLN2_Y398	0.00054278	0.273876
GGTACTGGCCGTGGTTTAA	chrX	ARHGEF9	ARHG9_HUMAN	TAC	Y	ARHGEF9_Y480	0.00054379	0.273876
ACCGACTGTAGCAGGTATA	chr18	SMCHD1	SMHD1_HUMAN	TCG	S	SMCHD1_S102	0.00054452	0.273876
GATGATGTGTGCTCTTTGC	chr2	VPS54	VPS54_HUMAN	TCA	S	VPS54_S569	0.0005456	0.273876
AAGAAAAGTCTCTGCAGAAC	chr7	EIF3B	EIF3B_HUMAN	TCT	S	EIF3B_S471	0.00054718	0.273876
AAGAGGTGGCTTCTTCGGC	chr5	TERT	TERT_HUMAN	TCT	S	TERT_S284	0.00054831	0.273876
GAGAGACCCCTATGAAATA	chr6	ENPP5	ENPP5_HUMAN	TCT	S	ENPP5_S438	0.00054831	0.273876
GGGGGAAGGCACCTGGGAC	chr11	GDPD5	GDPD5_HUMAN	TCC	S	GDPD5_S486	0.00054831	0.273876
TCTGAGGAGCGCAGACTGC	chr1	SERINC2	SERC2_HUMAN	TCA	S	SERINC2_S342	0.00054842	0.273876
TCTGAGGAGCGCAGACTGC	chr1	SERINC2	SERC2_HUMAN	TCA	S	SERINC2_S287	0.00054842	0.273876
CAGAGCCTCCCGCTTTGGGC	chr11	MUS81	MUS81_HUMAN	TCT	S	MUS81_S127	0.00054882	0.273876
CACTGAGCTAATGTAATTA	chr2	LRRTM4	LRRT4_HUMAN	TCA	S	LRRTM4_S99	0.00054969	0.273941
AGGTAGAGTCCCATGGTGG	chr11	NUP160	NU160_HUMAN	TAC	Y	NUP160_Y355	0.00055124	0.27431
TGCATATATGACTGGGCCC	chr1	MPZL1	MPZL1_HUMAN	TAT	Y	MPZL1_Y241	0.00055191	0.27431
GGAGTAGTCCATCGGCCCG	chr11	PHOX2A	PHX2A_HUMAN	TAC	Y	PHOX2A_Y3	0.00055406	0.274587
GGGTAGTCATCCAGCCCAG	chr2	MOGS	MOGS_HUMAN	TAC	Y	MOGS_Y585	0.00055548	0.274587
CTGACATCTTCTCAGGAGCTC	chr15	CSK	CSK_HUMAN	TCA	S	CSK_S2	0.00055688	0.274587
CCGTAGCCCTGCTGCTGCC	chr20	SS18L1	CREST_HUMAN	TAC	Y	SS18L1_Y345	0.00055833	0.274587
TGATGTGATGGGGCAGTGCA	chr13	FREM2	FREM2_HUMAN	TCA	S	FREM2_S2822	0.00055833	0.274587
GGTATGGGGCCGTTGGACCA	chr5	CYSTM1	CYTM1_HUMAN	TAC	Y	CYSTM1_Y18	0.00055957	0.274587
GGATAGGCTAGAAATACTT	chr3	ATR	ATR_HUMAN	TAT	Y	ATR_Y2171	0.0005597	0.274587
CCCAGGTAGAGTCCCATGGT	chr11	NUP160	NU160_HUMAN	TAC	Y	NUP160_Y355	0.00056104	0.274587
GGGAGGAGCCATTGGGGCC	chr7	SLC12A9	S12A9_HUMAN	TCC	S	SLC12A9_S231	0.00056104	0.274587
GGGAGGAGCCATTGGGGCC	chr7	SLC12A9	S12A9_HUMAN	TCC	S	SLC12A9_S142	0.00056104	0.274587
TAGGATGAGCCGTAATACT	chr20	EYA2	EYA2_HUMAN	TCC	S	EYA2_S181	0.00056251	0.274587
GGCATAGTAACTATTGAAT	chr11	OR51V1	O51V1_HUMAN	TAT	Y	OR51V1_Y207	0.00056334	0.274587
GCGAAGCTGGGCTGGCGGC	chr5	CDX1	CDX1_HUMAN	TCG	S	CDX1_S89	0.00056346	0.274587
GGGGACTCGTCGGAGTTGG	chr2	NYAP2	NYAP2_HUMAN	TCC	S	NYAP2_S353	0.00056519	0.274587
TGGACCCGCTGCTGGGCCCC	chr12	KMT2D	KMT2D_HUMAN	TCC	S	KMT2D_S2600	0.00056519	0.274587
GGTACTTGTGCATAGAGTTG	chr17	TBX4	TBX4_HUMAN	TAC	Y	TBX4_Y192	0.00056533	0.274587
CAGGCAGAAACGTACATGAT	chr2	GPR155	GP155_HUMAN	TCT	S	GPR155_S361	0.00056548	0.274587
TGGAGTGGGGGAACTGCTCCA	chr1	MRTO4	MRT4_HUMAN	TCC	S	MRTO4_S148	0.00056645	0.274587
ATCTTGTAGATATTCTCCTC	chr17	UNC119	U119A_HUMAN	TAC	Y	UNC119_Y84	0.00056755	0.274587
TGGAGCCCGACAGGGCCTG	chr4	ZFYVE28	LST2_HUMAN	TCC	S	ZFYVE28_S683	0.00056815	0.274587
TGTAAGGATTCTGCTGATA	chr5	ABLIM3	ABLM3_HUMAN	TAC	Y	ABLIM3_Y12	0.00056848	0.274587
GTGAGTCTTTAGACTTCTCTT	chr16	SRRM2	SRRM2_HUMAN	TCA	S	SRRM2_S1024	0.00056876	0.274587
GATAGTCATAGGACTCCTTGC	chr3	CACNA2D2	CA2D2_HUMAN	TAT	Y	CACNA2D2_Y940	0.00057097	0.275296
AGGATATATCTGTTTCATAAG	chr19	ZNF573	ZN573_HUMAN	TCC	S	ZNF573_S120	0.00057361	0.275499
TGTAACTGGAGATGAACACT	chr16	SPNS1	SPNS1_HUMAN	TAC	Y	SPNS1_Y108	0.00057361	0.275499
GAGAAACATCAGATTCCAGG	chr16	BBS2	BBS2_HUMAN	TCT	S	BBS2_S67	0.00057453	0.275499
AGGTACCCATGGCCAGGGT	chr17	ETV4	ETV4_HUMAN	TAC	Y	ETV4_Y177	0.00057511	0.275499
GAAGATTCTGAGTGCGTTG	chr17	FNDC8	FNDC8_HUMAN	TCT	S	FNDC8_S172	0.00057653	0.275499
TATAGTGTTGGTACTGTGG	chr9	HNRNPK	HNRPK_HUMAN	TAT	Y	HNRNPK_Y138	0.00057653	0.275499
GAGATGCAAATGGGTGGGGGG	chr12	CYP27B1	CP27B_HUMAN	TCT	S	CYP27B1_S445	0.00057661	0.275499
GATAAGGAGGTTTGTTGACA	chr3	PLS1	PLSI_HUMAN	TAT	Y	PLS1_Y448	0.00057883	0.275499
CTGAGACCCTGGAGCCATCAC	chr2	PTPRN	PTPRN_HUMAN	TCA	S	PTPRN_S223	0.00057943	0.275499
GGTGCTGAGGAGCTGGCTGG	chr1	HIVEP3	ZEP3_HUMAN	TCA	S	HIVEP3_S1297	0.00058023	0.275499
TAGTAACAGTGACCCTAAA	chr10	ADAM12	ADA12_HUMAN	TAC	Y	ADAM12_Y120	0.00058214	0.275499
GGGAAATGGTGGGGGTGTC	chr19	CEACAM1	CEAM1_HUMAN	TCC	S	CEACAM1_S243	0.00058225	0.275499
GGGGCAGAGATGCTGGGACA	chr1	ZNF692	ZN692_HUMAN	TCT	S	ZNF692_S493	0.00058311	0.275499
AAGAGACAAGCCAATCATG	chr11	OR51G1	O51G1_HUMAN	TCT	S	OR51G1_S261	0.00058385	0.275499
TGAGAGCTGGGCATGCGCA	chr19	IL4I1	OXLA_HUMAN	TCT	S	IL4I1_S120	0.00058385	0.275499
TCCTGGGAAGCTGGTGTTCG	chr6	CDC5L	CDC5L_HUMAN	TCC	S	CDC5L_S358	0.00058443	0.275499
GGGAGTACAAGTAATAGCC	chr16	TMEM186	TM186_HUMAN	TCC	S	TMEM186_S94	0.00058507	0.275499
TCATAAGTACAGTGGCATA	chr7	VWC2	VWC2_HUMAN	TAT	Y	VWC2_Y304	0.00058533	0.275499
CAGAAAGCTTTGGGGGAGG	chr4	SH3D19	SH319_HUMAN	TCT	S	SH3D19_S353	0.00058688	0.275499
ACGATGGCCTACGGAGGGGCT	chr19	WDR62	WDR62_HUMAN	TCG	S	WDR62_S1248	0.00058789	0.275499
CAGATGCGGTGTCCCCCAG	chr16	VPS9D1	VP9D1_HUMAN	TCT	S	VPS9D1_S371	0.00058817	0.275499
AGCGAGGCACACGCCACAT	chr3	ADCY5	ADCY5_HUMAN	TCG	S	ADCY5_S769	0.00058923	0.275499
CGGGATGACATCTGAGAGC	chrX	SHROOM4	SHRM4_HUMAN	TCC	S	SHROOM4_S256	0.00058923	0.275499
TGCGACTGTGAAAGAAAGA	chr19	PLVAP	PLVAP_HUMAN	TCG	S	PLVAP_S394	0.00058923	0.275499
CGGAAGCCACCGTGGGGTC	chr10	TLL2	TLL2_HUMAN	TCC	S	TLL2_S862	0.0005906	0.275499
AAGAGCTCTCTGGGTCTGAG	chr1	CD5L	CD5L_HUMAN	TCT	S	CD5L_S130	0.00059071	0.275499
AGGCGACAACAAGGGAGGC	chr6	RSPH3	RSPH3_HUMAN	TCG	S	RSPH3_S100	0.0005932	0.276115
GTGTAACTGTGCGCTGGCC	chr12	EP400	EP400_HUMAN	TAC	Y	EP400_Y1767	0.00059352	0.276115
GTATAGAGATTACCTATGA	chr4	RASL11B	RSLBB_HUMAN	TAT	Y	RASL11B_Y70	0.00059634	0.27628
CCGGTAGTGCTCTGGGTAC	chr19	DNMT1	DNMT1_HUMAN	TAC	Y	DNMT1_Y973	0.00059658	0.27628
GGCCGAGGACAGCTCGGAG	chr19	APC2	APCL_HUMAN	TCG	S	APC2_S2013	0.00059658	0.27628
GTTGCAGAAGTAGTATTCTC	chr5	SLCO6A1	SO6A1_HUMAN	TCT	S	SLCO6A1_S297	0.0005976	0.27628
TGTAAGAATCATGCAGGGG	chrX	RBMXL3	RMXL3_HUMAN	TAC	Y	RBMXL3_Y1040	0.0005976	0.27628
TTCAAAGACAACCTAAGAAA	chr5	ATP6AP1L	VAS1L_HUMAN	TCT	S	ATP6AP1L_S29	0.00059916	0.276589
GCTGTAGGGGCAGGCACAG	chr5	SLIT3	SLIT3_HUMAN	TAC	Y	SLIT3_Y945	0.00059976	0.276589
GGAGTAATTATGTGGCATA	chr1	CD48	CD48_HUMAN	TAC	Y	CD48_Y190	0.00060089	0.276639
GGTAGGACAAGATGAGAGGAT	chr17	MED24	MED24_HUMAN	TAC	Y	MED24_Y63	0.00060224	0.276639
GCAGGCGATCTCAGGCACAC	chr18	FBXO15	FBX15_HUMAN	TCG	S	FBXO15_S449	0.00060339	0.276639
TTATGAGAATTTATGCCCAA	chr15	DMXL2	DMXL2_HUMAN	TCT	S	DMXL2_S90	0.00060339	0.276639
GGCTGAGCCCAAATGCGTG	chr19	PPM1N	PPM1N_HUMAN	TCA	S	PPM1N_S424	0.0006036	0.276639
GCGGTTGACTGGAGCTCCAG	chr3	RNF123	RN123_HUMAN	TCA	S	RNF123_S635	0.00060596	0.27724
ATGAGATGCCGGTGTCGGGG	chr6	HIST1H2BB	H2B1B_HUMAN	TCA	S	HIST1H2BB_S56	0.00060894	0.27724
ATGAGATGCCGGTGTCGGGG	chr6	HIST1H2BO	H2B1O_HUMAN	TCA	S	HIST1H2BO_S56	0.00060894	0.27724
AGGAAGAGGGAAGGGGCGG	chr7	WIPF3	WIPF3_HUMAN	TCC	S	WIPF3_S193	0.00061185	0.27724
CATACACCACCTGCGGGCGG	chr19	POLD1	DPOD1_HUMAN	TAT	Y	POLD1_Y753	0.00061185	0.27724
GCGGAGGACGACGACGAGG	chr6	FOXF2	FOXF2_HUMAN	TCC	S	FOXF2_S53	0.00061185	0.27724
GGAGAGGTGGGAGAGGATG	chr14	NUMB	NUMB_HUMAN	TCT	S	NUMB_S244	0.00061185	0.27724
CGTACTTCTTCTTATACTCT	chr3	ITGA9	ITA9_HUMAN	TAC	Y	ITGA9_Y187	0.00061376	0.27724
ATGAAAGATGTATGTCCTAA	chr19	ZNF772	ZN772_HUMAN	TCT	S	ZNF772_S70	0.00061451	0.27724
AGGAGTCGAATTCACCCTC	chr6	TNXB	TENX_HUMAN	TCC	S	TNXB_S1606	0.0006189	0.27724
CATAATTACCCTTGCGGAGC	chr6	HIST1H2AH	H2A1H_HUMAN	TAT	Y	HIST1H2AH_Y40	0.00061899	0.27724
AGGACAGCAGGGCTGACAAGG	chr4	ARHGEF38	ARH38_HUMAN	TCC	S	ARHGEF38_S428	0.00062171	0.27724
AAGTAGCCATCCCCTCCTG	chr7	NOBOX	NOBOX_HUMAN	TAC	Y	NOBOX_Y624	0.00062311	0.27724
CGTAAATGTCCAAGGGCGGC	chr9	NOL6	NOL6_HUMAN	TAC	Y	NOL6_Y1008	0.00062311	0.27724
AGGACGGTCCGAGAGGGGGTT	chr11	PHRF1	PHRF1_HUMAN	TCC	S	PHRF1_S899	0.00062609	0.27724
AAGGAGGTACCCTGAGGAG	chr12	LMBR1L	LMBRL_HUMAN	TCC	S	LMBR1L_S339	0.00062626	0.27724
GTGATTCTGGTGATGGGGGC	chr9	TESK1	TESK1_HUMAN	TCA	S	TESK1_S367	0.00062626	0.27724
GTGACGTGGGGCTAGCATC	chr6	SASH1	SASH1_HUMAN	TCA	S	SASH1_S104	0.00062735	0.27724
CAGCGAGCCAGGGAGCTGC	chr22	ADM2	ADM2_HUMAN	TCG	S	ADM2_S22	0.00062795	0.27724
GTCGTAGAGGCCGGCGTCC	chr11	GAL3ST3	G3ST3_HUMAN	TAC	Y	GAL3ST3_Y298	0.00062795	0.27724
GTGAGATCAGGTAGAAGCC	chr17	LLGL2	L2GL2_HUMAN	TCA	S	LLGL2_S914	0.00062795	0.27724
TATAAAAGACCTCGTTGGCAC	chr19	TRMT1	TRM1_HUMAN	TAT	Y	TRMT1_Y74	0.00062871	0.27724
TCCAGAGCCTGGAAGGATA	chr16	PYCARD	ASC_HUMAN	TCT	S	PYCARD_S93	0.00062896	0.27724
GGTTGATGTGTCCCAGGGA	chr19	MUC16	MUC16_HUMAN	TCA	S	MUC16_S5585	0.00063017	0.27724
CGGGGAGCAGGTGGAGAAG	chr19	TMC4	TMC4_HUMAN	TCC	S	TMC4_S576	0.00063021	0.27724
TGGAGCGCCCGTCCCGCTTC	chr22	SOX10	SOX10_HUMAN	TCC	S	SOX10_S262	0.00063037	0.27724
GAGGGACAGTTGGCTGAGG	chr1	OR2M2	OR2M2_HUMAN	TCC	S	OR2M2_S67	0.00063171	0.27724
GAGGGACAGTTGGCTGAGG	chr1	OR2M7	OR2M7_HUMAN	TCC	S	OR2M7_S67	0.00063171	0.27724
GAGGGACAGTTGGCTGAGG	chr1	OR2M3	OR2M3_HUMAN	TCC	S	OR2M3_S67	0.00063171	0.27724
TTGAGCTCCGTGGACTAGG	chr19	ZNF551	ZN551_HUMAN	TCA	S	ZNF551_S16	0.00063299	0.27724
AGGATGGAGAAGGGGAGTGCG	chr17	PER1	PER1_HUMAN	TCC	S	PER1_S957	0.00063522	0.27724
AGGATGGAGAAGGGGAGTGCG	chr17	PER1	J3KRL7_HUMAN	TCC	S	PER1_S957	0.00063522	0.27724
TGTAAACACCCATCTTGAC	chr4	FAT1	FAT1_HUMAN	TAC	Y	FAT1_Y62	0.00063522	0.27724
CCGGAGTCATTGTAGACAA	chr16	TSC2	TSC2_HUMAN	TCC	S	TSC2_S1653	0.0006354	0.27724
GGTAGTGCCTGGGGTCCTGC	chr2	TRAPPC12	TPC12_HUMAN	TAC	Y	TRAPPC12_Y688	0.00063581	0.27724
CAGACGGCATGGTTGGCTAAG	chr9	GLE1	GLE1_HUMAN	TCT	S	GLE1_S3	0.00063785	0.27724
CCAGTATATGATCTCCGCC	chr19	ADM5	ADM5_HUMAN	TAC	Y	ADM5_Y54	0.00063863	0.27724
CTGAGAGAAGCCGTCCACC	chr5	PCDHB15	PCDBF_HUMAN	TCT	S	PCDHB15_S667	0.00063906	0.27724
GTGATGCTGGGGCTGGGAT	chr11	ARHGEF17	ARHGH_HUMAN	TCA	S	ARHGEF17_S527	0.00064065	0.27724
CAAAGGTAGGGTTGTGCCAC	chr1	ELOVL1	ELOV1_HUMAN	TAC	Y	ELOVL1_Y194	0.00064145	0.27724
TCAGAGAAGTAGAGCTTCT	chr12	LRP1	LRP1_HUMAN	TCT	S	LRP1_S2394	0.00064151	0.27724
ACTGAGAGAGCCACGCAGC	chr19	SLC5A5	SC5A5_HUMAN	TCA	S	SLC5A5_S487	0.00064227	0.27724
GAATGAAGAGTGAAAATAA	chr1	CACNA1E	CAC1E_HUMAN	TCA	S	CACNA1E_S539	0.00064278	0.27724
AGGGTAGGTGGCCAACACC	chr9	STKLD1	STKL1_HUMAN	TAC	Y	STKLD1_Y514	0.00064391	0.27724
TGCGTACTGGCTGGGGTGG	chr19	PIK3R2	P85B_HUMAN	TAC	Y	PIK3R2_Y605	0.00064433	0.27724
TCCACGTACTGGAACTTCTC	chr7	FZD9	FZD9_HUMAN	TAC	Y	FZD9_Y204	0.00064568	0.27724
TTGTACAGAATGGGGTTGA	chr3	GHSR	GHSR_HUMAN	TAC	Y	GHSR_Y323	0.00064568	0.27724
TGTGGATAGAAATTTCCTGT	chr20	ATRN	ATRN_HUMAN	TAT	Y	ATRN_Y1037	0.00064921	0.27724
TTTACTGAAGTACTCTGAGA	chr4	FAT4	FAT4_HUMAN	TCA	S	FAT4_S2756	0.00064967	0.27724
TCGTAGCAGGCAAAATAAA	chr10	SLC25A28	MFRN2_HUMAN	TAC	Y	SLC25A28_Y152	0.00065143	0.27724
TGGAGTAGTAGCGGGCCTGC	chr7	POR	NCPR_HUMAN	TCC	S	POR_S460	0.00065259	0.27724
GGGAGAGGGGTACAGCCAG	chr2	PRR30	PRR30_HUMAN	TCT	S	PRR30_S121	0.00065271	0.27724
AAGAGACGTAAAGGAAACC	chr7	GLCCI1	GLCI1_HUMAN	TCT	S	GLCCI1_S505	0.00065272	0.27724
AGGTACAGGTGCCGCGCTG	chr19	RPS19	RS19_HUMAN	TAC	Y	RPS19_Y65	0.00065272	0.27724
TTGGAAGCACTGGTGACCT	chr19	SARS2	SYSM_HUMAN	TCC	S	SARS2_S423	0.00065272	0.27724
GCTGAGCCGTTGGCCAGCG	chr19	GRIN3B	NMD3B_HUMAN	TCA	S	GRIN3B_S467	0.00065353	0.27724
GCTGTAGGTGCGGCCGCCG	chr11	MUC5B	MUC5B_HUMAN	TAC	Y	MUC5B_Y394	0.00065415	0.27724
CTGGGACCGCCACTCGATC	chr8	DOCK5	DOCK5_HUMAN	TCC	S	DOCK5_S129	0.00065766	0.27724
GACAGACCCCTCTGGGTCT	chr17	NFE2L1	NF2L1_HUMAN	TCT	S	NFE2L1_S112	0.00065783	0.27724
GGTAAAAAGAATTAACCGCCG	chr3	CCDC14	CCD14_HUMAN	TAC	Y	CCDC14_Y32	0.00065836	0.27724
GAGACTTCTCCAGGATCATT	chr1	NTNG1	NTNG1_HUMAN	TCT	S	NTNG1_S165	0.00065879	0.27724
AACTGCGAGGTGGGGGTGGC	chr8	DUSP4	DUS4_HUMAN	TCG	S	DUSP4_S362	0.0006596	0.27724
CTGAGGCCAAAGCCCCACCA	chr2	ADRA2B	ADA2B_HUMAN	TCA	S	ADRA2B_S231	0.0006596	0.27724
ATGGGAGAGAAAGATCCTC	chr16	ABCC1	MRP1_HUMAN	TCC	S	ABCC1_S621	0.00066039	0.27724
GTCATAAACAGCCAAACTG	chr2	LRP1B	LRP1B_HUMAN	TAT	Y	LRP1B_Y2414	0.00066039	0.27724
TATGGACTGCAAAACCTGT	chr15	CCNB2	CCNB2_HUMAN	TCC	S	CCNB2_S150	0.00066039	0.27724
GGGTGACAGGGTGACAATG	chr19	SYMPK	SYMPK_HUMAN	TCA	S	SYMPK_S195	0.00066068	0.27724
CTGAGCCGGGGTATGCTGG	chr1	SUSD4	SUSD4_HUMAN	TCA	S	SUSD4_S417	0.00066118	0.27724
CGGAATACAGCCAGAAGTCT	chr22	PI4KA	PI4KA_HUMAN	TCC	S	PI4KA_S802	0.00066122	0.27724
GACGAATTGCTAACAATAC	chr4	RAPGEF2	RPGF2_HUMAN	TCG	S	RAPGEF2_S1158	0.00066122	0.27724
GGTAGTAGCAGCCTGAGGC	chr13	STARD13	STA13_HUMAN	TAC	Y	STARD13_Y15	0.00066168	0.27724
GATAACTGGCCAGATAGGG	chr6	PRRC2A	PRC2A_HUMAN	TAT	Y	PRRC2A_Y838	0.00066292	0.27724
GAGACCGTGCCTCATTCTG	chr9	SPATA31D4	S31D4_HUMAN	TCT	S	SPATA31D4_S612	0.00066301	0.27724
GAGACCGTGCCTCATTCTG	chr9	SPATA31D3	S31D3_HUMAN	TCT	S	SPATA31D3_S612	0.00066301	0.27724
GCCAGAGGAGGAGGGGAGG	chr11	PHLDB1	PHLB1_HUMAN	TCT	S	PHLDB1_S985	0.000664	0.27724
GTGAGACCCCAAGGTAAGGG	chr3	CXCR6	CXCR6_HUMAN	TCA	S	CXCR6_S315	0.0006652	0.27724
CAGAGTGTATCTTCAGGATAG	chr11	OR5L2	OR5L2_HUMAN	TCT	S	OR5L2_S230	0.00066682	0.27724
ACTCTGTACCTTACAGGAGT	chr10	LIPM	LIPM_HUMAN	TAC	Y	LIPM_Y340	0.00066759	0.27724
TCATTGGACCAGAAGTCATC	chr3	CASR	CASR_HUMAN	TCC	S	CASR_S591	0.00066759	0.27724
CTTTGACTGGAGGGGGCCT	chr19	MED25	MED25_HUMAN	TCA	S	MED25_S241	0.00066778	0.27724
GGGATGTAGACGTAGCCGTA	chr1	GPR25	GPR25_HUMAN	TAC	Y	GPR25_Y41	0.00066778	0.27724
AATAGTACATGGGCTCATGCA	chr11	OR51A4	O51A4_HUMAN	TAT	Y	OR51A4_Y63	0.0006705	0.27724
TGCATACTTGTGTATAGCT	chr12	PLCZ1	PLCZ1_HUMAN	TAT	Y	PLCZ1_Y235	0.0006705	0.27724
GAGATTTGGTGGATCCCTGG	chr12	TNS2	TNS2_HUMAN	TCT	S	TNS2_S105	0.00067105	0.27724
GGGAGAGAGCCCCAGGAGGA	chr5	SPZ1	SPZ1_HUMAN	TCT	S	SPZ1_S49	0.00067105	0.27724
ACAGAAGTTAACTCTCTGC	chr2	COPS7B	CSN7B_HUMAN	TCT	S	COPS7B_S9	0.00067108	0.27724
ACAGGAGTGGTTGATGAAG	chr19	KMT2B	KMT2B_HUMAN	TCC	S	KMT2B_S2654	0.00067152	0.27724
TTAAACGACTGCATGATGTT	chrX	SUPT20HL2	SP202_HUMAN	TCG	S	SUPT20HL2_S357	0.00067252	0.27724
CCGACAGAGTCTCGGTCACC	chr4	EVC2	LBN_HUMAN	TCG	S	EVC2_S983	0.00067267	0.27724
TGGAGAGGGAGGTCTGCAA	chr1	SPOCD1	SPOC1_HUMAN	TCT	S	SPOCD1_S260	0.00067267	0.27724
TCAGACATAGGCCCAGAAG	chrX	ADGRG4	AGRG4_HUMAN	TCT	S	ADGRG4_S1560	0.0006738	0.27724
TTGTATGACGAGGATGACA	chr1	PGD	6PGD_HUMAN	TAC	Y	PGD_Y481	0.00067527	0.27724
CAGGACTTGTGGCAATCTG	chr9	PCSK5	PCSK5_HUMAN	TCC	S	PCSK5_S1424	0.00067597	0.27724
GCAGGACTCCCCAGCATCC	chr16	CDT1	CDT1_HUMAN	TCC	S	CDT1_S150	0.00067756	0.27724
CGGAGAGTAGGCTGCAGGG	chr19	NFIC	NFIC_HUMAN	TCT	S	NFIC_S477	0.00067809	0.27724
GGGAGAGGGTGGTGGAGGAG	chr20	PANK2	PANK2_HUMAN	TCC	S	PANK2_S41	0.00067872	0.27724
TCATAGAAGTACTGGAACT	chr7	DNAH11	DYH11_HUMAN	TAT	Y	DNAH11_Y1857	0.00067949	0.27724
CATATGTTTCTCCAAGAAC	chr7	OSBPL3	OSBL3_HUMAN	TAT	Y	OSBPL3_Y613	0.00068088	0.27724
CTGAGACCCCTCCAGGTGAC	chr16	IL21R	IL21R_HUMAN	TCA	S	IL21R_S474	0.00068091	0.27724
GGGGAACCCAGGGACTGGC	chr11	OR4A15	O4A15_HUMAN	TCC	S	OR4A15_S85	0.00068113	0.27724
TTCATATTTGAGTGCGTTT	chr7	BAIAP2L1	BI2L1_HUMAN	TAT	Y	BAIAP2L1_Y156	0.00068113	0.27724
AGTACTTGTGGAGCTCACCC	chr21	SLC37A1	G6PT2_HUMAN	TAC	Y	SLC37A1_Y52	0.00068253	0.27724
GAAGAGGACATCCTGTTGC	chr14	GPR135	GP135_HUMAN	TCT	S	GPR135_S446	0.00068253	0.27724
CTGAGGGGCTGGGAAGCCCC	chr17	SREBF1	SRBP1_HUMAN	TCA	S	SREBF1_S516	0.00068368	0.27724
TGGACTGCATGGGCTGCGG	chr17	HOXB3	HXB3_HUMAN	TCC	S	HOXB3_S271	0.00068373	0.27724
GAGAGTCATAGAGGGCAAGA	chr19	ANKRD24	ANR24_HUMAN	TCT	S	ANKRD24_S491	0.00068417	0.27724
TAAACTGAGCTTGCTCGCTC	chr3	CCR5	CCR5_HUMAN	TCA	S	CCR5_S337	0.00068497	0.277261
AGGAGCAGGGGCTCCACGTG	chr22	APOBEC3H	ABC3H_HUMAN	TCC	S	APOBEC3H_S86	0.00068655	0.277598
CCGAAGAGATGGCGTACACGA	chr1	WNT4	WNT4_HUMAN	TCG	S	WNT4_S117	0.00068881	0.277907
GAGGACAGGGAGGATGAGG	chr5	MCTP1	MCTP1_HUMAN	TCC	S	MCTP1_S167	0.00069078	0.277907
GAGGAGACAGCAGGCAGCC	chr1	RCC1	RCC1_HUMAN	TCC	S	RCC1_S348	0.00069078	0.277907
GATGGAGCTGCCCAGCTGG	chr1	CSMD2	CSMD2_HUMAN	TCC	S	CSMD2_S712	0.00069186	0.277907
CCGTAGCTGTCAGGGGTCG	chr22	MN1	MN1_HUMAN	TAC	Y	MN1_Y1118	0.00069296	0.277907
GGTAAGCAGGCACAAGCTCTA	chr1	ZMYND12	ZMY12_HUMAN	TAC	Y	ZMYND12_Y133	0.00069296	0.277907
ATGGGAGTGCAGGGTCTCC	chr20	RBCK1	HOIL1_HUMAN	TCC	S	RBCK1_S116	0.00069362	0.277907
AAGATTCTGCCATATCGCCCC	chr19	NLRP9	NLRP9_HUMAN	TCT	S	NLRP9_S4	0.00069432	0.277907
TGGAGTCTGTGGTGCAGGTGC	chr16	ANKS3	ANKS3_HUMAN	TCC	S	ANKS3_S605	0.00069432	0.277907
CTAGAAGATTCCGGAGGAC	chr11	RNF214	RN214_HUMAN	TCT	S	RNF214_S20	0.00069577	0.277907
TGTATTTGATGTGCATCTCA	chr3	FLNB	FLNB_HUMAN	TAC	Y	FLNB_Y1833	0.00069631	0.277907
TGTATTTGATGTGCATCTCA	chr3	FLNB	FLNB_HUMAN	TAC	Y	FLNB_Y1802	0.00069631	0.277907
TGTAAGATTTCTGTCCAGTA	chr19	ZNF320	ZN320_HUMAN	TAC	Y	ZNF320_Y469	0.00069764	0.277911
AGGAGTTGTCCACCACCTGGT	chr2	ADCY3	ADCY3_HUMAN	TCC	S	ADCY3_S1144	0.00069782	0.277911
CAGACCGGGCCCTAGGCCC	chr19	TNNT1	TNNT1_HUMAN	TCT	S	TNNT1_S207	0.00070064	0.278735
CTCATAATAAGCATTATAC	chr12	SFSWAP	SFSWA_HUMAN	TAT	Y	SFSWAP_Y499	0.00070347	0.279561
AACATATACATTGCCCCTC	chrX	ZRSR2	U2AFM_HUMAN	TAT	Y	ZRSR2_Y271	0.00070769	0.280186
AGGAGCTCGCTGGAGACGCC	chr15	NPAP1	NPAP1_HUMAN	TCC	S	NPAP1_S232	0.00070769	0.280186
TTGAGGCAATACTGAGAGAC	chr14	PPP1R13B	ASPP1_HUMAN	TCA	S	PPP1R13B_S374	0.00070769	0.280186
AGGTAGTACTCCCAGCGAT	chr12	APAF1	APAF_HUMAN	TAC	Y	APAF1_Y341	0.00070879	0.280186
GATAGCGTCTGTGTGAAAACA	chr7	SLC13A1	S13A1_HUMAN	TAT	Y	SLC13A1_Y273	0.00071039	0.280186
TGTAGTCACGGGCGGGCCCCG	chr17	KRT17	K1C17_HUMAN	TAC	Y	KRT17_Y131	0.00071039	0.280186
CATAGATGCTGTGGGTGCTT	chr11	C11orf42	CK042_HUMAN	TAT	Y	C11orf42_Y160	0.0007126	0.280186
CTTGGAGGGCTTCTTGATA	chr2	PIKFYVE	FYV1_HUMAN	TCC	S	PIKFYVE_S532	0.0007126	0.280186
GCCGGACCTGTGGTGAGAA	chr1	ARHGEF10L	ARGAL_HUMAN	TCC	S	ARHGEF10L_S725	0.0007126	0.280186
TTCATAGGCTGCGTCGATG	chr20	MMP24	MMP24_HUMAN	TAT	Y	MMP24_Y433	0.0007126	0.280186
GGGACGGTGAGCGGATCGGG	chr18	EPB41L3	E41L3_HUMAN	TCC	S	EPB41L3_S631	0.00071429	0.280433
CTGAGGCAAAAGGGACCCCAG	chr5	PCDHGB2	PCDGE_HUMAN	TCA	S	PCDHGB2_S802	0.00071474	0.280433
CCGTAATAGTCATAGTATAA	chr16	PRSS54	PRS54_HUMAN	TAT	Y	PRSS54_Y358	0.00071756	0.281242
GGAGGAGATGGGGGAATCCC	chr15	TICRR	TICRR_HUMAN	TCT	S	TICRR_S1509	0.00072025	0.281686
GGGATGCAGACATACCGTG	chr9	KIAA1958	K1958_HUMAN	TCC	S	KIAA1958_S272	0.00072025	0.281686
GAAGTACCACGGCTTGAGG	chr11	KAT5	KAT5_HUMAN	TAC	Y	KAT5_Y246	0.00072178	0.281686
GGTAGAGGGGAGGACGCTGT	chr12	ESPL1	ESPL1_HUMAN	TAC	Y	ESPL1_Y96	0.00072178	0.281686
TATGGACTGACCAAACATC	chr3	ITGA9	ITA9_HUMAN	TCC	S	ITGA9_S429	0.00072337	0.281686
GTCGGAGGCATGGGCAGGC	chr5	PDGFRB	PGFRB_HUMAN	TCC	S	PDGFRB_S930	0.00072497	0.281686
TGTACTCGGTGTAGCCCTT	chr11	SNX15	SNX15_HUMAN	TAC	Y	SNX15_Y28	0.00072497	0.281686
CGGTAGAACGCCTCCCGAA	chr3	SEC61A1	S61A1_HUMAN	TAC	Y	SEC61A1_Y235	0.00072662	0.281686
AGGAGTACGGCACCTGGAGAC	chr22	LMF2	LMF2_HUMAN	TCC	S	LMF2_S422	0.00072742	0.281686
TTGGAGACAAGGTACGGCA	chr11	PSMC3	PRS6A_HUMAN	TCC	S	PSMC3_S91	0.00072742	0.281686
CGTAGCGTCGGGGATCCTGGC	chr7	NOS3	NOS3_HUMAN	TAC	Y	NOS3_Y900	0.00072781	0.281686
GAATAAACCCAGTATCCTG	chr9	CNTRL	CNTRL_HUMAN	TAT	Y	CNTRL_Y1202	0.00072781	0.281686
GCCGAGGTCTGAGCCTTGC	chr20	RRBP1	RRBP1_HUMAN	TCG	S	RRBP1_S888	0.00073006	0.281708
ATGGAGCCCAGGATGAACT	chr14	IFI27	IFI27_HUMAN	TCC	S	IFI27_S109	0.00073165	0.281708
TCATCATACCCATCCTCATC	chr7	COPG2	COPG2_HUMAN	TAT	Y	COPG2_Y744	0.0007318	0.281708
CACCGAGGACACCAGGGCG	chr16	ZNF598	ZN598_HUMAN	TCG	S	ZNF598_S492	0.00073389	0.281708
GGGAGCTGGTCTGAGTGGGTC	chr7	PKD1L1	PK1L1_HUMAN	TCC	S	PKD1L1_S229	0.00073389	0.281708
GTGGACATGTAATACACCA	chr11	SLC1A2	EAA2_HUMAN	TCC	S	SLC1A2_S126	0.00073447	0.281708
AAGTAGGTGCCACCTATCA	chr16	SLC12A3	S12A3_HUMAN	TAC	Y	SLC12A3_Y204	0.00073668	0.281708
CTGTAGAGATGGTTCCACA	chr20	PIGU	PIGU_HUMAN	TAC	Y	PIGU_Y349	0.00073668	0.281708
CCGAGAAGCCCTGAAGAACC	chr2	UBR3	UBR3_HUMAN	TCG	S	UBR3_S1352	0.00073729	0.281708
CAGAAGAGGTATCTGAACCT	chr6	SHPRH	SHPRH_HUMAN	TCT	S	SHPRH_S51	0.00073959	0.281708
AAATGATAAAAGTTCGAATG	chrX	TLR8	TLR8_HUMAN	TAT	Y	TLR8_Y468	0.0007401	0.281708
TTGACGGTCGCTGGAGCAGG	chr2	FOXD4L1	FX4L1_HUMAN	TCA	S	FOXD4L1_S359	0.0007401	0.281708
TGTAAGGGTCCAGGGCCCGT	chr11	ADAMTS15	ATS15_HUMAN	TAC	Y	ADAMTS15_Y191	0.00074011	0.281708
CAGAGGCCATCAGGGCCTCG	chr3	NCKIPSD	SPN90_HUMAN	TCT	S	NCKIPSD_S197	0.00074511	0.281708
GCTGAGGTGGGCCCTAGAG	chr6	DLK2	DLK2_HUMAN	TCA	S	DLK2_S268	0.00074574	0.281708
GGTAACTATCACTAGCAGCT	chr16	ANKS4B	ANS4B_HUMAN	TAC	Y	ANKS4B_Y13	0.00074574	0.281708
TGTACAAAGTTTCCATTGG	chr4	ATP10D	AT10D_HUMAN	TAC	Y	ATP10D_Y583	0.00074574	0.281708
CTAGAGAAGGCCTTCCCGC	chr20	SNAI1	SNAI1_HUMAN	TCT	S	SNAI1_S190	0.00074856	0.281708
ACGACTGCTGGGGCAGGTG	chr18	LAMA3	LAMA3_HUMAN	TCG	S	LAMA3_S1096	0.00074982	0.281708
TATAACCCTTCACTTCCCCA	chr6	COL12A1	COCA1_HUMAN	TAT	Y	COL12A1_Y1117	0.00074982	0.281708
ACTGTTGAATAGTAAACCCA	chr11	HEPHL1	HPHL1_HUMAN	TCA	S	HEPHL1_S888	0.00075031	0.281708
CGGAGGAGATGGCCATGCAG	chr3	RRP9	U3IP2_HUMAN	TCC	S	RRP9_S209	0.00075079	0.281708
CTGGGAGGCGGGCGAGGTC	chr19	APC2	APCL_HUMAN	TCC	S	APC2_S1883	0.00075138	0.281708
CTGAGACAACGGCCACTAT	chr10	SLC29A3	S29A3_HUMAN	TCA	S	SLC29A3_S5	0.0007542	0.281708
AGTAGTGGATCTTCCTCTG	chr20	SLC4A11	S4A11_HUMAN	TAC	Y	SLC4A11_Y831	0.00075658	0.281708
AGTAGTGGATCTTCCTCTG	chr20	SLC4A11	S4A11_HUMAN	TAC	Y	SLC4A11_Y815	0.00075658	0.281708
GGTAGCGGTCGCAGGCCCAG	chr1	GPR153	GP153_HUMAN	TAC	Y	GPR153_Y303	0.00075702	0.281708
GAGGAGTCGGGGCTCAGAG	chr19	EVI5L	EVI5L_HUMAN	TCC	S	EVI5L_S10	0.00075831	0.281708
GAGTATAATTCCTGTACCA	chr22	PRR14L	PR14L_HUMAN	TAC	Y	PRR14L_Y25	0.00075831	0.281708
GTGTACTCGTAGGGTAGGT	chr17	MGAT5B	MGT5B_HUMAN	TAC	Y	MGAT5B_Y623	0.00075831	0.281708
GTGTACTCGTAGGGTAGGT	chr17	MGAT5B	MGT5B_HUMAN	TAC	Y	MGAT5B_Y625	0.00075831	0.281708
CAGAAGGCAGCACATTATCC	chr12	MAPKAPK5	MAPK5_HUMAN	TCT	S	MAPKAPK5_S316	0.00076129	0.281708
GATGAAGGAAAGAACAGCC	chr3	USP19	UBP19_HUMAN	TCA	S	USP19_S84	0.00076253	0.281708
TTGACTCTGGGAAAAAAAAA	chr12	UHRF1BP1L	UH1BL_HUMAN	TCA	S	UHRF1BP1L_S342	0.00076266	0.281708
AAGGTAGAGAAACAGAGGC	chr5	ARSB	ARSB_HUMAN	TAC	Y	ARSB_Y235	0.0007641	0.281708
GCGGGATGGCCGGTGTCTC	chr17	SAMD14	SAM14_HUMAN	TCC	S	SAMD14_S47	0.00076548	0.281708
TGGAGCCAGGTGGATAGAT	chr12	DAZAP2	DAZP2_HUMAN	TCC	S	DAZAP2_S102	0.00076721	0.281708
GGTAGTAGCCGGAGTAGAC	chr7	ELFN1	ELFN1_HUMAN	TAC	Y	ELFN1_Y230	0.00076726	0.281708
TTTAGAAAGAGTTGAGGAC	chr19	ZNF98	ZNF98_HUMAN	TCT	S	ZNF98_S478	0.00076726	0.281708
TTTAGAAAGAGTTGAGGAC	chr19	ZNF492	ZN492_HUMAN	TCT	S	ZNF492_S437	0.00076726	0.281708
AAGGAGACTTTGCGCATCA	chr1	ARHGEF10L	ARGAL_HUMAN	TCC	S	ARHGEF10L_S270	0.00076944	0.281708
ATCTGAAGGTTGAACCTGA	chr6	CCHCR1	CCHCR_HUMAN	TCA	S	CCHCR1_S319	0.00076944	0.281708
ACATAACTGGGAAAAATAA	chr19	ZNF564	ZN564_HUMAN	TAT	Y	ZNF564_Y323	0.00076958	0.281708
GATAAATCATCTGCAGTGG	chr4	SULT1B1	ST1B1_HUMAN	TAT	Y	SULT1B1_Y128	0.00076958	0.281708
CAGAGATTGGAAGCGAGGTTC	chr2	SEMA4F	SEM4F_HUMAN	TCT	S	SEMA4F_S48	0.00077068	0.281708
GGTAGCTCACCGGCTCGTACA	chr6	EZR	EZRI_HUMAN	TAC	Y	EZR_Y483	0.00077111	0.281708
GCAGAGCGGATCCCCGCCA	chr1	KTI12	KTI12_HUMAN	TCT	S	KTI12_S246	0.00077226	0.281708
GGTAGACGGTGGGCTGGATC	chr15	WDR93	WDR93_HUMAN	TAC	Y	WDR93_Y94	0.00077356	0.281708
GGTAGTACACGATGCGGCTC	chr10	PFKFB3	F263_HUMAN	TAC	Y	PFKFB3_Y238	0.00077356	0.281708
GGTGAAGAAGCTTTCACTG	chr3	YEATS2	YETS2_HUMAN	TCA	S	YEATS2_S367	0.00077393	0.281708
AGTAGGGGGCGAGCGTGGTG	chr19	HSPB6	HSPB6_HUMAN	TAC	Y	HSPB6_Y53	0.00077454	0.281708
TATAGTCAACATAGGCCATA	chr20	TOMM34	TOM34_HUMAN	TAT	Y	TOMM34_Y108	0.0007758	0.281708
GATATAAAAGGCACAAAGG	chr20	RBL1	RBL1_HUMAN	TAT	Y	RBL1_Y849	0.00077675	0.281708
CGCATAAAAGATGCAGAAG	chr11	KCNK4	KCNK4_HUMAN	TAT	Y	KCNK4_Y123	0.00077705	0.281708
GAAGTACAGAGTGTAGTTG	chr2	SNRNP200	U520_HUMAN	TAC	Y	SNRNP200_Y2107	0.0007795	0.281708
GATGTAGTTGACACAGAGG	chr19	CCDC130	CC130_HUMAN	TAC	Y	CCDC130_Y97	0.0007795	0.281708
GCCGAATCCGTGCTCACCG	chr9	PAX5	PAX5_HUMAN	TCG	S	PAX5_S174	0.0007795	0.281708
GCCGAATCCGTGCTCACCG	chr9	PAX5	PAX5_HUMAN	TCG	S	PAX5_S66	0.0007795	0.281708
CATAGTGGGAGGCAGGCAGC	chr1	GPR3	GPR3_HUMAN	TAT	Y	GPR3_Y239	0.00077957	0.281708
TATACCTGCGGTATAGGATAT	chr1	TDRKH	TDRKH_HUMAN	TAT	Y	TDRKH_Y37	0.00078164	0.281708
CGCCGTGAGGTGGGGGTGCT	chr14	SIPA1L1	SI1L1_HUMAN	TCA	S	SIPA1L1_S1576	0.00078239	0.281708
GGGCGAGTCCGGCTCACAT	chr16	PLA2G10	PA2GX_HUMAN	TCG	S	PLA2G10_S161	0.00078268	0.281708
TATAGGCCAGGACATACTC	chr11	CSTF3	CSTF3_HUMAN	TAT	Y	CSTF3_Y450	0.00078282	0.281708
AACAGATGCTGCAGTTGGC	chr11	C2CD3	C2CD3_HUMAN	TCT	S	C2CD3_S990	0.00078508	0.281708
AATACACTGCAAGTCCTAGAC	chr22	SLC7A4	CTR4_HUMAN	TAT	Y	SLC7A4_Y582	0.00078508	0.281708
GCGAGGAGGACAGGGAGGATG	chr5	MCTP1	MCTP1_HUMAN	TCG	S	MCTP1_S169	0.00078508	0.281708
GACTGTGACTGCATCACTGG	chr2	RAPH1	RAPH1_HUMAN	TCA	S	RAPH1_S694	0.0007852	0.281708
TCTGATGTTCGAACAAGGG	chr10	ARHGAP21	RHG21_HUMAN	TCA	S	ARHGAP21_S1310	0.00078521	0.281708
CACGTACACTGCAGGGGCA	chr19	SPPL2B	SPP2B_HUMAN	TAC	Y	SPPL2B_Y249	0.00078646	0.281708
TCGAGCTGGTCGTGGTGCTGG	chr14	KIF26A	KI26A_HUMAN	TCG	S	KIF26A_S170	0.00078646	0.281708
CCGAGAGGGCGGGTATGTC	chr19	LILRB5	LIRB5_HUMAN	TCG	S	LILRB5_S327	0.00078714	0.281708
CATAGGCCAAGGAGATGGC	chr1	ATP1A2	AT1A2_HUMAN	TAT	Y	ATP1A2_Y821	0.00078719	0.281708
GGAGTAAGGCTTGTCTGTG	chr7	CLDN4	CLD4_HUMAN	TAC	Y	CLDN4_Y193	0.00078802	0.281708
CCATAGCTTACATGATAGA	chr2	IL1A	IL1A_HUMAN	TAT	Y	IL1A_Y40	0.00078954	0.281708
GATGACTGGGGGATGGGTG	chr1	GPR61	GPR61_HUMAN	TCA	S	GPR61_S9	0.00079004	0.281708
TCAGACCTTTCCTGGGACG	chr1	FLG	FILA_HUMAN	TCT	S	FLG_S1852	0.00079004	0.281708
GGGTGAACTATAGCCAAGT	chr15	HERC1	HERC1_HUMAN	TCA	S	HERC1_S907	0.00079084	0.281708
GTCCCATAGTTCCGGTCAAA	chr21	PFKL	PFKAL_HUMAN	TAT	Y	PFKL_Y674	0.00079169	0.281708
TCCTTATAAGTGATGCTGGT	chr1	OAZ3	OAZ3_HUMAN	TAT	Y	OAZ3_Y59	0.00079169	0.281708
ATATAGCTGCTCACCTGGC	chr17	MYADML2	MADL2_HUMAN	TAT	Y	MYADML2_Y159	0.00079366	0.281708
ATGAGGTAGATGGCGTAGAG	chr2	ABCG8	ABCG8_HUMAN	TAC	Y	ABCG8_Y644	0.00079548	0.281708
CAGGGACTCCCGCTCTTGC	chr9	PRRC2B	PRC2B_HUMAN	TCC	S	PRRC2B_S1322	0.0007963	0.281708
GCGAAGGAGTCTCCGGCTCT	chr12	CCDC184	CC184_HUMAN	TCG	S	CCDC184_S122	0.0007963	0.281708
GGTGGGGAAGGGGACATCTG	chr10	ZNF438	ZN438_HUMAN	TCC	S	ZNF438_S162	0.00079648	0.281708
GGGATCGGAGGATGAAGCGC	chr12	P3H3	P3H3_HUMAN	TCC	S	P3H3_S383	0.00079702	0.281708
CGGCGAGAACTTGCGCAGG	chr19	CAMSAP3	CAMP3_HUMAN	TCG	S	CAMSAP3_S814	0.00079866	0.281708
AGGATCGAGGGCGTCCTGAC	chr15	CRTC3	CRTC3_HUMAN	TCC	S	CRTC3_S243	0.0007993	0.281708
CTCGGAGCTGTCCTCGCTG	chr18	SKOR2	SKOR2_HUMAN	TCC	S	SKOR2_S732	0.00079971	0.281708
TGCGGGGAAGCCCCTGGCTG	chr11	SLC15A3	S15A3_HUMAN	TCC	S	SLC15A3_S302	0.00080101	0.281708
AGTAGTCCTGGACCACGGTGT	chr10	CCDC3	CCDC3_HUMAN	TAC	Y	CCDC3_Y118	0.00080121	0.281708
CTTAGAGCCCAGCAGATCT	chr15	ZSCAN29	ZSC29_HUMAN	TCT	S	ZSCAN29_S200	0.00080212	0.281708
ATATTTGAGCTGTTTCTAGT	chr2	CCDC85A	CC85A_HUMAN	TCA	S	CCDC85A_S453	0.00080374	0.281708
CTTGTATTTGCACTTGCCT	chr1	HHIPL2	HIPL2_HUMAN	TAC	Y	HHIPL2_Y611	0.00080374	0.281708
TGGTACTTGGGGTTGAAGA	chr17	TRPV3	TRPV3_HUMAN	TAC	Y	TRPV3_Y254	0.0008045	0.281708
TCAGAAGGACCCTGAAGCA	chr8	VPS13B	VP13B_HUMAN	TCT	S	VPS13B_S899	0.00080494	0.281708
GGTACAGCCAGTGGTTGGA	chr2	PRR30	PRR30_HUMAN	TAC	Y	PRR30_Y119	0.00080651	0.281708
TGTGTAGTAGCCAAAGCTG	chr10	TMEM254	TM254_HUMAN	TAC	Y	TMEM254_Y28	0.00080651	0.281708
CTCGTACCCTGCTTGGTTC	chr7	GLI3	GLI3_HUMAN	TAC	Y	GLI3_Y1108	0.00080776	0.281708
AGATGGGACACTCCAGTATT	chrX	FAM47C	FA47C_HUMAN	TCC	S	FAM47C_S652	0.00080914	0.281708
TGTAACACTGTCCTTCGGG	chr20	UBE2V1	UB2V1_HUMAN	TAC	Y	UBE2V1_Y145	0.00080914	0.281708
CTCGGAGGAGGCGGGTGGC	chr19	TNFSF9	TNFL9_HUMAN	TCC	S	TNFSF9_S190	0.00080944	0.281708
GTTCCCGACTTGATCTGATT	chr10	MASTL	GWL_HUMAN	TCG	S	MASTL_S716	0.00080944	0.281708
GGAACATACTGCATGATTTG	chr4	CSN1S1	CASA1_HUMAN	TAT	Y	CSN1S1_Y158	0.00081057	0.281708
AGGAGAGGTAGAAGCCGTCAT	chr19	SBNO2	SBNO2_HUMAN	TCC	S	SBNO2_S1070	0.00081095	0.281708
CTGGACGCTCCCAGTCGGT	chr19	IGLON5	IGLO5_HUMAN	TCC	S	IGLON5_S300	0.000812	0.281708
TGTATCCTGGGGTGGGGGT	chr1	THBS3	TSP3_HUMAN	TAC	Y	THBS3_Y769	0.00081339	0.281708
GTCATAGTTCATGCCACAT	chr20	RALGAPA2	RGPA2_HUMAN	TAT	Y	RALGAPA2_Y1554	0.00081481	0.281708
AAGGAATGGTACTGGTACC	chr2	UGT1A10	UD110_HUMAN	TCC	S	UGT1A10_S485	0.00081621	0.281708
AAGGAATGGTACTGGTACC	chr2	UGT1A7	UD17_HUMAN	TCC	S	UGT1A7_S485	0.00081621	0.281708
AAGGAATGGTACTGGTACC	chr2	UGT1A9	UD19_HUMAN	TCC	S	UGT1A9_S485	0.00081621	0.281708
AAGGAATGGTACTGGTACC	chr2	UGT1A6	UD16_HUMAN	TCC	S	UGT1A6_S487	0.00081621	0.281708
AAGGAATGGTACTGGTACC	chr2	UGT1A1	UD11_HUMAN	TCC	S	UGT1A1_S488	0.00081621	0.281708
AAGGAATGGTACTGGTACC	chr2	UGT1A5	UD15_HUMAN	TCC	S	UGT1A5_S489	0.00081621	0.281708
AAGGAATGGTACTGGTACC	chr2	UGT1A3	UD13_HUMAN	TCC	S	UGT1A3_S489	0.00081621	0.281708
AAGGAATGGTACTGGTACC	chr2	UGT1A8	UD18_HUMAN	TCC	S	UGT1A8_S485	0.00081621	0.281708
AAGGAATGGTACTGGTACC	chr2	UGT1A4	UD14_HUMAN	TCC	S	UGT1A4_S489	0.00081621	0.281708
TGGTCATACATGCTTAGGCC	chr11	TRIM66	TRI66_HUMAN	TAT	Y	TRIM66_Y1045	0.00081695	0.281708
TGGACACACCCATGTTGGCCT	chr9	TBC1D13	TBC13_HUMAN	TCC	S	TBC1D13_S91	0.00081752	0.281708
TATAGGGGCGCCCATTCTT	chr17	SMG6	EST1A_HUMAN	TAT	Y	SMG6_Y769	0.00081903	0.281718
CTCGGAGAACCTGGCTGTG	chr12	VWF	VWF_HUMAN	TCC	S	VWF_S580	0.00081907	0.281718
GCTGTACTTGACGAACATT	chr2	RAPH1	RAPH1_HUMAN	TAC	Y	RAPH1_Y667	0.00082185	0.282412
CCATAGCCAGCTGCTGTCC	chr2	EPHA4	EPHA4_HUMAN	TAT	Y	EPHA4_Y521	0.00082361	0.282596
TTGGACTGATGCTTTAGAA	chr4	INTU	INTU_HUMAN	TCC	S	INTU_S146	0.00082459	0.282596
TGTAGCCCTTAAAGGCAGCC	chr1	OBSCN	OBSCN_HUMAN	TAC	Y	OBSCN_Y4886	0.00082467	0.282596
ACGATTCAGGAGTTCTTTC	chr7	PTPN12	PTN12_HUMAN	TCG	S	PTPN12_S684	0.00082583	0.282732
TGGGGAGGTGCTCAGCACG	chr7	IQCE	IQCE_HUMAN	TCC	S	IQCE_S322	0.0008269	0.282778
GCGAGAGGAGCACTTGCTTCT	chr15	CSPG4	CSPG4_HUMAN	TCG	S	CSPG4_S1583	0.00082749	0.282778
TATATTCCAAGTTCATTTGAA	chr4	ADAD1	ADAD1_HUMAN	TAT	Y	ADAD1_Y469	0.0008284	0.282828
CCAGAGAGGGGGCAGCCTG	chr16	PABPN1L	EPAB2_HUMAN	TCT	S	PABPN1L_S135	0.0008303	0.283216
TCATAGATATCGAATCGGG	chr19	SCAF1	SFR19_HUMAN	TAT	Y	SCAF1_Y228	0.00083195	0.283518
GGTAGGGGGGTTGGCTCCC	chrX	IQSEC2	IQEC2_HUMAN	TAC	Y	IQSEC2_Y269	0.00083312	0.283582
TAGAGGACTGAGGAGGCCG	chr9	SEC16A	SC16A_HUMAN	TCT	S	SEC16A_S1120	0.00083594	0.283582
AAGAAGGACTGTGGGCGAGA	chr15	NOX5	NOX5_HUMAN	TCC	S	NOX5_S59	0.00083604	0.283582
CAGAAGCGGGTGGCAGCCGA	chr15	C15orf39	CO039_HUMAN	TCT	S	C15orf39_S861	0.00083697	0.283582
GCAGGAGTAGATGGCAGCC	chr16	CMIP	CMIP_HUMAN	TCC	S	CMIP_S337	0.00083697	0.283582
GCCGGAAAGATTCAAAAGC	chr12	WSB2	WSB2_HUMAN	TCC	S	WSB2_S150	0.00083697	0.283582
TGGACTCCAGCGTATTGAGT	chr3	DUSP7	DUS7_HUMAN	TCC	S	DUSP7_S418	0.00083849	0.283582
GCCACAGATAACGTCTTATC	chr22	THOC5	THOC5_HUMAN	TCT	S	THOC5_S287	0.00083876	0.283582
ACATAGTATCGATAATGAG	chr3	PSMD6	PSMD6_HUMAN	TAT	Y	PSMD6_Y295	0.00083902	0.283582
GCAGGATGAGGGGGCTGTG	chr9	S1PR3	S1PR3_HUMAN	TCC	S	S1PR3_S362	0.00084158	0.283833
TGTACTTGGAAATGTGAGA	chr2	FN1	FINC_HUMAN	TAC	Y	FN1_Y641	0.0008444	0.283833
GGGAACAGCGCCCCTCCCT	chr1	ATP13A2	AT132_HUMAN	TCC	S	ATP13A2_S926	0.00084523	0.283833
TGGGGACGCGGGGTGCAGC	chr19	HAUS5	HAUS5_HUMAN	TCC	S	HAUS5_S487	0.00084523	0.283833
TTGAGCGTAGCTGGAAGCA	chr3	RNF123	RN123_HUMAN	TCA	S	RNF123_S1185	0.0008459	0.283833
TGGGACACTCTGCCATCCG	chr6	CPNE5	CPNE5_HUMAN	TCC	S	CPNE5_S395	0.0008464	0.283833
GCTGAAGCTTCCGTCAGGA	chr11	VWCE	VWCE_HUMAN	TCA	S	VWCE_S899	0.00084687	0.283833
CAGGGAACAGGATGGAGGG	chr2	DGKD	DGKD_HUMAN	TCC	S	DGKD_S967	0.00084717	0.283833
GGGGACACCACGATGCCAG	chr8	GFRA2	GFRA2_HUMAN	TCC	S	GFRA2_S320	0.00084722	0.283833
GATTCAGAAGGAAACCTTAA	chr16	CHD9	CHD9_HUMAN	TCT	S	CHD9_S1050	0.00084887	0.283833
TGGAATTCTTTAATGTGCT	chr3	TMEM183B	T183B_HUMAN	TCC	S	TMEM183B_S235	0.00085003	0.283833
TGGAATTCTTTAATGTGCT	chr1	TMEM183A	T183A_HUMAN	TCC	S	TMEM183A_S235	0.00085003	0.283833
GTGATAGTTGACGCTGGTT	chr2	RSAD2	RSAD2_HUMAN	TAT	Y	RSAD2_Y77	0.00085104	0.283833
TAGAGAGGAAAGTCATGGAGA	chrX	SLC10A3	P3_HUMAN	TCT	S	SLC10A3_S291	0.0008514	0.283833
ATGGAGTTTCCATTGGTTG	chrX	NUDT10	NUD10_HUMAN	TCC	S	NUDT10_S154	0.0008527	0.283833
ATGGAGTTTCCATTGGTTG	chrX	NUDT11	NUD11_HUMAN	TCC	S	NUDT11_S154	0.0008527	0.283833
AGGAATGATCACTCTTGGAG	chr6	HLA-DQA2	DQA2_HUMAN	TCC	S	HLA-DQA2_S170	0.00085285	0.283833
GATACTTCCTGCGGTCATACA	chr22	CABIN1	CABIN_HUMAN	TAT	Y	CABIN1_Y1639	0.00085396	0.283833
CAGAGGCAGGTGTGACAGCTT	chr10	AFAP1L2	AF1L2_HUMAN	TCT	S	AFAP1L2_S777	0.00085472	0.283833
GAGATGGCGGTGGGGGCGG	chrX	WAS	WASP_HUMAN	TCT	S	WAS_S320	0.00085567	0.283833
AGGAGATGGGCTGGATGGC	chr13	THSD1	THSD1_HUMAN	TCT	S	THSD1_S401	0.00085584	0.283833
GGTAAAATCCCAAAGCATGC	chr6	MEP1A	MEP1A_HUMAN	TAC	Y	MEP1A_Y164	0.00085849	0.284458
TTGAGGTAATATTTAAACCT	chr6	FAM135A	F135A_HUMAN	TAC	Y	FAM135A_Y1345	0.00086075	0.284765
GATAGAGGTGATGTGTAGC	chr1	ARHGAP30	RHG30_HUMAN	TCT	S	ARHGAP30_S426	0.00086131	0.284765
GCGGGACAAATCGAAGCCG	chr2	MAP4K3	M4K3_HUMAN	TCC	S	MAP4K3_S8	0.00086235	0.284765
TGTAGACCTCGTTCAGCTGCC	chr17	ITGB4	ITB4_HUMAN	TAC	Y	ITGB4_Y855	0.00086249	0.284765
TGATACTGAGTGAGGAATG	chr4	TENM3	TEN3_HUMAN	TAT	Y	TENM3_Y926	0.00086413	0.285027
GAGACTGGTCAATCCAGTCC	chr17	TMEM98	TMM98_HUMAN	TCT	S	TMEM98_S189	0.00086559	0.285027
GTGTAGATGCACAGCTTCT	chr11	CCND1	CCND1_HUMAN	TAC	Y	CCND1_Y127	0.00086559	0.285027
CGGAGGGCAGGATGGGCCG	chr17	SARM1	SARM1_HUMAN	TCC	S	SARM1_S408	0.00086695	0.285094
CTGGGACAGGACCACCAGC	chr11	SLCO2B1	SO2B1_HUMAN	TCC	S	SLCO2B1_S379	0.00086733	0.285094
CCGAGTTTCCTCGGAACTCG	chr15	SPTBN5	SPTN5_HUMAN	TCG	S	SPTBN5_S2304	0.00086976	0.28564
AATGAATACTTCTGTTCCTT	chr17	GH1	SOMA_HUMAN	TAT	Y	GH1_Y68	0.00087243	0.28601
TTGAGAAGGGGAGGTTGTCG	chr9	TLR4	TLR4_HUMAN	TCA	S	TLR4_S55	0.00087243	0.28601
AGGAGCTGGGTTTCACAAGAC	chr11	CLMP	CLMP_HUMAN	TCC	S	CLMP_S289	0.00087505	0.286301
GGGAATAAACATTGCTAACCT	chr14	LRFN5	LRFN5_HUMAN	TCC	S	LRFN5_S571	0.0008754	0.286301
CATGTACCAAATGTCACAC	chr11	EED	EED_HUMAN	TAC	Y	EED_Y365	0.00087759	0.286301
CCGACATATTGCTGGGGGC	chr2	LIMS2	LIMS2_HUMAN	TCG	S	LIMS2_S31	0.00087759	0.286301
CCGACATATTGCTGGGGGC	chr2	LIMS2	LIMS2_HUMAN	TCG	S	LIMS2_S7	0.00087759	0.286301
TCACCTGAACAGCTCTGATG	chrX	ZNF81	ZNF81_HUMAN	TCA	S	ZNF81_S92	0.00087822	0.286301
GATAAAGATTGGGAAGAATTC	chr12	DUSP16	DUS16_HUMAN	TAT	Y	DUSP16_Y167	0.00088041	0.286301
GTGACGGCAGAGGACCTGT	chr16	SLC9A3R2	NHRF2_HUMAN	TCA	S	SLC9A3R2_S254	0.00088041	0.286301
GTGACGGCAGAGGACCTGT	chr16	SLC9A3R2	NHRF2_HUMAN	TCA	S	SLC9A3R2_S141	0.00088041	0.286301
GGTGTACACGGTCAGATGG	chr17	RGS9	RGS9_HUMAN	TAC	Y	RGS9_Y483	0.00088104	0.286301
TATATCGATAACCTGCCCA	chr4	METAP1	MAP11_HUMAN	TAT	Y	METAP1_Y83	0.00088386	0.286495
AGTAGCCATCATGGGTGGGA	chr1	IL12RB2	I12R2_HUMAN	TAC	Y	IL12RB2_Y800	0.00088613	0.286495
TGGACAGCTTGCAGCTGTTG	chr13	F10	FA10_HUMAN	TCC	S	F10_S393	0.00088613	0.286495
AGGAAATCACATCAGGCTT	chr19	ZNF850	ZN850_HUMAN	TCC	S	ZNF850_S57	0.00088629	0.286495
GCGACACCTGGGTGAAGGCCT	chr19	ZNF835	ZN835_HUMAN	TCG	S	ZNF835_S347	0.00088668	0.286495
TGGAAGTGTTGAATATATCCA	chr15	NIPA2	NIPA2_HUMAN	TCC	S	NIPA2_S246	0.00088814	0.286495
CTGATACGATGACATCTGA	chr3	ARPP21	ARP21_HUMAN	TAT	Y	ARPP21_Y194	0.00088949	0.286495
GGCTGAAGGAGAGCCATGA	chr7	PCLO	PCLO_HUMAN	TCA	S	PCLO_S717	0.00089056	0.286495
GGGAGGGGTCAGAGCCAGC	chr17	COASY	COASY_HUMAN	TCC	S	COASY_S281	0.00089056	0.286495
AGGAGTAACAAAGGTCAACAA	chr11	OR5R1	OR5R1_HUMAN	TCC	S	OR5R1_S74	0.00089224	0.286495
CTCGAGTCCAGTTCCTGCA	chr11	CORO1B	COR1B_HUMAN	TCG	S	CORO1B_S266	0.00089231	0.286495
TACTCCGACTCCTGAGAGTA	chr3	NBEAL2	NBEL2_HUMAN	TCG	S	NBEAL2_S2269	0.00089298	0.286495
CAGAAGTAGCAGGAAGGGG	chr2	ABI2	ABI2_HUMAN	TCT	S	ABI2_S298	0.00089734	0.286495
CAGGAGATGTCAATTTCCT	chr1	EPHB2	EPHB2_HUMAN	TCC	S	EPHB2_S619	0.00089734	0.286495
GAGAGACGCCATTGAGGCT	chr19	CEP89	CEP89_HUMAN	TCT	S	CEP89_S761	0.00089795	0.286495
GGCTGAGCCATAGTGGGGC	chr22	SOX10	SOX10_HUMAN	TCA	S	SOX10_S390	0.00089795	0.286495
TGTAGCCCTGGTCGGGGGA	chr19	CEP89	CEP89_HUMAN	TAC	Y	CEP89_Y657	0.00090029	0.286495
TCGGATGACGACTCATACCT	chr19	KANK2	KANK2_HUMAN	TCA	S	KANK2_S511	0.00090089	0.286495
CTTATAGAGCTCCCGAATC	chr3	DLEC1	DLEC1_HUMAN	TAT	Y	DLEC1_Y142	0.00090188	0.286495
AGGAAAGGAGCACCAGGTC	chr11	MEN1	MEN1_HUMAN	TCC	S	MEN1_S38	0.00090359	0.286495
AGGAGTGAGTGCCCACGTGC	chr5	MGAT4B	MGT4B_HUMAN	TCC	S	MGAT4B_S373	0.00090469	0.286495
CTGATAATGTCTGGCAAAT	chr13	MIPEP	MIPEP_HUMAN	TAT	Y	MIPEP_Y547	0.00090522	0.286495
CTGGAATGCCGGCGGGGAC	chrX	HS6ST2	H6ST2_HUMAN	TCC	S	HS6ST2_S32	0.0009064	0.286495
GATAGAAATGCCTTTCCAC	chr6	SHPRH	SHPRH_HUMAN	TAT	Y	SHPRH_Y934	0.00090677	0.286495
GGGAGATGACGATAAAGGGCG	chr19	TRPM4	TRPM4_HUMAN	TCC	S	TRPM4_S1083	0.00090814	0.286495
GTATAGGGGACTCCGTTAA	chr1	CTSE	CATE_HUMAN	TAT	Y	CTSE_Y332	0.00090814	0.286495
TGTAATTTCTTCTCGCGCTCG	chr6	C6orf223	CF223_HUMAN	TAC	Y	C6orf223_Y212	0.00090814	0.286495
GCCGTATAACAGGGTCCTG	chr15	RYR3	RYR3_HUMAN	TAC	Y	RYR3_Y105	0.00090922	0.286495
TGGACAGCAGCAGCAACGG	chr2	GDF7	GDF7_HUMAN	TCC	S	GDF7_S183	0.00091124	0.286495
AAGAAGTAAATCCCCAGTAAA	chr4	TECRL	TECRL_HUMAN	TCT	S	TECRL_S229	0.00091204	0.286495
GGGAGTTCGTGCCCACATC	chr5	PCDHGA7	PCDG7_HUMAN	TCC	S	PCDHGA7_S166	0.00091218	0.286495
GGGACGAGGAGATGAAGCCC	chr21	CLDN14	CLD14_HUMAN	TCC	S	CLDN14_S172	0.0009123	0.286495
GAGGAAGACATGGCCCAGG	chr1	MACF1	MACF1_HUMAN	TCC	S	MACF1_S3	0.00091386	0.286495
AGGCAGGATCCGCAGCCGCC	chr18	CBLN2	CBLN2_HUMAN	TCC	S	CBLN2_S30	0.00091432	0.286495
GGGACTTGAGGCTCGGGGTGT	chr1	TRIM67	TRI67_HUMAN	TCC	S	TRIM67_S121	0.00091432	0.286495
AGCTGAGGCAGTGCTTGGT	chr1	SCMH1	SCMH1_HUMAN	TCA	S	SCMH1_S541	0.00091486	0.286495
CATAGGAGTCCCGAGTCCC	chr9	PHF19	PHF19_HUMAN	TAT	Y	PHF19_Y14	0.00091689	0.286495
CTGATTCTGAACCGGACCC	chr1	HIVEP3	ZEP3_HUMAN	TCA	S	HIVEP3_S786	0.00091689	0.286495
GCTGGTGACTTACTATGGCT	chr17	MED1	MED1_HUMAN	TCA	S	MED1_S1453	0.00091689	0.286495
CAGAGTGCTCCAGGGAGCGC	chr17	SLC38A10	S38AA_HUMAN	TCT	S	SLC38A10_S806	0.00091697	0.286495
AGGACATAGCTGCTGTGGCT	chr14	ZBTB1	ZBTB1_HUMAN	TAT	Y	ZBTB1_Y9	0.00091768	0.286495
GGTAACCTACGGCAGAGGAGG	chr9	PHF19	PHF19_HUMAN	TAC	Y	PHF19_Y123	0.00091902	0.286495
CCTGAAGTTGTATCTTCAC	chr11	API5	API5_HUMAN	TCA	S	API5_S462	0.0009205	0.286495
AGTACTCATAGGCCCCTTC	chr9	TNC	TENA_HUMAN	TAC	Y	TNC_Y1194	0.00092091	0.286495
GTGAGCTTTGGTTGAGTGGG	chr14	ZFHX2	ZFHX2_HUMAN	TCA	S	ZFHX2_S393	0.00092091	0.286495
TCGAGCCCACTCTGTCTGCC	chr17	CEP295NL	C295L_HUMAN	TCG	S	CEP295NL_S498	0.00092331	0.286495
GATACACGTTAGGAAAAAA	chr10	CUBN	CUBN_HUMAN	TAT	Y	CUBN_Y836	0.00092547	0.286495
AGGTGATGGCTTGATTCCT	chr12	CPNE8	CPNE8_HUMAN	TCA	S	CPNE8_S547	0.00092613	0.286495
CAGATATAGCATAGATGTG	chr17	MYH10	MYH10_HUMAN	TCT	S	MYH10_S158	0.00092738	0.286495
CAGATGCTTCAATAACCGC	chr5	PJA2	PJA2_HUMAN	TCT	S	PJA2_S686	0.00092738	0.286495
GGTAGTAAGCCGCCTTGATTT	chr7	DNAJC30	DJC30_HUMAN	TAC	Y	DNAJC30_Y70	0.00092738	0.286495
CTGTGAGGGCCTGAACTGC	chr4	KLB	KLOTB_HUMAN	TCA	S	KLB_S733	0.00092786	0.286495
TATAGGGCAGCAGCACATG	chr3	MST1R	RON_HUMAN	TAT	Y	MST1R_Y1163	0.00092786	0.286495
TATATTCGGCTACATCACAAA	chr14	EXOC5	EXOC5_HUMAN	TAT	Y	EXOC5_Y638	0.00092786	0.286495
TCGTACTGCAGGTTGGTGA	chr19	MUC16	MUC16_HUMAN	TAC	Y	MUC16_Y12087	0.00092895	0.286495
TCGTACTGCAGGTTGGTGA	chr19	MUC16	MUC16_HUMAN	TAC	Y	MUC16_Y12868	0.00092895	0.286495
TCGTACTGCAGGTTGGTGA	chr19	MUC16	MUC16_HUMAN	TAC	Y	MUC16_Y12243	0.00092895	0.286495
ATGAAAAAGTCACTACTGT	chr16	CNTNAP4	CNTP4_HUMAN	TCA	S	CNTNAP4_S853	0.00092999	0.286495
AGGAGCAGATCCTCATGGCCA	chr3	DNASE1L3	DNSL3_HUMAN	TCC	S	DNASE1L3_S25	0.00093077	0.286495
GGGAGCTTAGAGGAAGTGG	chr9	WNK2	WNK2_HUMAN	TCC	S	WNK2_S1337	0.00093318	0.286495
TGGGGACGTGACAAAGGCA	chr22	ACO2	ACON_HUMAN	TCC	S	ACO2_S492	0.00093318	0.286495
TTCAGAAATGCTGGAGTCA	chr1	ABL2	ABL2_HUMAN	TCT	S	ABL2_S549	0.00093528	0.286495
CAGACCTGTGGAGGAGAGA	chr19	ATCAY	ATCAY_HUMAN	TCT	S	ATCAY_S359	0.00093741	0.286495
ACGGAGACAGAGCGGACGA	chr17	CEP131	CP131_HUMAN	TCC	S	CEP131_S47	0.0009378	0.286495
AGTAAAACTGACTGGCAGAAT	chr3	TRANK1	TRNK1_HUMAN	TAC	Y	TRANK1_Y1867	0.00093966	0.286495
GGTAGAAGTCGCCGCCGGCGT	chr17	FOXK2	FOXK2_HUMAN	TAC	Y	FOXK2_Y112	0.00093966	0.286495
AAGAGAGTGGCCGCTTCCC	chr20	GGT7	GGT7_HUMAN	TCT	S	GGT7_S541	0.00094023	0.286495
TCCTGAGGGTGGGGCAGGA	chr1	USH2A	USH2A_HUMAN	TCA	S	USH2A_S4830	0.00094095	0.286495
TGTACCTGGGAGGCAGAGG	chr1	KCNT2	KCNT2_HUMAN	TAC	Y	KCNT2_Y15	0.00094224	0.286495
GGGACAGCTGGGGATGCACGC	chr11	SIK2	SIK2_HUMAN	TCC	S	SIK2_S670	0.00094304	0.286495
AATGACAACACTGACATGC	chr11	OR8D2	OR8D2_HUMAN	TCA	S	OR8D2_S167	0.00094342	0.286495
GGCTGACCAGGGGTTGGCA	chr11	ADAMTS15	ATS15_HUMAN	TCA	S	ADAMTS15_S404	0.00094342	0.286495
GAGATTCCGTCACATCATC	chrX	BCORL1	BCORL_HUMAN	TCT	S	BCORL1_S1113	0.00094565	0.286495
GTGGTTGAATTGGGCATCGG	chr1	OR14C36	O14CZ_HUMAN	TCA	S	OR14C36_S4	0.00094565	0.286495
CCAGATGAGGTGGTGTCTGG	chr12	SETD1B	SET1B_HUMAN	TCA	S	SETD1B_S974	0.00094586	0.286495
AGTAGAAGTTGTGGGGCCC	chr3	KLHDC8B	KLD8B_HUMAN	TAC	Y	KLHDC8B_Y239	0.00094678	0.286495
GGGGGAGAAACGGTCGGCT	chr17	MAP2K3	MP2K3_HUMAN	TCC	S	MAP2K3_S295	0.00094678	0.286495
GGTATATCTCCTAGTCCTG	chr3	IGSF10	IGS10_HUMAN	TAT	Y	IGSF10_Y2096	0.00094678	0.286495
TAGTTATACAGAGGTTCGCC	chr3	EOGT	EOGT_HUMAN	TAT	Y	EOGT_Y35	0.00094678	0.286495
CATAGGCTTCTGGCCCCAA	chr13	THSD1	THSD1_HUMAN	TAT	Y	THSD1_Y214	0.00094706	0.286495
TGGAACAGGGGTAGATGAG	chr20	ADRA1D	ADA1D_HUMAN	TCC	S	ADRA1D_S405	0.00094706	0.286495
ATCATACTCTTTCCCTGAG	chr2	SEMA4F	SEM4F_HUMAN	TAT	Y	SEMA4F_Y450	0.00094793	0.286495
CTGAGTTGTAACTGGGAGGA	chr11	UVRAG	UVRAG_HUMAN	TCA	S	UVRAG_S525	0.00094793	0.286495
CTGGACACAGTAGGCCCCG	chrX	UBQLN2	UBQL2_HUMAN	TCC	S	UBQLN2_S539	0.00094793	0.286495
GATGTGTAAAGAATATACAG	chr12	ACSS3	ACSS3_HUMAN	TAC	Y	ACSS3_Y298	0.00094817	0.286495
CTGAGCTGGATGGGTGGAA	chr19	SAMD4B	SMAG2_HUMAN	TCA	S	SAMD4B_S208	0.00094868	0.286495
TAGAAACTGTGTTCTTCAA	chr8	TEX15	TEX15_HUMAN	TCT	S	TEX15_S1533	0.00094886	0.286495
CAGAGGGAGTACGTCTATGAC	chr14	NUMB	NUMB_HUMAN	TCT	S	NUMB_S438	0.00095119	0.286825
GCAGGGGATGGGCCACCTGG	chr19	MARK4	MARK4_HUMAN	TCC	S	MARK4_S429	0.0009515	0.286825
AGGAATGGACTGTGGTCTTG	chr19	GAPDHS	G3PT_HUMAN	TCC	S	GAPDHS_S252	0.00095411	0.286892
GTGACCTGAACCGCTCAGT	chr1	RNF187	RN187_HUMAN	TCA	S	RNF187_S213	0.00095411	0.286892
AATATAGTAACAGTGACCA	chr10	MRC1	MRC1_HUMAN	TAT	Y	MRC1_Y1247	0.00095432	0.286892
GTCTGAGGGAGAAGTGGGT	chr3	PRRT3	PRRT3_HUMAN	TCA	S	PRRT3_S202	0.00095553	0.286892
ACGATCTGGTGTACTTCCCTC	chr1	DUSP27	DUS27_HUMAN	TCG	S	DUSP27_S965	0.00095712	0.286892
GGAAGATATGCCCGGCAATA	chr18	RNF125	RN125_HUMAN	TAT	Y	RNF125_Y78	0.00095712	0.286892
GGTAGGAACCTTGTGGGGAGG	chr19	SUPT5H	SPT5H_HUMAN	TAC	Y	SUPT5H_Y902	0.00095714	0.286892
ATGAGAGAGTTGGTGTTGG	chr20	SGK2	SGK2_HUMAN	TCA	S	SGK2_S44	0.00095995	0.2874
AGGACTTGTGCTGGTGGCTCC	chr7	ABCB8	ABCB8_HUMAN	TCC	S	ABCB8_S735	0.00096116	0.2874
TTGATAAGTGATTGAAAGTT	chr12	LRIG3	LRIG3_HUMAN	TCA	S	LRIG3_S324	0.00096116	0.2874
GGTAGACGTCTGCCGGGCAG	chr19	MKNK2	MKNK2_HUMAN	TAC	Y	MKNK2_Y83	0.00096277	0.287649
GCGGACCAGTCGTACACGT	chr1	B3GALT6	B3GT6_HUMAN	TCC	S	B3GALT6_S315	0.00096386	0.287743
GCCGACGGAGTCACTGCAG	chr15	HERC2	HERC2_HUMAN	TCG	S	HERC2_S3487	0.00096559	0.288028
CCGAGGGCCGCATGTGCAGG	chr6	FOXP4	FOXP4_HUMAN	TCG	S	FOXP4_S375	0.00096841	0.288331
GGGAAATTTGCACGGGGTTT	chr15	CA12	CAH12_HUMAN	TCC	S	CA12_S246	0.00096894	0.288331
TGGAGGGAGAGGGGGTGAC	chr15	PEAK1	PEAK1_HUMAN	TCC	S	PEAK1_S856	0.00096894	0.288331
CAGATTCTTCCCCAGCGTT	chr5	SDHA	SDHA_HUMAN	TCT	S	SDHA_S492	0.00097123	0.288781
TATATAGCAGCAGCAGAGA	chr19	PRRG2	TMG2_HUMAN	TAT	Y	PRRG2_Y11	0.00097405	0.289141
CAGAATCTAGTTCCCTAATCA	chr16	IST1	IST1_HUMAN	TCT	S	IST1_S94	0.00097451	0.289141
TGGACTTGGCTGACATTCTT	chr5	PRR16	LARGN_HUMAN	TCC	S	PRR16_S5	0.00097684	0.289141
TGTATACGGCACACAGCAG	chr7	SMO	SMO_HUMAN	TAC	Y	SMO_Y130	0.00097686	0.289141
AATGTACTCAAAATATCCA	chr1	HNRNPU	HNRPU_HUMAN	TAC	Y	HNRNPU_Y260	0.00097712	0.289141
GCCAGAGGCCATCGGGAGG	chr19	TRAPPC6A	TPC6A_HUMAN	TCT	S	TRAPPC6A_S108	0.00097712	0.289141
CATAGGTGGGGCCGGACTCCT	chr14	ATG2B	ATG2B_HUMAN	TAT	Y	ATG2B_Y1469	0.00097806	0.289188
GTGAGGGAAGGCCGCCGTCCT	chrX	PCDH19	PCD19_HUMAN	TCA	S	PCDH19_S542	0.00097968	0.289338
AATATAGGGTTTCCCTGAT	chr1	TMOD4	TMOD4_HUMAN	TAT	Y	TMOD4_Y97	0.000982	0.289338
GAAGAGGCGCTCTCCACAC	chr9	UBAP2	UBAP2_HUMAN	TCT	S	UBAP2_S733	0.0009825	0.289338
GGATGACTGGTCCTCTCTC	chr13	FRY	FRY_HUMAN	TCA	S	FRY_S1746	0.00098402	0.289338
TCTTCCGAGGTCAAAGGGGC	chr1	PER3	PER3_HUMAN	TCG	S	PER3_S666	0.00098402	0.289338
TCTTCCGAGGTCAAAGGGGC	chr1	PER3	PER3_HUMAN	TCG	S	PER3_S355	0.00098402	0.289338
AATAGGAGTAGTCCTGGACCA	chr10	CCDC3	CCDC3_HUMAN	TAT	Y	CCDC3_Y120	0.00098463	0.289338
CTCATATTCGGAGGTGACA	chr16	ADCY9	ADCY9_HUMAN	TAT	Y	ADCY9_Y888	0.00098532	0.289338
GGTAGTTGTTGTCCCCAAAC	chr10	TLL2	TLL2_HUMAN	TAC	Y	TLL2_Y913	0.00098649	0.289338
GAGGACTCGGGGTTCAGCT	chr19	GPI	G6PI_HUMAN	TCC	S	GPI_S175	0.00098814	0.289338
GAGGACTCGGGGTTCAGCT	chr19	GPI	G6PI_HUMAN	TCC	S	GPI_S203	0.00098814	0.289338
GCGACACCCTCTTGGGCTGC	chr19	FAM71E2	F71E2_HUMAN	TCG	S	FAM71E2_S854	0.00098818	0.289338
AGGTAACAGGGGTGAACAC	chr3	ADAMTS9	ATS9_HUMAN	TAC	Y	ADAMTS9_Y1671	0.00098871	0.289338
GGAGTAGAGAGCTGCCTCG	chr12	HOXC10	HXC10_HUMAN	TAC	Y	HOXC10_Y129	0.00099015	0.289531
TGGAAATGTCTGCTGGAAACT	chr17	NFE2L1	NF2L1_HUMAN	TCC	S	NFE2L1_S277	0.00099096	0.289539
AATGTACGTGTCAAACGTG	chr7	FKBP9	FKBP9_HUMAN	TAC	Y	FKBP9_Y308	0.00099377	0.289921
ACCTGAACAGGCTCCACTG	chr19	ZNF350	ZN350_HUMAN	TCA	S	ZNF350_S79	0.00099383	0.289921
TTGGAGTGCAGGTACTCGA	chrX	PRKX	PRKX_HUMAN	TCC	S	PRKX_S165	0.00099561	0.290212
GATGTAGCCATTCCCATCC	chr19	CALM3	CALM3_HUMAN	TAC	Y	CALM3_Y100	0.00099659	0.290269
AACATAGAGGGCAGCAGCGG	chr16	DEXI	DEXI_HUMAN	TCT	S	DEXI_S27	0.00099927	0.290615
AGATAAGATTCCTCAACAT	chr3	PLCL2	PLCL2_HUMAN	TAT	Y	PLCL2_Y554	0.00099941	0.290615
GGGACAGCAGCAGGGGCCGA	chr16	RNF151	RN151_HUMAN	TCC	S	RNF151_S181	0.0010021	0.290615
TGCTGAGAGAGGTGTGGGG	chr9	NUP214	NU214_HUMAN	TCA	S	NUP214_S631	0.0010022	0.290615
GGTGGGGAAGTGGCTGGGCC	chr19	ADGRL1	AGRL1_HUMAN	TCC	S	ADGRL1_S408	0.001003	0.290615
CTGAGAGCTCCTGGATGCGCC	chr7	TRIP6	TRIP6_HUMAN	TCA	S	TRIP6_S469	0.0010045	0.290615
CACATAGCTCCGGGATCCC	chr12	PMEL	PMEL_HUMAN	TAT	Y	PMEL_Y197	0.001005	0.290615
AGGTATTCGTAGGGTTCAC	chr7	GRM3	GRM3_HUMAN	TAC	Y	GRM3_Y539	0.0010064	0.290615
ATTGGCGAGGTTAATAGTGC	chr17	TNRC6C	TNR6C_HUMAN	TCG	S	TNRC6C_S1141	0.0010064	0.290615
GGGACTGCGCGCTGATTGGC	chr10	SKIDA1	SKDA1_HUMAN	TCC	S	SKIDA1_S155	0.0010064	0.290615
TTGAGGCTGGAACTGGAGTTA	chr1	PRRC2C	PRC2C_HUMAN	TCA	S	PRRC2C_S1780	0.0010064	0.290615
CGGACATGGTGATGTTCCCAC	chrX	TREX2	TREX2_HUMAN	TCC	S	TREX2_S2	0.0010079	0.290822
CTGATATAACAGCAGAGGC	chr10	ARHGAP21	RHG21_HUMAN	TCA	S	ARHGAP21_S829	0.0010091	0.290942
TGGAGGTGAGCAGGCTGTAG	chr6	POU3F2	PO3F2_HUMAN	TCC	S	POU3F2_S14	0.0010107	0.291109
GTGAGCTTCGCTGAGACTGC	chr22	BRD1	BRD1_HUMAN	TCA	S	BRD1_S506	0.0010135	0.291109
GGAGAGGAGCTTTCCGGGG	chr14	PLEKHG3	PKHG3_HUMAN	TCT	S	PLEKHG3_S870	0.0010143	0.291109
GGGACATGGCTGCAGGAGGG	chr11	PYGM	PYGM_HUMAN	TCC	S	PYGM_S2	0.0010143	0.291109
GTGAGGTAATCCTGGGGGGT	chr20	SULF2	SULF2_HUMAN	TAC	Y	SULF2_Y191	0.0010163	0.291109
TGTAGTTCTTGAGCACCTC	chr11	CTSD	CATD_HUMAN	TAC	Y	CTSD_Y74	0.0010172	0.291109
ATTGGAATGGGTCCGATTC	chr12	GLI1	GLI1_HUMAN	TCC	S	GLI1_S357	0.0010183	0.291109
CTGGATGGGGTGGGAGACA	chr11	MUC6	MUC6_HUMAN	TCC	S	MUC6_S2238	0.0010183	0.291109
GGGAATCAGAGCTGATGGCC	chr17	OR1D5	OR1D5_HUMAN	TCC	S	OR1D5_S53	0.0010183	0.291109
GGGAATCAGAGCTGATGGCC	chr17	OR1D2	OR1D2_HUMAN	TCC	S	OR1D2_S53	0.0010183	0.291109
CAGTGAGCTCACCGGGGCT	chr5	PCDHGC3	PCDGK_HUMAN	TCA	S	PCDHGC3_S733	0.0010191	0.291109
CATATAATTCAATAGTGCCC	chr6	STXBP5	STXB5_HUMAN	TAT	Y	STXBP5_Y672	0.0010191	0.291109
CGTGTAGCGCCGCAGCGTC	chr19	RFX2	RFX2_HUMAN	TAC	Y	RFX2_Y514	0.0010206	0.291313
CATATTCAACACCTTCTTCA	chr2	TTN	TITIN_HUMAN	TAT	Y	TTN_Y23338	0.001022	0.291488
GATACGATCCTGTAGGGGC	chr14	MAPK1IP1L	MISSL_HUMAN	TAT	Y	MAPK1IP1L_Y212	0.0010248	0.292062
CGGCCATAGTAGCAAATGCT	chr6	CMTR1	CMTR1_HUMAN	TAT	Y	CMTR1_Y796	0.0010276	0.292635
GGTGTACACTGACAGACCC	chrX	FAAH2	FAAH2_HUMAN	TAC	Y	FAAH2_Y404	0.0010304	0.293207
AATACTGGGGCAGCACTTCCT	chr16	HSF4	HSF4_HUMAN	TAT	Y	HSF4_Y62	0.0010324	0.293326
GGCTGACAGAGAGGGTTTA	chrX	IGSF1	IGSF1_HUMAN	TCA	S	IGSF1_S1166	0.0010324	0.293326
CACTCTGAGGGCAGGAACTT	chr17	TEKT1	TEKT1_HUMAN	TCA	S	TEKT1_S14	0.0010332	0.293328
CAGGAGGAGGGCAAGGTAG	chr1	MTF1	MTF1_HUMAN	TCC	S	MTF1_S694	0.001034	0.293331
ATGAGAAGCTTGATTCAGG	chr15	UBR1	UBR1_HUMAN	TCT	S	UBR1_S1609	0.001036	0.293674
GGTAACATTCATAATTCAGGC	chr21	BACE2	BACE2_HUMAN	TAC	Y	BACE2_Y394	0.0010369	0.293704
CACAGACGGGGTCAGTGCC	chr21	MCM3AP	GANP_HUMAN	TCT	S	MCM3AP_S1052	0.0010389	0.294046
AAGCCAGAGCCAGAGCCCCA	chr21	KRTAP7-1	KRA71_HUMAN	TCT	S	KRTAP7-1_S80	0.00104	0.294133
TGGAGCAATGTGGGCACTTGT	chr12	ZNF384	ZN384_HUMAN	TCC	S	ZNF384_S262	0.0010417	0.294161
TGATAGGCCATGAACCTGG	chr7	NPC1L1	NPCL1_HUMAN	TAT	Y	NPC1L1_Y1079	0.0010423	0.294161
GGTAGAGGGTGGGGCCCTGGT	chr15	ZNF710	ZN710_HUMAN	TAC	Y	ZNF710_Y435	0.0010431	0.294161
CCGAGTCTGACGAGGCTGC	chr15	RTF1	RTF1_HUMAN	TCG	S	RTF1_S95	0.0010445	0.294161
GGGAGATCTGGTCTTCAAT	chr1	NR1I3	NR1I3_HUMAN	TCC	S	NR1I3_S192	0.0010451	0.294161
GATATTTGTTGATGGCACC	chr3	COL6A5	CO6A5_HUMAN	TAT	Y	COL6A5_Y2498	0.0010458	0.294161
CTGATTTCCCTGGAGGATGA	chr19	NOTCH3	NOTC3_HUMAN	TCA	S	NOTCH3_S1941	0.0010472	0.294161
GGTGGACAGCGATGGGTCC	chr10	GATA3	GATA3_HUMAN	TCC	S	GATA3_S168	0.0010473	0.294161
GAAGGAGTCCAGTGTCTTA	chr10	ITPRIP	IPRI_HUMAN	TCC	S	ITPRIP_S519	0.0010491	0.294161
AAAGTAGTGTTTGTTCTTC	chr19	CATSPERG	CTSRG_HUMAN	TAC	Y	CATSPERG_Y906	0.0010495	0.294161
GGGTGGTAGTAGCCCTCAGG	chr1	AGO1	AGO1_HUMAN	TAC	Y	AGO1_Y187	0.0010501	0.294161
AGGATGCAGAGGAGGGGGC	chr19	SCAF1	SFR19_HUMAN	TCC	S	SCAF1_S194	0.001052	0.294161
CCTGAGGGGGGCAGGTACC	chr11	NAALADL1	NALDL_HUMAN	TCA	S	NAALADL1_S242	0.001052	0.294161
TATAAATGTGAATTAAATCG	chr2	SP140L	SP14L_HUMAN	TAT	Y	SP140L_Y141	0.001052	0.294161
TATAAATGTGAATTAAATCG	chr2	SP100	SP100_HUMAN	TAT	Y	SP100_Y141	0.001052	0.294161
CGTACGGTGGGGGCCCAGGT	chr12	ATN1	ATN1_HUMAN	TAC	Y	ATN1_Y639	0.001053	0.294194
AGCGAGTAGTGGAAGTCCAC	chr5	NRG2	NRG2_HUMAN	TAC	Y	NRG2_Y609	0.0010545	0.294194
CCCGAGGATGGAGAAGGGCC	chrX	ZMYM3	ZMYM3_HUMAN	TCC	S	ZMYM3_S53	0.0010545	0.294194
GGGAGACTGTGATCCGGTAG	chr5	DROSHA	RNC_HUMAN	TCC	S	DROSHA_S579	0.0010558	0.294336
GGTAATTTCTTGGTTTAAAT	chr9	DDX58	DDX58_HUMAN	TAC	Y	DDX58_Y246	0.001058	0.294568
GCTGTAGAACACGCGGCCG	chr5	NEURL1B	NEU1B_HUMAN	TAC	Y	NEURL1B_Y156	0.0010592	0.294568
CATAATACTCATGGCTGAT	chrX	PDZD4	PDZD4_HUMAN	TAT	Y	PDZD4_Y107	0.0010603	0.294568
GTGAGGGGGGTCCATCGGGAT	chr3	TMEM108	TM108_HUMAN	TCA	S	TMEM108_S75	0.0010603	0.294568
ACAGATGTGTCTGAGATGT	chr12	KRT6A	K2C6A_HUMAN	TCT	S	KRT6A_S317	0.0010611	0.294568
GGTAGGGAGGTGGTGGAGG	chr14	BTBD7	BTBD7_HUMAN	TAC	Y	BTBD7_Y765	0.0010614	0.294568
CCTGGGGAGGCCTGTGGAAA	chr19	ARHGEF1	ARHG1_HUMAN	TCC	S	ARHGEF1_S10	0.0010633	0.294654
CGGAGCGATACTCATTCAT	chr5	DOCK2	DOCK2_HUMAN	TCC	S	DOCK2_S478	0.0010633	0.294654
AGCAGTGAGTTCTGCTTGCT	chr6	LTA	TNFB_HUMAN	TCA	S	LTA_S76	0.0010655	0.295043
TTGAGTCGGAGGTTCTATC	chr11	NUP98	NUP98_HUMAN	TCA	S	NUP98_S1680	0.001067	0.295238
GGGATAAATTCACATCAGC	chr19	ZNF175	ZN175_HUMAN	TCC	S	ZNF175_S8	0.0010689	0.295379
TCTATTGATTCACAATCATT	chr13	USPL1	USPL1_HUMAN	TCA	S	USPL1_S934	0.0010695	0.295379
GGTACCGGGTGCCAGTCTCG	chr16	CHTF8	CTF8_HUMAN	TAC	Y	CHTF8_Y94	0.0010699	0.295379
CCGACAGGCGCTCTGTCTGC	chr1	CALML6	CALL6_HUMAN	TCG	S	CALML6_S31	0.0010724	0.295383
GAGGTAGATTCAGACATCAA	chr14	BAZ1A	BAZ1A_HUMAN	TCT	S	BAZ1A_S867	0.0010727	0.295383
ACATAATAGGTCACAACAA	chr4	TMEM128	TM128_HUMAN	TAT	Y	TMEM128_Y65	0.0010731	0.295383
GAAGGAGATGCAGAAGCCC	chr11	SLC17A6	VGLU2_HUMAN	TCC	S	SLC17A6_S84	0.0010731	0.295383
AGGAGCTGTTGCAGACGTCC	chr19	PRSS57	PRS57_HUMAN	TCC	S	PRSS57_S190	0.0010755	0.295522
AGGAGCTGTTGCAGACGTCC	chr19	PRSS57	PRS57_HUMAN	TCC	S	PRSS57_S191	0.0010755	0.295522
CCGAGGGGCTTCGAGATGGGT	chr11	ROBO3	ROBO3_HUMAN	TCG	S	ROBO3_S974	0.0010764	0.295522
TGTATTTATTCATCACTTCCT	chr4	PPEF2	PPE2_HUMAN	TAC	Y	PPEF2_Y260	0.0010783	0.295522
ATGGATTTCCCAATGGTGA	chr19	GRIN2D	NMDE4_HUMAN	TCC	S	GRIN2D_S632	0.0010789	0.295522
ATTGGAGGTGGTGGCGGCA	chr6	DAXX	DAXX_HUMAN	TCC	S	DAXX_S152	0.0010812	0.295522
GGGATTCCTTCTCACTAACT	chr3	CPA3	CBPA3_HUMAN	TCC	S	CPA3_S75	0.0010812	0.295522
AGGAGGAAGAAGAGGAGGCGG	chr17	MLLT6	AF17_HUMAN	TCC	S	MLLT6_S332	0.0010825	0.295522
GGGAGATGAACTCTCCCCGG	chr5	ARAP3	ARAP3_HUMAN	TCC	S	ARAP3_S595	0.0010825	0.295522
GGCTGAGTAGCTCATGGCT	chr11	GRM5	GRM5_HUMAN	TCA	S	GRM5_S660	0.0010864	0.295522
CAGAAAGAAATTTGTCCAC	chr14	OR4K1	OR4K1_HUMAN	TCT	S	OR4K1_S272	0.0010868	0.295522
AGGGTAGAGAGCCCAGTCCC	chr16	PKD1	PKD1_HUMAN	TCT	S	PKD1_S4072	0.0010871	0.295522
TTGGAGTAGAACCGCGTCC	chr8	LAPTM4B	LAP4B_HUMAN	TCC	S	LAPTM4B_S103	0.0010871	0.295522
CCTCTGTAAAGTGCAGACGC	chr1	PSMB4	PSB4_HUMAN	TAC	Y	PSMB4_Y39	0.0010896	0.295522
AGGAGCCTTCCGTGATGGTGT	chr1	XCL2	XCL2_HUMAN	TCC	S	XCL2_S54	0.0010915	0.295522
AGGAGCCTTCCGTGATGGTGT	chr1	XCL1	XCL1_HUMAN	TCC	S	XCL1_S54	0.0010915	0.295522
GGGTAAGGGATTTGACAAC	chr13	CDK8	CDK8_HUMAN	TAC	Y	CDK8_Y353	0.0010915	0.295522
AGGAGAAGGTCAGCTCCCG	chr19	RTN2	RTN2_HUMAN	TCC	S	RTN2_S65	0.0010924	0.295522
CAGGACAGGTCGTACAGCG	chr17	TRPV1	TRPV1_HUMAN	TCC	S	TRPV1_S386	0.0010941	0.295522
CATAAGGTCCCAGAAGGCC	chrX	COL4A6	CO4A6_HUMAN	TAT	Y	COL4A6_Y88	0.0010941	0.295522
GAGGTATTCGGAGGCCAGC	chr11	SART1	SNUT1_HUMAN	TAC	Y	SART1_Y390	0.0010941	0.295522
GCCTTATAGGAAGCATAAGC	chr8	REEP4	REEP4_HUMAN	TAT	Y	REEP4_Y24	0.0010941	0.295522
TTTGGATTTAGTATGTTGT	chr20	SEMG2	SEMG2_HUMAN	TCC	S	SEMG2_S59	0.0010941	0.295522
GGTGGAGAAAAAGCCGGCC	chr1	EXOC8	EXOC8_HUMAN	TCC	S	EXOC8_S141	0.0010951	0.295522
GGTACCGCCGTCCCGGCAGC	chr2	SNED1	SNED1_HUMAN	TAC	Y	SNED1_Y1170	0.0010952	0.295522
GCCGAGTTGAGGACGGCCA	chr19	S1PR4	S1PR4_HUMAN	TCG	S	S1PR4_S300	0.001097	0.295522
CTCAGAGACACTGCTGCGA	chr15	NDN	NECD_HUMAN	TCT	S	NDN_S319	0.0010978	0.295522
TTTGTAGAAGCTCTGGTGGT	chrX	AFF2	AFF2_HUMAN	TCT	S	AFF2_S413	0.001098	0.295522
TTTGTAGAAGCTCTGGTGGT	chrX	AFF2	AFF2_HUMAN	TCT	S	AFF2_S384	0.001098	0.295522
AGGACCAGTTGGCCTGCCTCT	chr15	ZFYVE19	ANCHR_HUMAN	TCC	S	ZFYVE19_S300	0.0011012	0.295522
AGGACCAGTTGGCCTGCCTCT	chr15	ZFYVE19	ANCHR_HUMAN	TCC	S	ZFYVE19_S290	0.0011012	0.295522
ACATAGATGTCATGGGGTA	chr11	INPPL1	SHIP2_HUMAN	TAT	Y	INPPL1_Y467	0.001102	0.295522
ACGTACTCGATGTTTACCA	chr2	RNF149	RN149_HUMAN	TAC	Y	RNF149_Y46	0.001102	0.295522
GTGACCCATGCTGGCCGGC	chr20	RBBP8NL	RB8NL_HUMAN	TCA	S	RBBP8NL_S464	0.001102	0.295522
CGGGCAGAAGGCAAGCCATC	chr14	FRMD6	FRMD6_HUMAN	TCT	S	FRMD6_S296	0.0011023	0.295522
GAGTAGCTGCTCACTTCCG	chr7	TNRC18	TNC18_HUMAN	TAC	Y	TNRC18_Y1729	0.0011023	0.295522
CAGGGAGATGTTCTCAGCA	chr3	BSN	BSN_HUMAN	TCC	S	BSN_S1641	0.0011034	0.29553
CTGAGCTGCCCCTGGTCCTGG	chr22	MICALL1	MILK1_HUMAN	TCA	S	MICALL1_S589	0.0011054	0.29553
TAGAAGAGGGCAACATTTGTT	chr14	TOX4	TOX4_HUMAN	TCT	S	TOX4_S378	0.0011065	0.29553
GACAAAGATGCTGTGGCCAC	chr14	GPATCH2L	GPT2L_HUMAN	TCT	S	GPATCH2L_S423	0.0011082	0.29553
GGTAGGACAGAATGGGCATA	chr6	GRM1	GRM1_HUMAN	TAC	Y	GRM1_Y736	0.0011082	0.29553
TTGACACCCGCACCTCGGC	chr10	USP6NL	US6NL_HUMAN	TCA	S	USP6NL_S528	0.0011082	0.29553
ACGTAGCGGTCGTAGGCCA	chr2	OR6B3	OR6B3_HUMAN	TAC	Y	OR6B3_Y123	0.0011093	0.29553
ACGTAGCGGTCGTAGGCCA	chr2	OR6B2	OR6B2_HUMAN	TAC	Y	OR6B2_Y123	0.0011093	0.29553
GAGGTAGCTATATCGCATC	chr2	LCLAT1	LCLT1_HUMAN	TAC	Y	LCLAT1_Y141	0.0011095	0.29553
GAGGTAAGTGCCGCCCACA	chr17	SNF8	SNF8_HUMAN	TAC	Y	SNF8_Y167	0.0011121	0.295909
GAATACACCTCGTCCCCTG	chr15	SEMA7A	SEM7A_HUMAN	TAT	Y	SEMA7A_Y188	0.0011126	0.295909
CATAGAAGTCATCGGCTGAA	chr9	SVEP1	SVEP1_HUMAN	TAT	Y	SVEP1_Y1707	0.0011147	0.295909
CCCTTAGAGCCTGTGATTCC	chr13	COL4A1	CO4A1_HUMAN	TCT	S	COL4A1_S1303	0.0011153	0.295909
GGTAGCAGGTCCCGCAGCAGA	chr1	SHISA4	SHSA4_HUMAN	TAC	Y	SHISA4_Y58	0.0011159	0.295909
GGGACGTCACCTCCACCTTG	chr14	AHNAK2	AHNK2_HUMAN	TCC	S	AHNAK2_S4419	0.0011179	0.295909
GGTACTCATGAATATGGGGGT	chr8	FAM160B2	F16B2_HUMAN	TAC	Y	FAM160B2_Y643	0.0011188	0.295909
CAGATATGGGGATGATATGT	chr7	GTPBP10	GTPBA_HUMAN	TCT	S	GTPBP10_S325	0.0011206	0.295909
CTGAGGCTGAGGGTATTGT	chr4	KIAA1109	K1109_HUMAN	TCA	S	KIAA1109_S2393	0.0011207	0.295909
GCGAGAAGGCCCAGAACCACA	chr22	SFI1	SFI1_HUMAN	TCG	S	SFI1_S820	0.0011207	0.295909
GCGAGAAGGCCCAGAACCACA	chr22	SFI1	SFI1_HUMAN	TCG	S	SFI1_S851	0.0011207	0.295909
CAGAGGTCTCACTGAAGTTGC	chr4	SEC31A	SC31A_HUMAN	TCT	S	SEC31A_S1202	0.0011213	0.295909
CAGAGGTCTCACTGAAGTTGC	chr4	SEC31A	SC31A_HUMAN	TCT	S	SEC31A_S1163	0.0011213	0.295909
CAGGTAGCACTTCTCGCAG	chr1	DMRTB1	DMRTB_HUMAN	TAC	Y	DMRTB1_Y41	0.0011234	0.296252
GTCAGAGCATCCTGACCAC	chr1	WNT4	WNT4_HUMAN	TCT	S	WNT4_S156	0.0011256	0.296569
TGGAGTCTCTGGTGTCGAC	chr4	FAM193A	F193A_HUMAN	TCC	S	FAM193A_S1014	0.0011262	0.296569
TACGTGTAAAATTCTTCAGC	chr17	SLC6A4	SC6A4_HUMAN	TAC	Y	SLC6A4_Y232	0.0011286	0.296674
TCCAGAAAAGGGGTAAGGA	chr1	DESI2	DESI2_HUMAN	TCT	S	DESI2_S50	0.0011286	0.296674
TACGCGTATTTCACTGTCAG	chr11	EIF3F	EIF3F_HUMAN	TAC	Y	EIF3F_Y239	0.001129	0.296674
GGTATGTCACATAAGTATCTG	chr11	PTPRJ	PTPRJ_HUMAN	TAC	Y	PTPRJ_Y885	0.0011305	0.296858
CGTAGCCACCCAGCTCTTTGA	chrX	FTHL17	FHL17_HUMAN	TAC	Y	FTHL17_Y152	0.0011325	0.297173
GAGGGACACAAAGTTGCTG	chr10	LDB1	LDB1_HUMAN	TCC	S	LDB1_S156	0.0011347	0.297432
GGTAGAGCCCCTGGTTCCGGT	chr2	KCNK12	KCNKC_HUMAN	TAC	Y	KCNK12_Y276	0.0011364	0.297432
TAGTGAGGAGGCTGCAGAC	chr11	RBM14	RBM14_HUMAN	TCA	S	RBM14_S392	0.0011364	0.297432
AGGATGGAGGGGGTGGAGGT	chr6	ZC2HC1B	ZC21B_HUMAN	TCC	S	ZC2HC1B_S113	0.0011374	0.297432
GGTAGAGGTAGTAGATCCCG	chr4	OTOP1	OTOP1_HUMAN	TAC	Y	OTOP1_Y271	0.0011375	0.297432
TGGAGACGGGGTTGGGTAG	chr6	TJAP1	TJAP1_HUMAN	TCT	S	TJAP1_S320	0.0011403	0.297954
TGATAGTTGTTTCTCACAG	chr1	HMCN1	HMCN1_HUMAN	TAT	Y	HMCN1_Y5382	0.001144	0.29828
GAAGAGTCTGTTCGAAAAA	chr9	RECK	RECK_HUMAN	TCT	S	RECK_S173	0.0011451	0.29828
GGGAGTCAAAACGACAACAGG	chr17	SENP3	SENP3_HUMAN	TCC	S	SENP3_S188	0.001146	0.29828
GGGAGGGCAGTGCTGGGAGCT	chr6	PRSS16	TSSP_HUMAN	TCC	S	PRSS16_S402	0.0011483	0.29828
TTGACTCACTGTTATCCAAA	chr10	SUFU	SUFU_HUMAN	TCA	S	SUFU_S172	0.0011488	0.29828
CGGTAGGTGGTGGGGCTTG	chr22	BCR	BCR_HUMAN	TAC	Y	BCR_Y360	0.0011514	0.29828
GCTGGAGCTGGCTGTGAGT	chr20	ARFGEF2	BIG2_HUMAN	TCC	S	ARFGEF2_S958	0.0011514	0.29828
GGCAGAGACCACCACAGGC	chr11	CD248	CD248_HUMAN	TCT	S	CD248_S454	0.0011514	0.29828
TCATAAGGAGAAGTGACAA	chrX	DIAPH2	DIAP2_HUMAN	TAT	Y	DIAPH2_Y341	0.0011514	0.29828
CCTGAATATGGCTTGATCAA	chr5	TAF9	TAF9_HUMAN	TAT	Y	TAF9_Y110	0.0011516	0.29828
TAGACATGTGTGACTGAGA	chr3	UROC1	HUTU_HUMAN	TCT	S	UROC1_S2	0.0011542	0.29828
TAATGTGATTGAAATGCCTG	chr3	ATXN7	ATX7_HUMAN	TCA	S	ATXN7_S164	0.0011546	0.29828
GCGAATAGCTGGGTGATGT	chr17	POLR2A	RPB1_HUMAN	TCG	S	POLR2A_S1644	0.0011562	0.29828
TGGAGGGGAACACAGCCCGG	chr5	ACTBL2	ACTBL_HUMAN	TCC	S	ACTBL2_S34	0.001157	0.29828
GCGAGGGAGGGCGAGAGAG	chr19	PLEKHA4	PKHA4_HUMAN	TCG	S	PLEKHA4_S241	0.0011572	0.29828
GCGGGAGATCTTGGTGGGC	chr7	NCF1	NCF1_HUMAN	TCC	S	NCF1_S109	0.0011572	0.29828
GGGTGACAGCGTGATGCCC	chr7	POU6F2	PO6F2_HUMAN	TCA	S	POU6F2_S404	0.0011572	0.29828
CCCATAAGGAATTCTGGAC	chr10	KIAA1217	SKT_HUMAN	TAT	Y	KIAA1217_Y332	0.0011592	0.29828
GTGTGAGGCTGAAGTGGTT	chr9	SLC31A1	COPT1_HUMAN	TCA	S	SLC31A1_S30	0.0011592	0.29828
AGCAGCGAGTCCTGCGGGGC	chr19	ISYNA1	INO1_HUMAN	TCG	S	ISYNA1_S420	0.0011625	0.29828
AGCAGCGAGTCCTGCGGGGC	chr19	ISYNA1	INO1_HUMAN	TCG	S	ISYNA1_S366	0.0011625	0.29828
GCGGTCGACGCGCTGGTCAG	chrX	ARX	ARX_HUMAN	TCG	S	ARX_S495	0.0011629	0.29828
CATAAAGCTTCTCTTTCCTGT	chr7	KMT2C	KMT2C_HUMAN	TAT	Y	KMT2C_Y4817	0.0011657	0.29828
CAGAGCCCAGTAAGTATTT	chr7	HEPACAM2	HECA2_HUMAN	TCT	S	HEPACAM2_S106	0.0011666	0.29828
CAGAGCCCAGTAAGTATTT	chr7	HEPACAM2	HECA2_HUMAN	TCT	S	HEPACAM2_S83	0.0011666	0.29828
GTGAGGCAGGGGGAGAGAAAG	chr19	PRR36	PRR36_HUMAN	TCA	S	PRR36_S904	0.0011666	0.29828
CAGAGTGCTGGCGGCCCAG	chr13	GSX1	GSX1_HUMAN	TCT	S	GSX1_S100	0.0011679	0.29828
GGTAGAACCTGAGGGGATAG	chr9	CERCAM	GT253_HUMAN	TAC	Y	CERCAM_Y105	0.0011679	0.29828
AATAAATTAAAGTTTGACC	chr2	EPCAM	EPCAM_HUMAN	TAT	Y	EPCAM_Y250	0.0011685	0.29828
CATAGATGTCTTTCAGCATT	chr5	PLCXD3	PLCX3_HUMAN	TAT	Y	PLCXD3_Y166	0.0011691	0.29828
GTGGAGAAGGGGGGCAGTG	chr10	ADAMTS14	ATS14_HUMAN	TCC	S	ADAMTS14_S1115	0.0011691	0.29828
GGTAGGAGATAGGGGGAAGCG	chr2	HOXD12	HXD12_HUMAN	TAC	Y	HOXD12_Y44	0.0011713	0.29828
TGGGAGGTGGGAGTATACC	chr11	NAV2	NAV2_HUMAN	TCC	S	NAV2_S1522	0.0011732	0.29828
TGATGACTTGTGTTCCTTC	chr17	CFAP52	CFA52_HUMAN	TCA	S	CFAP52_S462	0.0011739	0.29828
TGTAATATTCACTATCCTAGA	chr15	NEDD4	NEDD4_HUMAN	TAC	Y	NEDD4_Y1029	0.0011739	0.29828
TGTAATATTCACTATCCTAGA	chr15	NEDD4	NEDD4_HUMAN	TAC	Y	NEDD4_Y1101	0.0011739	0.29828
GATAAATTGTCACTCCAGTT	chr11	OR5T1	OR5T1_HUMAN	TAT	Y	OR5T1_Y263	0.0011741	0.29828
GATAAATTGTCACTCCAGTT	chr11	OR5T3	OR5T3_HUMAN	TAT	Y	OR5T3_Y281	0.0011741	0.29828
TTAGAACTGTGTTCAGCAG	chr12	ANKS1B	ANS1B_HUMAN	TCT	S	ANKS1B_S766	0.0011762	0.29828
GCGCGACTCGTCTGCCGCC	chr20	SOX18	SOX18_HUMAN	TCG	S	SOX18_S83	0.001177	0.29828
TTAACAGAAAGCCTTGGAAG	chr1	RAB3GAP2	RBGPR_HUMAN	TCT	S	RAB3GAP2_S926	0.0011777	0.29828
GGACGAGTACAGGCCTGAG	chr12	ELK3	ELK3_HUMAN	TCG	S	ELK3_S144	0.0011791	0.29828
CGAGATGCTAGTCGGTTCT	chr8	MOS	MOS_HUMAN	TCT	S	MOS_S99	0.0011798	0.29828
GTCATACTTAAAAGTGCAA	chr16	PARN	PARN_HUMAN	TAT	Y	PARN_Y76	0.0011826	0.29828
CATAGCGGTCATATGCCATCA	chr11	OR5AP2	O5AP2_HUMAN	TAT	Y	OR5AP2_Y129	0.0011844	0.29828
GAGAATTCATCTCTTCCTGG	chr11	SF3B2	SF3B2_HUMAN	TCT	S	SF3B2_S289	0.0011846	0.29828
GTGATAGACGGGTTCGGTGC	chrX	POU3F4	PO3F4_HUMAN	TCT	S	POU3F4_S123	0.0011846	0.29828
TAGACCATGTCGGGCCACT	chr14	TTLL5	TTLL5_HUMAN	TCT	S	TTLL5_S1091	0.0011846	0.29828
TATATTCTTCTGGCCAGCTCC	chrX	MAGEE2	MAGE2_HUMAN	TAT	Y	MAGEE2_Y285	0.0011846	0.29828
CGTACTGCTCTCTCTTCCC	chr17	HEATR6	HEAT6_HUMAN	TAC	Y	HEATR6_Y1033	0.0011854	0.29828
TCCACATAACTGCTGTTTGA	chr15	TUBGCP5	GCP5_HUMAN	TAT	Y	TUBGCP5_Y126	0.0011861	0.29828
GGGAAGAGAACCTGAAAAT	chr6	STK19	STK19_HUMAN	TCC	S	STK19_S96	0.0011882	0.29828
ACGAAGAAGGAGGTGGAGG	chr7	KMT2E	KMT2E_HUMAN	TCG	S	KMT2E_S1554	0.0011883	0.29828
AAGGTTGAAAATGGTGATTC	chr1	PLA2G4A	PA24A_HUMAN	TCA	S	PLA2G4A_S679	0.0011899	0.29828
CAGATACCGCTGGTGGAGG	chr1	CLK2	CLK2_HUMAN	TAT	Y	CLK2_Y441	0.0011899	0.29828
CGTAGTCGTAGTCGCCGTC	chr5	MYO10	MYO10_HUMAN	TAC	Y	MYO10_Y1091	0.0011899	0.29828
TCAGATTGGACTTTCTTGG	chr1	DHX9	DHX9_HUMAN	TCT	S	DHX9_S1077	0.0011899	0.29828
AGGAGGTCTCCCCGTACACCT	chr19	DOT1L	DOT1L_HUMAN	TCC	S	DOT1L_S140	0.0011904	0.29828
GGGACTGAGCTGCCCTGTGAC	chr14	KHNYN	KHNYN_HUMAN	TCC	S	KHNYN_S338	0.0011904	0.29828
GGGAGGCCTGTGGAAAGGGA	chr19	ARHGEF1	ARHG1_HUMAN	TCC	S	ARHGEF1_S10	0.001191	0.29828
CAGGACGACGAGGAGGAGGA	chr10	NANOS1	NANO1_HUMAN	TCG	S	NANOS1_S82	0.0011922	0.29828
CAGGTAGCTGATGTAGGGC	chr17	WDR81	WDR81_HUMAN	TAC	Y	WDR81_Y1321	0.0011932	0.29828
CCGGAGTCCCAGGACACTG	chr8	PTK2	FAK1_HUMAN	TCC	S	PTK2_S705	0.0011939	0.29828
GGTAGAGCGCTAAGGGATGTG	chr4	FAM47E	FA47E_HUMAN	TAC	Y	FAM47E_Y130	0.0011955	0.29828
AGAGACTTCTCCAGAGCCA	chr14	RNASE1	RNAS1_HUMAN	TCT	S	RNASE1_S6	0.0011967	0.29828
TGGGAAGGGCTGCCAGGCG	chr6	TTBK1	TTBK1_HUMAN	TCC	S	TTBK1_S639	0.0011974	0.29828
CGGAAGGAATCACTCCGTG	chr3	ATXN7	ATX7_HUMAN	TCC	S	ATXN7_S435	0.0011995	0.29828
TGGGTACTCCCACAGCGGG	chr16	PRMT7	ANM7_HUMAN	TAC	Y	PRMT7_Y569	0.0011996	0.29828
ACCTTAGAGCGAAAGGGTTC	chr11	PC	PYC_HUMAN	TCT	S	PC_S965	0.0012004	0.29828
CCGTACTTCTCGCCTCTGC	chr5	PPARGC1B	PRGC2_HUMAN	TAC	Y	PPARGC1B_Y943	0.0012032	0.29828
GATGTAGTAGCCCTCATCC	chr12	VSIG10	VSI10_HUMAN	TAC	Y	VSIG10_Y386	0.0012037	0.29828
GGGACAAGGTACCATCCTGC	chr19	EMC10	EMC10_HUMAN	TCC	S	EMC10_S84	0.0012037	0.29828
AATACCGGATAGGAGAGTG	chr4	FRAS1	FRAS1_HUMAN	TAT	Y	FRAS1_Y1528	0.0012048	0.29828
ACACAGGATCCAAATTTGTC	chr3	DLG1	DLG1_HUMAN	TCC	S	DLG1_S741	0.0012048	0.29828
AGTAAGGCCGGTTGGCATCCT	chr15	CELF6	CELF6_HUMAN	TAC	Y	CELF6_Y481	0.0012069	0.29828
GGAGAAGGTTGGGTGTCAA	chr3	CD96	TACT_HUMAN	TCT	S	CD96_S401	0.0012079	0.29828
CTGGAGATGACCATGATGG	chr1	OR2T3	OR2T3_HUMAN	TCC	S	OR2T3_S220	0.0012103	0.29828
CTGGAGATGACCATGATGG	chr1	OR2T34	O2T34_HUMAN	TCC	S	OR2T34_S220	0.0012103	0.29828
TGTACTGGCGCACGCTGTTA	chr2	CSRNP3	CSRN3_HUMAN	TAC	Y	CSRNP3_Y104	0.0012108	0.29828
AATAGCCCAGAAAAGTGTTG	chr4	GATB	GATB_HUMAN	TAT	Y	GATB_Y433	0.001211	0.29828
TATACTGCCTGGTGATGTAC	chr1	PRDM2	PRDM2_HUMAN	TAT	Y	PRDM2_Y1700	0.001211	0.29828
AAGGACATGGGGCCGGCGG	chr8	SCX	SCX_HUMAN	TCC	S	SCX_S2	0.0012131	0.29828
GGGAGGAGAAGGGCCGGCC	chr8	MICU3	MICU3_HUMAN	TCC	S	MICU3_S45	0.0012131	0.29828
TGCGACGTGTCGAAGTAGT	chr16	GPRC5B	GPC5B_HUMAN	TCG	S	GPRC5B_S311	0.0012131	0.29828
CCGTACTTGAGTCCCACTT	chr3	TSEN2	SEN2_HUMAN	TAC	Y	TSEN2_Y362	0.0012136	0.29828
ATGTAGGAGTTCAGAGGGA	chr20	BMP7	BMP7_HUMAN	TAC	Y	BMP7_Y370	0.0012139	0.29828
TTGAATGTGCAAGGATTCC	chr18	DYNAP	DYNAP_HUMAN	TCA	S	DYNAP_S89	0.0012139	0.29828
AGTATTCAAATGTCCAGAAGG	chr1	YIPF1	YIPF1_HUMAN	TAC	Y	YIPF1_Y81	0.0012164	0.29828
ACATGAGGCCTCACAGGTC	chr9	PCSK5	PCSK5_HUMAN	TCA	S	PCSK5_S891	0.0012192	0.29828
GGTAGGTGAGATCTGCACA	chr4	SYNPO2	SYNP2_HUMAN	TAC	Y	SYNPO2_Y66	0.0012205	0.29828
GTGGAGGCCATGCTGGGGT	chr22	TMPRSS6	TMPS6_HUMAN	TCC	S	TMPRSS6_S626	0.0012205	0.29828
TGTAGACCCTGACCACCTCG	chr11	EHD1	EHD1_HUMAN	TAC	Y	EHD1_Y253	0.0012205	0.29828
ACAGAGGAGATCCGGCACA	chr3	BSN	BSN_HUMAN	TCT	S	BSN_S1647	0.001222	0.29828
AGTGGAAAGCCTTGATGCC	chr1	SLC41A1	S41A1_HUMAN	TCC	S	SLC41A1_S158	0.0012224	0.29828
CAGAAGGCAGTGTGGGTAT	chr1	SPEN	MINT_HUMAN	TCT	S	SPEN_S2474	0.0012224	0.29828
CAGAAAGTGCCACAGTCTCA	chr8	SLC35G5	S35G5_HUMAN	TCT	S	SLC35G5_S308	0.0012249	0.29828
GTCAGAGTAGTCAAACTGG	chr22	SOX10	SOX10_HUMAN	TCT	S	SOX10_S403	0.0012249	0.29828
CCGACTTCTTTCCAGGTTGCT	chr11	C11orf91	CK091_HUMAN	TCG	S	C11orf91_S189	0.0012254	0.29828
GGTAAGTTTCGAATTGACCTT	chr8	ASAH1	ASAH1_HUMAN	TAC	Y	ASAH1_Y384	0.0012254	0.29828
GGGGACCCAGGAGTCCCCA	chr2	COL4A3	CO4A3_HUMAN	TCC	S	COL4A3_S419	0.0012266	0.29828
GATAAGAAAAGCCCTAAATA	chr6	MOXD1	MOXD1_HUMAN	TAT	Y	MOXD1_Y285	0.0012277	0.29828
GCACGGTACCTGGGCTTGGC	chr11	KCNJ11	KCJ11_HUMAN	TAC	Y	KCNJ11_Y26	0.0012305	0.29828
CAGGATGTCAGCAACCCCT	chr10	OPN4	OPN4_HUMAN	TCC	S	OPN4_S220	0.0012333	0.29828
TCCATATTCCAAGAGCTCT	chr3	CLCN2	CLCN2_HUMAN	TAT	Y	CLCN2_Y64	0.0012334	0.29828
AGGAGTCGCTGAAGAAGTCG	chr1	DDOST	OST48_HUMAN	TCC	S	DDOST_S267	0.0012361	0.29828
GGGACTTCTCATACTTGGTC	chr5	ANXA6	ANXA6_HUMAN	TCC	S	ANXA6_S300	0.0012364	0.29828
AGCAGAATGAAACTGGTCT	chr17	CCDC144A	C144A_HUMAN	TCT	S	CCDC144A_S1079	0.0012383	0.29828
CATAAGTGGTGTTGGTGGGGC	chr1	NCSTN	NICA_HUMAN	TAT	Y	NCSTN_Y565	0.0012383	0.29828
CATAAGTGGTGTTGGTGGGGC	chr1	NCSTN	NICA_HUMAN	TAT	Y	NCSTN_Y545	0.0012383	0.29828
TCATAGGTGGGGAGGCCTG	chr19	PRRG2	TMG2_HUMAN	TAT	Y	PRRG2_Y178	0.0012383	0.29828
GCGGAGGAGCAGCCCTCAG	chr17	IGF2BP1	IF2B1_HUMAN	TCC	S	IGF2BP1_S255	0.0012389	0.29828
GGCATAGCATTCGTACTCC	chr18	RBFA	RBFA_HUMAN	TAT	Y	RBFA_Y316	0.0012406	0.29828
CTGAAAGGCCCATTGATGCT	chr11	RBM14	RBM14_HUMAN	TCA	S	RBM14_S483	0.0012418	0.29828
GGGATCCAGTGGCATCGTCT	chr19	FUT5	FUT5_HUMAN	TCC	S	FUT5_S44	0.0012429	0.29828
GGGATCCAGTGGCATCGTCT	chr19	FUT3	FUT3_HUMAN	TCC	S	FUT3_S44	0.0012429	0.29828
GTGTAAGGTTTGTTGGGGA	chr1	CASQ2	CASQ2_HUMAN	TAC	Y	CASQ2_Y232	0.0012429	0.29828
CACGGACAGAATCGAGGAA	chr19	DLL3	DLL3_HUMAN	TCC	S	DLL3_S616	0.0012446	0.29828
GACCCTGAGCCGAAGCTGCA	chr20	JAG1	JAG1_HUMAN	TCA	S	JAG1_S96	0.0012458	0.29828
GGGAGCCCTGGCTTTGGCCA	chr17	KRBA2	KRBA2_HUMAN	TCC	S	KRBA2_S360	0.0012458	0.29828
TAAGTAAAAGTGTGCAGTC	chr7	PTPRZ1	PTPRZ_HUMAN	TAC	Y	PTPRZ1_Y1672	0.0012458	0.29828
CGCCGAGTCCAGGGCAGAG	chr9	RAPGEF1	RPGF1_HUMAN	TCG	S	RAPGEF1_S938	0.0012474	0.29828
ACTTGAAGCCTCACAACAT	chr10	KIF11	KIF11_HUMAN	TCA	S	KIF11_S858	0.0012487	0.29828
AGGACTTGTGTTTAGGGGCT	chr9	PAPPA	PAPP1_HUMAN	TCC	S	PAPPA_S611	0.0012487	0.29828
GGGAGCGCACGGCTCGGCAG	chr5	TERT	TERT_HUMAN	TCC	S	TERT_S12	0.0012506	0.29828
ATAGGAGGTGTCCAGAAGC	chr11	AP5B1	AP5B1_HUMAN	TCC	S	AP5B1_S278	0.0012526	0.29828
GGAGATGTCGGCGAGTAGC	chr17	POLR2A	RPB1_HUMAN	TCT	S	POLR2A_S1703	0.0012526	0.29828
TCAGAGGTACCAGCCGGAG	chr9	FAM214B	F214B_HUMAN	TCT	S	FAM214B_S60	0.0012535	0.29828
CATAGAGCACTCGCCTAGGA	chr15	STRA6	STRA6_HUMAN	TAT	Y	STRA6_Y511	0.0012549	0.29828
CATATCTGTCTTGAAGTTCA	chr4	FAT4	FAT4_HUMAN	TAT	Y	FAT4_Y1066	0.0012561	0.29828
CTGAGGTGCCTCCCATGTCCA	chr1	SYT2	SYT2_HUMAN	TCA	S	SYT2_S175	0.0012561	0.29828
AGTGGGGAGAGGGGGCAGAG	chr22	PPARA	PPARA_HUMAN	TCC	S	PPARA_S12	0.0012571	0.29828
GCAAATGAGTTCACATCCTG	chr7	AHR	AHR_HUMAN	TCA	S	AHR_S522	0.0012578	0.29828
TGTAAACAAGCAGCGGAGG	chr17	PRPF8	PRP8_HUMAN	TAC	Y	PRPF8_Y953	0.0012578	0.29828
AGGAGGGTGAGGGCCCCAGCA	chr17	BAHCC1	BAHC1_HUMAN	TCC	S	BAHCC1_S1690	0.0012587	0.29828
CAGGGAGATGGCAGGAACC	chr1	ATP1A1	AT1A1_HUMAN	TCC	S	ATP1A1_S821	0.0012587	0.29828
CATACAGGTTCCCCGAGAACT	chr1	GUK1	KGUA_HUMAN	TAT	Y	GUK1_Y81	0.0012587	0.29828
CGGAGCTGAGCTCTAAGTGC	chr8	TONSL	TONSL_HUMAN	TCC	S	TONSL_S1225	0.0012587	0.29828
GCGTGAGGAGTCTTTCACG	chr22	EIF3D	EIF3D_HUMAN	TCA	S	EIF3D_S461	0.0012587	0.29828
TGGAGACGTGGGACTGTTTG	chr2	UNC80	UNC80_HUMAN	TCC	S	UNC80_S2121	0.0012587	0.29828
CCGGGATCCGATCTCCTCC	chr12	PXN	PAXI_HUMAN	TCC	S	PXN_S393	0.0012592	0.29828
CCGGGATCCGATCTCCTCC	chr12	PXN	PAXI_HUMAN	TCC	S	PXN_S226	0.0012592	0.29828
GGGACTGGCTACAAGAGGACA	chr10	DLG5	DLG5_HUMAN	TCC	S	DLG5_S1318	0.0012592	0.29828
TGCAGGTACTTCTTAAAAGC	chr20	UBE2C	UBE2C_HUMAN	TAC	Y	UBE2C_Y165	0.0012592	0.29828
TGCAGGTACTTCTTAAAAGC	chr20	UBE2C	UBE2C_HUMAN	TAC	Y	UBE2C_Y126	0.0012592	0.29828
ACTGAGGTAGGTTGGGGCA	chr16	CCNF	CCNF_HUMAN	TCA	S	CCNF_S726	0.0012614	0.29828
CATAGGACACCACCTCGTT	chr16	TSC2	TSC2_HUMAN	TAT	Y	TSC2_Y336	0.0012639	0.29828
CCTAGATGGGTAGTCACCT	chr1	MAEL	MAEL_HUMAN	TCT	S	MAEL_S377	0.0012639	0.29828
CTGAATGGTGAGAACCACTG	chr1	SIPA1L2	SI1L2_HUMAN	TCA	S	SIPA1L2_S1349	0.0012646	0.29828
CTGGAGCCCCGGGGGGCTT	chr6	CCND3	CCND3_HUMAN	TCC	S	CCND3_S201	0.0012646	0.29828
CTGGAGCCCCGGGGGGCTT	chr6	CCND3	CCND3_HUMAN	TCC	S	CCND3_S273	0.0012646	0.29828
CCTGACTGTGGGCGCCGGC	chr3	IL17RE	I17RE_HUMAN	TCA	S	IL17RE_S366	0.0012653	0.29828
CCTGACTGTGGGCGCCGGC	chr3	IL17RE	I17RE_HUMAN	TCA	S	IL17RE_S482	0.0012653	0.29828
GGTGGAGAGGGGACTGGTGC	chr19	KMT2B	KMT2B_HUMAN	TCT	S	KMT2B_S582	0.0012653	0.29828
TGTAGAAGAGGCTGATCTGAG	chr17	G6PC3	G6PC3_HUMAN	TAC	Y	G6PC3_Y310	0.0012666	0.29828
CTGAGAGGCAGTTGTCCCCC	chr3	NRROS	LRC33_HUMAN	TCA	S	NRROS_S118	0.0012675	0.29828
GAGGAGGACGAGGAAGAGA	chr18	GATA6	GATA6_HUMAN	TCC	S	GATA6_S44	0.0012687	0.29828
CAAGGAGAGGATGTCTGGA	chr14	TEP1	TEP1_HUMAN	TCC	S	TEP1_S16	0.0012697	0.29828
GGCAGCGAGTCGTTGCGGGC	chr1	GPR137B	G137B_HUMAN	TCG	S	GPR137B_S28	0.0012699	0.29828
TGGACTTGGGCCTTTCTAG	chr12	CS	CISY_HUMAN	TCC	S	CS_S451	0.0012722	0.29828
TTGTACGAGTGCACTGGGTG	chr16	DRC7	DRC7_HUMAN	TCG	S	DRC7_S515	0.0012722	0.29828
GGTATCCACCGTACCCTGCCG	chr19	ZFR2	ZFR2_HUMAN	TAC	Y	ZFR2_Y60	0.0012726	0.29828
GTAGTACACGCGGCGGCCG	chr20	GNAS	GNAS1_HUMAN	TAC	Y	GNAS_Y564	0.0012728	0.29828
CGGAGTAGCAGTTGTCTCCA	chr15	DMXL2	DMXL2_HUMAN	TCC	S	DMXL2_S19	0.0012738	0.29828
CCCATAGCACAGAGGGTTG	chr15	C15orf39	CO039_HUMAN	TAT	Y	C15orf39_Y140	0.0012756	0.29828
AAGGAAGCAGGGGGTTCCA	chr1	GON4L	GON4L_HUMAN	TCC	S	GON4L_S2050	0.0012758	0.29828
AGGTGAGTGATGGGGTGAA	chr16	NFATC3	NFAC3_HUMAN	TCA	S	NFATC3_S292	0.0012758	0.29828
GTGGTAGCGGATCCACTCC	chr22	PIM3	PIM3_HUMAN	TAC	Y	PIM3_Y218	0.0012767	0.29828
TCATTGTATTCTCTTAGACT	chr14	MNAT1	MAT1_HUMAN	TAC	Y	MNAT1_Y95	0.0012767	0.29828
GGATCTGAAATTGTGAAGCT	chr3	TSEN2	SEN2_HUMAN	TCA	S	TSEN2_S81	0.0012784	0.298489
GATGGAGTCCACATTCATC	chr9	IFNA21	IFN21_HUMAN	TCC	S	IFNA21_S139	0.0012812	0.298855
AAATACTGCACAACTTGTT	chr16	CPNE2	CPNE2_HUMAN	TAT	Y	CPNE2_Y534	0.0012817	0.298855
GAGGTACTCGTGGTCCAGG	chr5	AFAP1L1	AF1L1_HUMAN	TAC	Y	AFAP1L1_Y25	0.001284	0.298855
TGGAACACAGGAAGTCTTTG	chr11	PRDM10	PRD10_HUMAN	TCC	S	PRDM10_S675	0.0012841	0.298855
TGGAACACAGGAAGTCTTTG	chr11	PRDM10	PRD10_HUMAN	TCC	S	PRDM10_S589	0.0012841	0.298855
TGTAGTCAAGACTCTCCAGAG	chr1	PRAMEF10	PRA10_HUMAN	TAC	Y	PRAMEF10_Y421	0.0012848	0.298855
ACGAAGGAGGCCCGGGCGGC	chr17	MPO	PERM_HUMAN	TCC	S	MPO_S274	0.0012876	0.298919
CCTTTGGACAATAAAAGGGA	chr8	FAM91A1	F91A1_HUMAN	TCC	S	FAM91A1_S552	0.0012876	0.298919
GCGACACGCGCTCCACCTG	chr8	PARP10	PAR10_HUMAN	TCG	S	PARP10_S857	0.0012876	0.298919
CCAGATGACCAGGCTTCAAT	chr11	SIAE	SIAE_HUMAN	TCA	S	SIAE_S227	0.0012883	0.298919
GGGAGCGCAGGTAGCCGGCC	chr16	DBNDD1	DBND1_HUMAN	TCC	S	DBNDD1_S119	0.0012895	0.29901
GAAGGAAGTGCCCAGGGCA	chr6	C2	CO2_HUMAN	TCC	S	C2_S223	0.0012919	0.299144
TCTGAGCGAAGTTGGATGT	chr19	KLK13	KLK13_HUMAN	TCA	S	KLK13_S185	0.0012919	0.299144
ATGAGGCGGGTGAAGGGCG	chr15	ADAMTS7	ATS7_HUMAN	TCA	S	ADAMTS7_S1034	0.0012925	0.299144
CGGAGACTCTGGTCTGCAGTA	chr20	EPB41L1	E41L1_HUMAN	TCC	S	EPB41L1_S722	0.0012973	0.29954
CGGAGACTCTGGTCTGCAGTA	chr20	EPB41L1	E41L1_HUMAN	TCC	S	EPB41L1_S648	0.0012973	0.29954
TATACAGGTTGCTCTGAGC	chr9	ZFP37	ZFP37_HUMAN	TAT	Y	ZFP37_Y57	0.0013005	0.29954
TGGAATGGGAGGACTCTCC	chr1	FCRL4	FCRL4_HUMAN	TCC	S	FCRL4_S439	0.0013027	0.29954
TGGAGTCCACGATGTACTTGC	chr5	DNAH5	DYH5_HUMAN	TCC	S	DNAH5_S4019	0.0013027	0.29954
TTGAAGACAGAACACTGGGTT	chr16	ZNF469	ZN469_HUMAN	TCA	S	ZNF469_S1319	0.0013053	0.29954
TATAATCTCGTACTTCTGCC	chr6	SNRNP48	SNR48_HUMAN	TAT	Y	SNRNP48_Y218	0.0013062	0.29954
TCATATTTGGGAATATTCT	chr16	TXNL4B	TXN4B_HUMAN	TAT	Y	TXNL4B_Y142	0.0013078	0.29954
CACAGAGCAGCAGTTCTGC	chr6	PPP1R18	PPR18_HUMAN	TCT	S	PPP1R18_S398	0.0013113	0.29954
TATAGCTTCTCTCTGGGGTC	chr1	ADAM15	ADA15_HUMAN	TAT	Y	ADAM15_Y151	0.0013131	0.29954
AAGACGTCTCACTCTGATCA	chr12	DNAJC14	DJC14_HUMAN	TCT	S	DNAJC14_S96	0.0013136	0.29954
AAGATGAAGAGGAGGAGGAGG	chr16	CHD9	CHD9_HUMAN	TCT	S	CHD9_S2191	0.0013136	0.29954
AGGAGGAGGAGGAGGAGGC	chr7	TNRC18	TNC18_HUMAN	TCC	S	TNRC18_S2618	0.0013136	0.29954
CAGAGACGTCCATCAGATCC	chr22	SGSM1	SGSM1_HUMAN	TCT	S	SGSM1_S494	0.0013136	0.29954
CCGAGACGCCTCGGGCCAGTG	chr7	TMEM184A	T184A_HUMAN	TCG	S	TMEM184A_S59	0.0013136	0.29954
GAGAGCTGGATGCAGCAAT	chr15	WDR61	WDR61_HUMAN	TCT	S	WDR61_S83	0.0013136	0.29954
GCCTGAGACGAGAGCTGGGC	chr3	PXK	PXK_HUMAN	TCT	S	PXK_S404	0.0013136	0.29954
GCCTGAGACGAGAGCTGGGC	chr3	PXK	PXK_HUMAN	TCT	S	PXK_S541	0.0013136	0.29954
GGTAGTCCGTCTCGGGAGTG	chr17	ARHGAP27	RHG27_HUMAN	TAC	Y	ARHGAP27_Y363	0.0013136	0.29954
GTGGAAGAGGAGGAAGAGG	chrX	CUL4B	CUL4B_HUMAN	TCC	S	CUL4B_S84	0.0013136	0.29954
GTGGAAGAGGAGGAAGAGG	chrX	CUL4B	CUL4B_HUMAN	TCC	S	CUL4B_S66	0.0013136	0.29954
TCCAGAGAGACGATGTCTGA	chr7	COBL	COBL_HUMAN	TCT	S	COBL_S418	0.0013136	0.29954
TGGACTCTCTTCGTCTCGAG	chr15	SLC28A1	S28A1_HUMAN	TCC	S	SLC28A1_S11	0.0013136	0.29954
TGGATGAGATGCCGGTGTC	chr6	HIST1H2BB	H2B1B_HUMAN	TCC	S	HIST1H2BB_S57	0.0013136	0.29954
AAGAAGGCCCACAGCAGAC	chr21	KRTAP10-12	KR10C_HUMAN	TCT	S	KRTAP10-12_S128	0.001315	0.299675
TGTATGGCTGTAGGAACATGG	chr8	FAM160B2	F16B2_HUMAN	TAC	Y	FAM160B2_Y619	0.0013176	0.300083
TTGAAGAGGAGGAAGTGGAGG	chr5	PWWP2A	PWP2A_HUMAN	TCA	S	PWWP2A_S623	0.0013213	0.300441
GAGGAGGGGATATTGGCCT	chr2	2021-03-04	MARH4_HUMAN	TCC	S	MARCH4_S346	0.0013216	0.300441
GGGACTTGGGACTCCCAGG	chr1	PERM1	PERM1_HUMAN	TCC	S	PERM1_S159	0.0013216	0.300441
ACGTCATAAGCTGACTCGTT	chrX	TFDP3	TFDP3_HUMAN	TAT	Y	TFDP3_Y155	0.0013239	0.300472
CTGTGAAGCAGTGATGACC	chr10	DNA2	DNA2_HUMAN	TCA	S	DNA2_S71	0.0013242	0.300472
AGGCTGTAGGAGGTGGTATC	chr9	TNC	TENA_HUMAN	TAC	Y	TNC_Y1940	0.001326	0.300472
GGGACGGAGCCCACCACGC	chr17	GUCY2D	GUC2D_HUMAN	TCC	S	GUCY2D_S25	0.001326	0.300472
TCTTCTGAATACTCCACCTT	chr22	XRCC6	XRCC6_HUMAN	TCA	S	XRCC6_S560	0.001326	0.300472
CCGACAGGCTTGACGGTCGC	chr2	FOXD4L1	FX4L1_HUMAN	TCG	S	FOXD4L1_S362	0.0013266	0.300472
CCAGACTGGCCCTCACCGC	chr10	TRIM8	TRIM8_HUMAN	TCT	S	TRIM8_S412	0.0013297	0.300729
CACTGATCCTGAGTGGTCT	chr10	SORCS3	SORC3_HUMAN	TCA	S	SORCS3_S739	0.0013323	0.300729
CCTTTGTACTTCTTGGCACT	chr1	PEA15	PEA15_HUMAN	TAC	Y	PEA15_Y108	0.0013347	0.300729
GGAACAGATGATCTTGCTGG	chr14	YLPM1	YLPM1_HUMAN	TCT	S	YLPM1_S1536	0.0013354	0.300729
ATAGAAGTCATTGTATCGG	chr7	MUC3A	MUC3A_HUMAN	TCT	S	MUC3A_S1399	0.0013376	0.300729
CAGAGCTACATAAAGTGCTG	chr2	TTLL4	TTLL4_HUMAN	TCT	S	TTLL4_S90	0.0013383	0.300729
GCAAGAAGCAGAGGATTGT	chr18	GREB1L	GRB1L_HUMAN	TCT	S	GREB1L_S246	0.0013383	0.300729
AATGAAACAGTAGAGCCAA	chr8	CSMD3	CSMD3_HUMAN	TCA	S	CSMD3_S1033	0.0013391	0.300729
GGGATGCAGTGGTGCCTCG	chr1	MAP7D1	MA7D1_HUMAN	TCC	S	MAP7D1_S471	0.0013391	0.300729
GGGATGCAGTGGTGCCTCG	chr1	MAP7D1	MA7D1_HUMAN	TCC	S	MAP7D1_S503	0.0013391	0.300729
GCCATATGCAGGTATGCCA	chr1	CSMD2	CSMD2_HUMAN	TAT	Y	CSMD2_Y529	0.0013404	0.300729
GGGGGTGAAGGTGGGGGTCG	chr22	ACR	ACRO_HUMAN	TCA	S	ACR_S349	0.0013405	0.300729
TGGAGGTGACAGAGGAGGG	chr19	CLIP3	CLIP3_HUMAN	TCC	S	CLIP3_S373	0.0013418	0.300729
CGATGATAGGTGCCTGGGAT	chrX	CACNA1F	CAC1F_HUMAN	TAT	Y	CACNA1F_Y1823	0.0013424	0.300729
CGATGATAGGTGCCTGGGAT	chrX	CACNA1F	CAC1F_HUMAN	TAT	Y	CACNA1F_Y1758	0.0013424	0.300729
GACTCTGACTCCGGACTCCA	chr17	SEZ6	SEZ6_HUMAN	TCA	S	SEZ6_S144	0.0013424	0.300729
GGATGAGTTCCATGTGTGG	chr19	PROSER3	PRSR3_HUMAN	TCA	S	PROSER3_S188	0.0013424	0.300729
AAGAAATATGCCCAAGTACAC	chr2	RIF1	RIF1_HUMAN	TCT	S	RIF1_S846	0.0013432	0.300729
CACCGACAGGCTGTGGAGA	chr9	SHC3	SHC3_HUMAN	TCG	S	SHC3_S26	0.001346	0.300729
GAGTAACAGATATCCAGGT	chr6	OR12D2	O12D2_HUMAN	TAC	Y	OR12D2_Y71	0.0013465	0.300729
GATGGAATCGTCCTCTGAT	chr12	CUX2	CUX2_HUMAN	TCC	S	CUX2_S428	0.0013465	0.300729
AGGGAGCTCTCAGTCAGCA	chr3	TGM4	TGM4_HUMAN	TCC	S	TGM4_S200	0.0013488	0.300729
GGTACATGTTGATCAGCAG	chr2	FEV	FEV_HUMAN	TAC	Y	FEV_Y15	0.0013493	0.300729
CGGAGGAGGGTTCAGTAGG	chr17	SOCS3	SOCS3_HUMAN	TCC	S	SOCS3_S145	0.0013512	0.300729
CAGAGCCAATTCGAGAGCCAG	chr9	CACNA1B	CAC1B_HUMAN	TCT	S	CACNA1B_S2256	0.0013515	0.300729
CGAGGAGAAGACCCACGGC	chr8	BOP1	BOP1_HUMAN	TCC	S	BOP1_S735	0.0013517	0.300729
AAGTAGCACACGATGGCCA	chr11	ABCC8	ABCC8_HUMAN	TAC	Y	ABCC8_Y1175	0.0013532	0.300729
CATACTTCTCCCGGATCATTA	chr11	AMPD3	AMPD3_HUMAN	TAT	Y	AMPD3_Y165	0.0013539	0.300729
GATAGAGATCCCCGGGATGA	chr9	SCAI	SCAI_HUMAN	TAT	Y	SCAI_Y422	0.0013539	0.300729
TGGACCCCTCTGATTGTCCC	chr1	FLG	FILA_HUMAN	TCC	S	FLG_S936	0.0013539	0.300729
TGGACCCCTCTGATTGTCCC	chr1	FLG	FILA_HUMAN	TCC	S	FLG_S3205	0.0013539	0.300729
TGGACCCCTCTGATTGTCCC	chr1	FLG	FILA_HUMAN	TCC	S	FLG_S2881	0.0013539	0.300729
GTGATGATGGCCGGGATCTT	chr6	DST	DYST_HUMAN	TCA	S	DST_S5480	0.0013545	0.300729
GTTTGATTCTTCGGTCCTC	chr1	SH2D2A	SH22A_HUMAN	TCA	S	SH2D2A_S203	0.001356	0.300741
CAATAGAAGACACTGAGGA	chr7	TAS2R5	TA2R5_HUMAN	TAT	Y	TAS2R5_Y103	0.0013573	0.300741
TGTAGACATAGTCGGAGAAC	chr5	DPYSL3	DPYL3_HUMAN	TAC	Y	DPYSL3_Y479	0.0013578	0.300741
TTGAAATAGCACCTAACAA	chr16	TNRC6A	TNR6A_HUMAN	TCA	S	TNRC6A_S1561	0.0013578	0.300741
CCTGTGGACTGGAAAACCCC	chr19	CYTH2	CYH2_HUMAN	TCC	S	CYTH2_S181	0.0013601	0.301056
TTCGAGTCCAGGCCAGGAT	chr1	RUSC1	RUSC1_HUMAN	TCG	S	RUSC1_S180	0.0013615	0.301056
GGAAGAGTTGCTGAAGGCA	chr1	F11R	JAM1_HUMAN	TCT	S	F11R_S186	0.0013632	0.301056
GGTGAACTATAGCCAAGTA	chr15	HERC1	HERC1_HUMAN	TCA	S	HERC1_S907	0.0013632	0.301056
TCGACTTATAATCCATTCTG	chr1	TRIM63	TRI63_HUMAN	TCG	S	TRIM63_S5	0.0013657	0.301056
AAGTAAATAATTCCTGGGT	chr4	DCHS2	PCD23_HUMAN	TAC	Y	DCHS2_Y330	0.0013663	0.301056
ATGGAGCTCTTTAGGTAGC	chr11	SLCO2B1	SO2B1_HUMAN	TCC	S	SLCO2B1_S72	0.0013663	0.301056
ATGACTGTCCATTGATGACA	chr1	MAGI3	MAGI3_HUMAN	TCA	S	MAGI3_S518	0.0013664	0.301056
CCATAAAATGGAAAATCGA	chr10	PLXDC2	PXDC2_HUMAN	TAT	Y	PLXDC2_Y168	0.0013686	0.301056
GTAGACTTGCCAGCCCCTG	chr11	ABCG4	ABCG4_HUMAN	TCT	S	ABCG4_S109	0.0013692	0.301056
AAATGAAGTGGAGACTGAA	chr11	ZBTB16	ZBT16_HUMAN	TCA	S	ZBTB16_S190	0.0013714	0.301056
CAGAAACCAGGGGAGATATGG	chr16	USP10	UBP10_HUMAN	TCT	S	USP10_S374	0.0013714	0.301056
GAAACTGATAATTTATGAAT	chr2	RAB3GAP1	RB3GP_HUMAN	TCA	S	RAB3GAP1_S379	0.0013714	0.301056
GGGAAGGGTTGAATTCCCGG	chr2	PLB1	PLB1_HUMAN	TCC	S	PLB1_S450	0.0013714	0.301056
GGTACCACTTGTTGTTCTGC	chr2	KLHL29	KLH29_HUMAN	TAC	Y	KLHL29_Y616	0.0013714	0.301056
GAATAGGGGTTGTACTCCA	chr20	CTSA	PPGB_HUMAN	TAT	Y	CTSA_Y115	0.0013731	0.301251
AGGAGTTAGAAAGGGCATG	chr12	SRGAP1	SRGP1_HUMAN	TCC	S	SRGAP1_S880	0.0013742	0.301314
TTGAACTGGGTTTACGTTTAT	chr15	MGA	MGAP_HUMAN	TCA	S	MGA_S1471	0.0013765	0.301571
CCGGAGTCCACCTTGATGT	chr11	GANAB	GANAB_HUMAN	TCC	S	GANAB_S475	0.001377	0.301571
TGTAAGAAGTGGTACAGCACA	chrX	ZMYM3	ZMYM3_HUMAN	TAC	Y	ZMYM3_Y532	0.0013796	0.301754
GAGGACATAAAAGAGGTGG	chrX	EMD	EMD_HUMAN	TCC	S	EMD_S192	0.0013798	0.301754
GAGACACCTTGTCCTAAGA	chr15	CGNL1	CGNL1_HUMAN	TCT	S	CGNL1_S1071	0.0013806	0.301754
TGGACACCTGCCACAGAAA	chr4	HTT	HD_HUMAN	TCC	S	HTT_S2618	0.0013825	0.301754
CCAGGAAGTTTGCAGCAGC	chr2	PKDCC	PKDCC_HUMAN	TCC	S	PKDCC_S248	0.0013826	0.301754
CTATATAGAGGAATCCCCA	chr17	ACACA	ACACA_HUMAN	TAT	Y	ACACA_Y471	0.0013833	0.301754
GCATACTGGTTCCAAAAAC	chr18	SALL3	SALL3_HUMAN	TAT	Y	SALL3_Y1215	0.0013853	0.301754
GAGTACCTACCAGAAGCCA	chr7	MYO1G	MYO1G_HUMAN	TAC	Y	MYO1G_Y526	0.001388	0.301754
GGGCCGGAAGCTGCCCTGTG	chr11	SMTNL1	SMTL1_HUMAN	TCC	S	SMTNL1_S361	0.001388	0.301754
GGTACATCTCTGTGGGGGACA	chr20	CDH22	CAD22_HUMAN	TAC	Y	CDH22_Y282	0.0013883	0.301754
TCTGAAGTGCTTAAGTCAT	chr11	KMT2A	KMT2A_HUMAN	TCA	S	KMT2A_S2674	0.0013899	0.301754
AGGAGCTGGAGAAACAGCAC	chr14	CYP46A1	CP46A_HUMAN	TCC	S	CYP46A1_S149	0.00139	0.301754
GGTAGTGAATGCCCACGGAGC	chr2	SMARCAL1	SMAL1_HUMAN	TAC	Y	SMARCAL1_Y831	0.0013911	0.301754
AGGACTGCAAGAGGAGAAAA	chr17	SLC5A10	SC5AA_HUMAN	TCC	S	SLC5A10_S38	0.0013918	0.301754
CAGAAGCTGCCCTGGCGAGGG	chr9	SARDH	SARDH_HUMAN	TCT	S	SARDH_S225	0.0013932	0.301754
TGGCTCGAGCTCCCTCGAAG	chrX	CXorf51A	CX05A_HUMAN	TCG	S	CXorf51A_S60	0.0013933	0.301754
TGGCTCGAGCTCCCTCGAAG	chrX	CXorf51A	CX05A_HUMAN	TCG	S	CXorf51A_S60	0.0013933	0.301754
TGGCTCGAGCTCCCTCGAAG	chrX	CXorf51B	CX05B_HUMAN	TCG	S	CXorf51B_S60	0.0013933	0.301754
TGGCTCGAGCTCCCTCGAAG	chrX	CXorf51B	CX05B_HUMAN	TCG	S	CXorf51B_S60	0.0013933	0.301754
CCGAGGGACCCTCGATGGCT	chr7	FLNC	FLNC_HUMAN	TCG	S	FLNC_S1391	0.0013967	0.302065
GGTACATCCCAGACCTGTA	chr13	PCDH17	PCD17_HUMAN	TAC	Y	PCDH17_Y2	0.0013983	0.302065
CTCATAGTACAGAGACTCC	chr2	ANKMY1	ANKY1_HUMAN	TAT	Y	ANKMY1_Y381	0.0013996	0.302065
CTCGTACTTCTTCCCGTAG	chr21	AGPAT3	PLCC_HUMAN	TAC	Y	AGPAT3_Y249	0.0014004	0.302065
AACACGGAGCCAAAAGATTC	chr3	SEC61A1	S61A1_HUMAN	TCC	S	SEC61A1_S353	0.0014024	0.302065
GATATAGATCCAAAGCCTGG	chr6	NUP153	NU153_HUMAN	TCT	S	NUP153_S1343	0.0014024	0.302065
GCTGTAGTCATACACCGCG	chr17	LASP1	LASP1_HUMAN	TAC	Y	LASP1_Y213	0.0014049	0.302065
GGTAGAGCTTCAGAAAGGGC	chr7	TNS3	TENS3_HUMAN	TAC	Y	TNS3_Y204	0.0014049	0.302065
GATACATGTAGTAGTTGTTCG	chr12	FOXJ2	FOXJ2_HUMAN	TAT	Y	FOXJ2_Y290	0.0014055	0.302065
GCTGACCCCAGTTCGCACA	chr3	SEC22A	SC22A_HUMAN	TCA	S	SEC22A_S160	0.0014055	0.302065
GTGTGTGAGTAGAAAGTAGA	chr2	ALMS1	ALMS1_HUMAN	TCA	S	ALMS1_S1430	0.0014075	0.302065
GTGTGTGAGTAGAAAGTAGA	chr2	ALMS1	ALMS1_HUMAN	TCA	S	ALMS1_S1335	0.0014075	0.302065
TAGGAGTACTCCATCCCGGG	chr10	FGFR2	FGFR2_HUMAN	TAC	Y	FGFR2_Y586	0.0014075	0.302065
GGCATATTTGAGTGTGTTG	chr1	KIF21B	KI21B_HUMAN	TAT	Y	KIF21B_Y363	0.0014083	0.302065
AAGAGGTGGAGCCAGGGAC	chr1	NBPF7	NBPF7_HUMAN	TCT	S	NBPF7_S14	0.0014094	0.302065
AGGAGGAGGAGGAGGAGGATG	chr19	REXO1	REXO1_HUMAN	TCC	S	REXO1_S586	0.0014094	0.302065
CATAGAGGTCCGTCTCCCCAA	chrX	AWAT2	AWAT2_HUMAN	TAT	Y	AWAT2_Y231	0.0014094	0.302065
GGGAGATGAACTCTCCCCG	chr5	ARAP3	ARAP3_HUMAN	TCC	S	ARAP3_S595	0.0014094	0.302065
TGTAGGGCCGCACGCCTGTG	chr11	OVOL1	OVOL1_HUMAN	TAC	Y	OVOL1_Y174	0.0014107	0.302167
GGTGCTGAGGACGAGGAGGC	chr5	EGR1	EGR1_HUMAN	TCA	S	EGR1_S173	0.0014133	0.302167
CCGATCCTGGGGTCCGTTC	chrX	ELK1	ELK1_HUMAN	TCG	S	ELK1_S339	0.0014148	0.302167
TATACGTTGGTAGGTATGTT	chr6	SLC17A2	NPT3_HUMAN	TAT	Y	SLC17A2_Y299	0.0014148	0.302167
TGTAGACGCACTCGAAGGCT	chr19	SBNO2	SBNO2_HUMAN	TAC	Y	SBNO2_Y503	0.0014148	0.302167
GCTGTAGGTGGAGGAAGGG	chr21	DSCAM	DSCAM_HUMAN	TAC	Y	DSCAM_Y956	0.001417	0.302167
GGGATACCAGTTGATGCTGG	chr19	MAP4K1	M4K1_HUMAN	TCC	S	MAP4K1_S275	0.0014191	0.302167
GAGAGGTGCGCAGTGATGGCG	chr1	HTR6	5HT6R_HUMAN	TCT	S	HTR6_S356	0.0014193	0.302167
CTGAAGCAATTCCAAGTCGT	chr11	FOLH1	FOLH1_HUMAN	TCA	S	FOLH1_S532	0.0014211	0.302167
CTGAAGCAATTCCAAGTCGT	chr11	FOLH1	FOLH1_HUMAN	TCA	S	FOLH1_S517	0.0014211	0.302167
CTGAAGCAATTCCAAGTCGT	chr11	FOLH1B	FOH1B_HUMAN	TCA	S	FOLH1B_S224	0.0014211	0.302167
AAGAGAACTCCATCTCTGAC	chr8	CCAR2	CCAR2_HUMAN	TCT	S	CCAR2_S686	0.0014221	0.302167
CGTACTTCTGAAGGGATCT	chr5	KIAA1191	P33MX_HUMAN	TAC	Y	KIAA1191_Y234	0.0014221	0.302167
CTTGTAAGACAAGTCCTGT	chr2	FHL2	FHL2_HUMAN	TAC	Y	FHL2_Y56	0.0014221	0.302167
TCATAGGTGAATGTTTCTG	chr3	CP	CERU_HUMAN	TAT	Y	CP_Y517	0.0014221	0.302167
CAGGGAGAAGGCACAGTGC	chr8	UNC5D	UNC5D_HUMAN	TCC	S	UNC5D_S791	0.0014249	0.302251
TGTACTGTTTCACGTCTTCTC	chr16	GNAO1	GNAO_HUMAN	TAC	Y	GNAO1_Y69	0.0014249	0.302251
AGGAAGCCCCAGAGCAGAC	chr21	KRTAP10-9	KR109_HUMAN	TCC	S	KRTAP10-9_S206	0.0014268	0.302251
AGGAAGCCCCAGAGCAGAC	chr21	KRTAP10-8	KR108_HUMAN	TCC	S	KRTAP10-8_S184	0.0014268	0.302251
AGGAAGCCCCAGAGCAGAC	chr21	KRTAP10-3	KR103_HUMAN	TCC	S	KRTAP10-3_S133	0.0014268	0.302251
TCCAAATACTTAATTACAGA	chr2	WDR33	WDR33_HUMAN	TAT	Y	WDR33_Y66	0.0014277	0.302251
AGGACATCGTCATGGTCAC	chr5	LPCAT1	PCAT1_HUMAN	TCC	S	LPCAT1_S149	0.0014282	0.302251
TGTACGGGAACAGGCGTTT	chr6	HDGFL1	HDGL1_HUMAN	TAC	Y	HDGFL1_Y59	0.0014305	0.302277
AGGGAGCTGGGGGCCGAGG	chr20	GGT7	GGT7_HUMAN	TCC	S	GGT7_S491	0.0014316	0.302277
AGGGGAGGGTGTGGGCAGG	chr9	PTCH1	PTC1_HUMAN	TCC	S	PTCH1_S1197	0.0014316	0.302277
GGTAGTGCTTGAGGCACACG	chr6	DLL1	DLL1_HUMAN	TAC	Y	DLL1_Y67	0.0014324	0.302277
GTGAGAGAAAGAAGTACAT	chr7	OR2A5	OR2A5_HUMAN	TCA	S	OR2A5_S63	0.0014324	0.302277
TGGGAGATGACATAAAGGT	chr3	SEC61A1	S61A1_HUMAN	TCC	S	SEC61A1_S305	0.0014348	0.302539
GAGTGACTCTACGTGCTCC	chr16	NLRC5	NLRC5_HUMAN	TCA	S	NLRC5_S1234	0.0014364	0.302539
GATAGATGACCCCCTTTGT	chr5	MCTP1	MCTP1_HUMAN	TAT	Y	MCTP1_Y738	0.0014364	0.302539
AAGATGATTTCTCCCGCTCCT	chr3	CCDC50	CCD50_HUMAN	TCT	S	CCDC50_S227	0.0014384	0.302539
GTCAGAATTGGTCCTGGTG	chr19	CRTC1	CRTC1_HUMAN	TCT	S	CRTC1_S167	0.0014404	0.302539
GTCAGAATTGGTCCTGGTG	chr19	CRTC1	CRTC1_HUMAN	TCT	S	CRTC1_S151	0.0014404	0.302539
ATGAAAACACATGGCACGTC	chr16	LPCAT2	PCAT2_HUMAN	TCA	S	LPCAT2_S513	0.0014411	0.302539
CCATGATGTATTTACAGTT	chr2	ITSN2	ITSN2_HUMAN	TCA	S	ITSN2_S872	0.0014411	0.302539
CCATGATGTATTTACAGTT	chr2	ITSN2	ITSN2_HUMAN	TCA	S	ITSN2_S845	0.0014411	0.302539
CAGTGATCGATCCATTGCC	chr10	CSTF2T	CSTFT_HUMAN	TCA	S	CSTF2T_S14	0.0014418	0.302539
GTGAGTCACTGGATACACCA	chr7	PODXL	PODXL_HUMAN	TCA	S	PODXL_S89	0.0014446	0.302645
GATGGAGAATTGTGTGGCCC	chr2	ABCA12	ABCAC_HUMAN	TCT	S	ABCA12_S1010	0.0014451	0.302645
AGTATCGGTAGAGCTGCAG	chr17	LYRM9	LYRM9_HUMAN	TAC	Y	LYRM9_Y19	0.0014479	0.302645
TATATAATCTGGACTGCTTG	chr4	SPP1	OSTP_HUMAN	TAT	Y	SPP1_Y246	0.0014491	0.302645
GGATAGTGGTAGGGCTTCA	chr7	DPP6	DPP6_HUMAN	TAT	Y	DPP6_Y344	0.0014503	0.302645
CATAAAGTGAGTTGTCCAT	chr11	TENM4	TEN4_HUMAN	TAT	Y	TENM4_Y1422	0.0014505	0.302645
CATAGCTGTTGAACTTGGA	chrX	KDM5C	KDM5C_HUMAN	TAT	Y	KDM5C_Y209	0.0014505	0.302645
CATAGTGGATCAGGGAGAAGT	chr14	MYH7	MYH7_HUMAN	TAT	Y	MYH7_Y582	0.0014505	0.302645
CCGAGATCCGGGCAACGAGG	chr6	TBC1D22B	TB22B_HUMAN	TCG	S	TBC1D22B_S168	0.001452	0.302645
CAGATGCGCTGGCTGACTGC	chr2	REV1	REV1_HUMAN	TCT	S	REV1_S1055	0.0014531	0.302645
GCCGACTGCGTGAGGGAGG	chr17	RPTOR	RPTOR_HUMAN	TCG	S	RPTOR_S859	0.0014548	0.302645
TCCTCGGAGTCCTCCTCGGC	chr16	PAGR1	PAGR1_HUMAN	TCC	S	PAGR1_S84	0.0014548	0.302645
TTTGGAAAGATTTCCTAAT	chr10	DNA2	DNA2_HUMAN	TCC	S	DNA2_S579	0.0014548	0.302645
TGGAATGCTCTAGGCGGAGAT	chrX	FAM47A	FA47A_HUMAN	TCC	S	FAM47A_S342	0.0014556	0.302645
AAGTGAACAGCTGCTGGCC	chr3	FETUB	FETUB_HUMAN	TCA	S	FETUB_S225	0.0014559	0.302645
AAGTGAACAGCTGCTGGCC	chr3	FETUB	FETUB_HUMAN	TCA	S	FETUB_S188	0.0014559	0.302645
TGTAGTGCAGCGGCTTCAGG	chr12	TRHDE	TRHDE_HUMAN	TAC	Y	TRHDE_Y150	0.0014565	0.302645
TGGAGGACATTGTGTATCGC	chr17	ZACN	ZACN_HUMAN	TCC	S	ZACN_S83	0.001457	0.302645
GTGAACACTGCCCCCCATTG	chr15	MEGF11	MEG11_HUMAN	TCA	S	MEGF11_S327	0.0014587	0.302719
CGGTACACACCCAGCTGGC	chr22	BCR	BCR_HUMAN	TAC	Y	BCR_Y591	0.0014604	0.302719
CTGGAGACATGCTCCTGGA	chr21	LSS	ERG7_HUMAN	TCC	S	LSS_S363	0.0014615	0.302719
GAGTAGGCGGGGGCGCCGT	chr22	ODF3B	ODF3B_HUMAN	TAC	Y	ODF3B_Y87	0.0014622	0.302719
TTTGTAGTTCTGAGGGACC	chr17	SGSM2	SGSM2_HUMAN	TAC	Y	SGSM2_Y553	0.0014622	0.302719
GAGTGAGTACAGCTGCAAG	chr21	PWP2	PWP2_HUMAN	TCA	S	PWP2_S205	0.0014644	0.302719
GAGTGAGTACAGCTGCAAG	chr21	PWP2	PWP2_HUMAN	TCA	S	PWP2_S205	0.0014644	0.302719
CTGAAATTGGGCCTGGGATTG	chr19	TPRX1	TPRX1_HUMAN	TCA	S	TPRX1_S140	0.0014647	0.302719
TGAGGATACAAACTGCAGAG	chrX	UPF3B	REN3B_HUMAN	TAT	Y	UPF3B_Y90	0.0014647	0.302719
TGCAGAGTCGGCTTTCCCC	chr5	GPRIN1	GRIN1_HUMAN	TCT	S	GPRIN1_S696	0.0014672	0.302929
AGGATCCCCAGGAGCCACCGA	chr1	MPL	TPOR_HUMAN	TCC	S	MPL_S271	0.0014676	0.302929
CCAGAAGGTCCCTGGGGAG	chr20	COL9A3	CO9A3_HUMAN	TCT	S	COL9A3_S144	0.0014696	0.302929
TATAATCAGCAACCAGTTT	chr4	ADH6	ADH6_HUMAN	TAT	Y	ADH6_Y336	0.0014697	0.302929
CCGAATACTGAAACCGAGTA	chr6	SIM1	SIM1_HUMAN	TCG	S	SIM1_S391	0.00147	0.302929
GATATGTTGGAAATTTCATAA	chr9	STRBP	STRBP_HUMAN	TAT	Y	STRBP_Y664	0.0014756	0.302929
TCGGAGGCAGGTGCCTCCG	chr19	DCAF15	DCA15_HUMAN	TCC	S	DCAF15_S382	0.0014784	0.302929
TGGGGAAGCTGATGTCTCT	chr3	GOLGB1	GOGB1_HUMAN	TCC	S	GOLGB1_S3016	0.0014793	0.302929
TGGGGAAGCTGATGTCTCT	chr3	GOLGB1	GOGB1_HUMAN	TCC	S	GOLGB1_S2982	0.0014793	0.302929
TTGAGCCTGGAGGGCCTGG	chr2	COL4A4	CO4A4_HUMAN	TCA	S	COL4A4_S1034	0.0014793	0.302929
ATGAATATGTCACTTCTCCAT	chr5	PCDHGA10	PCDGA_HUMAN	TCA	S	PCDHGA10_S284	0.0014794	0.302929
GGGACTCCCTGCCGTCACTAG	chr14	KHNYN	KHNYN_HUMAN	TCC	S	KHNYN_S234	0.0014794	0.302929
TAGAGGGAACAGTCCGAAT	chr19	MUC16	MUC16_HUMAN	TCT	S	MUC16_S11681	0.0014813	0.302929
CGTACCCTGGCCAGGTAACT	chr1	INPP5B	I5P2_HUMAN	TAC	Y	INPP5B_Y172	0.0014826	0.302929
TGTACATGCCACCACGCACCA	chr3	BSN	BSN_HUMAN	TAC	Y	BSN_Y2225	0.0014839	0.302929
GAGAGGGACTCAATCAGCCG	chr5	SQSTM1	SQSTM_HUMAN	TCC	S	SQSTM1_S397	0.0014841	0.302929
TCCCGTGAGGCAGGGAGGAA	chrX	WWC3	WWC3_HUMAN	TCA	S	WWC3_S476	0.001486	0.302929
CCGAGCGGGCAAGGGCTCTG	chr5	RPS14	RS14_HUMAN	TCG	S	RPS14_S122	0.0014897	0.302929
CTGAGGCCGTGGCCAGCACC	chr16	TBL3	TBL3_HUMAN	TCA	S	TBL3_S540	0.0014897	0.302929
AGGAGTAGTCCACATGTAG	chr1	ASAP3	ASAP3_HUMAN	TCC	S	ASAP3_S691	0.0014898	0.302929
TCGTAAGTCTCCTGGTTCC	chr1	FCER1G	FCERG_HUMAN	TAC	Y	FCER1G_Y76	0.0014898	0.302929
CATATGGTACCAGAAGAGGG	chr15	RYR3	RYR3_HUMAN	TAT	Y	RYR3_Y2769	0.0014909	0.302929
AGTACATAGGTGTATGTAAGT	chr11	OR8K5	OR8K5_HUMAN	TAC	Y	OR8K5_Y60	0.0014926	0.302929
CTCGGAGAAGGCGGGCTCG	chr4	LIMCH1	LIMC1_HUMAN	TCC	S	LIMCH1_S25	0.0014926	0.302929
CTGAGACCCGGCCAGCTGG	chrX	PLXNB3	PLXB3_HUMAN	TCT	S	PLXNB3_S211	0.0014948	0.302929
AGTAATCCCCACTTCCCAAA	chr4	ARSJ	ARSJ_HUMAN	TAC	Y	ARSJ_Y206	0.0014953	0.302929
CCGAGTCGCCCTTCTCTCC	chr2	C1QL2	C1QL2_HUMAN	TCG	S	C1QL2_S111	0.001496	0.302929
CATAGTCCAGCGACATCTGCA	chr3	ITIH1	ITIH1_HUMAN	TAT	Y	ITIH1_Y600	0.0014962	0.302929
GTTGATGAAATATTATTCA	chr2	RIF1	RIF1_HUMAN	TCA	S	RIF1_S1245	0.0014982	0.302929
GATACAGATCAATAGGCAG	chr4	TENM3	TEN3_HUMAN	TAT	Y	TENM3_Y2044	0.0015011	0.302929
GGAAGATGGTGGGAGAGGC	chr1	NCSTN	NICA_HUMAN	TCT	S	NCSTN_S425	0.0015011	0.302929
GTTAGAAACGTACCGAGAG	chr15	ISLR2	ISLR2_HUMAN	TCT	S	ISLR2_S469	0.0015011	0.302929
TGGGATAAACATGTTGGTC	chr2	STON1	STON1_HUMAN	TCC	S	STON1_S132	0.0015011	0.302929
CAGGTAGAAGGCCAACCCC	chr1	TMEM81	TMM81_HUMAN	TAC	Y	TMEM81_Y18	0.0015024	0.302929
GTCAGAAAGGCCATCCAGC	chrX	NXF2	NXF2_HUMAN	TCT	S	NXF2_S289	0.0015024	0.302929
GTCAGAAAGGCCATCCAGC	chrX	NXF5	NXF5_HUMAN	TCT	S	NXF5_S178	0.0015024	0.302929
GTCAGAAAGGCCATCCAGC	chrX	NXF2	NXF2_HUMAN	TCT	S	NXF2_S289	0.0015024	0.302929
AAAGACTCTGAAAGTCTCC	chr4	BOD1L1	BD1L1_HUMAN	TCT	S	BOD1L1_S637	0.0015036	0.302929
GTGACCGGAGGTCATGGCAC	chr2	TMEM214	TM214_HUMAN	TCA	S	TMEM214_S503	0.0015036	0.302929
CAGGAGGTGGTAGTAGGTT	chr6	GRM1	GRM1_HUMAN	TCC	S	GRM1_S656	0.0015049	0.302929
TATAGTTGATGGTAGTGGGG	chrX	MAGEA12	MAGAC_HUMAN	TAT	Y	MAGEA12_Y77	0.0015066	0.302929
CAATACTCCATTCCCGAAG	chr21	TRAPPC10	TPC10_HUMAN	TAT	Y	TRAPPC10_Y1073	0.0015077	0.302929
GGCGTAGCCCCGGTTCTTC	chr20	MAFB	MAFB_HUMAN	TAC	Y	MAFB_Y251	0.0015087	0.302929
GGGGTAGATGCGGCCCACG	chr6	SLC22A1	S22A1_HUMAN	TAC	Y	SLC22A1_Y404	0.0015093	0.302929
CTGAGAGGGGCACCAACTTAA	chr13	PCDH9	PCDH9_HUMAN	TCA	S	PCDH9_S690	0.0015094	0.302929
CCAGAGAACGAGACCAGCG	chr1	TIE1	TIE1_HUMAN	TCT	S	TIE1_S472	0.0015101	0.302929
TTGGAGAAGTAGTGGTAAA	chr14	SPTB	SPTB1_HUMAN	TCC	S	SPTB_S278	0.0015101	0.302929
AATAACTCATAATGAGCAG	chr3	CX3CR1	CX3C1_HUMAN	TAT	Y	CX3CR1_Y209	0.0015122	0.302929
GGCAGATTCCCAGTGGATA	chr19	C3	CO3_HUMAN	TCT	S	C3_S1315	0.0015124	0.302929
TGGTAGAGGCTGGGCTGTT	chr17	FLII	FLII_HUMAN	TAC	Y	FLII_Y1057	0.0015129	0.302929
TTTGTACTGCATGAAATAC	chr17	ACE	ACE_HUMAN	TAC	Y	ACE_Y999	0.0015129	0.302929
CAGTAAAGGTTCCTGGAGG	chr1	NID1	NID1_HUMAN	TAC	Y	NID1_Y1079	0.0015151	0.302929
AAGAAGGTCCCTGGGAACCT	chr3	RAD54L2	ARIP4_HUMAN	TCT	S	RAD54L2_S1142	0.0015167	0.302929
TGGGTAGATTCCATTCCTG	chr8	NRBP2	NRBP2_HUMAN	TAC	Y	NRBP2_Y380	0.0015179	0.302929
GTGACGTCGACTCTGAAGTCA	chr22	CSDC2	CSDC2_HUMAN	TCA	S	CSDC2_S7	0.0015207	0.302929
AAAGAACCAGCAACCCAAC	chr6	IBTK	IBTK_HUMAN	TCT	S	IBTK_S1111	0.0015218	0.302929
AAAGAACCAGCAACCCAAC	chr6	IBTK	IBTK_HUMAN	TCT	S	IBTK_S1096	0.0015218	0.302929
AAGGACACCAATATTGCCT	chr1	VN1R5	VN1R5_HUMAN	TCC	S	VN1R5_S103	0.0015218	0.302929
GCCATAAGCATACAAAAAG	chr14	CATSPERB	CTSRB_HUMAN	TAT	Y	CATSPERB_Y426	0.0015218	0.302929
ACTCGACTTGCCAGAGCAT	chr13	STARD13	STA13_HUMAN	TCG	S	STARD13_S329	0.0015229	0.302929
CTGGACTCCTCATCCAATC	chrX	MAGEC3	MAGC3_HUMAN	TCC	S	MAGEC3_S432	0.0015229	0.302929
GCAGAGGAAATAACTGGCAC	chr18	EPG5	EPG5_HUMAN	TCC	S	EPG5_S1523	0.0015229	0.302929
GAGACAATCTAGTGGATGG	chrX	AMOT	AMOT_HUMAN	TCT	S	AMOT_S332	0.0015235	0.302929
CCTGAGTTTAATTCCAGTT	chr7	ABCF2	ABCF2_HUMAN	TCA	S	ABCF2_S110	0.0015263	0.302929
CATGATGGCCGAGAGCTCC	chr16	PRR25	PRR25_HUMAN	TCA	S	PRR25_S277	0.0015266	0.302929
TGTAGGGCTTGATGTCTGTAT	chr8	OSR2	OSR2_HUMAN	TAC	Y	OSR2_Y284	0.0015266	0.302929
CCGAGCCCTGGCCGTTCTCG	chr22	ELFN2	PPR29_HUMAN	TCG	S	ELFN2_S530	0.0015292	0.302929
GCGGCGGAGTCTGGCGCAGA	chr10	TCERG1L	TCRGL_HUMAN	TCC	S	TCERG1L_S99	0.0015298	0.302929
GGTAACCCACCAACCGGTC	chr11	EXT2	EXT2_HUMAN	TAC	Y	EXT2_Y566	0.0015298	0.302929
GTGTACACGCTCCTCTCGT	chr12	DHX37	DHX37_HUMAN	TAC	Y	DHX37_Y380	0.0015311	0.302929
TCATAAAGCTGTGCATACT	chr8	DLC1	RHG07_HUMAN	TAT	Y	DLC1_Y472	0.001532	0.302929
GATAACTGTGCATTAGGAC	chr5	ZNF608	ZN608_HUMAN	TAT	Y	ZNF608_Y1373	0.0015347	0.302929
GCTATACGGCTCATCAAAG	chr18	PTPRM	PTPRM_HUMAN	TAT	Y	PTPRM_Y33	0.0015347	0.302929
GGGAGAAACCCTCATTACCA	chr16	METTL22	MET22_HUMAN	TCC	S	METTL22_S99	0.0015347	0.302929
GTGACAGGGGGCAGCAGGGG	chr19	DOCK6	DOCK6_HUMAN	TCA	S	DOCK6_S1065	0.0015347	0.302929
TGTACTCCCTCTTCACCGC	chr6	MDN1	MDN1_HUMAN	TAC	Y	MDN1_Y3249	0.0015348	0.302929
TAGTTGTAGATGCTGGCGGA	chr11	OTOG	OTOG_HUMAN	TAC	Y	OTOG_Y2875	0.0015351	0.302929
GGCAGACTCAGGGCCCCCC	chr8	PLEC	PLEC_HUMAN	TCT	S	PLEC_S4681	0.0015371	0.302929
TGGGGAGGTGTTCATGGTG	chr16	MLST8	LST8_HUMAN	TCC	S	MLST8_S4	0.0015371	0.302929
GATATAGCGGGGCACATTT	chr11	OR52E2	O52E2_HUMAN	TAT	Y	OR52E2_Y272	0.0015376	0.302929
GGCGACGAGGTCACGGGCT	chr5	IRX2	IRX2_HUMAN	TCG	S	IRX2_S286	0.0015376	0.302929
GGGAAAAATTGTTCTGCTCC	chr12	KLRC2	NKG2C_HUMAN	TCC	S	KLRC2_S103	0.0015376	0.302929
CTGGAGGCCTCCGAGATGA	chr19	SBNO2	SBNO2_HUMAN	TCC	S	SBNO2_S802	0.0015393	0.302929
GATGTACCAGTCAAACGAG	chr16	ITGAM	ITAM_HUMAN	TAC	Y	ITGAM_Y1056	0.0015393	0.302929
GCCATGTAGGGCCGGGAGTG	chr19	PRTN3	PRTN3_HUMAN	TAC	Y	PRTN3_Y41	0.0015393	0.302929
GGGCCTGAGAACACGTCCCG	chr3	VWA5B2	VW5B2_HUMAN	TCA	S	VWA5B2_S205	0.0015393	0.302929
TTGCAGGACTCCTTTACAGT	chr8	NBN	NBN_HUMAN	TCC	S	NBN_S406	0.0015393	0.302929
CAATAGTAATAAATTCCAG	chr5	AGGF1	AGGF1_HUMAN	TAT	Y	AGGF1_Y242	0.0015417	0.302929
CAGAGATAGCTGTGTGCTC	chr6	HIVEP1	ZEP1_HUMAN	TCT	S	HIVEP1_S1530	0.0015417	0.302929
CATAGCCCTCGGGTGGGTAGC	chr21	KRTAP12-4	KR124_HUMAN	TAT	Y	KRTAP12-4_Y31	0.0015417	0.302929
GTTGGATAGCCATAGCCAAA	chr4	SEC24B	SC24B_HUMAN	TAT	Y	SEC24B_Y463	0.0015417	0.302929
GTTGGATAGCCATAGCCAAA	chr4	SEC24B	SC24B_HUMAN	TAT	Y	SEC24B_Y494	0.0015417	0.302929
TGCTGGTAGACCTCCACAGC	chr22	SEC14L4	S14L4_HUMAN	TAC	Y	SEC14L4_Y171	0.0015417	0.302929
GGGAGAACTGGCATAGCTTGT	chr12	DUSP16	DUS16_HUMAN	TCC	S	DUSP16_S446	0.0015432	0.303063
AGGACTCTTGAGAAACTGGA	chr19	SUGP2	SUGP2_HUMAN	TCC	S	SUGP2_S156	0.0015444	0.303138
GGGTACCTGTAGGGGGTTG	chr19	SYT3	SYT3_HUMAN	TAC	Y	SYT3_Y226	0.0015461	0.303245
CTGTTGTAGGACCGCAGCTG	chr1	SLC9A1	SL9A1_HUMAN	TAC	Y	SLC9A1_Y649	0.0015474	0.303245
TCAGTAGAATTAATAACTTC	chr5	ITGA1	ITA1_HUMAN	TCT	S	ITGA1_S975	0.0015474	0.303245
GGGAAGATGGGACTACCCC	chr9	KIAA1958	K1958_HUMAN	TCC	S	KIAA1958_S181	0.0015489	0.303345
CGCGACCCCATGGCCGAGC	chr16	CHP2	CHP2_HUMAN	TCG	S	CHP2_S3	0.0015517	0.303345
AGGACCTTGGTTCTGTGGGAC	chr12	CUX2	CUX2_HUMAN	TCC	S	CUX2_S983	0.001552	0.303345
GCGAGAACTGCGCGAAGGTG	chr11	TH	TY3H_HUMAN	TCG	S	TH_S379	0.001552	0.303345
TTTGGAGTCCTCATTGACC	chr13	FREM2	FREM2_HUMAN	TCC	S	FREM2_S1784	0.001552	0.303345
GAAGGAGGGCATAGAGCCA	chr20	UBOX5	RNF37_HUMAN	TCC	S	UBOX5_S444	0.0015529	0.303361
CATAACCGGAGGTGTAATT	chr3	FXR1	FXR1_HUMAN	TAT	Y	FXR1_Y399	0.0015545	0.303514
AGGAGAGGTAATCAATGAGCC	chr10	ASB13	ASB13_HUMAN	TCC	S	ASB13_S276	0.0015554	0.30353
ATGAGAGTCAAGAGGCACC	chr19	USP29	UBP29_HUMAN	TCT	S	USP29_S278	0.0015573	0.303639
CGTAGAGCCCGTCCTGTAT	chr1	SDHB	SDHB_HUMAN	TAC	Y	SDHB_Y184	0.0015576	0.303639
GTAATAGTTGGCATGAGAA	chr2	ICOS	ICOS_HUMAN	TAT	Y	ICOS_Y106	0.0015601	0.30394
ATGAGGCGGCCTCGGAGGTGG	chr6	TAPBP	TPSN_HUMAN	TCA	S	TAPBP_S193	0.0015616	0.30394
TAGAGAAAAAAGATTGGGAA	chr4	ANK2	ANK2_HUMAN	TCT	S	ANK2_S2938	0.0015616	0.30394
CGTAGCGCTCCAGGCCAGAC	chr14	IRF2BPL	I2BPL_HUMAN	TAC	Y	IRF2BPL_Y149	0.0015656	0.304254
GCAATATAATGGCCTCGATT	chr13	USP12	UBP12_HUMAN	TAT	Y	USP12_Y318	0.0015656	0.304254
CCAGATGGGGCCTTCTGGC	chr19	FAM71E2	F71E2_HUMAN	TCT	S	FAM71E2_S404	0.0015658	0.304254
GAGACTGCTCTTCACTGGGG	chr14	TBPL2	TBPL2_HUMAN	TCT	S	TBPL2_S267	0.0015666	0.304254
GGGACTTAAAGTAAGTCTCCT	chr12	MAP3K12	M3K12_HUMAN	TCC	S	MAP3K12_S382	0.0015696	0.304254
TGGATTCAATATTCTGGAA	chr13	LMO7	LMO7_HUMAN	TCC	S	LMO7_S882	0.0015696	0.304254
GCCTAGGACCTTCCTATCAG	chr15	CCNB2	CCNB2_HUMAN	TCC	S	CCNB2_S398	0.0015701	0.304254
GGGACCTGCAGCACCTGTGG	chr1	LCE3B	LCE3B_HUMAN	TCC	S	LCE3B_S63	0.0015701	0.304254
CAAGAACCACAGGCCCCCT	chr11	KRTAP5-1	KRA51_HUMAN	TCT	S	KRTAP5-1_S169	0.0015714	0.304254
TGGAGCCATCTAATAAACAC	chr1	TARBP1	TARB1_HUMAN	TCC	S	TARBP1_S1130	0.0015728	0.304254
AGAAGACCTGGGAGTCCGC	chr19	RASIP1	RAIN_HUMAN	TCT	S	RASIP1_S47	0.0015742	0.304254
GATACCCAAGGATTCGGAG	chr1	TDRD5	TDRD5_HUMAN	TAT	Y	TDRD5_Y50	0.0015742	0.304254
TAGATGGAGAAGCATTAAA	chr19	MUC16	MUC16_HUMAN	TCT	S	MUC16_S10236	0.0015742	0.304254
GGGAGTGTTCCTCGCTGTCG	chr4	TBC1D9	TBCD9_HUMAN	TCC	S	TBC1D9_S1125	0.0015747	0.304254
ATGAAGGGCTTATCCAGAAC	chr7	CPED1	CPED1_HUMAN	TCA	S	CPED1_S829	0.001577	0.304419
TGCTCTGACAGATCTGTGGC	chr14	PYGL	PYGL_HUMAN	TCA	S	PYGL_S664	0.0015772	0.304419
AAGACACATGAGTCACCTG	chr5	RAPGEF6	RPGF6_HUMAN	TCT	S	RAPGEF6_S187	0.001579	0.304608
CCCGAAGCCCAGGGGGAAG	chr20	DIDO1	DIDO1_HUMAN	TCG	S	DIDO1_S1621	0.0015799	0.304623
TGTATGGGGGTCCCTCCTCCG	chr19	EPS8L1	ES8L1_HUMAN	TAC	Y	EPS8L1_Y416	0.0015808	0.304638
AGCTCCGACGAGGTCAGCTG	chr4	AFP	FETA_HUMAN	TCG	S	AFP_S445	0.0015817	0.304653
GGGGACACCACGCACTGGA	chr1	OBSCN	OBSCN_HUMAN	TCC	S	OBSCN_S1923	0.0015827	0.304688
AGGAATAGTCACCATCTTC	chr5	MAP1B	MAP1B_HUMAN	TCC	S	MAP1B_S1939	0.0015855	0.30491
CTGGATGCCATCTGGACAC	chr19	CAPN12	CAN12_HUMAN	TCC	S	CAPN12_S3	0.0015855	0.30491
TCGAGGTGGGGTCTTCGGA	chr19	PALM3	PALM3_HUMAN	TCG	S	PALM3_S67	0.0015911	0.305333
TGGATATAGGTGAAAAGAAC	chr6	OR12D2	O12D2_HUMAN	TAT	Y	OR12D2_Y258	0.0015917	0.305333
GAGAGGTGGGGGGGCTCTCC	chr3	TREX1	TREX1_HUMAN	TCT	S	TREX1_S50	0.0015925	0.305333
TGCATATTCATGACACTCC	chr19	ZNF44	ZNF44_HUMAN	TAT	Y	ZNF44_Y184	0.0015925	0.305333
TGTACCGCAGCCAGTCTCGT	chr12	PEX5	PEX5_HUMAN	TAC	Y	PEX5_Y432	0.0015953	0.305333
CGTAGGGCTTCTCTCCTTTA	chr8	ZNF7	ZNF7_HUMAN	TAC	Y	ZNF7_Y525	0.0015968	0.305333
TAGTACCTGAAATACAAGG	chr17	SKAP1	SKAP1_HUMAN	TAC	Y	SKAP1_Y52	0.0015968	0.305333
GCGATGCCCGCATCTCACTG	chr12	OAS3	OAS3_HUMAN	TCG	S	OAS3_S104	0.001598	0.305333
AGTGGAAGGGCGTGATGGA	chr1	PRRC2C	PRC2C_HUMAN	TCC	S	PRRC2C_S1363	0.0015984	0.305333
CATAGCTGGAAAGAAAAAG	chr5	C1QTNF3	C1QT3_HUMAN	TAT	Y	C1QTNF3_Y195	0.0015996	0.305333
CAGTAGGCCAGCCCTGTTG	chr22	SGSM1	SGSM1_HUMAN	TAC	Y	SGSM1_Y557	0.0016	0.305333
TTATGATACTCAAAGACTCC	chr17	SSH2	SSH2_HUMAN	TAT	Y	SSH2_Y354	0.0016031	0.305333
AATAGAGGCAGCGATAAAGCC	chr19	LAIR2	LAIR2_HUMAN	TAT	Y	LAIR2_Y103	0.0016064	0.305333
GCGAGCTGAAGGCGAAGCTG	chr17	AATK	LMTK1_HUMAN	TCG	S	AATK_S14	0.0016064	0.305333
CAAGACATGTTTGTGAAGT	chr15	SMAD3	SMAD3_HUMAN	TCT	S	SMAD3_S2	0.001608	0.305333
TCTTCCGAGTCCAGCTGCAG	chr2	SLC4A3	B3A3_HUMAN	TCG	S	SLC4A3_S1210	0.001608	0.305333
TATAGGCAACCTCCCCTCGC	chr2	CAD	PYR1_HUMAN	TAT	Y	CAD_Y1794	0.0016085	0.305333
GAGAGGCGCGCTCCGGGAC	chr15	OTUD7A	OTU7A_HUMAN	TCT	S	OTUD7A_S710	0.0016106	0.305333
GGTGGGTACAGCTCATTTAG	chr3	LRRN1	LRRN1_HUMAN	TAC	Y	LRRN1_Y681	0.0016106	0.305333
CTCACGGATCGGGGGGCAAT	chr8	SORBS3	VINEX_HUMAN	TCC	S	SORBS3_S138	0.0016109	0.305333
AGGATGAAAGGTTTGAAAAAG	chr13	SERTM1	SRTM1_HUMAN	TCC	S	SERTM1_S107	0.0016111	0.305333
CTGAAAGATCCAGAGAATT	chr2	BMPR2	BMPR2_HUMAN	TCA	S	BMPR2_S944	0.0016111	0.305333
ATATGACCCAGCCACCAGC	chr11	OR5D14	OR5DE_HUMAN	TCA	S	OR5D14_S150	0.0016132	0.305333
CAGAGGCTCCAGATAAAGA	chr10	ARHGAP21	RHG21_HUMAN	TCT	S	ARHGAP21_S689	0.0016137	0.305333
CCGAGGAAAAGCAGACAGC	chr2	VAX2	VAX2_HUMAN	TCG	S	VAX2_S252	0.0016144	0.305333
CTGAGCGGTCACTCAGGTCCA	chrX	IQSEC2	IQEC2_HUMAN	TCA	S	IQSEC2_S610	0.0016144	0.305333
CAGGGAATCACGGAGGCAC	chr4	RNF4	RNF4_HUMAN	TCC	S	RNF4_S166	0.0016156	0.305333
GCCGAGCCTCGTTCATACT	chr22	PES1	PESC_HUMAN	TCG	S	PES1_S13	0.0016156	0.305333
GGGAGGTGAAGGGCTCCACG	chr3	NBEAL2	NBEL2_HUMAN	TCC	S	NBEAL2_S2178	0.0016156	0.305333
GGGAGTGGGGCTGGTTGCGC	chr6	ABCC10	MRP7_HUMAN	TCC	S	ABCC10_S1472	0.0016156	0.305333
GTGTCGGAAACATACGTGTG	chr1	NOTCH2	NOTC2_HUMAN	TCC	S	NOTCH2_S2162	0.0016165	0.305333
CCTGAAGATCGGGGGGACA	chr19	PPP1R15A	PR15A_HUMAN	TCA	S	PPP1R15A_S253	0.001619	0.305333
TGTAGACTGCAGCAAACCG	chr7	KIAA1549	K1549_HUMAN	TCT	S	KIAA1549_S1775	0.0016193	0.305333
CATGGAGGTAGCTAGAACA	chr3	SPINK8	ISK8_HUMAN	TCC	S	SPINK8_S15	0.0016217	0.305333
GATACTTATCATTGACATCT	chr8	MTSS1	MTSS1_HUMAN	TAT	Y	MTSS1_Y173	0.0016221	0.305333
CGGTACATGTAGTGGGCGC	chr22	HIC2	HIC2_HUMAN	TAC	Y	HIC2_Y427	0.0016248	0.305333
GAAATAGAGGACGTGATGC	chr2	C2orf69	CB069_HUMAN	TAT	Y	C2orf69_Y105	0.0016248	0.305333
GGGAGCAGCAGTGGAGCACC	chr16	ABCC11	ABCCB_HUMAN	TCC	S	ABCC11_S611	0.0016248	0.305333
ATCAGAGATGAAGCGGACC	chr1	CSMD2	CSMD2_HUMAN	TCT	S	CSMD2_S1018	0.0016249	0.305333
TATAGAACCAGGGTTTGGG	chrX	MED12	MED12_HUMAN	TCT	S	MED12_S1828	0.001627	0.305333
ATGGATGCCATGATGGTCC	chr22	ZDHHC8	ZDHC8_HUMAN	TCC	S	ZDHHC8_S551	0.0016278	0.305333
GCTGAAGGGCCTCCTCCTT	chr6	C6orf223	CF223_HUMAN	TCA	S	C6orf223_S17	0.0016295	0.305333
ACAGAAGGCAGGTTCCCTT	chr22	RIMBP3	RIM3A_HUMAN	TCT	S	RIMBP3_S1539	0.0016306	0.305333
GGTAGCAGAGCGCGGGGCG	chr15	DUT	DUT_HUMAN	TAC	Y	DUT_Y12	0.0016334	0.305333
AGGAGCGCTGGCCCTCGTA	chr19	UPF1	RENT1_HUMAN	TCC	S	UPF1_S812	0.0016343	0.305333
GGGACTCTGGGGGCGGCTCG	chrX	PRICKLE3	PRIC3_HUMAN	TCC	S	PRICKLE3_S453	0.0016343	0.305333
GATAGAATAGCTCTCCTTG	chr1	HIST3H2BB	H2B3B_HUMAN	TCT	S	HIST3H2BB_S39	0.0016346	0.305333
GATAGAATAGCTCTCCTTG	chr6	HIST1H2BB	H2B1B_HUMAN	TCT	S	HIST1H2BB_S39	0.0016346	0.305333
GATGAGTCTGGAGAAGAGC	chr5	MCIDAS	MCIN_HUMAN	TCA	S	MCIDAS_S129	0.0016346	0.305333
AGTAATACTGAGGGAGGAGGA	chrX	RBM10	RBM10_HUMAN	TAC	Y	RBM10_Y596	0.001637	0.305333
AGTAATACTGAGGGAGGAGGA	chrX	RBM10	RBM10_HUMAN	TAC	Y	RBM10_Y597	0.001637	0.305333
GTGGAGGGCAGCCTGCCCA	chr6	TTBK1	TTBK1_HUMAN	TCC	S	TTBK1_S167	0.0016379	0.305333
GTTGGAGCACAGCAAGCAG	chr2	TRIM43B	TR43B_HUMAN	TCC	S	TRIM43B_S116	0.001639	0.305333
GTTGGAGCACAGCAAGCAG	chr2	TRIM43	TRI43_HUMAN	TCC	S	TRIM43_S116	0.001639	0.305333
TCAGAGACATGGGAGACCG	chr19	FBL	FBRL_HUMAN	TCT	S	FBL_S178	0.001639	0.305333
TCATAAATCTTATCTTCCA	chrX	ATRX	ATRX_HUMAN	TAT	Y	ATRX_Y2176	0.001639	0.305333
CATAATAGTAGATGAGGGT	chrX	P2RY4	P2RY4_HUMAN	TAT	Y	P2RY4_Y95	0.0016414	0.305333
GACGATGGCTGAGGTGCAA	chr3	LAMP3	LAMP3_HUMAN	TCG	S	LAMP3_S221	0.0016414	0.305333
AGTGTAAAAAACTCTCTCC	chr10	PDCD11	RRP5_HUMAN	TAC	Y	PDCD11_Y587	0.0016423	0.305333
CTGAAAGACCCCTCTTTCC	chr2	COL4A4	CO4A4_HUMAN	TCA	S	COL4A4_S776	0.0016423	0.305333
GAGACATGGCTGGTGGGTCTG	chr11	C2CD2L	C2C2L_HUMAN	TCT	S	C2CD2L_S584	0.0016443	0.305333
TTGACATTATTATTTCCAA	chr1	MSH4	MSH4_HUMAN	TCA	S	MSH4_S212	0.0016447	0.305333
TGAGACATAGCTCACAGAA	chr12	ZNF140	ZN140_HUMAN	TCT	S	ZNF140_S2	0.0016475	0.305333
CTCCGACTGCGGGTAGCCG	chr19	SH3GL1	SH3G1_HUMAN	TCG	S	SH3GL1_S89	0.0016492	0.305333
GCGACCACACGTCACCCGT	chr4	FGFRL1	FGRL1_HUMAN	TCG	S	FGFRL1_S313	0.0016492	0.305333
GCTGCTGAGGAACATTTGCA	chr20	PABPC1L	PAP1L_HUMAN	TCA	S	PABPC1L_S510	0.0016492	0.305333
TATAGATCTCTGGGTTGGAG	chr2	LY75	LY75_HUMAN	TAT	Y	LY75_Y158	0.0016492	0.305333
TCCATACCACTGGCCCCAC	chr2	TIA1	TIA1_HUMAN	TAT	Y	TIA1_Y302	0.0016492	0.305333
TCCATACCACTGGCCCCAC	chr2	TIA1	TIA1_HUMAN	TAT	Y	TIA1_Y313	0.0016492	0.305333
TCCTTGTACCTGGCCAGGGA	chr5	FLT4	VGFR3_HUMAN	TAC	Y	FLT4_Y369	0.0016492	0.305333
TTGGAGGTCTCTGTGGTGG	chr2	TMEM131	TM131_HUMAN	TCC	S	TMEM131_S1430	0.0016492	0.305333
[truncated: 368,778+ more rows]
