# Supplementary material for: Massively parallel interrogation of human functional variants modulating cancer immunosurveillance
Source: Signal Transduct Target Ther. 2025 Mar 19;10:88. doi: 10.1038/s41392-025-02171-5 (PMC11920242; doi:10.1038/s41392-025-02171-5)
Supplement: Supplementary file 8 — Table S6 [file 41392_2025_2171_MOESM8_ESM.xlsx]

## Sheet: HLA-I_low_sense
sg_seq	chr	gene_name	pro_id	aa_genome_seq	target_aa	gene_aa_id	lo_value	lo_value_BH_adjust
ATCACCAAGCGCAAGTGGG	chr6	HLA-A	HLAA_HUMAN	ACC	T	HLA-A_T167	5.8529e-18	2.83145e-12
GATTACCTCGCCCTGAACG	chr6	HLA-G	HLAG_HUMAN	TAC	Y	HLA-G_Y147	1.5803e-16	3.8225e-11
ATCACCCAGCGCAAGTGGG	chr6	HLA-B	HLAB_HUMAN	ACC	T	HLA-B_T167	4.3363e-16	6.99256e-11
GATTACATCTCCCTGAACG	chr6	HLA-F	HLAF_HUMAN	TAC	Y	HLA-F_Y144	9.2162e-16	1.10493e-10
AGTATTGGGACCGGGAGACA	chr6	HLA-E	HLAE_HUMAN	TAT	Y	HLA-E_Y80	1.142e-15	1.10493e-10
GCAACAGGTAGCTGGGGAG	chr6	TAPBP	TPSN_HUMAN	ACA	T	TAPBP_T156	2.0075e-15	1.61861e-10
ATCACCCAGCGCAAGTTGG	chr6	HLA-C	HLAC_HUMAN	ACC	T	HLA-C_T167	5.5087e-15	3.80705e-10
GCAGTACAGTGACCGCGAT	chr2	MOGS	MOGS_HUMAN	TAC	Y	MOGS_Y809	8.6713e-15	5.24363e-10
GAGCAGTACAGTGACCGCGA	chr2	MOGS	MOGS_HUMAN	TAC	Y	MOGS_Y809	2.3086e-14	1.24092e-09
GCTACAACCAGAGCGAGGC	chr6	HLA-F	HLAF_HUMAN	TAC	Y	HLA-F_Y106	2.8755e-14	1.33073e-09
ACTACAACCAGAGCGAGGC	chr6	HLA-A	HLAA_HUMAN	TAC	Y	HLA-A_Y109	3.3009e-14	1.33073e-09
ACTACAACCAGAGCGAGGC	chr6	HLA-B	HLAB_HUMAN	TAC	Y	HLA-B_Y109	3.3009e-14	1.33073e-09
CCTACATGCCCCCCACCTCCG	chr6	TAPBP	TPSN_HUMAN	TAC	Y	TAPBP_Y184	7.1212e-14	2.65001e-09
CGGAGCTTCAGGCCCCACCG	chr6	TAP1	TAP1_HUMAN	AGC	S	TAP1_S38	1.152e-13	3.98073e-09
AGATACTTGGAGAATGGGA	chr6	HLA-F	HLAF_HUMAN	TAC	Y	HLA-F_Y192	1.2575e-13	4.0556e-09
TCTACCAGATGCAGTTCACCC	chr6	TAP1	TAP1_HUMAN	TAC	Y	TAP1_Y510	2.3413e-13	7.07905e-09
CACCACTATGGGCATCTGGA	chr2	MOGS	MOGS_HUMAN	TAT	Y	MOGS_Y769	1.0613e-12	3.02014e-08
TCTACCCTTCTGGGGGCCTGG	chr6	TAPBP	TPSN_HUMAN	TAC	Y	TAPBP_Y321	1.8895e-12	5.07823e-08
GGCAACAGGTAGCTGGGGA	chr6	TAPBP	TPSN_HUMAN	ACA	T	TAPBP_T156	1.068e-11	2.71929e-07
GAGACCTGGGCGGGTGAGTGC	chr6	HLA-G	HLAG_HUMAN	ACC	T	HLA-G_T22	3.3344e-11	8.0654e-07
CAGACCTGGGCGGGTGAGTGC	chr6	HLA-A	HLAA_HUMAN	ACC	T	HLA-A_T22	5.116e-10	1.12498e-05
CAGACCTGGGCGGGTGAGTGC	chr6	HLA-E	HLAE_HUMAN	ACC	T	HLA-E_T19	5.116e-10	1.12498e-05
AGGCTACAGCTTCACCACCA	chr17	ACTG1	ACTG_HUMAN	AGC	S	ACTG1_S199	5.8092e-10	1.22187e-05
CGGCTACAGCTTCACCACCA	chr7	ACTB	ACTB_HUMAN	AGC	S	ACTB_S199	1.4845e-09	2.99231e-05
AATGTATGGCTGCGACGTG	chr6	HLA-A	HLAA_HUMAN	TAT	Y	HLA-A_Y123	1.9479e-09	3.76933e-05
GAAGAGCTCAGGTGGGGAA	chr6	HLA-E	HLAE_HUMAN	AGC	S	HLA-E_S333	1.1514e-08	0.000214235
CGGAGCTTCAGGCCCCACC	chr6	TAP1	TAP1_HUMAN	AGC	S	TAP1_S38	1.2865e-08	0.000230507
TTGCTACAGTGGCATAAGG	chr1	RFX5	RFX5_HUMAN	TAC	Y	RFX5_Y161	2.2366e-08	0.000386428
CCTACTGGCGGGGTGCTGTG	chr2	MOGS	MOGS_HUMAN	TAC	Y	MOGS_Y749	2.7035e-08	0.000450989
CCTACCTGGAGGGCACGTGCG	chr6	HLA-C	HLAC_HUMAN	TAC	Y	HLA-C_Y183	5.1404e-08	0.000802183
CCTACCTGGAGGGCACGTGCG	chr6	HLA-G	HLAG_HUMAN	TAC	Y	HLA-G_Y183	5.1404e-08	0.000802183
CATCTACAGCCTCCGCAATA	chr9	OR5C1	OR5C1_HUMAN	AGC	S	OR5C1_S295	6.3073e-08	0.000953524
CCGGAGCTTCAGGCCCCAC	chr6	TAP1	TAP1_HUMAN	AGC	S	TAP1_S38	2.2637e-07	0.00331851
GCCAGTAGGGGAGGACTCGG	chr6	TAP1	TAP1_HUMAN	AGT	S	TAP1_S29	2.4927e-07	0.00354674
CCTACGACGAGGAGGGCGG	chr16	CDH5	CADH5_HUMAN	TAC	Y	CDH5_Y645	3.0242e-07	0.00418004
CACACTGTGCCCATCTACG	chr7	ACTB	ACTB_HUMAN	ACT	T	ACTB_T162	3.7825e-07	0.00508293
TGCAGACACACCTGGGCCC	chr1	SEC16B	SC16B_HUMAN	ACA	T	SEC16B_T830	5.6949e-07	0.0072741
CGGGCTCACTGAATCTGCTG	chr2	ACSL3	ACSL3_HUMAN	ACT	T	ACSL3_T478	5.7138e-07	0.0072741
AGTACTTCAGCGCTGCTGA	chr15	IGF1R	IGF1R_HUMAN	TAC	Y	IGF1R_Y980	6.2119e-07	0.00764682
TTCCTCTACCAGATCCTGCG	chr16	MAPK3	MK03_HUMAN	TAC	Y	MAPK3_Y148	6.3227e-07	0.00764682
AGTATTGGGAAGAGGAGACA	chr6	HLA-G	HLAG_HUMAN	TAT	Y	HLA-G_Y83	8.5383e-07	0.0100745
AAGAGCTCAGGTAGGGAAG	chr6	HLA-C	HLAC_HUMAN	AGC	S	HLA-C_S337	9.4611e-07	0.0108976
TTACTACACCACGGAAGGC	chr17	TNS4	TENS4_HUMAN	TAC	Y	TNS4_Y43	1.2518e-06	0.0140833
GAGACCTGGGCGGGTGAGTG	chr6	HLA-G	HLAG_HUMAN	ACC	T	HLA-G_T22	1.388e-06	0.015162
GAGAGTCCCAGGCCCGGCC	chr6	TAP1	TAP1_HUMAN	AGT	S	TAP1_S47	1.4136e-06	0.015162
TTTCTCTACCAGATCCTCAG	chr22	MAPK1	MK01_HUMAN	TAC	Y	MAPK1_Y131	1.4417e-06	0.015162
CCGCCAGTAGGGGAGGACT	chr6	TAP1	TAP1_HUMAN	AGT	S	TAP1_S29	1.8447e-06	0.0189874
CCTACCTGGATGGCACGTGCG	chr6	HLA-A	HLAA_HUMAN	TAC	Y	HLA-A_Y183	1.9779e-06	0.019717
GCTGACGCATCTAGTGGTG	chr12	CHD4	CHD4_HUMAN	ACG	T	CHD4_T1195	1.9971e-06	0.019717
ACCTTACTCCCCTTAGAAC	chr8	PKHD1L1	PKHL1_HUMAN	ACT	T	PKHD1L1_T4157	2.0911e-06	0.0202322
TGTGGAGACCAGGCCTGCAG	chr6	HLA-F	HLAF_HUMAN	ACC	T	HLA-F_T254	2.3234e-06	0.022039
TGTTTATGATGCCTATCGG	chr1	RFX5	RFX5_HUMAN	TAT	Y	RFX5_Y114	2.4924e-06	0.0227901
CGAGAGCGGCAGCGGCTCC	chr16	SBK1	SBK1_HUMAN	AGC	S	SBK1_S359	2.4968e-06	0.0227901
ACTACAACCAGAGCGAGGA	chr6	HLA-C	HLAC_HUMAN	TAC	Y	HLA-C_Y109	2.5931e-06	0.0232308
CCCACGGTGGACGGCATGCT	chr9	NTMT1	NTM1A_HUMAN	ACG	T	NTMT1_T26	2.979e-06	0.0262027
GGTAGTGTGGAGGAGGGTT	chr19	ZNF177	ZN177_HUMAN	AGT	S	ZNF177_S251	3.0854e-06	0.0266539
ACTACAAAAAGCAAGCCAGT	chr12	SPPL3	SPPL3_HUMAN	TAC	Y	SPPL3_Y288	3.6081e-06	0.0296739
TGTACGGCTGCGACGTGGGGC	chr6	HLA-B	HLAB_HUMAN	TAC	Y	HLA-B_Y123	3.6567e-06	0.0296739
TCAGATCACCCAGCGCAAGT	chr6	HLA-C	HLAC_HUMAN	ACC	T	HLA-C_T167	3.7758e-06	0.0296739
TCAGATCACCCAGCGCAAGT	chr6	HLA-B	HLAB_HUMAN	ACC	T	HLA-B_T167	3.7758e-06	0.0296739
TCTACAACACGGGTAGGCG	chr12	HCFC2	HCFC2_HUMAN	TAC	Y	HCFC2_Y52	3.7868e-06	0.0296739
CCATATGACTTGACCCACA	chr11	MRPL16	RM16_HUMAN	TAT	Y	MRPL16_Y233	3.8573e-06	0.0296739
GCGGAGTTATAATCCAGAA	chr15	POLR2M	GRL1A_HUMAN	AGT	S	POLR2M_S185	3.9257e-06	0.0296739
GCGGAGTTATAATCCAGAA	chr15	POLR2M	GRL1A_HUMAN	AGT	S	POLR2M_S342	3.9257e-06	0.0296739
CTTATAAACATATAAAGGTG	chr5	NSD1	NSD1_HUMAN	TAT	Y	NSD1_Y1870	4.383e-06	0.0326209
CTCTACAAGTCACAACAGA	chr1	ASPM	ASPM_HUMAN	ACA	T	ASPM_T163	4.9711e-06	0.0364373
CCGCGGGACTTGCCAGCGCA	chr11	MYO7A	MYO7A_HUMAN	ACT	T	MYO7A_T704	5.1564e-06	0.0372314
CACACGGTGCCCATCTACG	chr17	ACTG1	ACTG_HUMAN	ACG	T	ACTG1_T162	5.6286e-06	0.0400433
GTTTATGATGCCTATCGGT	chr1	RFX5	RFX5_HUMAN	TAT	Y	RFX5_Y114	5.7136e-06	0.0400589
AATACCGACAGTGAGCAGGGC	chr22	EIF4ENIF1	4ET_HUMAN	TAC	Y	EIF4ENIF1_Y983	5.8285e-06	0.0402807
AGATGGAACCTTCCAGAAGT	chr6	HLA-C	HLAC_HUMAN	ACC	T	HLA-C_T264	6.2805e-06	0.0427931
ACTACAATCAGAGCGAGGC	chr6	HLA-E	HLAE_HUMAN	TAC	Y	HLA-E_Y106	6.8388e-06	0.04595
TCTCCACCGGCCGGGGCAG	chr1	PIK3C2B	P3C2B_HUMAN	ACC	T	PIK3C2B_T1122	7.0724e-06	0.0468686
GCCTATGAGAATGTGCCCG	chr1	PDZK1IP1	PDZ1I_HUMAN	TAT	Y	PDZK1IP1_Y99	8.7279e-06	0.0570579
GACACTCAGAAGATCCTGG	chr22	TXNRD2	TRXR2_HUMAN	ACT	T	TXNRD2_T338	9.5804e-06	0.061796
ACTACAACCTAGAATGTCTT	chr5	NSD1	NSD1_HUMAN	TAC	Y	NSD1_Y2058	9.8055e-06	0.062327
AGCACTTCAGACAAGGTCCTG	chr15	PLIN1	PLIN1_HUMAN	ACT	T	PLIN1_T138	9.9204e-06	0.062327
TCCCACCATAGGTGAGGTG	chr1	ARF1	ARF1_HUMAN	ACC	T	ARF1_T48	1.0054e-05	0.0623566
TTCTACCCAGCTGTGTCCA	chr1	MTOR	MTOR_HUMAN	TAC	Y	MTOR_Y947	1.1151e-05	0.0682849
AGGATGTACACGCTGCTGTC	chr20	ARFRP1	ARFRP_HUMAN	TAC	Y	ARFRP1_Y2	1.141e-05	0.0689976
AGTACAGCTTTGTGTTCAAG	chr5	THG1L	THG1_HUMAN	TAC	Y	THG1L_Y107	1.1723e-05	0.0700151
ACTATCCTTCCCTCCAGGCCA	chr22	CRYBA4	CRBA4_HUMAN	TAT	Y	CRYBA4_Y126	1.2043e-05	0.0710491
CAGTACGCCGTTTACGTCA	chr15	IGF1R	IGF1R_HUMAN	TAC	Y	IGF1R_Y577	1.2201e-05	0.071114
CACAATTACTGCTGAGATCC	chr8	AP3M2	AP3M2_HUMAN	ACT	T	AP3M2_T199	1.442e-05	0.0821611
ATCACAGTTGTACATGAGA	chr4	SGMS2	SMS2_HUMAN	ACA	T	SGMS2_T98	1.4436e-05	0.0821611
GTTTACATGATCACTCTGT	chr11	OR5M9	OR5M9_HUMAN	TAC	Y	OR5M9_Y33	1.4657e-05	0.0824489
AGTATTGGGACCAGGAGACA	chr6	HLA-A	HLAA_HUMAN	TAT	Y	HLA-A_Y83	1.5462e-05	0.0859774
TCTATTTCCTCTATAAGAA	chr11	MCAM	MUC18_HUMAN	TAT	Y	MCAM_Y580	1.5884e-05	0.0873203
TTGAGTGGCCCTCTGGAGGCT	chr1	VCAM1	VCAM1_HUMAN	AGT	S	VCAM1_S124	1.6428e-05	0.0892961
CAGACAAGTCCCAAACACAA	chr2	NOP58	NOP58_HUMAN	ACA	T	NOP58_T350	1.7347e-05	0.0932438
CAGGGACAGTGGGTCCCCA	chr13	COL4A2	CO4A2_HUMAN	ACA	T	COL4A2_T1403	1.9296e-05	0.10177
GCCACCCACTACCCGCTAGAC	chr6	B3GALT4	B3GT4_HUMAN	ACC	T	B3GALT4_T315	1.9354e-05	0.10177
ACTACAAAAAGCAAGCCAGTG	chr12	SPPL3	SPPL3_HUMAN	TAC	Y	SPPL3_Y288	1.9759e-05	0.102783
ATTACCTCACCACGGAGGTAA	chr20	ERGIC3	ERGI3_HUMAN	TAC	Y	ERGIC3_Y49	2.0549e-05	0.105755
TTCAGCACCACCCCGGGAGGT	chr8	EIF4EBP1	4EBP1_HUMAN	AGC	S	EIF4EBP1_S44	2.1363e-05	0.108787
AGGGGACGCCCCCATCTCG	chr17	CASKIN2	CSKI2_HUMAN	ACG	T	CASKIN2_T939	2.2649e-05	0.114134
GAGTTACTATGCTGTTTCT	chr2	DARS	SYDC_HUMAN	ACT	T	DARS_T477	2.2913e-05	0.114274
TGTACAATATGGTGACGACAG	chr15	DET1	DET1_HUMAN	TAC	Y	DET1_Y368	2.5212e-05	0.123386
CCAAGAGACCCATCCTGGTG	chr12	ZNF10	ZNF10_HUMAN	ACC	T	ZNF10_T83	2.525e-05	0.123386
TCTACCAACCCCAGCAACT	chr6	KCNK16	KCNKG_HUMAN	ACC	T	KCNK16_T88	2.5779e-05	0.124711
CTCCAGCTACGAAGAGTGC	chr11	DPP3	DPP3_HUMAN	AGC	S	DPP3_S505	2.7122e-05	0.129909
AGGAATCAGTGCTGCAATTC	chr4	KIAA1109	K1109_HUMAN	AGT	S	KIAA1109_S1035	2.8213e-05	0.13182
CTGTATCGCCAGGCTGGGG	chr17	DNAH2	DYH2_HUMAN	TAT	Y	DNAH2_Y2805	2.8438e-05	0.13182
GAGGAGAACTGATGCCCAGA	chr11	MYO7A	MYO7A_HUMAN	ACT	T	MYO7A_T1449	2.859e-05	0.13182
ACCAGTCCAGCTCTCAGCAG	chr17	CD300LG	CLM9_HUMAN	AGT	S	CD300LG_S229	2.8611e-05	0.13182
TCTACCCAGCTGTGTCCATGG	chr1	MTOR	MTOR_HUMAN	TAC	Y	MTOR_Y947	2.9312e-05	0.132589
CAGTACGCCTACGACGGCA	chr6	HLA-B	HLAB_HUMAN	TAC	Y	HLA-B_Y140	2.9326e-05	0.132589
CAGTGACTGTGTACGTGAG	chr1	EIF2D	EIF2D_HUMAN	ACT	T	EIF2D_T62	2.9878e-05	0.133834
TCCACGGATTCCAGCACAC	chr19	ZC3H4	ZC3H4_HUMAN	ACG	T	ZC3H4_T1031	3.0469e-05	0.135229
ACAAGTTATGCAGAACTGA	chr2	TTN	TITIN_HUMAN	AGT	S	TTN_S33101	3.238e-05	0.140803
GATGATTACGTGGCCTCTGA	chr14	C14orf93	CN093_HUMAN	TAC	Y	C14orf93_Y204	3.2489e-05	0.140803
AAACTCTACCCGGTGAGTTG	chr16	TMC7	TMC7_HUMAN	TAC	Y	TMC7_Y484	3.2598e-05	0.140803
CCTACCTGATGATGAAGAAA	chr8	DUSP4	DUS4_HUMAN	TAC	Y	DUSP4_Y294	3.2983e-05	0.141205
TGTATCTTGTCAACTGGATC	chr7	KDELR2	ERD22_HUMAN	TAT	Y	KDELR2_Y162	3.3616e-05	0.141654
CGCACGGGTACCAGGGGCCAC	chr6	HLA-A	HLAA_HUMAN	ACG	T	HLA-A_T206	3.3715e-05	0.141654
TAAAAAGCAATATGTTCAC	chr4	TLR3	TLR3_HUMAN	AGC	S	TLR3_S372	3.4109e-05	0.141654
CCAGGACGACACCTGCCCC	chr11	MUC5AC	MUC5A_HUMAN	ACG	T	MUC5AC_T1896	3.4552e-05	0.141654
CCAGGACGACACCTGCCCC	chr11	MUC5AC	MUC5A_HUMAN	ACG	T	MUC5AC_T1523	3.4552e-05	0.141654
CCACCACAGTCTCCACCTC	chr6	MUC22	MUC22_HUMAN	ACA	T	MUC22_T1337	3.5678e-05	0.144905
CCATCCCAGCCTGCCTGCCT	chr6	TAPBP	TPSN_HUMAN	AGC	S	TAPBP_S388	3.5944e-05	0.144905
CTAAGTGCTGCATTAAAGC	chr11	DYNC2H1	DYHC2_HUMAN	AGT	S	DYNC2H1_S1940	3.6964e-05	0.146902
TTCTACACGGCCCCCCAGC	chrX	FLNA	FLNA_HUMAN	TAC	Y	FLNA_Y1712	3.7212e-05	0.146902
ACACGTTACGCTATTCGTTG	chr11	C2CD3	C2CD3_HUMAN	TAC	Y	C2CD3_Y94	3.7418e-05	0.146902
CCATCAGCGAGGCCAGCAG	chr12	C1RL	C1RL_HUMAN	AGC	S	C1RL_S172	3.7654e-05	0.146902
TGGACACCCCCCAGGGCCC	chr16	ZNF469	ZN469_HUMAN	ACC	T	ZNF469_T152	3.8623e-05	0.148559
GCGTTCCACCTCTGGCTCTC	chr11	ROBO4	ROBO4_HUMAN	ACC	T	ROBO4_T532	3.8693e-05	0.148559
CGAGACGGCAGCAGGGGCC	chr9	FOXE1	FOXE1_HUMAN	ACG	T	FOXE1_T25	4.0007e-05	0.151416
GGGGACTACAGCACGACCCC	chr8	EIF4EBP1	4EBP1_HUMAN	TAC	Y	EIF4EBP1_Y34	4.1456e-05	0.151416
GTCACCAATGGGATGTCAC	chr5	KDM3B	KDM3B_HUMAN	ACC	T	KDM3B_T1140	4.1653e-05	0.151416
GAGACCTGGGCCGGTGAGTGC	chr6	HLA-B	HLAB_HUMAN	ACC	T	HLA-B_T22	4.1723e-05	0.151416
ATTACCCAACTTCTGCTGG	chr5	PPIP5K2	VIP2_HUMAN	TAC	Y	PPIP5K2_Y200	4.1955e-05	0.151416
ATGACGTCTCGGATTGCCCCT	chr17	NUP85	NUP85_HUMAN	ACG	T	NUP85_T565	4.217e-05	0.151416
TCTACCCGGTGAGTTGCGGGG	chr16	TMC7	TMC7_HUMAN	TAC	Y	TMC7_Y484	4.2292e-05	0.151416
GAAAGCTACATGGGCATTC	chr19	GIPC3	GIPC3_HUMAN	AGC	S	GIPC3_S253	4.231e-05	0.151416
GGTACGGGGAGCTGGAGGAA	chr2	SFXN5	SFXN5_HUMAN	TAC	Y	SFXN5_Y221	4.2347e-05	0.151416
AGGTATGAGCAGAGCGAGT	chr11	NAA40	NAA40_HUMAN	TAT	Y	NAA40_Y85	4.3194e-05	0.151416
AAGCACACAGTTAAAACAC	chr4	PACRGL	PACRL_HUMAN	ACA	T	PACRGL_T28	4.3243e-05	0.151416
GACACTGGTATAACTTTAG	chr4	LIN54	LIN54_HUMAN	ACT	T	LIN54_T19	4.3456e-05	0.151416
TTTACCCAGCCGCACGCCC	chr16	ACSF3	ACSF3_HUMAN	ACC	T	ACSF3_T309	4.3506e-05	0.151416
CTACTATGGCTCCCTGGCC	chr11	CEP164	CE164_HUMAN	TAT	Y	CEP164_Y1315	4.6439e-05	0.159524
AACAGTGCTGCCCACCTCTT	chr10	SCD	ACOD_HUMAN	AGT	S	SCD_S266	4.6495e-05	0.159524
TTCCCACCATAGGTGAGGT	chr1	ARF1	ARF1_HUMAN	ACC	T	ARF1_T48	4.7055e-05	0.160308
CACTGTGAGTCGTCCAGGAC	chr3	ATG7	ATG7_HUMAN	AGT	S	ATG7_S575	4.7823e-05	0.161785
CAGACCTGGGCGGGTGAGTG	chr6	HLA-A	HLAA_HUMAN	ACC	T	HLA-A_T22	4.9913e-05	0.164475
CAGACCTGGGCGGGTGAGTG	chr6	HLA-E	HLAE_HUMAN	ACC	T	HLA-E_T19	4.9913e-05	0.164475
AATACGGCGACGACATGTA	chr16	THUMPD1	THUM1_HUMAN	TAC	Y	THUMPD1_Y68	5.0089e-05	0.164475
AGCCCACAGGCCCAATTCT	chr15	MAP1A	MAP1A_HUMAN	ACA	T	MAP1A_T1109	5.0395e-05	0.164475
TGATGAGAGCTCTCTGACAG	chr1	ATP2B4	AT2B4_HUMAN	AGC	S	ATP2B4_S237	5.0448e-05	0.164475
GGACAGCACCAACGGGACT	chr14	BTBD6	BTBD6_HUMAN	AGC	S	BTBD6_S467	5.0821e-05	0.164475
GAGTACCGCGTGCGCCTGG	chr16	PRSS33	PRS33_HUMAN	TAC	Y	PRSS33_Y88	5.0998e-05	0.164475
GATCACACAAACCCTGAAC	chr10	ABCC2	MRP2_HUMAN	ACA	T	ABCC2_T1249	5.2659e-05	0.168174
GCCACATTTGGCTCTAAATT	chr1	ASH1L	ASH1L_HUMAN	ACA	T	ASH1L_T1028	5.3173e-05	0.168174
CTCTATGCCTTGAATGACA	chr6	POPDC3	POPD3_HUMAN	TAT	Y	POPDC3_Y244	5.3828e-05	0.168174
CACCACGGTTCAGGTCACA	chr3	ROBO2	ROBO2_HUMAN	ACG	T	ROBO2_T651	5.3883e-05	0.168174
CACCACGGTTCAGGTCACA	chr3	ROBO2	ROBO2_HUMAN	ACG	T	ROBO2_T655	5.3883e-05	0.168174
GATATACTGACCCCCATGC	chr2	TEX261	TX261_HUMAN	TAC	Y	TEX261_Y196	5.5336e-05	0.171602
AGCAGCCCAAGGGTAAGGCC	chr19	BRSK1	BRSK1_HUMAN	AGC	S	BRSK1_S447	5.6285e-05	0.172748
GAAGAGCTCAGGTAGGGAA	chr6	HLA-C	HLAC_HUMAN	AGC	S	HLA-C_S337	5.642e-05	0.172748
ATAAGCCGACTGCAGAGAC	chr2	INO80D	IN80D_HUMAN	AGC	S	INO80D_S298	5.947e-05	0.180942
AGCACCAAAACAGGAGAGC	chr10	WAPL	WAPL_HUMAN	ACC	T	WAPL_T949	6.0412e-05	0.182659
CATACCACGAGCAGCTGTCGG	chr2	TUBA4A	TBA4A_HUMAN	TAC	Y	TUBA4A_Y282	6.3429e-05	0.188186
CCACACCAGTGCAGTCATCG	chr5	TRIO	TRIO_HUMAN	AGT	S	TRIO_S2615	6.3667e-05	0.188186
TATAGCCACGGAAGAGCTGA	chr3	TWF2	TWF2_HUMAN	ACG	T	TWF2_T10	6.3795e-05	0.188186
GGCCCAGCTCTGTCAGCGG	chr12	KRT73	K2C73_HUMAN	AGC	S	KRT73_S485	6.3796e-05	0.188186
GCTACGGGGAGGAAGGCGG	chrX	TBC1D8B	TBC8B_HUMAN	TAC	Y	TBC1D8B_Y34	6.5504e-05	0.190144
GCGTACCAGAGCTTGCGGC	chr17	DERL2	DERL2_HUMAN	TAC	Y	DERL2_Y3	6.5944e-05	0.190144
AGCAGTGCTGCCCACAGCAT	chr1	TGFBR3	TGBR3_HUMAN	AGT	S	TGFBR3_S831	6.6032e-05	0.190144
AGCAGTGCTGCCCACAGCAT	chr1	TGFBR3	TGBR3_HUMAN	AGT	S	TGFBR3_S832	6.6032e-05	0.190144
CTGAGTGAGAACAAGATCG	chr16	CIITA	C2TA_HUMAN	AGT	S	CIITA_S995	6.6998e-05	0.191784
GATAGTGAAGTAGAGATTG	chr18	C18orf25	CR025_HUMAN	AGT	S	C18orf25_S330	6.9252e-05	0.19707
ACTACCAAGCATTCCACCCCT	chr9	ZNF462	ZN462_HUMAN	TAC	Y	ZNF462_Y1388	7.0139e-05	0.198105
GCTATCTCATGGACACAGGTA	chr2	EHBP1	EHBP1_HUMAN	TAT	Y	EHBP1_Y1101	7.1039e-05	0.198105
GGAACTTTGTTCATTGCTGC	chr11	FZD4	FZD4_HUMAN	ACT	T	FZD4_T403	7.1573e-05	0.198105
AGCTTACCGTTCCCTGAAT	chr8	YTHDF3	YTHD3_HUMAN	TAC	Y	YTHDF3_Y452	7.1648e-05	0.198105
GAGAGCGACCCAGGTGAGGAG	chr3	BAP1	BAP1_HUMAN	AGC	S	BAP1_S10	7.1663e-05	0.198105
GTCCCTTATGTCAACAGTCC	chr3	PRICKLE2	PRIC2_HUMAN	TAT	Y	PRICKLE2_Y63	7.2509e-05	0.199305
CACACGCCTCCAGGCTGCACC	chr22	BRD1	BRD1_HUMAN	ACG	T	BRD1_T389	7.3744e-05	0.201554
GAAGACAGACCCCCAGACA	chr2	GPD2	GPDM_HUMAN	ACA	T	GPD2_T256	7.5156e-05	0.20408
GTCAGCAGTCCCGTGCACC	chr16	ZKSCAN2	ZKSC2_HUMAN	AGC	S	ZKSCAN2_S135	7.5512e-05	0.20408
TGAAACCACTGCAGGTAAGG	chr5	HSPA4	HSP74_HUMAN	ACT	T	HSPA4_T175	7.638e-05	0.205188
TGAATTTAGTGCTAAGAAAG	chr2	HNMT	HNMT_HUMAN	AGT	S	HNMT_S272	7.677e-05	0.205188
AATTACAACAGCTCAGTGC	chr2	EML6	EMAL6_HUMAN	TAC	Y	EML6_Y528	7.7619e-05	0.206317
AAAGCTGAGCAAAGAGTACT	chr1	ELF3	ELF3_HUMAN	AGC	S	ELF3_S254	8.1052e-05	0.214265
CAGCTACGGACCCCGCGAC	chr1	HAPLN2	HPLN2_HUMAN	TAC	Y	HAPLN2_Y226	8.1883e-05	0.215285
CCTCACCGACCGCTGCTAC	chr16	DNAH3	DYH3_HUMAN	ACC	T	DNAH3_T1408	8.4677e-05	0.221428
AGGACTCACATCAACCCTGG	chr19	CD177	CD177_HUMAN	ACA	T	CD177_T256	8.5773e-05	0.221881
CTGACAGGTGGGCCTTGGAC	chr3	BAP1	BAP1_HUMAN	ACA	T	BAP1_T576	8.5943e-05	0.221881
CTGACACAGTCTGGCATTGC	chr7	SRI	SORCN_HUMAN	ACA	T	SRI_T59	8.7285e-05	0.221881
GCCACCTGGCACCCTGCAGC	chr3	KLHL18	KLH18_HUMAN	ACC	T	KLHL18_T456	8.7532e-05	0.221881
CTTACGTCTTCTATATCTT	chr6	SLC17A4	S17A4_HUMAN	TAC	Y	SLC17A4_Y230	8.7582e-05	0.221881
GAACACGCAGCTGAAGAGG	chr15	HOMER2	HOME2_HUMAN	ACG	T	HOMER2_T247	8.8094e-05	0.221881
ATCACCATCCTGGTTGCTCTC	chr7	GHRHR	GHRHR_HUMAN	ACC	T	GHRHR_T149	8.8364e-05	0.221881
GATTATGACACTCGAAGTG	chr4	YTHDC1	YTDC1_HUMAN	TAT	Y	YTHDC1_Y264	8.8763e-05	0.221881
TATTACGACCCGAGTGACG	chr22	MAPK1	MK01_HUMAN	TAC	Y	MAPK1_Y317	8.9153e-05	0.221881
CACACCATTCATATTGGCAG	chr11	CDC42EP2	BORG1_HUMAN	ACC	T	CDC42EP2_T40	8.9744e-05	0.221881
CTGAAGTACCCCATCGAGCA	chr7	ACTB	ACTB_HUMAN	TAC	Y	ACTB_Y69	9.0407e-05	0.221881
TCTGAGCAGCCTCACGTGAG	chr11	NLRP6	NLRP6_HUMAN	AGC	S	NLRP6_S731	9.0813e-05	0.221881
TCTGAGCAGCCTCACGTGAG	chr11	NLRP6	NLRP6_HUMAN	AGC	S	NLRP6_S732	9.0813e-05	0.221881
ACTATTATATGAACACCCCC	chr19	LILRA6	LIRA6_HUMAN	TAT	Y	LILRA6_Y199	9.2122e-05	0.223949
TCTACGAGGCCGACTGCTTC	chr10	KNDC1	KNDC1_HUMAN	TAC	Y	KNDC1_Y1098	9.295e-05	0.224832
AGAACCACCCGCACCTTCG	chrX	PCDH19	PCD19_HUMAN	ACC	T	PCDH19_T626	9.3777e-05	0.225704
GTGCGTCACGCCCAGCGCGC	chr10	NKX2-3	NKX23_HUMAN	ACG	T	NKX2-3_T240	9.4516e-05	0.226356
CCTCAGCGACTTCAAGCAG	chr16	DRC7	DRC7_HUMAN	AGC	S	DRC7_S778	9.6005e-05	0.228789
CTGCTATGCAGCCATCATC	chr5	F2RL2	PAR3_HUMAN	TAT	Y	F2RL2_Y282	9.7093e-05	0.230248
CTCACACAGCTGCTCACAGC	chr7	MLXIPL	MLXPL_HUMAN	ACA	T	MLXIPL_T529	9.8394e-05	0.232195
ACGTACCTGTGCCGGCGAC	chr16	KAT8	KAT8_HUMAN	TAC	Y	KAT8_Y61	0.00010013	0.232765
ATGAGTGAGAAGGGGACCG	chr14	SERPINA11	SPA11_HUMAN	AGT	S	SERPINA11_S365	0.00010034	0.232765
GCTCAACACGCTGGTGCAGC	chr14	DEGS2	DEGS2_HUMAN	ACG	T	DEGS2_T190	0.00010042	0.232765
GTGACACCTACTTCTTCAA	chr16	MMP25	MMP25_HUMAN	ACC	T	MMP25_T475	0.00010056	0.232765
GGAACAATGACCAGAAACCT	chr1	CCDC17	CCD17_HUMAN	ACA	T	CCDC17_T368	0.00010131	0.233384
GTATATTTCACTGACTGGT	chr7	TSPAN12	TSN12_HUMAN	TAT	Y	TSPAN12_Y164	0.00010272	0.233758
AGCAGCCACCATGGCAGTGG	chr11	C2CD2L	C2C2L_HUMAN	ACC	T	C2CD2L_T400	0.000103	0.233758
ACTACTTCACTTAACTTTG	chr21	TTC3	TTC3_HUMAN	ACT	T	TTC3_T384	0.00010353	0.233758
AAAAGTGTGGATCCCAAGAC	chr17	SHMT1	GLYC_HUMAN	AGT	S	SHMT1_S275	0.00010369	0.233758
ATGAGCTGGTCCTTGTGTG	chr11	OR10V1	O10V1_HUMAN	AGC	S	OR10V1_S138	0.0001046	0.233758
GGCTTAGCCTTCTCTATAA	chr1	IFI44	IFI44_HUMAN	AGC	S	IFI44_S25	0.00010488	0.233758
GACTACGTCTTCCCAGCCC	chr17	P2RX1	P2RX1_HUMAN	TAC	Y	P2RX1_Y90	0.00010692	0.233758
CACAGCCGGAGGAAGCGCCTG	chr19	GP6	GPVI_HUMAN	AGC	S	GP6_S293	0.00010772	0.233758
CTACTTCACCCACTTCGACC	chr1	MASP2	MASP2_HUMAN	ACC	T	MASP2_T62	0.00010842	0.233758
GGTATGAAAAGTCCCAGGA	chr17	CPD	CBPD_HUMAN	TAT	Y	CPD_Y611	0.00010843	0.233758
GACACTGCCACTTTATCTT	chr3	CHL1	NCHL1_HUMAN	ACT	T	CHL1_T931	0.00010845	0.233758
GACACTGCCACTTTATCTT	chr3	CHL1	NCHL1_HUMAN	ACT	T	CHL1_T947	0.00010845	0.233758
ATCTGACAGGAGCTCAAGA	chr5	DMXL1	DMXL1_HUMAN	ACA	T	DMXL1_T2761	0.00010865	0.233758
CACAGTCATGGTGCTGGGC	chr22	ZNRF3	ZNRF3_HUMAN	AGT	S	ZNRF3_S638	0.00010949	0.233758
TCTACCCACTCACCTGGAA	chr7	AEBP1	AEBP1_HUMAN	TAC	Y	AEBP1_Y523	0.00010972	0.233758
CACACTGGCCCCAACTGCGAG	chr9	NOTCH1	NOTC1_HUMAN	ACT	T	NOTCH1_T211	0.00010995	0.233758
ACCAGTGTTGCTTCTCCAG	chr16	MBTPS1	MBTP1_HUMAN	AGT	S	MBTPS1_S414	0.0001101	0.233758
CTTCTAGACATCAACTAGTC	chr2	DARS	SYDC_HUMAN	ACA	T	DARS_T189	0.00011017	0.233758
TGCTACTGTGTTGATGCTG	chr8	TG	THYG_HUMAN	TAC	Y	TG_Y704	0.00011137	0.234711
TCTACAACATCCTGAGCACGC	chr7	GCK	HXK4_HUMAN	TAC	Y	GCK_Y349	0.00011208	0.234711
GACATAGCTTCTCTTTATA	chr12	HCFC2	HCFC2_HUMAN	AGC	S	HCFC2_S131	0.00011233	0.234711
GACAGTGCTGCTGAGTCCACC	chr1	KIAA1324	K1324_HUMAN	AGT	S	KIAA1324_S146	0.0001129	0.234711
CACAGCTACTGGCTGCTCAAG	chr22	BRD1	BRD1_HUMAN	AGC	S	BRD1_S478	0.00011336	0.234711
CATACAAATGTGATGAATG	chr18	ZNF236	ZN236_HUMAN	TAC	Y	ZNF236_Y1195	0.00011353	0.234711
GAGAGTCTGCATAGGTGAG	chr19	GRIN2D	NMDE4_HUMAN	AGT	S	GRIN2D_S359	0.0001147	0.235934
TGGACTGTGCCTGTTGTGC	chr15	LDHAL6B	LDH6B_HUMAN	ACT	T	LDHAL6B_T4	0.00011569	0.235934
AGTACACAAGGGACCACGTA	chr7	ABCB8	ABCB8_HUMAN	TAC	Y	ABCB8_Y179	0.00011596	0.235934
GGGAGCCTCTGGGTGCCCGG	chr6	TAP1	TAP1_HUMAN	AGC	S	TAP1_S219	0.00011622	0.235934
ACTTACCTGGGAAAATATT	chr21	CCT8	TCPQ_HUMAN	TAC	Y	CCT8_Y501	0.00011656	0.235934
GCAAAAGTGGTGGGAGGAC	chr19	SBK3	SBK3_HUMAN	AGT	S	SBK3_S348	0.00011786	0.236427
CTTACTGACTAGCCCCCGG	chr9	PHF19	PHF19_HUMAN	TAC	Y	PHF19_Y580	0.00011823	0.236427
GAAACCATAAAGTGGTTTGA	chr2	PLA2R1	PLA2R_HUMAN	ACC	T	PLA2R1_T1325	0.00011827	0.236427
CTTGAGGAGTTCTCCGGGCG	chr3	MRPS22	RT22_HUMAN	AGT	S	MRPS22_S16	0.00012218	0.243238
GCAACATGGTCTGTAAGGA	chr9	RABEPK	RABEK_HUMAN	ACA	T	RABEPK_T17	0.00012331	0.244482
CCTGTACACACATTGTTGT	chr3	TOPBP1	TOPB1_HUMAN	ACA	T	TOPBP1_T1305	0.00012651	0.249751
CCACTGTACAGCTGGATACA	chr15	MEGF11	MEG11_HUMAN	ACA	T	MEGF11_T293	0.000127	0.249751
GCCACCATGGCGCAGCGCC	chr22	CENPM	CENPM_HUMAN	ACC	T	CENPM_T141	0.00012867	0.25201
GCTACTGGACAGGATCGAG	chr6	POLH	POLH_HUMAN	ACT	T	POLH_T3	0.00012956	0.25273
AGGTACCTCAAGAACCCCT	chr1	PRAMEF10	PRA10_HUMAN	TAC	Y	PRAMEF10_Y290	0.00013071	0.25316
CGTTATTATAAACAACACT	chr2	CUL3	CUL3_HUMAN	TAT	Y	CUL3_Y431	0.00013083	0.25316
TTTACGCTGCTATTGTTGCAG	chrX	VMA21	VMA21_HUMAN	TAC	Y	VMA21_Y67	0.00013135	0.25316
AATTCAGCTCTCACCAGAC	chr2	NCKAP5	NCKP5_HUMAN	AGC	S	NCKAP5_S682	0.00013276	0.254294
CGGCTGTACACGGGCCGGCG	chr18	IMPA2	IMPA2_HUMAN	TAC	Y	IMPA2_Y142	0.00013299	0.254294
ACCAGCTGGCTGATGAGCC	chr16	TSC2	TSC2_HUMAN	AGC	S	TSC2_S1207	0.00013363	0.254512
AGCAATCAGCATCTTTGGCA	chr2	SLC5A6	SC5A6_HUMAN	AGC	S	SLC5A6_S429	0.00013583	0.256668
TTGTACCTGGAACGACAGT	chr11	DNHD1	DNHD1_HUMAN	TAC	Y	DNHD1_Y2837	0.00013666	0.256668
GGCCACAATAAGCCAGCTA	chr12	EEA1	EEA1_HUMAN	ACA	T	EEA1_T268	0.00013732	0.256668
CCCAGAAAGCCGGGAAGAGC	chr17	PROCA1	PRCA1_HUMAN	AGC	S	PROCA1_S155	0.0001374	0.256668
GCCACCTTCGGCCACCTGGGC	chr7	TRIL	TRIL_HUMAN	ACC	T	TRIL_T320	0.00013948	0.256668
CTGAAGTATCCCATCGAGCA	chr15	ACTC1	ACTC_HUMAN	TAT	Y	ACTC1_Y71	0.0001398	0.256668
ATTACCGGAAAGGAGGGAAA	chr15	IGF1R	IGF1R_HUMAN	TAC	Y	IGF1R_Y1165	0.00014047	0.256668
ATTACCGGAAAGGAGGGAAA	chr15	IGF1R	IGF1R_HUMAN	TAC	Y	IGF1R_Y1166	0.00014047	0.256668
GCAGACGCGCACCCAGCCT	chr15	NOX5	NOX5_HUMAN	ACG	T	NOX5_T711	0.00014055	0.256668
CCTACTACCATGGCCTTCTG	chr20	CTSA	PPGB_HUMAN	TAC	Y	CTSA_Y224	0.00014152	0.256668
CCTACTACCATGGCCTTCTG	chr20	CTSA	PPGB_HUMAN	TAC	Y	CTSA_Y223	0.00014152	0.256668
AGTACCTATCCAGCCACCACG	chr9	ROR2	ROR2_HUMAN	TAC	Y	ROR2_Y605	0.00014164	0.256668
CGCACAGTCAAGGAGCCAGAA	chr3	FOXL2	FOXL2_HUMAN	ACA	T	FOXL2_T23	0.0001421	0.256668
GCACACAACGCACATCCTGA	chr7	SUGCT	SUCHY_HUMAN	ACG	T	SUGCT_T416	0.00014219	0.256668
CCCACACAGCAGCAGGAGCT	chr3	COL7A1	CO7A1_HUMAN	ACA	T	COL7A1_T368	0.00014368	0.257652
CGCAGCAGAAGGTAAGGCT	chr22	PNPLA5	PLPL5_HUMAN	AGC	S	PNPLA5_S359	0.0001438	0.257652
CTAACAGATCTAGAGCCTG	chr1	TNR	TENR_HUMAN	ACA	T	TNR_T742	0.00014582	0.258947
CAAGACGGCGGGCGTGGGG	chr2	TMEM214	TM214_HUMAN	ACG	T	TMEM214_T5	0.00014633	0.258947
CAGTACTACGTGGAGGCTTT	chr5	NSD1	NSD1_HUMAN	TAC	Y	NSD1_Y365	0.00014701	0.258947
GCCACGCTTCTCCTTCTCCT	chr16	SPN	LEUK_HUMAN	ACG	T	SPN_T3	0.00014745	0.258947
ATGAGGTACAGCAGAAAGGT	chr17	SMARCE1	SMCE1_HUMAN	TAC	Y	SMARCE1_Y76	0.00014783	0.258947
ATTCAAAAGCCCAAGTCAGC	chr3	ZBTB38	ZBT38_HUMAN	AGC	S	ZBTB38_S1151	0.00014809	0.258947
CCCAGCAACCTACCCTTGA	chr5	SLC36A3	S36A3_HUMAN	AGC	S	SLC36A3_S242	0.00014827	0.258947
GTACACAGGGGAGGCCTGC	chr7	EPO	EPO_HUMAN	ACA	T	EPO_T184	0.00015047	0.259937
TCTATGTGCGCAATCGAGTT	chr7	SPAM1	HYALP_HUMAN	TAT	Y	SPAM1_Y277	0.00015071	0.259937
TTGACACGTTGGTAAGTGG	chr11	KCNJ1	KCNJ1_HUMAN	ACG	T	KCNJ1_T11	0.00015245	0.259937
GGGTACGCAGAGAGCGGCT	chr2	EVX2	EVX2_HUMAN	TAC	Y	EVX2_Y144	0.00015448	0.259937
CCCACATCTCGGGCCACTAG	chr6	MDC1	MDC1_HUMAN	ACA	T	MDC1_T1552	0.00015451	0.259937
AAAACAGACCAATAAGAACC	chr12	MLEC	MLEC_HUMAN	ACC	T	MLEC_T249	0.00015457	0.259937
GATAGTCCCCTGAACCGAGC	chr12	EMG1	NEP1_HUMAN	AGT	S	EMG1_S98	0.00015587	0.259937
TAGACACAGACTGCAATAT	chr1	MIA3	TGO1_HUMAN	ACA	T	MIA3_T1460	0.00015641	0.259937
CTCTCACGCTCTCCCTGCA	chr9	TOR1A	TOR1A_HUMAN	ACG	T	TOR1A_T97	0.00015678	0.259937
TTCCTACCTGGAGAATGCC	chr2	MFSD6	MFSD6_HUMAN	TAC	Y	MFSD6_Y529	0.00015699	0.259937
GACTACAAGGCCCAGAGGG	chr20	PLCG1	PLCG1_HUMAN	TAC	Y	PLCG1_Y802	0.00015894	0.259937
GCCAGTGCAGAGGATGTGGAT	chr17	ZZEF1	ZZEF1_HUMAN	AGT	S	ZZEF1_S1915	0.00015984	0.259937
TGGACAGTAGTTCTGCTGT	chr2	ZNF385B	Z385B_HUMAN	AGT	S	ZNF385B_S120	0.00015991	0.259937
ACCAGCATCAAGGTAATAC	chr1	INTS7	INT7_HUMAN	AGC	S	INTS7_S803	0.00016017	0.259937
TCCGACCCAAGTGAGAAGC	chr1	VASH2	VASH2_HUMAN	ACC	T	VASH2_T304	0.00016048	0.259937
TGTACTGATGCCACTCTCCA	chr11	OR51G1	O51G1_HUMAN	ACT	T	OR51G1_T53	0.0001605	0.259937
TTCAGCCAGGGCTCGTACC	chr19	ZNF835	ZN835_HUMAN	AGC	S	ZNF835_S176	0.00016065	0.259937
CGCCCACCCTCATCTACCT	chr13	GJA3	CXA3_HUMAN	ACC	T	GJA3_T89	0.00016073	0.259937
CTCAGCAGTATTGACACGC	chr1	LGALS8	LEG8_HUMAN	AGC	S	LGALS8_S298	0.00016144	0.259937
AACACATTAACCTTGACAAA	chr15	SCG3	SCG3_HUMAN	ACA	T	SCG3_T252	0.00016183	0.259937
GGCACGTGCATCTGTGCACC	chr2	DNER	DNER_HUMAN	ACG	T	DNER_T566	0.0001622	0.259937
GCTATATGGATATGCAGCGC	chr5	NAIP	BIRC1_HUMAN	TAT	Y	NAIP_Y974	0.00016223	0.259937
TCAACTGTGAATTCTCCTCC	chr5	CMYA5	CMYA5_HUMAN	ACT	T	CMYA5_T113	0.00016253	0.259937
TGTCTACCATCCCCAGGTA	chr14	PPP2R5C	2A5G_HUMAN	TAC	Y	PPP2R5C_Y263	0.00016302	0.259937
CCAAACTACGGACGTAAAGC	chr10	ITGB1	ITB1_HUMAN	TAC	Y	ITGB1_Y795	0.00016306	0.259937
GCAAGCTCTGCTCCTCATT	chr14	CHD8	CHD8_HUMAN	AGC	S	CHD8_S435	0.00016327	0.259937
TGCCTTTATAAGAATTAATT	chr3	AZI2	AZI2_HUMAN	TAT	Y	AZI2_Y390	0.00016345	0.259937
TGTACGGTAGTGCAACCCTGG	chr9	FBP2	F16P2_HUMAN	TAC	Y	FBP2_Y168	0.0001643	0.259937
GCCACAGGTGCCAGACTGGG	chr2	MYO7B	MYO7B_HUMAN	ACA	T	MYO7B_T1515	0.00016523	0.259937
CACAACACCTGATGAATGG	chr16	SMG1	SMG1_HUMAN	ACA	T	SMG1_T2306	0.00016543	0.259937
CAGATACCAGCGTGTAACA	chr19	KIR3DL3	KI3L3_HUMAN	ACC	T	KIR3DL3_T408	0.00016759	0.259937
TCCCCAGCCCCTGCCACAA	chr1	BCAN	PGCB_HUMAN	AGC	S	BCAN_S653	0.00016767	0.259937
CAAAGCCCACACTCTCCGA	chr10	ARHGAP21	RHG21_HUMAN	AGC	S	ARHGAP21_S1096	0.00016885	0.259937
GATTACAGCCAGCAGCAAT	chr11	RASSF10	RASFA_HUMAN	TAC	Y	RASSF10_Y417	0.00016977	0.259937
AGTGTACCTGGTAGTGAAT	chr11	RNF26	RNF26_HUMAN	TAC	Y	RNF26_Y5	0.00016985	0.259937
GGGAGTGATGGAAGGGATG	chr2	NCKAP5	NCKP5_HUMAN	AGT	S	NCKAP5_S1240	0.00016988	0.259937
CATCGCCAGCAAAGAGCTTG	chr1	NCSTN	NICA_HUMAN	AGC	S	NCSTN_S665	0.00016992	0.259937
GAGACACAACAGAGCAAAG	chr7	AP4M1	AP4M1_HUMAN	ACA	T	AP4M1_T159	0.00017004	0.259937
GCTATGAAACGCTACTAGATG	chrX	FRMPD4	FRPD4_HUMAN	TAT	Y	FRMPD4_Y671	0.00017192	0.259937
AAGTAACAGGACTGCAAGA	chr2	TTN	TITIN_HUMAN	ACA	T	TTN_T21561	0.00017289	0.259937
AAGTAACAGGACTGCAAGA	chr2	TTN	TITIN_HUMAN	ACA	T	TTN_T14137	0.00017289	0.259937
AGTACGGTATTGAAGAGCA	chr6	GJA1	CXA1_HUMAN	TAC	Y	GJA1_Y137	0.00017408	0.259937
CACCTGGAGCCCGGAGGCCT	chr9	IL11RA	I11RA_HUMAN	AGC	S	IL11RA_S308	0.00017458	0.259937
GGGACACCCTCATGCTGTC	chr19	TBC1D17	TBC17_HUMAN	ACC	T	TBC1D17_T540	0.00017461	0.259937
AGCACTGAACACGTCCTGTC	chr5	SLC30A5	ZNT5_HUMAN	ACT	T	SLC30A5_T340	0.00017512	0.259937
CTTGCTTACCAATCTCTTGC	chr11	NCAPD3	CNDD3_HUMAN	ACC	T	NCAPD3_T1003	0.0001754	0.259937
ATTATGGGAGCGCATTTCCCC	chr7	ZKSCAN1	ZKSC1_HUMAN	TAT	Y	ZKSCAN1_Y260	0.00017576	0.259937
CATGTACGGCTGCGACGTG	chr6	HLA-B	HLAB_HUMAN	TAC	Y	HLA-B_Y123	0.00017579	0.259937
TACAGCCACTGGCTGCCTA	chr8	PXDNL	PXDNL_HUMAN	AGC	S	PXDNL_S1015	0.00017584	0.259937
TGGACAAGGGAGAAAGTGC	chr15	PLA2G4E	PA24E_HUMAN	ACA	T	PLA2G4E_T603	0.00017619	0.259937
AGCTACACTTCTCACAGCA	chr6	ZKSCAN8	ZKSC8_HUMAN	ACA	T	ZKSCAN8_T210	0.00017624	0.259937
GGTACTACTTAGTGGGCGTGC	chr1	C4BPB	C4BPB_HUMAN	TAC	Y	C4BPB_Y169	0.0001784	0.260175
ACCACGCCGCCGCCGCTAGC	chr19	SHISA7	SHSA7_HUMAN	ACG	T	SHISA7_T139	0.00017859	0.260175
ACCAGCCTCCTGATCTGCC	chr1	ARHGEF10L	ARGAL_HUMAN	AGC	S	ARHGEF10L_S1070	0.00017861	0.260175
ACCAGCCTCCTGATCTGCC	chr1	ARHGEF10L	ARGAL_HUMAN	AGC	S	ARHGEF10L_S1031	0.00017861	0.260175
AGCACCCCCAGCAACCCAGAC	chr16	ZNF469	ZN469_HUMAN	ACC	T	ZNF469_T3250	0.00017909	0.260175
CAGACACTGCACGTGTCCACG	chr3	ZBTB47	ZBT47_HUMAN	ACA	T	ZBTB47_T244	0.00018056	0.261525
GGTGGCTACGAGGTGGTGGG	chr6	CDSN	CDSN_HUMAN	TAC	Y	CDSN_Y296	0.00018191	0.261536
GAGTACGTTCTGCTCTGGA	chr2	SLC40A1	S40A1_HUMAN	TAC	Y	SLC40A1_Y220	0.00018221	0.261536
AATGAGCCCGCAGAACATT	chr10	ARID5B	ARI5B_HUMAN	AGC	S	ARID5B_S1002	0.00018273	0.261536
CTGTACGAGGAGGAGGGCG	chr6	SOX4	SOX4_HUMAN	TAC	Y	SOX4_Y325	0.00018298	0.261536
TAGGATTAGCCCTGAAAAGA	chr8	MTUS1	MTUS1_HUMAN	AGC	S	MTUS1_S663	0.00018547	0.261536
GAAAGCAGCCCCACAGAGC	chr17	KIAA0100	K0100_HUMAN	AGC	S	KIAA0100_S1640	0.00018705	0.261536
CACAGGTATTACTCAGACAT	chr7	PLXNA4	PLXA4_HUMAN	TAT	Y	PLXNA4_Y1814	0.00018726	0.261536
GACAGCCACCCCAGCGCCGG	chr6	HIST1H1B	H15_HUMAN	ACC	T	HIST1H1B_T11	0.00018758	0.261536
GGATACTATCGAACCATCCG	chr11	MTMR2	MTMR2_HUMAN	TAT	Y	MTMR2_Y439	0.00018921	0.261536
GGCACCGGGGGCAGCGGGAT	chr13	NBEA	NBEA_HUMAN	ACC	T	NBEA_T37	0.00018925	0.261536
AAATTCAACTCCTCTTCACT	chr11	ZDHHC13	ZDH13_HUMAN	ACT	T	ZDHHC13_T118	0.00019096	0.261536
CTGAGCCGAGTGGAATTCCT	chr6	SLC35F1	S35F1_HUMAN	AGC	S	SLC35F1_S245	0.00019127	0.261536
ACTATGTGCACTTCAGCTCGG	chrX	P2RY4	P2RY4_HUMAN	TAT	Y	P2RY4_Y197	0.00019138	0.261536
CAGAGCAGGCACCGCGCCG	chr2	PRKRA	PRKRA_HUMAN	AGC	S	PRKRA_S4	0.00019176	0.261536
AGAGCTGAGCCGGAAGGTGG	chr11	NUMA1	NUMA1_HUMAN	AGC	S	NUMA1_S649	0.00019354	0.261536
ATCACACTGACCTGGCAGC	chr6	HLA-E	HLAE_HUMAN	ACA	T	HLA-E_T235	0.00019382	0.261536
TCCATAGACAGTGATCCCAT	chr6	L3MBTL3	LMBL3_HUMAN	ACA	T	L3MBTL3_T365	0.00019407	0.261536
CCTACAGTGACCTGGTGAAGG	chr10	CNNM1	CNNM1_HUMAN	TAC	Y	CNNM1_Y407	0.00019446	0.261536
GGGACCATGACCTCCCTCTG	chr6	VARS2	SYVM_HUMAN	ACC	T	VARS2_T421	0.00019494	0.261536
GGGACCATGACCTCCCTCTG	chr6	VARS2	A0A140TA36_HUMAN	ACC	T	VARS2_T451	0.00019494	0.261536
GGGACCATGACCTCCCTCTG	chr6	VARS2	A0A0G2JL52_HUMAN	ACC	T	VARS2_T451	0.00019494	0.261536
GGGACCATGACCTCCCTCTG	chr6	VARS2	A0A140TA35_HUMAN	ACC	T	VARS2_T451	0.00019494	0.261536
GGGACCATGACCTCCCTCTG	chr6	VARS2	A0A0A0MTG1_HUMAN	ACC	T	VARS2_T421	0.00019494	0.261536
TATAGCAGCCTAGTGTCAC	chr12	ZNF84	ZNF84_HUMAN	AGC	S	ZNF84_S42	0.0001957	0.261536
GCTATCAGTCTCCCACAATGA	chr1	SEC16B	SC16B_HUMAN	TAT	Y	SEC16B_Y110	0.00019632	0.261536
TGCAGTGACAGCCGATGAGA	chr1	ZBTB17	ZBT17_HUMAN	ACA	T	ZBTB17_T688	0.00019785	0.261536
TAACATCACGGACTCTGCCA	chr4	DCLK2	DCLK2_HUMAN	ACG	T	DCLK2_T621	0.00019786	0.261536
AAGGTCTACGTTATAGCCAG	chr6	C6orf89	CF089_HUMAN	TAC	Y	C6orf89_Y327	0.0001982	0.261536
ACTACAGCACGACCCCCGG	chr8	EIF4EBP1	4EBP1_HUMAN	TAC	Y	EIF4EBP1_Y34	0.00019855	0.261536
ACTACAGCACGACCCCCGG	chr8	EIF4EBP1	4EBP1_HUMAN	AGC	S	EIF4EBP1_S35	0.00019855	0.261536
CTACAGCAGTACGTGTGCC	chr17	ABR	ABR_HUMAN	AGC	S	ABR_S20	0.00019869	0.261536
TCCTACACGTGAGTCAGCT	chr5	CAMK2A	KCC2A_HUMAN	TAC	Y	CAMK2A_Y369	0.00019905	0.261536
CAGAGCTCCCTGATGGTCTGA	chr17	FAM117A	F117A_HUMAN	AGC	S	FAM117A_S449	0.00019918	0.261536
ATTAGCCGATCGTTACCTCAA	chr14	BMP4	BMP4_HUMAN	AGC	S	BMP4_S255	0.00019975	0.261536
CCGAACTGAGATTGTGCGT	chr8	ZHX2	ZHX2_HUMAN	ACT	T	ZHX2_T670	0.00020002	0.261536
CTTACTACTAAAGACCTGG	chr21	ERG	ERG_HUMAN	TAC	Y	ERG_Y485	0.00020003	0.261536
CAGCTATGGCCTGGGACAG	chr9	SH2D3C	SH2D3_HUMAN	TAT	Y	SH2D3C_Y332	0.00020182	0.262767
ATCAGTGCCACAGCCACGAC	chr9	TNC	TENA_HUMAN	AGT	S	TNC_S1521	0.00020219	0.262767
TTTCTACAGGACTATAGCA	chr7	DMTF1	DMTF1_HUMAN	TAC	Y	DMTF1_Y196	0.00020324	0.262767
GCCAGCATCCACCTTCTCA	chr8	TG	THYG_HUMAN	AGC	S	TG_S2393	0.00020435	0.262767
TTGAGCTCCAGTCACTTCC	chr11	CCDC87	CCD87_HUMAN	AGC	S	CCDC87_S758	0.00020497	0.262767
GTTCACAGATGTGAAGGTG	chr14	ATG2B	ATG2B_HUMAN	ACA	T	ATG2B_T1067	0.00020568	0.262767
CGGCTCCAGCCTCCTGCCGT	chr1	CAMTA1	CMTA1_HUMAN	AGC	S	CAMTA1_S567	0.00020569	0.262767
GTGACAGAGTACAACCCTG	chr12	ERP27	ERP27_HUMAN	ACA	T	ERP27_T44	0.00020586	0.262767
GTGACAGAGTACAACCCTG	chr12	ERP27	ERP27_HUMAN	ACA	T	ERP27_T145	0.00020586	0.262767
GAAGGACAGCATCCGCATCC	chr15	UNC45A	UN45A_HUMAN	AGC	S	UNC45A_S493	0.00020651	0.262903
GCAGTATTACCGCAAACTC	chr20	PREX1	PREX1_HUMAN	TAT	Y	PREX1_Y1504	0.00020833	0.264262
ATTAGTGGTCACAAAATCTA	chr20	NFS1	NFS1_HUMAN	AGT	S	NFS1_S255	0.00020867	0.264262
CTTATGAAGAAAACCGGGGAC	chr19	HNRNPUL1	HNRL1_HUMAN	TAT	Y	HNRNPUL1_Y175	0.00021044	0.26553
AAGACATTTGGAGGAGGTGG	chr13	TDRD3	TDRD3_HUMAN	ACA	T	TDRD3_T149	0.00021084	0.26553
GGGCTGCAGTAGACCCGCCA	chr22	IL17RA	I17RA_HUMAN	AGT	S	IL17RA_S769	0.00021172	0.26553
ATTTATGAATACATTCACC	chr6	SIM1	SIM1_HUMAN	TAT	Y	SIM1_Y125	0.00021244	0.26553
ATTGAATACGCACGGCTCCG	chr15	HEXA	HEXA_HUMAN	TAC	Y	HEXA_Y245	0.00021265	0.26553
TGCAGCGTGGCCAGGCCCG	chr19	P2RY11	P2Y11_HUMAN	AGC	S	P2RY11_S181	0.00021438	0.26553
AAATAGCAGACAGACAGTA	chr12	GNPTAB	GNPTA_HUMAN	AGC	S	GNPTAB_S203	0.00021459	0.26553
AAGCAAGCCTTCCTCTGCC	chr3	PLS1	PLSI_HUMAN	AGC	S	PLS1_S44	0.00021469	0.26553
GGCTGGCACGGCTGGTGGGG	chr11	ROM1	ROM1_HUMAN	ACG	T	ROM1_T108	0.00021489	0.26553
TCGCGACGGCCAAAAGGAG	chr2	UBXN4	UBXN4_HUMAN	ACG	T	UBXN4_T14	0.00021516	0.26553
AAGAGTGTGGCCCATGGGC	chr16	KNOP1	KNOP1_HUMAN	AGT	S	KNOP1_S52	0.00021713	0.266834
GCCACATCAGCGACTGGAG	chrX	ARMCX2	ARMX2_HUMAN	ACA	T	ARMCX2_T272	0.00021732	0.266834
GCTACCTGCAAACCACCTTCG	chr11	SLC22A18	S22AI_HUMAN	TAC	Y	SLC22A18_Y63	0.00021827	0.267322
ATCACCAAGATGGTATCTG	chr11	ARHGEF17	ARHGH_HUMAN	ACC	T	ARHGEF17_T1822	0.00021893	0.267453
GCTACACTGTGTTGTCGGGTG	chr16	PAQR4	PAQR4_HUMAN	TAC	Y	PAQR4_Y153	0.00021949	0.267462
GGCACGCTCTGGAACCTGT	chr19	APC2	APCL_HUMAN	ACG	T	APC2_T648	0.00022133	0.267581
TGGGGCCACAGCTGATGATG	chr19	SLC27A5	S27A5_HUMAN	ACA	T	SLC27A5_T325	0.00022146	0.267581
AAAATACCAGGAGACATAT	chr13	SMAD9	SMAD9_HUMAN	ACC	T	SMAD9_T328	0.00022165	0.267581
CGAAGAGACTGGAGACAATG	chr10	CISD1	CISD1_HUMAN	ACT	T	CISD1_T94	0.0002218	0.267581
CCATCACCTATTCCCTCTG	chr17	C17orf99	IL40_HUMAN	ACC	T	C17orf99_T59	0.00022242	0.267661
TTCCAAGTTATACAGGCGC	chr10	FAM149B1	F149B_HUMAN	AGT	S	FAM149B1_S75	0.00022381	0.268564
CAGGAAGCCTGCTCTTAGC	chr7	SLC25A13	CMC2_HUMAN	AGC	S	SLC25A13_S522	0.00022428	0.268564
AGTATTTGAGGCTACGGCAG	chrX	TLR8	TLR8_HUMAN	TAT	Y	TLR8_Y989	0.00022597	0.269919
AAAATATAGTGACGTGGAGC	chr2	TTN	TITIN_HUMAN	AGT	S	TTN_S5897	0.00022813	0.270876
GAGGAGCAAGGGTGACCTT	chr5	ZNF366	ZN366_HUMAN	AGC	S	ZNF366_S679	0.00022963	0.270876
TCCCCAGCATGATCCTCCT	chr14	ABHD4	ABHD4_HUMAN	AGC	S	ABHD4_S139	0.00023001	0.270876
CTGTACCTCATCTACTCCC	chr6	TNF	TNFA_HUMAN	TAC	Y	TNF_Y132	0.0002303	0.270876
ACCACAGTGAAGACCCCTG	chr5	FAT2	FAT2_HUMAN	ACA	T	FAT2_T3127	0.00023061	0.270876
ACAGAGCCTGGCTCACAGC	chr15	RYR3	RYR3_HUMAN	AGC	S	RYR3_S3830	0.00023168	0.270876
AGTACCTATGGGAGAAGGA	chr1	CADM3	CADM3_HUMAN	TAC	Y	CADM3_Y265	0.00023227	0.270876
AAGTATGCCATTAGTTCCC	chr17	MED24	MED24_HUMAN	TAT	Y	MED24_Y66	0.00023246	0.270876
CCTCACCGTCATCGGTACG	chr11	IGSF9B	TUTLB_HUMAN	ACC	T	IGSF9B_T504	0.00023254	0.270876
CATCCAGCGACACACGCCA	chr17	MPRIP	MPRIP_HUMAN	AGC	S	MPRIP_S329	0.00023283	0.270876
TACCTACACCCCTGCTATG	chr5	MEGF10	MEG10_HUMAN	TAC	Y	MEGF10_Y895	0.00023345	0.270876
AGGACATTTAATCGGAAATC	chr3	PARP15	PAR15_HUMAN	ACA	T	PARP15_T328	0.00023349	0.270876
CTCACGCCGTTGCTGAGTGTG	chr7	SRRT	SRRT_HUMAN	ACG	T	SRRT_T671	0.00023425	0.270888
GGGACACGGACACAGGCCC	chr1	SUSD4	SUSD4_HUMAN	ACG	T	SUSD4_T420	0.00023462	0.270888
GGCAGTGGCTGCAAAGTAGCT	chr11	LGR4	LGR4_HUMAN	AGT	S	LGR4_S616	0.00023678	0.271028
CCACTACCGTCTGGTCATG	chr12	ANHX	ANHX_HUMAN	TAC	Y	ANHX_Y103	0.00023741	0.271028
TGGACCGGCGGCTCCATGG	chr20	ACTL10	ACL10_HUMAN	ACC	T	ACTL10_T211	0.0002377	0.271028
AAGAGCTCAGGTAAGGAAG	chr6	HLA-G	HLAG_HUMAN	AGC	S	HLA-G_S336	0.00023794	0.271028
GAAAGCATCACACCCCCAAGC	chr16	SLX4	SLX4_HUMAN	AGC	S	SLX4_S1674	0.00023903	0.271028
CGGACTGACTGGGACCACAGC	chrX	IL2RG	IL2RG_HUMAN	ACT	T	IL2RG_T191	0.00024002	0.271028
CGCTCACGGGACTCTATGT	chr16	CIITA	C2TA_HUMAN	ACG	T	CIITA_T638	0.00024017	0.271028
GGCTACATGAATATAGCCC	chr4	LSM6	LSM6_HUMAN	TAC	Y	LSM6_Y40	0.00024111	0.271028
TTCAGTTTGGTGATGGGATG	chr7	RELN	RELN_HUMAN	AGT	S	RELN_S931	0.00024163	0.271028
TAAAAGTCAAAGGACTCCT	chr1	CAMSAP2	CAMP2_HUMAN	AGT	S	CAMSAP2_S974	0.00024403	0.271028
TAAAAGTCAAAGGACTCCT	chr1	CAMSAP2	CAMP2_HUMAN	AGT	S	CAMSAP2_S985	0.00024403	0.271028
AAAACTGTGGGTTACCCAC	chr4	PCDH18	PCD18_HUMAN	ACT	T	PCDH18_T1046	0.00024448	0.271028
CGCTCAGCACAGGACAGAC	chr20	SRC	SRC_HUMAN	AGC	S	SRC_S128	0.0002453	0.271028
ACAAGCCAGATCATCATCAC	chr10	WDFY4	WDFY4_HUMAN	AGC	S	WDFY4_S3084	0.00024543	0.271028
GCTACCTGGCCAGTGACATGG	chr17	SPDYE4	SPDE4_HUMAN	TAC	Y	SPDYE4_Y163	0.00024582	0.271028
GACACGGTGAGTACACCAC	chr20	SPTLC3	SPTC3_HUMAN	ACG	T	SPTLC3_T515	0.00024686	0.271028
AACTACAAGATCCAGGTAA	chr1	PLOD1	PLOD1_HUMAN	TAC	Y	PLOD1_Y53	0.00024699	0.271028
GATGGATACGTGGACCCTTC	chr18	SMAD4	SMAD4_HUMAN	TAC	Y	SMAD4_Y353	0.00024726	0.271028
TCTTCAGTGTGAATGGCAG	chr8	YTHDF3	YTHD3_HUMAN	AGT	S	YTHDF3_S466	0.00024742	0.271028
CGAGGACCGATCAACCTAG	chrX	ZXDB	ZXDB_HUMAN	ACC	T	ZXDB_T78	0.00024759	0.271028
CGTCACAGTGGGCGAGTGC	chr19	RPS11	RS11_HUMAN	ACA	T	RPS11_T127	0.00024902	0.271028
GGCTATTACCCTGATGATAA	chr2	SLC5A7	SC5A7_HUMAN	TAC	Y	SLC5A7_Y466	0.00024939	0.271028
CAGACGGAGATGCGGCTGC	chr8	FAM167A	F167A_HUMAN	ACG	T	FAM167A_T128	0.00024976	0.271028
CCCAGACAACCATAGGCTA	chr17	KCNJ2	KCNJ2_HUMAN	ACA	T	KCNJ2_T141	0.00025071	0.271028
GTGTAACTGTGGTTGAGCA	chr3	MST1R	RON_HUMAN	ACT	T	MST1R_T187	0.00025106	0.271028
CCCACCGGCCTCGGCCTGGA	chr20	CABLES2	CABL2_HUMAN	ACC	T	CABLES2_T111	0.00025149	0.271028
GGAACCCCGAGCGCGTCGC	chr19	FGF22	FGF22_HUMAN	ACC	T	FGF22_T23	0.00025192	0.271028
CTGACGCTGCCCGTGATGC	chr17	UTS2R	UR2R_HUMAN	ACG	T	UTS2R_T181	0.00025247	0.271028
GTATGACAGCTGGGAAAAC	chr13	PCCA	PCCA_HUMAN	ACA	T	PCCA_T700	0.00025264	0.271028
ACCTACATCAACATGCGGG	chr15	CAPN3	CAN3_HUMAN	TAC	Y	CAPN3_Y537	0.00025274	0.271028
AGATATGCCCTGGACTGCC	chr17	RGS9	RGS9_HUMAN	TAT	Y	RGS9_Y178	0.00025333	0.271028
GCGACCGGCACTGGCTGGA	chr22	MCHR1	MCHR1_HUMAN	ACC	T	MCHR1_T65	0.00025366	0.271028
TCTACTGCCCCATCTTCAAGC	chr12	P2RX2	P2RX2_HUMAN	TAC	Y	P2RX2_Y163	0.00025408	0.271028
TCTACTGCCCCATCTTCAAGC	chr12	P2RX2	P2RX2_HUMAN	TAC	Y	P2RX2_Y235	0.00025408	0.271028
GATGCAGACCTTCTCCCCGG	chr20	LAMA5	LAMA5_HUMAN	ACC	T	LAMA5_T2474	0.00025491	0.271028
TGGCCACACCAGCCACATGA	chr16	WDR59	WDR59_HUMAN	ACC	T	WDR59_T947	0.00025491	0.271028
ATTACAGGTGTTTATGAGGG	chr1	METTL18	MET18_HUMAN	ACA	T	METTL18_T159	0.00025624	0.271844
GTCCAAGTAGTTTAGTTCC	chr4	INTS12	INT12_HUMAN	AGT	S	INTS12_S391	0.00025768	0.272259
GGCCAGCACCCTCATAGAT	chr6	EPB41L2	E41L2_HUMAN	AGC	S	EPB41L2_S529	0.00025828	0.272259
TACTATGAGACCAGCGTGG	chr8	RHOBTB2	RHBT2_HUMAN	TAT	Y	RHOBTB2_Y186	0.00025904	0.272259
GCTTGACTGGGGATGATGG	chr1	DCAF8	DCAF8_HUMAN	ACT	T	DCAF8_T51	0.00025938	0.272259
CTGCCACCTTGAACAGGTG	chr6	MYLIP	MYLIP_HUMAN	ACC	T	MYLIP_T152	0.00025997	0.272259
CCTACAGGTACGCGGGCGCC	chr11	TUB	TUB_HUMAN	TAC	Y	TUB_Y12	0.00026055	0.272259
GGACAGCCCCAGCTTTCCT	chr15	ZNF592	ZN592_HUMAN	AGC	S	ZNF592_S1052	0.00026057	0.272259
CGTACAAGTGCACAGAATG	chr19	ZNF331	ZN331_HUMAN	TAC	Y	ZNF331_Y355	0.00026194	0.272748
GGGGCAGTAGCACCAGGAG	chr12	SLC26A10	S2610_HUMAN	AGT	S	SLC26A10_S549	0.00026223	0.272748
TCTACTGTGGAGACACACA	chr14	NOP9	NOP9_HUMAN	TAC	Y	NOP9_Y197	0.00026273	0.272748
CGATCGGACACTGCCTCTTG	chr12	FICD	FICD_HUMAN	ACA	T	FICD_T183	0.00026364	0.273107
GGAGACCCTCATGGAGGTG	chr12	ULK1	ULK1_HUMAN	ACC	T	ULK1_T834	0.00026489	0.273572
ACTACCACCTGGACTGGAAGT	chr18	SMAD4	SMAD4_HUMAN	ACC	T	SMAD4_T266	0.00026522	0.273572
CAGACCCAGTTCCACAACCTG	chr17	NFE2L1	NF2L1_HUMAN	ACC	T	NFE2L1_T53	0.00026602	0.273614
CGGACTGTGAGCCGGCGAAA	chr11	RNF169	RN169_HUMAN	ACT	T	RNF169_T686	0.00026684	0.273614
GGGCGAGAGCGAGTGGGGCT	chr14	ABCD4	ABCD4_HUMAN	AGC	S	ABCD4_S367	0.00026705	0.273614
CAAAGCATGGACGTCCTGCAT	chr7	OSBPL3	OSBL3_HUMAN	AGC	S	OSBPL3_S242	0.00026905	0.273614
CTCAGCTGCAGTGTGAAGG	chr19	ZNF446	ZN446_HUMAN	AGC	S	ZNF446_S163	0.00026916	0.273614
GTCACGCCCAACAGCGGGGC	chr8	RUNX1T1	MTG8_HUMAN	ACG	T	RUNX1T1_T582	0.00026922	0.273614
GTCACGCCCAACAGCGGGGC	chr8	RUNX1T1	MTG8_HUMAN	ACG	T	RUNX1T1_T571	0.00026922	0.273614
TTTACCACCATCTTTGTTG	chr11	ANO3	ANO3_HUMAN	ACC	T	ANO3_T765	0.00027073	0.273852
GCCACGGACTCTGACTACG	chr7	SDK1	SDK1_HUMAN	ACG	T	SDK1_T2129	0.00027138	0.273852
GTGGACGACGCTGAAGGGG	chr19	MEGF8	MEGF8_HUMAN	ACG	T	MEGF8_T434	0.00027196	0.273852
TAGAGTCTTTCAGGATCCGAC	chr2	GTF3C2	TF3C2_HUMAN	AGT	S	GTF3C2_S710	0.00027291	0.273852
TCCAGTCTGCAAGAGGCCT	chr3	FYCO1	FYCO1_HUMAN	AGT	S	FYCO1_S580	0.00027373	0.273852
CTCGTGCAGCATGGACGGCA	chr8	DENND3	DEND3_HUMAN	AGC	S	DENND3_S1008	0.00027401	0.273852
TACTCACCTCCCTGGTGGA	chr6	TFAP2B	AP2B_HUMAN	ACC	T	TFAP2B_T309	0.0002743	0.273852
GACTTCCACATTTCCCATTG	chr14	AHNAK2	AHNK2_HUMAN	ACA	T	AHNAK2_T4664	0.00027519	0.273852
TGAAAAGCAGACAGATCCT	chr1	NEK2	NEK2_HUMAN	AGC	S	NEK2_S438	0.0002757	0.273852
AAGTACAAAGCCATCAGCG	chr15	TPM1	TPM1_HUMAN	TAC	Y	TPM1_Y267	0.00027591	0.273852
ATCACCAAGTACAAGGATG	chr3	PLXNA1	PLXA1_HUMAN	ACC	T	PLXNA1_T1860	0.00027605	0.273852
TCCACACAAGTACCAGGGTA	chr11	ZNF214	ZN214_HUMAN	ACA	T	ZNF214_T111	0.00027726	0.273852
TGAGGACACTTTCCAGGAGC	chr6	UTRN	UTRO_HUMAN	ACT	T	UTRN_T331	0.00027748	0.273852
AACAGCACCAGCATGTCTA	chr12	KMT2D	KMT2D_HUMAN	AGC	S	KMT2D_S5357	0.00027787	0.273852
GTGTACCGGGACCTGAAGC	chr19	SBK2	SBK2_HUMAN	TAC	Y	SBK2_Y181	0.00027917	0.273852
GGCCACGGCCCAGACGCTG	chr6	FNDC1	FNDC1_HUMAN	ACG	T	FNDC1_T804	0.00027933	0.273852
CCGAGCCAGACCTACATCG	chr11	PITPNM1	PITM1_HUMAN	AGC	S	PITPNM1_S1140	0.00027959	0.273852
GGATGTTATGCTAAAAACTT	chr1	CSRP1	CSRP1_HUMAN	TAT	Y	CSRP1_Y171	0.00028003	0.273852
CCTCACTCAGGAATACCAG	chr12	KDM2B	KDM2B_HUMAN	ACT	T	KDM2B_T381	0.00028021	0.273852
AGGAGTCACCCATATCACCG	chr2	PLCL1	PLCL1_HUMAN	ACC	T	PLCL1_T346	0.00028219	0.274612
GGAAGCCCTGCCGCTAAAGAA	chr10	DLG5	DLG5_HUMAN	AGC	S	DLG5_S747	0.00028246	0.274612
GAGAAAAACCTGTGACCCTA	chr4	ZGRF1	ZGRF1_HUMAN	ACC	T	ZGRF1_T930	0.00028269	0.274612
GGCAGCTATGCAGGTAACG	chr9	NACC2	NACC2_HUMAN	AGC	S	NACC2_S293	0.00028435	0.275288
GGGAGACAGCCTCTGCATCC	chr16	ZNF646	ZN646_HUMAN	AGC	S	ZNF646_S1035	0.00028651	0.275288
AAGCTACCTCTCTTCTCAG	chr3	LRIG1	LRIG1_HUMAN	TAC	Y	LRIG1_Y842	0.00028652	0.275288
CAGCGGCAGCTTGATCACCG	chr5	PCDHGA8	PCDG8_HUMAN	AGC	S	PCDHGA8_S83	0.00028667	0.275288
CAGCGGCAGCTTGATCACCG	chr5	PCDHGA10	PCDGA_HUMAN	AGC	S	PCDHGA10_S87	0.00028667	0.275288
CCCACCCCCACTGGGGCGA	chr15	SEMA6D	SEM6D_HUMAN	ACC	T	SEMA6D_T1003	0.00028782	0.275288
GGTCACGGAGCTGGGGCCG	chr12	FAM222A	F222A_HUMAN	ACG	T	FAM222A_T370	0.00028868	0.275288
TGCACGTGCCCCCCTGGCTTT	chr3	STAB1	STAB1_HUMAN	ACG	T	STAB1_T975	0.00028879	0.275288
CAGAGACAAATCCACGGGC	chr6	PLG	PLMN_HUMAN	ACA	T	PLG_T520	0.00028976	0.275288
GAATACCTGCGGAGTTCCG	chr21	RIPPLY3	DSCR6_HUMAN	TAC	Y	RIPPLY3_Y91	0.00028993	0.275288
AGTCTACTGATGCTGAATC	chrX	CYLC1	CYLC1_HUMAN	ACT	T	CYLC1_T333	0.00029084	0.275288
AGCCACGTCCTCCAAGCCA	chr8	ZC3H3	ZC3H3_HUMAN	ACG	T	ZC3H3_T366	0.00029086	0.275288
TCCACCTGCTGTGAGAAGTT	chr19	VAV1	VAV_HUMAN	ACC	T	VAV1_T81	0.0002909	0.275288
CTCTACCCGGTGAGTTGCG	chr16	TMC7	TMC7_HUMAN	TAC	Y	TMC7_Y484	0.0002926	0.275288
AGCCAGCACCCTGCTTAAT	chr3	CACNA1D	CAC1D_HUMAN	AGC	S	CACNA1D_S2104	0.00029268	0.275288
ATGTAGCACGCATTCACATA	chr13	BRCA2	BRCA2_HUMAN	ACG	T	BRCA2_T1915	0.000293	0.275288
CTGTGAGCCGCTCCCACGG	chr19	LILRB5	LIRB5_HUMAN	AGC	S	LILRB5_S286	0.00029306	0.275288
TATCAAGTGACCTAATACT	chr6	DDX43	DDX43_HUMAN	AGT	S	DDX43_S505	0.00029516	0.276244
GTGACTGAATACATGCCATA	chr1	ABL2	ABL2_HUMAN	ACT	T	ABL2_T361	0.00029522	0.276244
CCCCACCTCTCTTCCTGCC	chr19	RFX2	RFX2_HUMAN	ACC	T	RFX2_T411	0.00029715	0.276496
GCTATGTGCCTATCACAGGC	chr3	BAP1	BAP1_HUMAN	TAT	Y	BAP1_Y173	0.00029725	0.276496
CCCACACCCTCTGTGCAGTGG	chr19	SIGLECL1	SIGL1_HUMAN	ACA	T	SIGLECL1_T34	0.00029733	0.276496
CAGACCAGCACCAGCGAGGGT	chr11	UBASH3B	UBS3B_HUMAN	ACC	T	UBASH3B_T289	0.00029865	0.276496
CTGGGAGCGGAGGTTTGAA	chr9	COL5A1	CO5A1_HUMAN	AGC	S	COL5A1_S578	0.00029891	0.276496
AGCCAAGCGTGAAGTGCGT	chr19	ICAM5	ICAM5_HUMAN	AGC	S	ICAM5_S605	0.00029949	0.276496
CTGACAGGTGACCGATGTAC	chr18	PTPN2	PTN2_HUMAN	ACA	T	PTPN2_T326	0.00029949	0.276496
GCTACAGAGAAGCAGCTTC	chr8	TG	THYG_HUMAN	TAC	Y	TG_Y809	0.00030318	0.278035
TGACCACCTACGGGTGAGG	chr9	SLC35D2	S35D2_HUMAN	ACC	T	SLC35D2_T51	0.00030328	0.278035
CAATGAAACTAGAGACATGT	chr6	PEX3	PEX3_HUMAN	ACT	T	PEX3_T267	0.00030368	0.278035
CAGACACCATGAAGGTGCT	chr7	EXOC4	EXOC4_HUMAN	ACC	T	EXOC4_T566	0.00030381	0.278035
ATGAGTGTCTTCCCTCGGGAC	chr3	DOCK3	DOCK3_HUMAN	AGT	S	DOCK3_S991	0.00030403	0.278035
AGGTCACATTCACCGACAT	chr2	ESPNL	ESPNL_HUMAN	ACA	T	ESPNL_T226	0.00030607	0.279372
TACTTATACCACTGAAAATT	chr17	MED13	MED13_HUMAN	ACC	T	MED13_T1977	0.00030763	0.279845
TATTACATGCTTCACCCCA	chr8	ZMAT4	ZMAT4_HUMAN	TAC	Y	ZMAT4_Y46	0.00030814	0.279845
AGTACCAGGCAATGCTGAGTG	chr5	P4HA2	P4HA2_HUMAN	TAC	Y	P4HA2_Y160	0.00030929	0.279845
AGAGTACAGGCTGTGCAAC	chr11	OSBPL5	OSBL5_HUMAN	TAC	Y	OSBPL5_Y76	0.00030931	0.279845
AATAGCAAAAGCGACGGTG	chr19	ZNF154	ZN154_HUMAN	AGC	S	ZNF154_S118	0.00030948	0.279845
GACCTATGTGAAGTCCAAA	chr7	DGKB	DGKB_HUMAN	TAT	Y	DGKB_Y298	0.0003103	0.280063
GCACACCCAGGCGGGGCAG	chr21	PRDM15	PRD15_HUMAN	ACC	T	PRDM15_T354	0.0003123	0.280964
TGAGACCCAGTCTTCAGAT	chr16	VWA3A	VWA3A_HUMAN	ACC	T	VWA3A_T82	0.00031246	0.280964
AGCACAGGTGACCGAGGGT	chr19	TRPM4	TRPM4_HUMAN	ACA	T	TRPM4_T149	0.00031462	0.282381
CATTACCACGCCACGGCGC	chr18	CTDP1	CTDP1_HUMAN	TAC	Y	CTDP1_Y658	0.00031678	0.283681
CAATTACACTGAACCTAAGC	chr14	HECTD1	HECD1_HUMAN	ACT	T	HECTD1_T2507	0.00031774	0.283681
ATCACCCCGCTGCCCAACAA	chr4	ENPP6	ENPP6_HUMAN	ACC	T	ENPP6_T399	0.00031843	0.283681
TGTACTATGACAGAGGTAC	chr1	GPATCH3	GPTC3_HUMAN	TAC	Y	GPATCH3_Y367	0.00031895	0.283681
GCTCTGGACACGAAGCCACA	chr4	LRIT3	LRIT3_HUMAN	ACA	T	LRIT3_T644	0.000319	0.283681
GGAGGTGAGCGAAGACGAGC	chr9	SURF6	SURF6_HUMAN	AGC	S	SURF6_S206	0.00032111	0.284135
TGCTATCTCATCGCTGCCA	chr14	OR5AU1	O5AU1_HUMAN	TAT	Y	OR5AU1_Y164	0.00032241	0.284135
ACGACCAACTTGGCCCCTCA	chr20	GMEB2	GMEB2_HUMAN	ACC	T	GMEB2_T38	0.00032309	0.284135
GGATAGCCAGGTGCGTATA	chr3	SLC6A6	SC6A6_HUMAN	AGC	S	SLC6A6_S402	0.00032327	0.284135
CTGTACAACTACATTGGCC	chr11	SLC37A2	G6PT3_HUMAN	TAC	Y	SLC37A2_Y379	0.00032353	0.284135
ATCAGCAAGACCATCGCCC	chr19	EXOC3L2	EX3L2_HUMAN	AGC	S	EXOC3L2_S122	0.00032388	0.284135
TCCAGCGAGTCGTCGGTGGG	chr10	ARHGAP22	RHG22_HUMAN	AGC	S	ARHGAP22_S518	0.00032407	0.284135
TGTACCTTCAGCACACCGTCC	chr8	PIWIL2	PIWL2_HUMAN	ACC	T	PIWIL2_T173	0.00032421	0.284135
TTAAGTGTCAACTACGTGA	chr2	SULT1C4	ST1C4_HUMAN	AGT	S	SULT1C4_S18	0.00032543	0.284448
GTGACCCTCCTGGTGGAGAA	chr17	TRPV1	TRPV1_HUMAN	ACC	T	TRPV1_T219	0.00032684	0.284448
AGAGGGCACAGATGGCCATG	chr1	MFN2	MFN2_HUMAN	ACA	T	MFN2_T139	0.00032759	0.284448
ATGGCACAACGAACAACAA	chr21	TMPRSS15	ENTK_HUMAN	ACA	T	TMPRSS15_T684	0.00032882	0.284448
GGAGTGTACCACCAAGGACA	chr1	SMYD2	SMYD2_HUMAN	ACC	T	SMYD2_T268	0.00032955	0.284448
GCGCTACGCGGGTAACCCC	chr22	AIFM3	AIFM3_HUMAN	TAC	Y	AIFM3_Y524	0.00032976	0.284448
AGTCTACACTCGCATCTGCT	chr19	SLC27A1	S27A1_HUMAN	ACT	T	SLC27A1_T637	0.00033192	0.284448
GCGACTCGCTACCAGGTGA	chr7	CDCA7L	CDA7L_HUMAN	ACT	T	CDCA7L_T5	0.0003322	0.284448
GCAACTGCAGGTGCCAAATA	chr22	ACO2	ACON_HUMAN	ACT	T	ACO2_T156	0.00033351	0.284448
ATGACAGAATCCCATCTGA	chr12	APPL2	DP13B_HUMAN	ACA	T	APPL2_T533	0.00033385	0.284448
ATTACCGGAAAGGAGGGAA	chr15	IGF1R	IGF1R_HUMAN	TAC	Y	IGF1R_Y1165	0.00033401	0.284448
ATTACCGGAAAGGAGGGAA	chr15	IGF1R	IGF1R_HUMAN	TAC	Y	IGF1R_Y1166	0.00033401	0.284448
GGTCTACGCCAACTGCCCT	chr6	CUL9	CUL9_HUMAN	TAC	Y	CUL9_Y73	0.0003341	0.284448
TGGACACTACACCAGGATC	chr1	KCNT2	KCNT2_HUMAN	ACT	T	KCNT2_T918	0.00033537	0.284448
CCGTTACCGGATCTGCGTG	chr2	VAMP5	VAMP5_HUMAN	TAC	Y	VAMP5_Y69	0.00033624	0.284448
AGCCAGTAGTCCTGCATTGG	chr7	COG5	COG5_HUMAN	AGT	S	COG5_S746	0.00033651	0.284448
GGCTATCAGCTGGGGTGACA	chr12	MUC19	MUC19_HUMAN	AGC	S	MUC19_S5026	0.00033841	0.284448
GGAGCAGACCAGCACCAGCG	chr11	UBASH3B	UBS3B_HUMAN	ACC	T	UBASH3B_T289	0.00033921	0.284448
GATATGCACCGTGGTTCCAG	chr6	ERMARD	EMARD_HUMAN	TAT	Y	ERMARD_Y94	0.00033947	0.284448
CGTGAGCCTCTCGGCTATC	chr16	CACNA1H	CAC1H_HUMAN	AGC	S	CACNA1H_S194	0.00034057	0.284448
AGCCTTCACCAAACTCAGGA	chr1	DCST1	DCST1_HUMAN	ACC	T	DCST1_T606	0.00034066	0.284448
CAGACCCCACAATGCAGTCC	chr22	TXN2	THIOM_HUMAN	ACC	T	TXN2_T34	0.00034148	0.284448
CTTATGAGTGTAATGAGTG	chr9	ZNF79	ZNF79_HUMAN	TAT	Y	ZNF79_Y445	0.00034273	0.284448
TGTGCCTAGTGTCCCTGGCA	chr4	FRAS1	FRAS1_HUMAN	AGT	S	FRAS1_S2043	0.00034312	0.284448
GGCACACTGACAGCCTAGAGG	chr10	PBLD	PBLD_HUMAN	ACA	T	PBLD_T285	0.0003444	0.284448
CGACCTCACTGTGGACTCAC	chr11	AMPD3	AMPD3_HUMAN	ACT	T	AMPD3_T370	0.00034474	0.284448
AGGACTGTGGCAGAGAAGCG	chr11	AMPD3	AMPD3_HUMAN	ACT	T	AMPD3_T344	0.00034705	0.284448
CAGAGCTTCCCGGGCCACTC	chr17	WDR81	WDR81_HUMAN	AGC	S	WDR81_S1643	0.00034725	0.284448
CATACGTGCCCATTCCAGCA	chr10	RBM20	RBM20_HUMAN	TAC	Y	RBM20_Y486	0.00034797	0.284448
CAGCAGCCCCGGGAGGAAG	chr6	WRNIP1	WRIP1_HUMAN	AGC	S	WRNIP1_S133	0.00034806	0.284448
CAGACATATGGCCAGGATGG	chr10	ADAMTS14	ATS14_HUMAN	TAT	Y	ADAMTS14_Y549	0.00034906	0.284448
CAGACATATGGCCAGGATGG	chr10	ADAMTS14	ATS14_HUMAN	ACA	T	ADAMTS14_T548	0.00034906	0.284448
GAATACAACCAACTTCAGC	chr4	CSN1S1	CASA1_HUMAN	TAC	Y	CSN1S1_Y109	0.00034922	0.284448
TTTGTAGCCCCATCACCCT	chr2	CD8B	CD8B_HUMAN	AGC	S	CD8B_S169	0.00034932	0.284448
GGGAATGACTCCCTATCCTG	chr2	MERTK	MERTK_HUMAN	ACT	T	MERTK_T799	0.00034947	0.284448
CGAACCCAGGCCAGGTGCAGA	chr17	MYH2	MYH2_HUMAN	ACC	T	MYH2_T794	0.00034973	0.284448
GTTCACCCATGTGAGTATC	chr1	PIP5K1A	PI51A_HUMAN	ACC	T	PIP5K1A_T561	0.0003502	0.284448
GTTCACCCATGTGAGTATC	chr1	PIP5K1A	PI51A_HUMAN	ACC	T	PIP5K1A_T548	0.0003502	0.284448
CGATTACACCCAGCTTGGC	chr17	SLC4A1	B3AT_HUMAN	TAC	Y	SLC4A1_Y278	0.00035123	0.284448
CCCTCCCACAGGCCCCGCAG	chr21	RRP1B	RRP1B_HUMAN	ACA	T	RRP1B_T552	0.00035138	0.284448
TGTACCGGCTCAGGGCATT	chr2	C1GALT1C1L	C1C1L_HUMAN	TAC	Y	C1GALT1C1L_Y291	0.00035162	0.284448
AAGACGGGCGAGGAGATCTT	chr19	PRMT1	ANM1_HUMAN	ACG	T	PRMT1_T327	0.00035186	0.284448
CTAGCAGTCTAGACCAGTC	chr1	PAPPA2	PAPP2_HUMAN	AGT	S	PAPPA2_S388	0.00035189	0.284448
CTCTACATTGGTGGGCAGC	chr6	TAP1	TAP1_HUMAN	TAC	Y	TAP1_Y488	0.00035219	0.284448
GGCAGCGCGGAGGACAGCG	chr11	PTPRCAP	PTCA_HUMAN	AGC	S	PTPRCAP_S24	0.00035237	0.284448
TCAGCACTGTGGAGGGCCA	chr12	CACNA1C	CAC1C_HUMAN	ACT	T	CACNA1C_T1809	0.00035354	0.284448
TCAGCACTGTGGAGGGCCA	chr12	CACNA1C	CAC1C_HUMAN	ACT	T	CACNA1C_T1838	0.00035354	0.284448
CCAGTACTCCAGCAGCCTG	chr17	TNRC6C	TNR6C_HUMAN	TAC	Y	TNRC6C_Y1654	0.00035568	0.284448
CCACACCGATGACTTCCTG	chr16	BAIAP3	BAIP3_HUMAN	ACC	T	BAIAP3_T342	0.0003557	0.284448
CCTACAGTGCTGGGACGGT	chr8	RB1CC1	RBCC1_HUMAN	AGT	S	RB1CC1_S63	0.00035602	0.284448
CCTACAGTGCTGGGACGGT	chr8	RB1CC1	RBCC1_HUMAN	TAC	Y	RB1CC1_Y62	0.00035602	0.284448
ATCACCCTCCTGAAGACTC	chr12	SLC6A12	S6A12_HUMAN	ACC	T	SLC6A12_T557	0.00035661	0.284448
TGTACATACTGGGTGTGATG	chr17	SLC16A5	MOT6_HUMAN	TAC	Y	SLC16A5_Y241	0.00035677	0.284448
CTCAGCATCGTCACCCTGG	chr16	GRIN2A	NMDE1_HUMAN	AGC	S	GRIN2A_S407	0.00035706	0.284448
GGGACTCTTAGCTGGCACT	chr6	AGER	RAGE_HUMAN	ACT	T	AGER_T154	0.00035754	0.284448
GAGGAAGCCCTGGCCCTAA	chr10	COL17A1	COHA1_HUMAN	AGC	S	COL17A1_S568	0.00035786	0.284448
CTTCACCAATATCACGTAC	chr17	ITGB3	ITB3_HUMAN	ACC	T	ITGB3_T781	0.00035843	0.284448
CCGGGCCAGCCAGGAGTGGC	chr3	CPNE9	CPNE9_HUMAN	AGC	S	CPNE9_S47	0.00035867	0.284448
ACTATATCGTGCCCTGCATG	chr19	EGLN2	EGLN2_HUMAN	TAT	Y	EGLN2_Y181	0.00036003	0.284473
CTAACTTATGAACGTGAAAAA	chr1	ZMYM4	ZMYM4_HUMAN	ACT	T	ZMYM4_T176	0.00036061	0.284473
AGTACATGGAGGACCAGTAC	chr15	AEN	AEN_HUMAN	TAC	Y	AEN_Y299	0.00036158	0.284473
AAGACACACAGGGTAAGTGAG	chr15	SERINC4	SERC4_HUMAN	ACA	T	SERINC4_T91	0.00036195	0.284473
TCTACAACGAAGCCCGGGCA	chr11	DNAJC4	DNJC4_HUMAN	TAC	Y	DNAJC4_Y197	0.00036219	0.284473
CGAGGTGACCAGCGGCGGCG	chr6	DSP	DESP_HUMAN	ACC	T	DSP_T31	0.00036223	0.284473
CAAGTCAAGCCAAGACCTGC	chr4	ZFP42	ZFP42_HUMAN	AGC	S	ZFP42_S33	0.00036328	0.284567
CCAGACAGCACAGTTTAAC	chr12	SLC17A8	VGLU3_HUMAN	ACA	T	SLC17A8_T119	0.00036374	0.284567
TGGAGCTACTACCCGGAGG	chr19	FOXA3	FOXA3_HUMAN	AGC	S	FOXA3_S16	0.00036435	0.284567
CCTGACTCACAAAGAGTTC	chr1	SPTA1	SPTA1_HUMAN	ACT	T	SPTA1_T2292	0.00036534	0.284567
ACGCTGGAGTGGTTCTCAGC	chr3	RAF1	RAF1_HUMAN	AGT	S	RAF1_S497	0.00036546	0.284567
CTTACACAATGTATAGAATCA	chr14	GPR65	PSYR_HUMAN	TAC	Y	GPR65_Y269	0.00036628	0.284567
GGTACAGAGATGAAAGTGTT	chr4	ADH6	ADH6_HUMAN	ACA	T	ADH6_T49	0.00036651	0.284567
GCCACCGTGTGCACGCAGTTT	chr7	GPR146	GP146_HUMAN	ACC	T	GPR146_T238	0.00036806	0.284567
ATCACAAGGAGGTTCACCA	chrX	GLUD2	DHE4_HUMAN	ACA	T	GLUD2_T202	0.00036867	0.284567
ATCACAAGGAGGTTCACCA	chr10	GLUD1	DHE3_HUMAN	ACA	T	GLUD1_T202	0.00036867	0.284567
ATCAGCAAACCGCTAGCAA	chr6	CDKAL1	CDKAL_HUMAN	AGC	S	CDKAL1_S503	0.00036882	0.284567
GGGCAGCAGCTTTCTGACTG	chr7	ZAN	ZAN_HUMAN	AGC	S	ZAN_S2666	0.00037119	0.285134
TGTATTGGCGAAGAAAGAAG	chr3	ROBO2	ROBO2_HUMAN	TAT	Y	ROBO2_Y881	0.00037229	0.285134
TACGACTACGCGGCGGGCGG	chr12	HOXC12	HXC12_HUMAN	TAC	Y	HOXC12_Y141	0.00037277	0.285134
TGATGCCACCCAGTCCAACG	chr1	SEMA6C	SEM6C_HUMAN	ACC	T	SEMA6C_T174	0.000373	0.285134
TGGGGACCAGTGCAGGGAC	chr4	PPA2	IPYR2_HUMAN	ACC	T	PPA2_T22	0.00037301	0.285134
GGCACGTGAGTTGGGGGAT	chr17	GPATCH8	GPTC8_HUMAN	ACG	T	GPATCH8_T1502	0.00037368	0.285134
GGCACGTGAGTTGGGGGAT	chr17	GPATCH8	GPTC8_HUMAN	ACG	T	GPATCH8_T1477	0.00037368	0.285134
CTGAGCGCCTTCGGCGGCG	chr10	HPS6	HPS6_HUMAN	AGC	S	HPS6_S14	0.00037516	0.28531
TTCAGCGGCTCGGCGGTGCA	chr9	SLC34A3	NPT2C_HUMAN	AGC	S	SLC34A3_S190	0.00037656	0.28531
GGGAGGAAGCGGCCTGAAAG	chr8	TMEM64	TMM64_HUMAN	AGC	S	TMEM64_S242	0.00037701	0.28531
TTCAGCACTCTGGCTGGAC	chr3	NUP210	PO210_HUMAN	AGC	S	NUP210_S150	0.00037708	0.28531
GGAGAACAGCATTGTGCAGG	chr21	TIAM1	TIAM1_HUMAN	AGC	S	TIAM1_S500	0.00037732	0.28531
GGCACAGCCTGTCTGCAGA	chr9	EGFL7	EGFL7_HUMAN	AGC	S	EGFL7_S168	0.00037745	0.28531
GGCTACGTTGGCCATGAGG	chr11	CLPB	CLPB_HUMAN	TAC	Y	CLPB_Y430	0.00037839	0.285486
TGTGTATATTGATGAAACA	chr7	PDE1C	PDE1C_HUMAN	TAT	Y	PDE1C_Y76	0.00037916	0.285486
TACACACGTTACCAGACGC	chr17	HOXB6	HXB6_HUMAN	ACA	T	HOXB6_T154	0.00037948	0.285486
CATGTACAGCAGCATGTAC	chr1	BARHL2	BARH2_HUMAN	TAC	Y	BARHL2_Y338	0.00038064	0.285486
GGAGACAACTAAACCAATTC	chr12	CFAP54	CFA54_HUMAN	ACT	T	CFAP54_T1005	0.00038165	0.285486
TGTACAGTGAAGTTCCTCTGC	chr6	FAM135A	F135A_HUMAN	TAC	Y	FAM135A_Y1223	0.00038276	0.285486
GTTATCGTCATAAAAACAGT	chr6	SRSF12	SRS12_HUMAN	TAT	Y	SRSF12_Y255	0.00038356	0.285486
GCTATGCTACGTTATTTGCTC	chr13	TUBGCP3	GCP3_HUMAN	TAT	Y	TUBGCP3_Y114	0.00038381	0.285486
CCTATAAGTGCAGTGACTT	chr9	ZNF484	ZN484_HUMAN	TAT	Y	ZNF484_Y804	0.00038548	0.285486
GCCCTCCACACCATCTCGTC	chr11	FAM160A2	F16A2_HUMAN	ACA	T	FAM160A2_T498	0.00038597	0.285486
GGCAGTGAGGGGGCTGCTGA	chr3	GRM2	GRM2_HUMAN	AGT	S	GRM2_S307	0.00038638	0.285486
CCGGGAGCTCCTACATCTA	chr17	PSMB6	PSB6_HUMAN	AGC	S	PSMB6_S166	0.00038795	0.285486
GATATGCGTTTGACTTTGCA	chr4	DCUN1D4	DCNL4_HUMAN	TAT	Y	DCUN1D4_Y199	0.00038808	0.285486
CGTTACGGGGCCCGCGCTG	chr17	ASB16	ASB16_HUMAN	TAC	Y	ASB16_Y306	0.00038813	0.285486
AACACGACAGATGTGGAGC	chr10	SEC24C	SC24C_HUMAN	ACG	T	SEC24C_T775	0.00038859	0.285486
AGTGAGTTGCAGCAGCCTT	chr6	TDRD6	TDRD6_HUMAN	AGT	S	TDRD6_S355	0.00038919	0.285486
GAGACCTGGGCCGGTGAGTG	chr6	HLA-B	HLAB_HUMAN	ACC	T	HLA-B_T22	0.00039014	0.285486
GATACTACAGGAATTACTAC	chr11	HNRNPUL2	HNRL2_HUMAN	TAC	Y	HNRNPUL2_Y736	0.00039029	0.285486
GTCACCGCACTTAAAGAAC	chr15	CEP152	CE152_HUMAN	ACC	T	CEP152_T386	0.00039355	0.285486
CCTGTACACCTTCAAGCACC	chr5	NDST1	NDST1_HUMAN	ACC	T	NDST1_T542	0.00039383	0.285486
ACCACCTGCCGCCCCAGCTG	chr17	KRTAP4-1	KRA41_HUMAN	ACC	T	KRTAP4-1_T73	0.00039417	0.285486
ACCACCTGCCGCCCCAGCTG	chr17	KRTAP4-1	KRA41_HUMAN	ACC	T	KRTAP4-1_T92	0.00039417	0.285486
AACACGGACAAGGTGGGCG	chr11	KLHL35	KLH35_HUMAN	ACG	T	KLHL35_T456	0.00039462	0.285486
TGTATGGGCCACCAGGCACC	chr1	ATAD3B	ATD3B_HUMAN	TAT	Y	ATAD3B_Y351	0.000395	0.285486
GCAAGTGCAAAAACGAAAA	chr8	EMC2	EMC2_HUMAN	AGT	S	EMC2_S246	0.00039589	0.285486
TGGACAGCGCGCAGTCCCC	chr13	CDX2	CDX2_HUMAN	AGC	S	CDX2_S57	0.0003968	0.285486
GGCCAGTGGAGGACAAGAT	chr3	SCAP	SCAP_HUMAN	AGT	S	SCAP_S1135	0.00039737	0.285486
CAGGAATACAGGAAGTATGG	chr15	IGF1R	IGF1R_HUMAN	TAC	Y	IGF1R_Y885	0.00039752	0.285486
GTCACCCATGTTATCCCAG	chr7	ACTR3B	ARP3B_HUMAN	ACC	T	ACTR3B_T175	0.00039754	0.285486
GTCACCCATGTTATCCCAG	chr7	ACTR3C	ARP3C_HUMAN	ACC	T	ACTR3C_T46	0.00039754	0.285486
GAGGACTGACCATGAGCTG	chr12	RACGAP1	RGAP1_HUMAN	ACT	T	RACGAP1_T47	0.00039894	0.285486
CACATAGCTTCTTGTGCTA	chr10	ENTPD1	ENTP1_HUMAN	AGC	S	ENTPD1_S252	0.00039933	0.285486
GAAACTTCCTGCCCTACTA	chr10	PDZD8	PDZD8_HUMAN	ACT	T	PDZD8_T665	0.00040033	0.285486
AGGCCTGAGCCTGCCCCCAG	chr11	EHBP1L1	EH1L1_HUMAN	AGC	S	EHBP1L1_S479	0.0004011	0.285486
GGTTTCCAGCCAGAGGCCAC	chr5	NSD1	NSD1_HUMAN	AGC	S	NSD1_S2312	0.0004011	0.285486
CATCAGCAGAGATGAAGTA	chr8	RRM2B	RIR2B_HUMAN	AGC	S	RRM2B_S225	0.00040124	0.285486
GCACTGGAGCGAGTACATCA	chr13	CUL4A	CUL4A_HUMAN	AGC	S	CUL4A_S341	0.00040313	0.285486
CCAACTCCACTGGAAACCG	chr6	UST	UST_HUMAN	ACT	T	UST_T381	0.00040327	0.285486
CCGGTACAATAGAAGACGA	chr13	RBM26	RBM26_HUMAN	TAC	Y	RBM26_Y169	0.00040387	0.285486
TGACAGCAATCAGCTGGCC	chr3	CTNNB1	CTNB1_HUMAN	AGC	S	CTNNB1_S771	0.00040543	0.285486
GTTGCAGTGTTTATGGCTG	chr7	HGF	HGF_HUMAN	AGT	S	HGF_S613	0.00040565	0.285486
CACCACTCTGCAGGATGGG	chr8	DOCK5	DOCK5_HUMAN	ACT	T	DOCK5_T561	0.00040586	0.285486
GCCACTGATAGCTTTCCCAG	chrX	MAGEB10	MAGBA_HUMAN	ACT	T	MAGEB10_T103	0.00040624	0.285486
TACACCCCCGTGGGTGCCGC	chr14	ANKRD9	ANKR9_HUMAN	ACC	T	ANKRD9_T239	0.0004074	0.285486
ACTGTAGTCGTTGCAAATC	chr6	LAMA2	LAMA2_HUMAN	AGT	S	LAMA2_S498	0.00040759	0.285486
CCCAGCATTAATTCTGGAAT	chr4	CDKL2	CDKL2_HUMAN	AGC	S	CDKL2_S425	0.00040776	0.285486
GCTTACTACCTCACCTCCC	chr10	ECHDC3	ECHD3_HUMAN	TAC	Y	ECHDC3_Y267	0.000408	0.285486
GGCACGTCCTTCTTGCTGGC	chr2	FZD7	FZD7_HUMAN	ACG	T	FZD7_T437	0.000408	0.285486
TGCAGACAGAGGCAGTGCT	chr11	APBB1	APBB1_HUMAN	ACA	T	APBB1_T338	0.00040834	0.285486
TGCAGACAGAGGCAGTGCT	chr11	APBB1	APBB1_HUMAN	ACA	T	APBB1_T597	0.00040834	0.285486
CCTACTTCTAAAAGGTAAG	chr7	SEMA3D	SEM3D_HUMAN	ACT	T	SEMA3D_T565	0.00040916	0.285486
GTTAGTGAAGATTGTGAAGT	chr4	CYP4V2	CP4V2_HUMAN	AGT	S	CYP4V2_S403	0.00040931	0.285486
TGGCTGCACAGTTAGCCTTC	chr7	DOCK4	DOCK4_HUMAN	ACA	T	DOCK4_T1182	0.00040956	0.285486
GGAAGCGGCGACAAAACCAC	chr10	TIMM23B	TI23B_HUMAN	AGC	S	TIMM23B_S7	0.00040975	0.285486
GAAAGCCTGAGCACCCTGAAG	chr1	ECE1	ECE1_HUMAN	AGC	S	ECE1_S462	0.00041106	0.285486
GAAAGCCTGAGCACCCTGAAG	chr1	ECE1	ECE1_HUMAN	AGC	S	ECE1_S478	0.00041106	0.285486
GAACCCGACCTGAGCTGCTG	chr20	PTK6	PTK6_HUMAN	ACC	T	PTK6_T451	0.00041162	0.285486
GGGACTCGGTTGTGTGTTG	chr12	DHX37	DHX37_HUMAN	ACT	T	DHX37_T613	0.00041191	0.285486
GTCACAGAGTGGGACATCAC	chr1	PCSK9	PCSK9_HUMAN	AGT	S	PCSK9_S383	0.00041408	0.286397
TGCTGACTGACTCTGAGAA	chr1	RALGPS2	RGPS2_HUMAN	ACT	T	RALGPS2_T539	0.00041535	0.286397
GCACTATGTGAGTAGCTGG	chr7	NCF1	NCF1_HUMAN	TAT	Y	NCF1_Y24	0.00041621	0.286397
GTCACGTTGTTAGCCAACC	chr11	OR5L1	OR5L1_HUMAN	ACG	T	OR5L1_T38	0.00041624	0.286397
CCGACACTGCTGCGGCCGC	chr19	GMIP	GMIP_HUMAN	ACA	T	GMIP_T717	0.00041768	0.286397
ATCACTGACGAGTTTGAGC	chr19	CNOT3	CNOT3_HUMAN	ACT	T	CNOT3_T716	0.0004184	0.286397
GGCACCGTCCTGCGGCACG	chr2	KRTCAP3	KCP3_HUMAN	ACC	T	KRTCAP3_T42	0.00041947	0.286397
ACCTACGTAGATGTGGACG	chr17	MRC2	MRC2_HUMAN	TAC	Y	MRC2_Y1222	0.0004197	0.286397
ATCACGCTCCTCCAGGTGAG	chr8	MAPK15	MK15_HUMAN	ACG	T	MAPK15_T62	0.00041986	0.286397
GGCAACAACTGGCTGCCCG	chr19	FCGBP	FCGBP_HUMAN	ACA	T	FCGBP_T2902	0.00041991	0.286397
GGCAACAACTGGCTGCCCG	chr19	FCGBP	FCGBP_HUMAN	ACA	T	FCGBP_T1701	0.00041991	0.286397
GGAGACCGTGGCTGACACC	chr6	SNX3	SNX3_HUMAN	ACC	T	SNX3_T4	0.00042056	0.286397
GCTACATGCACATCTTCCTAG	chr11	SLC25A45	S2545_HUMAN	TAC	Y	SLC25A45_Y99	0.00042092	0.286397
AGAACACCAGCCAGGAGAGGG	chr16	SRRM2	SRRM2_HUMAN	ACA	T	SRRM2_T685	0.00042189	0.286574
GACAGCCTGCAGCTCGAGA	chr2	POU3F3	PO3F3_HUMAN	AGC	S	POU3F3_S442	0.00042272	0.286574
ACTATGGTGTCCAACCTGTG	chr5	ARAP3	ARAP3_HUMAN	TAT	Y	ARAP3_Y206	0.00042316	0.286574
ATTCTACATTGCATTGACT	chr3	NDUFB5	NDUB5_HUMAN	TAC	Y	NDUFB5_Y74	0.00042355	0.286574
CCAAGCCAGGTGGTGTACAAC	chr6	UST	UST_HUMAN	AGC	S	UST_S103	0.00042474	0.286679
CAGGAACTAAGTATGGCTG	chr2	AOX1	AOXA_HUMAN	ACT	T	AOX1_T40	0.00042489	0.286679
GGGGTCTAGTGGGGATGAGC	chr12	AVIL	AVIL_HUMAN	AGT	S	AVIL_S560	0.00042705	0.287735
GTTGCGAACAGACTTTGTTT	chr2	UGT1A8	UD18_HUMAN	ACA	T	UGT1A8_T255	0.00042813	0.288061
AGTCAGTCCCACAGCGTCC	chr6	TNFAIP3	TNAP3_HUMAN	AGT	S	TNFAIP3_S645	0.00042921	0.288387
ACGGTTTACTAGAGTAGAAA	chr17	SPAG9	JIP4_HUMAN	ACT	T	SPAG9_T504	0.00043137	0.288823
CGCACACACCATCAACTTGT	chr10	LDB3	LDB3_HUMAN	ACC	T	LDB3_T724	0.00043137	0.288823
CTCCGTCACCCGGCCTGTGG	chr11	CD248	CD248_HUMAN	ACC	T	CD248_T448	0.00043165	0.288823
GCGGCGAACCCTGGAGAATG	chr11	TENM4	TEN4_HUMAN	ACC	T	TENM4_T2640	0.0004328	0.28883
GCCTGAGCCCTCTGCCCCC	chr12	AEBP2	AEBP2_HUMAN	AGC	S	AEBP2_S18	0.00043353	0.28883
AAAACGGGCGATTATCTCTGG	chr7	WNT2	WNT2_HUMAN	ACG	T	WNT2_T230	0.00043569	0.28883
ACTAACAGTGTCACTCTTT	chr6	VNN2	VNN2_HUMAN	ACA	T	VNN2_T476	0.0004357	0.28883
TTTATAATGAAGCCAAAGAA	chrX	BRWD3	BRWD3_HUMAN	TAT	Y	BRWD3_Y1040	0.000436	0.28883
TCAAGCAGACAGAGAGCTGA	chr8	ZC2HC1A	ZC21A_HUMAN	AGC	S	ZC2HC1A_S52	0.00043623	0.28883
GTTGTACTATCATGAGCCC	chr16	CDT1	CDT1_HUMAN	ACT	T	CDT1_T488	0.00043682	0.28883
GGACTAGTCCTCAAGTTCT	chr17	NUFIP2	NUFP2_HUMAN	AGT	S	NUFIP2_S572	0.00043786	0.28883
TCCAGTGCGGACGGCACCCGG	chr1	SLC45A1	S45A1_HUMAN	AGT	S	SLC45A1_S699	0.00043869	0.28883
AAAAGCGAGCGGCGAGAGCG	chrX	KDM6A	KDM6A_HUMAN	AGC	S	KDM6A_S31	0.00044088	0.28883
TTCACCTACGTGGCTGGCT	chr1	AQP10	AQP10_HUMAN	ACC	T	AQP10_T225	0.00044103	0.28883
GAGACAGATTTAAGGTTTGT	chr5	RBM22	RBM22_HUMAN	ACA	T	RBM22_T246	0.00044127	0.28883
TACCGAAACAATATATGTTG	chr9	MORN5	MORN5_HUMAN	ACA	T	MORN5_T29	0.00044152	0.28883
ATGCTACTTCCACACCATT	chr3	OXSM	OXSM_HUMAN	ACT	T	OXSM_T350	0.00044194	0.28883
AAGATACCAGCGTGCTCCA	chr18	COLEC12	COL12_HUMAN	ACC	T	COLEC12_T185	0.00044218	0.28883
AAGTATGGCGGGCGGCACA	chrX	IDH3G	IDH3G_HUMAN	TAT	Y	IDH3G_Y51	0.00044227	0.28883
GTTGACTACGCCCAGAAAAA	chr15	ABHD2	ABHD2_HUMAN	TAC	Y	ABHD2_Y149	0.00044254	0.28883
GGCTATCAGCTGTGGTGACA	chr12	MUC19	MUC19_HUMAN	AGC	S	MUC19_S5526	0.00044434	0.28883
CCCAGCCATTCTGGGCCGA	chr19	USHBP1	USBP1_HUMAN	AGC	S	USHBP1_S142	0.00044454	0.28883
CCTATGAATGTAAAGAATGTG	chr19	ZNF607	ZN607_HUMAN	TAT	Y	ZNF607_Y589	0.00044454	0.28883
GAGACACACCTCAACATCTAC	chr5	CDHR2	CDHR2_HUMAN	ACA	T	CDHR2_T324	0.00044483	0.28883
CCGGGAGTGGGCTCTACCT	chr1	HSPG2	PGBM_HUMAN	AGT	S	HSPG2_S1553	0.00044651	0.28883
TGGAGCTTCCTGCAGGGCC	chr12	KRT80	K2C80_HUMAN	AGC	S	KRT80_S116	0.00044682	0.28883
TCTACCCCCGACTGAAAGTGC	chr2	TMEM214	TM214_HUMAN	TAC	Y	TMEM214_Y346	0.00044745	0.28883
GACTATGACCAACAGTGTTT	chr19	NLRP8	NALP8_HUMAN	ACC	T	NLRP8_T711	0.00044761	0.28883
GTCTCGCACCGGCTCCCAGG	chr17	HID1	HID1_HUMAN	ACC	T	HID1_T591	0.0004485	0.28883
GTTATGTACGCTTCTACACTG	chr1	RAB3GAP2	RBGPR_HUMAN	TAT	Y	RAB3GAP2_Y164	0.00044867	0.28883
ACTATGACCCGACGGATGAGG	chr16	MAPK3	MK03_HUMAN	TAT	Y	MAPK3_Y334	0.00044949	0.28883
TGAGCAGTGACTCGGCCGC	chr4	RBM47	RBM47_HUMAN	AGT	S	RBM47_S12	0.00045083	0.28883
CACGCTGACGCAGCCTATCG	chr19	TGFBR3L	TGR3L_HUMAN	ACG	T	TGFBR3L_T229	0.0004513	0.28883
CTTATTTCCTAAATTTGCA	chr4	LRBA	LRBA_HUMAN	TAT	Y	LRBA_Y2324	0.00045156	0.28883
GCTACCGGGAGAACCTGGAGC	chr20	PCED1A	PED1A_HUMAN	TAC	Y	PCED1A_Y157	0.00045156	0.28883
AGGAGAGCGGTGAGTGCCC	chr19	PRKACA	KAPCA_HUMAN	AGC	S	PRKACA_S15	0.00045228	0.28883
AGCACCCACATCTAAAGTGC	chr1	PRG4	PRG4_HUMAN	ACA	T	PRG4_T324	0.00045299	0.28883
AGCACCCACATCTAAAGTGC	chr1	PRG4	PRG4_HUMAN	ACA	T	PRG4_T283	0.00045299	0.28883
AGGACGGAGAGCAGCTGCTCC	chr16	GLIS2	GLIS2_HUMAN	ACG	T	GLIS2_T468	0.00045354	0.28883
AATCCTCAGTGAAGACTCTC	chr12	BAZ2A	BAZ2A_HUMAN	AGT	S	BAZ2A_S295	0.00045488	0.28883
GAGGACCGAGCAGTGGCCA	chr19	PTOV1	PTOV1_HUMAN	ACC	T	PTOV1_T295	0.00045505	0.28883
AGTATCTCAAGGTATGTGCC	chr1	PIK3CD	PK3CD_HUMAN	TAT	Y	PIK3CD_Y997	0.00045515	0.28883
CAGACCTTTCGGTGGGGCCT	chr19	ILVBL	ILVBL_HUMAN	ACC	T	ILVBL_T432	0.00045603	0.28883
CCCACTGACACTCGTTGGGT	chr12	SLCO1A2	SO1A2_HUMAN	ACT	T	SLCO1A2_T237	0.00045614	0.28883
GCTAGTATCTCTTATCTCAT	chr10	SLC18A2	VMAT2_HUMAN	AGT	S	SLC18A2_S338	0.00045685	0.288902
ACTGCCCACTGTGCCCAGCC	chr1	ATP13A2	AT132_HUMAN	ACT	T	ATP13A2_T697	0.00046118	0.290544
GGTACCGAGATTGTGCAGA	chr11	SORL1	SORL_HUMAN	TAC	Y	SORL1_Y1441	0.00046118	0.290544
GTTACTTGAGTTTGTCCAAAG	chr6	ABHD16A	ABHGA_HUMAN	TAC	Y	ABHD16A_Y87	0.00046164	0.290544
CTGAGCCAGATAAATACAA	chr21	CRYZL1	QORL1_HUMAN	AGC	S	CRYZL1_S43	0.00046185	0.290544
GCCAGCTCTGGATTTGTGG	chr4	KDR	VGFR2_HUMAN	AGC	S	KDR_S974	0.0004638	0.290661
CGTCAGTACGCGAAGGATAT	chr14	RPS29	RS29_HUMAN	TAC	Y	RPS29_Y46	0.00046435	0.290661
CTCTACTCACTCTACAAGG	chr17	CHD3	CHD3_HUMAN	TAC	Y	CHD3_Y776	0.00046466	0.290661
GACACACAAATGGTCTCCAA	chr8	MTUS1	MTUS1_HUMAN	ACA	T	MTUS1_T377	0.00046596	0.290661
CTGGCAGACGGACCAGGACG	chr7	ZAN	ZAN_HUMAN	ACG	T	ZAN_T1322	0.00046813	0.290661
TATAGAAACTAAACAAGCCT	chr6	UHRF1BP1	URFB1_HUMAN	ACT	T	UHRF1BP1_T1413	0.00046892	0.290661
GGAAGATACACCCTCTGTTA	chr4	TMEM154	TM154_HUMAN	ACA	T	TMEM154_T138	0.00046902	0.290661
TTTATGGCGGCGTGGCCGGAG	chrX	LANCL3	LANC3_HUMAN	TAT	Y	LANCL3_Y66	0.00046929	0.290661
CCCAAACTAGTATGTATTC	chr9	CNTRL	CNTRL_HUMAN	ACT	T	CNTRL_T2023	0.00046948	0.290661
GGCTACCTGGATGGGACCT	chr2	AAMP	AAMP_HUMAN	TAC	Y	AAMP_Y336	0.00046948	0.290661
CCGCCATACCCCAAACTGGG	chr13	LCP1	PLSL_HUMAN	TAC	Y	LCP1_Y447	0.00046989	0.290661
AAAGAGCCGGTTGGTTCAT	chr19	ARHGAP35	RHG35_HUMAN	AGC	S	ARHGAP35_S849	0.00047029	0.290661
TATCACCATGACTGACAGC	chr22	BCR	BCR_HUMAN	ACC	T	BCR_T1230	0.00047245	0.290661
GTGACTCTGGGAGATGCTC	chr14	INF2	INF2_HUMAN	ACT	T	INF2_T1104	0.00047278	0.290661
CCCCCCTATCCTAGTCCTAC	chr12	KMT2D	KMT2D_HUMAN	TAT	Y	KMT2D_Y2199	0.00047329	0.290661
TGTCTTCACCAATCTTATCC	chrX	CACNA1F	CAC1F_HUMAN	ACC	T	CACNA1F_T874	0.00047461	0.290661
TCCAGCTTCCTGGACTTGG	chr11	CREB3L1	CR3L1_HUMAN	AGC	S	CREB3L1_S18	0.00047496	0.290661
TGTACCAGTGGCGGCAGCGG	chr19	PROSER3	PRSR3_HUMAN	TAC	Y	PROSER3_Y288	0.00047653	0.290661
GCTGGGCACCGTCACAGTCT	chr5	FAT2	FAT2_HUMAN	ACC	T	FAT2_T3203	0.00047677	0.290661
GCACAAAACCCAGGAGGAAG	chr1	L1TD1	LITD1_HUMAN	ACC	T	L1TD1_T532	0.00047749	0.290661
GTAGACCCCTGAAGAGGAG	chr17	MINK1	MINK1_HUMAN	ACC	T	MINK1_T891	0.00047834	0.290661
CTGACCACAAGGAAGCTGG	chr1	PTCH2	PTC2_HUMAN	ACC	T	PTCH2_T840	0.00047868	0.290661
GAAGACTCACAGAGTCCTG	chr17	TMEM95	TMM95_HUMAN	ACT	T	TMEM95_T68	0.00047893	0.290661
GCCTTGTATGCGTCTGGGGC	chr6	COL12A1	COCA1_HUMAN	TAT	Y	COL12A1_Y887	0.00047932	0.290661
TGGCAACAGGTAGCTGGGG	chr6	TAPBP	TPSN_HUMAN	ACA	T	TAPBP_T156	0.00048079	0.290661
ATCAGCAAGCTGTCCTGTGT	chr17	CCR7	CCR7_HUMAN	AGC	S	CCR7_S175	0.0004811	0.290661
ACTAGCTCAATATTCCATC	chr3	THRB	THB_HUMAN	AGC	S	THRB_S65	0.00048211	0.290661
CCGGAGTCGGAGCCGGAGC	chr12	SRRM4	SRRM4_HUMAN	AGT	S	SRRM4_S554	0.00048211	0.290661
GGTATGTCACTAAGAACCTGC	chr10	PDE6C	PDE6C_HUMAN	TAT	Y	PDE6C_Y174	0.0004822	0.290661
AAGACCATAGAGGAGGTTGTT	chr12	ALDH2	ALDH2_HUMAN	ACC	T	ALDH2_T429	0.00048239	0.290661
ATGTTACAGAAGGAGCTCT	chr12	KIF21A	KI21A_HUMAN	ACA	T	KIF21A_T1525	0.00048326	0.290661
ATGTTACAGAAGGAGCTCT	chr12	KIF21A	KI21A_HUMAN	ACA	T	KIF21A_T1512	0.00048326	0.290661
TCTACCTGGAACACCAAGTC	chr18	ABHD3	ABHD3_HUMAN	TAC	Y	ABHD3_Y18	0.00048506	0.290661
AAGACCAAGAAGGTGAGGGCC	chr1	ARHGEF11	ARHGB_HUMAN	ACC	T	ARHGEF11_T515	0.00048525	0.290661
TCTACCAAATTACTGATAC	chr6	GLYATL3	GLYL3_HUMAN	ACC	T	GLYATL3_T8	0.00048542	0.290661
GAGAGCCGGAGAGAGCTAA	chr18	DTNA	DTNA_HUMAN	AGC	S	DTNA_S538	0.00048568	0.290661
GAGAGCCGGAGAGAGCTAA	chr18	DTNA	DTNA_HUMAN	AGC	S	DTNA_S186	0.00048568	0.290661
GACTATGAGTATGGGTCCC	chr2	TMEM198	TM198_HUMAN	TAT	Y	TMEM198_Y342	0.00048687	0.290661
GGCTACACGCCGCTGCACC	chr5	SOWAHA	SWAHA_HUMAN	TAC	Y	SOWAHA_Y386	0.00048687	0.290661
GTATCGAAGCATCCGGGGGG	chr5	MED10	MED10_HUMAN	AGC	S	MED10_S126	0.00048758	0.290661
TCTACCCATTTAAAAATGATG	chr1	SNIP1	SNIP1_HUMAN	TAC	Y	SNIP1_Y262	0.00048784	0.290661
TGTACTTCAAAAATGTCGAG	chrX	MTMR1	MTMR1_HUMAN	TAC	Y	MTMR1_Y135	0.00048784	0.290661
TAAAACAAGTGAGGAGCTT	chrX	CXorf65	CX065_HUMAN	ACA	T	CXorf65_T37	0.00048787	0.290661
GGTAGTGAAAATGAAATGCGC	chr11	ARAP1	ARAP1_HUMAN	AGT	S	ARAP1_S1428	0.00048974	0.291416
GAACCGCACCGGCCACATCC	chr22	MGAT3	MGAT3_HUMAN	ACC	T	MGAT3_T399	0.00049191	0.2918
GATACGACTCAGGAACCTTG	chr4	ANK2	ANK2_HUMAN	ACG	T	ANK2_T1420	0.0004932	0.2918
CAACAGCACCTCGAGCCGGG	chr7	AUTS2	AUTS2_HUMAN	ACC	T	AUTS2_T957	0.00049346	0.2918
GGCTGAGCAACACTGTGCT	chr12	SLC8B1	NCLX_HUMAN	AGC	S	SLC8B1_S454	0.00049407	0.2918
CGCAGCCAGCTCATCTCCC	chr22	TUBGCP6	GCP6_HUMAN	AGC	S	TUBGCP6_S1749	0.00049444	0.2918
AGACACCACTTACCAAGAGC	chr11	MPEG1	MPEG1_HUMAN	ACT	T	MPEG1_T707	0.00049489	0.2918
GACACTGGGCGACGAGAGCCA	chr11	GANAB	GANAB_HUMAN	ACT	T	GANAB_T681	0.00049623	0.2918
GACAGCCCGGTAGAGTGTAT	chr1	F3	TF_HUMAN	AGC	S	F3_S237	0.00049652	0.2918
CATATATAGTTTGGTATTGT	chr9	DNAJC25	DJC25_HUMAN	TAT	Y	DNAJC25_Y259	0.00049839	0.2918
CCTGCAGCGCGGGTCGCCT	chr12	HRK	HRK_HUMAN	AGC	S	HRK_S19	0.00050055	0.2918
GGGTGCCAGCAGCAGTGAGG	chr16	RNF40	BRE1B_HUMAN	AGC	S	RNF40_S172	0.00050233	0.2918
GTGACCGGCGTGCAGCTAGG	chr1	ATP13A2	AT132_HUMAN	ACC	T	ATP13A2_T1013	0.00050266	0.2918
ACATATTCTTTACGGAGTC	chr10	KIF20B	KI20B_HUMAN	TAT	Y	KIF20B_Y1708	0.00050272	0.2918
ATGAGTAAACGAGGGCCAT	chr20	RAD21L1	RD21L_HUMAN	AGT	S	RAD21L1_S9	0.00050291	0.2918
CGCCACCGGTAGGCCGCAG	chr20	ERGIC3	ERGI3_HUMAN	ACC	T	ERGIC3_T29	0.00050558	0.2918
GAGGTTCACATACTGCTCTC	chr17	TRIM25	TRI25_HUMAN	ACA	T	TRIM25_T496	0.00050704	0.2918
ATCAGCATGTACCTGCCACC	chrX	SOX3	SOX3_HUMAN	AGC	S	SOX3_S402	0.00050767	0.2918
GCAGCTCAGCGATGCCCTGC	chr11	CARS	SYCC_HUMAN	AGC	S	CARS_S614	0.00050767	0.2918
TGGCATGACCGAGATCGGCA	chr16	ACSF3	ACSF3_HUMAN	ACC	T	ACSF3_T358	0.0005088	0.2918
GGTCTGCAGCCGTGTGGCCC	chr19	SBK3	SBK3_HUMAN	AGC	S	SBK3_S177	0.0005092	0.2918
TCTACCGCTTCAGAGTGCA	chr22	SUN2	SUN2_HUMAN	TAC	Y	SUN2_Y707	0.00051093	0.2918
ATTACATTGGTCTTGCTCTCC	chr5	RICTOR	RICTR_HUMAN	TAC	Y	RICTOR_Y1424	0.00051115	0.2918
TGCGCACGCACACAGGTGA	chr19	KLF1	KLF1_HUMAN	ACG	T	KLF1_T302	0.00051136	0.2918
CTGACGTGGCGGTCGGGCA	chr10	FZD8	FZD8_HUMAN	ACG	T	FZD8_T674	0.00051253	0.2918
TCCAGCTCCTGCGGGCCTGG	chr15	ADAMTS7	ATS7_HUMAN	AGC	S	ADAMTS7_S893	0.00051261	0.2918
AGAAGTCTGCAAGATGTCAA	chr12	P2RX7	P2RX7_HUMAN	AGT	S	P2RX7_S420	0.00051297	0.2918
GAGACCGTGGATTCAGATGGG	chr3	USP19	UBP19_HUMAN	ACC	T	USP19_T615	0.00051346	0.2918
CATTATGGCTTCATCCTGA	chr8	ASPH	ASPH_HUMAN	TAT	Y	ASPH_Y494	0.00051352	0.2918
CTTACAGCCTGACCTACCGCC	chr16	CHTF18	CTF18_HUMAN	TAC	Y	CHTF18_Y799	0.00051545	0.2918
GATGAGTAAGAGTGGGTTT	chrX	RPA4	RFA4_HUMAN	AGT	S	RPA4_S2	0.00051716	0.2918
TACCACTATTCCCCCACAGA	chr14	RNASE12	RNS12_HUMAN	TAT	Y	RNASE12_Y123	0.00051785	0.2918
ACACCTCAGTGGATCAGAGG	chr3	ZKSCAN7	ZKSC7_HUMAN	AGT	S	ZKSCAN7_S137	0.00051829	0.2918
GACAGCAATCAAGCAGCAA	chr7	TBRG4	FAKD4_HUMAN	AGC	S	TBRG4_S108	0.00051859	0.2918
GACAGCAATCAAGCAGCAA	chr7	TBRG4	FAKD4_HUMAN	AGC	S	TBRG4_S97	0.00051859	0.2918
TGGACCCCCTCACCCTCCCAC	chr3	CCDC80	CCD80_HUMAN	ACC	T	CCDC80_T389	0.00051897	0.2918
AATATGAGTATTTAGGGTATA	chr3	P3H2	P3H2_HUMAN	TAT	Y	P3H2_Y260	0.00052001	0.2918
ATGTACTACGTCGATGGCAG	chr11	TIRAP	TIRAP_HUMAN	TAC	Y	TIRAP_Y196	0.00052012	0.2918
CGAACAGGAGCTTGGAGACAT	chr5	GABRG2	GBRG2_HUMAN	ACA	T	GABRG2_T426	0.00052021	0.2918
TTCAGCGTGGTGCGGCAATGC	chr1	OBSCN	OBSCN_HUMAN	AGC	S	OBSCN_S7684	0.00052103	0.2918
ACTAGTCTTCAGAAAATAC	chr6	SYNE1	SYNE1_HUMAN	AGT	S	SYNE1_S3103	0.00052211	0.2918
CTATTACGACTCCATGGGT	chr12	SENP1	SENP1_HUMAN	TAC	Y	SENP1_Y549	0.00052211	0.2918
TAGCCACGCCGTGCGCCTG	chr3	PTX3	PTX3_HUMAN	ACG	T	PTX3_T45	0.00052217	0.2918
ATGACTGTGGAGCTCCTGTTC	chr11	TPCN2	TPC2_HUMAN	ACT	T	TPCN2_T721	0.00052266	0.2918
GCAAGTAAACGTTTCCAGG	chr19	CATSPERG	CTSRG_HUMAN	AGT	S	CATSPERG_S428	0.00052366	0.2918
GAAGAGGAGCAAGAAGGAGA	chr11	CABP4	CABP4_HUMAN	AGC	S	CABP4_S42	0.00052493	0.2918
TGCAGACGGACCGTGAGTG	chr20	TCEA2	TCEA2_HUMAN	ACG	T	TCEA2_T152	0.00052567	0.2918
CAGAGCTTGCCAGATCACAAG	chr1	FUCA1	FUCO_HUMAN	AGC	S	FUCA1_S287	0.0005265	0.2918
GTCGGCCACGGAGTTTCTTC	chr15	CYP1A1	CP1A1_HUMAN	ACG	T	CYP1A1_T10	0.00052684	0.2918
TCCACGGGTGAGCGGCGCC	chr2	ABCG5	ABCG5_HUMAN	ACG	T	ABCG5_T195	0.00052709	0.2918
CCAATTCACTGTGGGAGAGG	chr19	CATSPERG	CTSRG_HUMAN	ACT	T	CATSPERG_T219	0.00052854	0.2918
AAATATAATTCACACTCCT	chrX	MTM1	MTM1_HUMAN	TAT	Y	MTM1_Y9	0.0005286	0.2918
GGCACCTACCTGAACCAAAA	chr11	MUC6	MUC6_HUMAN	ACC	T	MUC6_T707	0.00052866	0.2918
GGCACCTACCTGAACCAAAA	chr11	MUC6	MUC6_HUMAN	TAC	Y	MUC6_Y708	0.00052866	0.2918
GTACAGTAGTCAGGGTAGTG	chr3	IFT122	IF122_HUMAN	AGT	S	IFT122_S225	0.00052866	0.2918
ACTACTTTGCCATGGAGCTAT	chr11	NRXN2	NRX2A_HUMAN	TAC	Y	NRXN2_Y553	0.00053042	0.2918
ATGCCACAGCCCATCTGGT	chr6	PKHD1	PKHD1_HUMAN	ACA	T	PKHD1_T531	0.00053044	0.2918
CAACTACAGGTGGGACTAT	chr12	CUX2	CUX2_HUMAN	TAC	Y	CUX2_Y1219	0.00053069	0.2918
CAGACCTACATCCGGAAGGT	chr1	MYBPHL	MBPHL_HUMAN	ACC	T	MYBPHL_T62	0.00053082	0.2918
CAGACCTACATCCGGAAGGT	chr1	MYBPHL	MBPHL_HUMAN	TAC	Y	MYBPHL_Y63	0.00053082	0.2918
GGATACGGCTGCCCACACG	chr15	ACSBG1	ACBG1_HUMAN	TAC	Y	ACSBG1_Y9	0.00053249	0.2918
CACCAGTAGCCACTGTCCC	chr17	CCL7	CCL7_HUMAN	AGT	S	CCL7_S56	0.00053298	0.2918
GGTGTATGAGACCCAGGGC	chr12	KMT2D	KMT2D_HUMAN	TAT	Y	KMT2D_Y5070	0.00053436	0.2918
GGCCAACTGTGCAGGAAGA	chr2	NFU1	NFU1_HUMAN	ACT	T	NFU1_T184	0.00053488	0.2918
TTAACATCTGTTGTCAGTG	chr6	TIAM2	TIAM2_HUMAN	ACA	T	TIAM2_T1684	0.0005352	0.2918
CCCAGCCACATCATCCCTGTG	chr3	ALAS1	HEM1_HUMAN	AGC	S	ALAS1_S527	0.00053607	0.2918
CTCAGCCTGCAACACATAGGC	chr1	ERI3	ERI3_HUMAN	AGC	S	ERI3_S299	0.0005373	0.2918
CGAGAGTGCCCACATCGAG	chr6	SYNGAP1	SYGP1_HUMAN	AGT	S	SYNGAP1_S1170	0.00053757	0.2918
GCAACAGGTACGCAGGGGATG	chr19	KLK11	KLK11_HUMAN	ACA	T	KLK11_T45	0.00053772	0.2918
CCTACCCTAGAGACATGGAGA	chr22	BID	BID_HUMAN	TAC	Y	BID_Y138	0.00053785	0.2918
GAGACCTTGACTCTAGGTG	chr5	CDC20B	CD20B_HUMAN	ACC	T	CDC20B_T115	0.00053929	0.2918
AACATGTATGCCATGTTGAC	chr21	HUNK	HUNK_HUMAN	TAT	Y	HUNK_Y254	0.00053947	0.2918
GCAGAGCACACTGGAGAAGG	chr22	DGCR6	DGCR6_HUMAN	ACA	T	DGCR6_T155	0.00053952	0.2918
GCAGAGCACACTGGAGAAGG	chr22	DGCR6L	DGC6L_HUMAN	ACA	T	DGCR6L_T155	0.00053952	0.2918
CTGACTCCACCTCGAGAACCA	chr1	PKN2	PKN2_HUMAN	ACT	T	PKN2_T958	0.00053981	0.2918
CCCCTTAACCCCGCTGGTCT	chr11	CCDC87	CCD87_HUMAN	ACC	T	CCDC87_T336	0.00053986	0.2918
GCGAGTGACAGTGGGGAGT	chr9	BNC2	BNC2_HUMAN	AGT	S	BNC2_S997	0.00054163	0.2918
TGTACGGTGTGGACAGGTAG	chr5	SLC6A19	S6A19_HUMAN	TAC	Y	SLC6A19_Y509	0.00054286	0.2918
TACTACATCTATAACGAGA	chr19	C3	CO3_HUMAN	TAC	Y	C3_Y244	0.00054293	0.2918
AAGACTGGGAGTAAAACTCAG	chr12	UTP20	UTP20_HUMAN	ACT	T	UTP20_T1024	0.00054379	0.2918
CTGACGGAGCGGTGGGCCCA	chr13	DHRS12	DHR12_HUMAN	ACG	T	DHRS12_T212	0.00054453	0.2918
ACTACGAGAGCGAGAAAAAG	chr13	IRS2	IRS2_HUMAN	TAC	Y	IRS2_Y76	0.00054483	0.2918
TCTGAGAACTATAAAAACAT	chr7	VPS50	VPS50_HUMAN	ACT	T	VPS50_T176	0.00054595	0.2918
ATTATGAAGAAATAACCAA	chr18	SMCHD1	SMHD1_HUMAN	TAT	Y	SMCHD1_Y874	0.00054725	0.2918
CACCTACCAAAGACTTCCC	chr2	STON1	STON1_HUMAN	ACC	T	STON1_T85	0.00054738	0.2918
CCCAGGCACCGCGCAGCCTG	chr7	GPER1	GPER1_HUMAN	ACC	T	GPER1_T18	0.00054811	0.2918
CTGTACCTGGTTCCTCCCT	chr16	OGFOD1	OGFD1_HUMAN	TAC	Y	OGFOD1_Y169	0.0005487	0.2918
GGAGAAGACAAGCCAAGTGC	chr22	MYO18B	MY18B_HUMAN	ACA	T	MYO18B_T358	0.00054989	0.2918
AATACATCTTCGGATTCAT	chr12	SLC38A4	S38A4_HUMAN	TAC	Y	SLC38A4_Y476	0.00055028	0.2918
CACACCCTGGCCTTGAGGG	chr17	PLEKHH3	PKHH3_HUMAN	ACC	T	PLEKHH3_T719	0.00055028	0.2918
GGTCAGCCAGCTTGAGGCT	chr3	SLC26A6	S26A6_HUMAN	AGC	S	SLC26A6_S714	0.00055089	0.2918
AGCAGCAGCCGCATCATCAA	chr19	KLK5	KLK5_HUMAN	AGC	S	KLK5_S64	0.00055121	0.2918
GATATAGCTTGGTCCAGGT	chr10	A1CF	A1CF_HUMAN	TAT	Y	A1CF_Y29	0.00055244	0.2918
GATATAGCTTGGTCCAGGT	chr10	A1CF	A1CF_HUMAN	AGC	S	A1CF_S30	0.00055244	0.2918
AGTATTATGCGGAGTGTCA	chr20	ARFRP1	ARFRP_HUMAN	TAT	Y	ARFRP1_Y89	0.00055312	0.2918
AGGAGTGGGCCGGTGGACG	chr19	ANO8	ANO8_HUMAN	AGT	S	ANO8_S1089	0.00055395	0.2918
CACTACTATAGTAAAGGTA	chr11	MADD	MADD_HUMAN	TAC	Y	MADD_Y1048	0.0005546	0.2918
TGTACTGCTTCGCCGAGGAGA	chr15	ACAN	PGCA_HUMAN	TAC	Y	ACAN_Y245	0.00055468	0.2918
GAGAGTGTACATTCAGGCAAG	chr1	CAMSAP2	CAMP2_HUMAN	AGT	S	CAMSAP2_S1301	0.00055676	0.2918
GAGAGTGTACATTCAGGCAAG	chr1	CAMSAP2	CAMP2_HUMAN	AGT	S	CAMSAP2_S1290	0.00055676	0.2918
CTCAGCTTCTCACCACTGCCT	chr1	ADGRB2	AGRB2_HUMAN	AGC	S	ADGRB2_S1294	0.0005578	0.2918
TCAAGTTTCCAAGATGATT	chr19	ZNF582	ZN582_HUMAN	AGT	S	ZNF582_S117	0.00055892	0.2918
GAAATTCACTGTTCAAACAA	chr11	SNX32	SNX32_HUMAN	ACT	T	SNX32_T43	0.00055941	0.2918
AACAGCCTGGAACAAACTG	chr2	EML4	EMAL4_HUMAN	AGC	S	EML4_S926	0.00055944	0.2918
ACCACAGTGAGGGATTTGTC	chr7	PCLO	PCLO_HUMAN	ACA	T	PCLO_T3114	0.00055944	0.2918
CACAGCAAAGGTGAGCGCGCC	chr1	HES5	HES5_HUMAN	AGC	S	HES5_S72	0.00055995	0.2918
GGGCTCCACCTACCAGTTGG	chr19	MUC16	MUC16_HUMAN	ACC	T	MUC16_T14296	0.00055995	0.2918
AGCAGCAGAGTTTCAGGCA	chr6	TREML1	TRML1_HUMAN	AGC	S	TREML1_S202	0.00056042	0.2918
CCAGAACTCCCAGGAAGCT	chr4	ADAMTS3	ATS3_HUMAN	ACT	T	ADAMTS3_T722	0.00056042	0.2918
TCTTACGGAAGACGAGTAC	chr2	NEMP2	NEMP2_HUMAN	ACG	T	NEMP2_T335	0.00056042	0.2918
CGCACTCCTCTGGGTCCTCG	chr11	SF3B2	SF3B2_HUMAN	ACT	T	SF3B2_T217	0.00056108	0.2918
GATTCATAGTAATGATCCTG	chr1	INTS7	INT7_HUMAN	AGT	S	INTS7_S113	0.00056112	0.2918
CGAGACCGCTTACCGCATC	chr1	USP48	UBP48_HUMAN	ACC	T	USP48_T30	0.00056288	0.2918
GCCAGTCCCCGCCGCAGGAAA	chr1	MAN1C1	MA1C1_HUMAN	AGT	S	MAN1C1_S101	0.00056325	0.2918
GATACACACCATCTCAGCA	chr14	SNW1	SNW1_HUMAN	TAC	Y	SNW1_Y179	0.0005646	0.2918
GATACACACCATCTCAGCA	chr14	SNW1	SNW1_HUMAN	ACA	T	SNW1_T180	0.0005646	0.2918
AACACTGAAATTGCTCTTCCT	chr16	SMG1	SMG1_HUMAN	ACT	T	SMG1_T2105	0.00056541	0.2918
AGATACACCAATTTGGAGG	chr17	MKS1	MKS1_HUMAN	TAC	Y	MKS1_Y134	0.00056757	0.2918
GATAGCCACCCTGTTCCTCC	chr2	B3GALT1	B3GT1_HUMAN	ACC	T	B3GALT1_T114	0.00056762	0.2918
GTAAGTCAGTCTAATGTAG	chr11	NPAT	NPAT_HUMAN	AGT	S	NPAT_S883	0.00056814	0.2918
TCTAGACACACATCAGGTAA	chr3	MYRIP	MYRIP_HUMAN	ACA	T	MYRIP_T366	0.00056835	0.2918
TCTAGACACACATCAGGTAA	chr3	MYRIP	MYRIP_HUMAN	ACA	T	MYRIP_T553	0.00056835	0.2918
CACCTACACCTCCATTCAAG	chr8	PAG1	PHAG1_HUMAN	ACC	T	PAG1_T342	0.00056851	0.2918
CGTATACGGGCTCCATCCTGG	chr11	MYO7A	MYO7A_HUMAN	TAT	Y	MYO7A_Y97	0.00056862	0.2918
AACACTGGCCGATACGAAG	chr12	TMTC1	TMTC1_HUMAN	ACT	T	TMTC1_T696	0.00056891	0.2918
TTATCACGGGCTGTGACTC	chr12	HSD17B6	H17B6_HUMAN	ACG	T	HSD17B6_T35	0.00057	0.2918
AAGACTCACGACAGCATGTCT	chr2	AMER3	AMER3_HUMAN	ACT	T	AMER3_T94	0.0005705	0.2918
TTTATAAATTACCATTTGGA	chr7	PCLO	PCLO_HUMAN	TAT	Y	PCLO_Y2945	0.00057124	0.2918
CTCACGGGTACGCCGTCGGG	chr19	TTC9B	TTC9B_HUMAN	ACG	T	TTC9B_T142	0.00057189	0.2918
GAGTGAGACTTTGAAATCAG	chr3	ACPP	PPAP_HUMAN	ACT	T	ACPP_T171	0.00057219	0.2918
GCGTACGGGAGCCAGTCAG	chr10	NFKB2	NFKB2_HUMAN	TAC	Y	NFKB2_Y868	0.00057286	0.2918
TGGTGGCAGCATCACCAGTG	chr11	ATG16L2	A16L2_HUMAN	AGC	S	ATG16L2_S382	0.0005735	0.2918
AGGTGACCAGGGGACCACA	chr15	ZSCAN2	ZSCA2_HUMAN	ACC	T	ZSCAN2_T70	0.00057389	0.2918
GACACCCAGTGAGCCGGAGT	chr1	AHDC1	AHDC1_HUMAN	AGT	S	AHDC1_S641	0.00057405	0.2918
GGTATTCGGAGGAGGAGATT	chr7	SRRM3	SRRM3_HUMAN	TAT	Y	SRRM3_Y79	0.00057419	0.2918
TATCAGCTACTTAGAAGAA	chr15	MYO5C	MYO5C_HUMAN	AGC	S	MYO5C_S1611	0.00057461	0.2918
AGCAGCGCGCTCAAGTCCG	chr2	BCL11A	BC11A_HUMAN	AGC	S	BCL11A_S461	0.00057583	0.2918
GCTCCTCACCTGCACCTGGA	chr9	SUSD3	SUSD3_HUMAN	ACC	T	SUSD3_T74	0.00057622	0.2918
GCCACCCTCACCATGACCGAC	chr3	TMEM108	TM108_HUMAN	ACC	T	TMEM108_T407	0.00057734	0.2918
CAGACACTGATCGACGAGA	chr12	OAS2	OAS2_HUMAN	ACA	T	OAS2_T32	0.00057751	0.2918
CAGTACTGACGGGGCTCTC	chr2	ATG16L1	A16L1_HUMAN	TAC	Y	ATG16L1_Y607	0.000578	0.2918
CATATATATGTAATGAATG	chr19	ZNF345	ZN345_HUMAN	TAT	Y	ZNF345_Y258	0.00057838	0.2918
TCAGTATGTCCTGTCCCGG	chr20	STK35	STK35_HUMAN	TAT	Y	STK35_Y326	0.00057924	0.2918
AGAACCCAGCAGGTAAGGAAC	chr11	AMOTL1	AMOL1_HUMAN	ACC	T	AMOTL1_T646	0.00058056	0.2918
GTGACCTCCATTGCTCCCA	chr11	C11orf24	CK024_HUMAN	ACC	T	C11orf24_T103	0.00058096	0.2918
CACAGACCGTGCTGGGCGA	chr19	LRP3	LRP3_HUMAN	ACC	T	LRP3_T633	0.00058124	0.2918
GAGGCTAACCAAGGAGCTCA	chr12	BICD1	BICD1_HUMAN	ACC	T	BICD1_T21	0.00058124	0.2918
CTGCACAGACACAGTTGAC	chr7	PTPRZ1	PTPRZ_HUMAN	ACA	T	PTPRZ1_T241	0.0005827	0.2918
TCTTCAGCAAGTGGGATGC	chr17	SLFN5	SLFN5_HUMAN	AGC	S	SLFN5_S457	0.00058288	0.2918
AACTATGTGTCTCCATTAC	chr7	UBN2	UBN2_HUMAN	TAT	Y	UBN2_Y939	0.00058334	0.2918
ATGGCACTCGGTATGTGGT	chr20	PRPF6	PRP6_HUMAN	ACT	T	PRPF6_T589	0.00058486	0.2918
GAGTATCCTGAGCTCCAGC	chr19	ZNF274	ZN274_HUMAN	TAT	Y	ZNF274_Y87	0.00058671	0.2918
TGTGGGGACCCATTCCTGGA	chr14	SLC8A3	NAC3_HUMAN	ACC	T	SLC8A3_T695	0.00058703	0.2918
TTGACCCGTGCTCAATTTGA	chr5	HSPA9	GRP75_HUMAN	ACC	T	HSPA9_T347	0.00058803	0.2918
GTGAGTGACCCGGACGCCTTG	chr19	KDM4B	KDM4B_HUMAN	AGT	S	KDM4B_S647	0.00058833	0.2918
TGTAGCCCAGCAGAGAAGGC	chr1	PDZK1	NHRF3_HUMAN	AGC	S	PDZK1_S42	0.00058919	0.2918
TCAGATCACCAAGCGCAAGT	chr6	HLA-A	HLAA_HUMAN	ACC	T	HLA-A_T167	0.00058943	0.2918
GAGACAGGAGAAGCTGGGGA	chr19	RTN2	RTN2_HUMAN	ACA	T	RTN2_T181	0.0005898	0.2918
GGGACACGCACAGAACCGAA	chr1	PER3	PER3_HUMAN	ACA	T	PER3_T492	0.00059074	0.2918
ATAACCGTTACGGCAACAGAT	chr5	PCDHGB4	PCDGG_HUMAN	ACC	T	PCDHGB4_T419	0.00059135	0.2918
CCATGACTCATATCACACA	chr8	FZD3	FZD3_HUMAN	ACT	T	FZD3_T647	0.00059187	0.2918
TCAAGACCCCCGAGTCAGA	chr14	JDP2	JDP2_HUMAN	ACC	T	JDP2_T148	0.00059209	0.2918
ACCTGAGCGCGCTGATGCA	chr16	EXOC3L1	EX3L1_HUMAN	AGC	S	EXOC3L1_S599	0.00059224	0.2918
CGCACAGTGCTCAGCCACC	chr19	POLD1	DPOD1_HUMAN	ACA	T	POLD1_T1017	0.00059254	0.2918
CGCCCAGCAGAGCCCGGGT	chr1	IGSF21	IGS21_HUMAN	AGC	S	IGSF21_S351	0.00059311	0.2918
CACACTGTCTTGCCATATCAT	chr3	TIPARP	PARPT_HUMAN	ACT	T	TIPARP_T262	0.00059327	0.2918
ACAGCAGCCACTTCATCTC	chr19	WDR18	WDR18_HUMAN	AGC	S	WDR18_S134	0.00059351	0.2918
GATCCCTAGCGAGCGGGAGG	chr19	PIP5K1C	PI51C_HUMAN	AGC	S	PIP5K1C_S482	0.0005939	0.2918
TACAGCCTGATGAGGGAGAG	chr1	EPHX1	HYEP_HUMAN	AGC	S	EPHX1_S292	0.00059664	0.2918
GCTTACTGTGAAACCTGTT	chr5	APC	APC_HUMAN	TAC	Y	APC_Y416	0.00059718	0.2918
ATCTACAGGTAAGTTAAAC	chr22	MTMR3	MTMR3_HUMAN	TAC	Y	MTMR3_Y223	0.00059783	0.2918
TTGCACGACTGAGTCCTCA	chr22	PRR14L	PR14L_HUMAN	ACG	T	PRR14L_T1731	0.0005987	0.2918
CCTGTAGTCATCCATATAT	chr4	SLC30A9	ZNT9_HUMAN	AGT	S	SLC30A9_S54	0.00059876	0.2918
AAGACGTTCTTAAAAAAGACC	chr13	DIS3	RRP44_HUMAN	ACG	T	DIS3_T6	0.00059936	0.2918
TGTGGACACCGATCTTCTCT	chr6	TRERF1	TREF1_HUMAN	ACC	T	TRERF1_T1182	0.00059963	0.2918
ATCAAACAGTTGTAAACAA	chr4	CLGN	CLGN_HUMAN	ACA	T	CLGN_T246	0.00059982	0.2918
TTGTACAATATATCAATGG	chr12	OR6C2	OR6C2_HUMAN	TAC	Y	OR6C2_Y81	0.0006	0.2918
ACTCCACCGACAGCGGCTC	chr14	TECPR2	TCPR2_HUMAN	ACC	T	TECPR2_T416	0.00060015	0.2918
GGCCTATGACCTTGGCCGC	chr6	PSMB8	PSB8_HUMAN	TAT	Y	PSMB8_Y225	0.00060093	0.2918
TTTATGGGGGTGCTGGAGGCC	chr17	KRT20	K1C20_HUMAN	TAT	Y	KRT20_Y36	0.00060093	0.2918
CATATGAAGTTCGTGATATTA	chr13	MTRF1	RF1M_HUMAN	TAT	Y	MTRF1_Y402	0.00060185	0.2918
CTTCCAGTGGTAGCGTGTT	chr9	NUP214	NU214_HUMAN	AGT	S	NUP214_S1870	0.00060216	0.2918
TCCCAAGCTCTCCCACCCT	chr14	BRF1	TF3B_HUMAN	AGC	S	BRF1_S375	0.00060361	0.2918
TCCCAAGCTCTCCCACCCT	chr14	BRF1	TF3B_HUMAN	AGC	S	BRF1_S613	0.00060361	0.2918
CTGACCAAGGACAAGGTCC	chr19	RUVBL2	RUVB2_HUMAN	ACC	T	RUVBL2_T183	0.00060432	0.2918
CATACCTAGCTGAAATGTCTC	chr13	CCDC169	CC169_HUMAN	TAC	Y	CCDC169_Y150	0.00060479	0.2918
TTCACTCAGCGCAGGCGAA	chr2	SLC35F5	S35F5_HUMAN	ACT	T	SLC35F5_T64	0.00060489	0.2918
CGCTGAGTGAGAACAAGAT	chr16	CIITA	C2TA_HUMAN	AGT	S	CIITA_S995	0.00060564	0.2918
CCGGAACCCGGAGCGCGGT	chr11	CEP126	CE126_HUMAN	ACC	T	CEP126_T8	0.00060598	0.2918
CGCCACCTCAGGCTCGGGC	chr7	STK17A	ST17A_HUMAN	ACC	T	STK17A_T17	0.00060648	0.2918
AAATTCTACTGGAGAGCATA	chr17	CEP95	CEP95_HUMAN	ACT	T	CEP95_T295	0.00060702	0.2918
GCTATGCAGGTAAGTAAATG	chr8	CSMD1	CSMD1_HUMAN	TAT	Y	CSMD1_Y2427	0.00060864	0.2918
GAAACTCAAAATTGTTTCC	chr1	ADCY10	ADCYA_HUMAN	ACT	T	ADCY10_T1245	0.0006108	0.2918
TGGACTGAGCTGGCGGAGC	chr10	HPS6	HPS6_HUMAN	ACT	T	HPS6_T483	0.00061184	0.2918
GGGACCCATGAAGAACTGA	chr2	ABCB11	ABCBB_HUMAN	ACC	T	ABCB11_T1299	0.00061297	0.2918
AGACACGGACAGTGACAGG	chr3	SEC62	SEC62_HUMAN	ACG	T	SEC62_T343	0.0006149	0.2918
TGTATTCGTGCCTGGCCAA	chr10	ZSWIM8	ZSWM8_HUMAN	TAT	Y	ZSWIM8_Y123	0.00061496	0.2918
GCCAGCCCGAGACTCCGCG	chr19	TNFSF9	TNFL9_HUMAN	AGC	S	TNFSF9_S67	0.00061513	0.2918
ACCACGGTGGTCTACCCTG	chr9	UCK1	UCK1_HUMAN	ACG	T	UCK1_T127	0.00061525	0.2918
TGTATCTAGCTCAGACGGCCA	chr11	ROBO3	ROBO3_HUMAN	TAT	Y	ROBO3_Y1002	0.00061541	0.2918
CAGGTATAAGCACTTTGAC	chr6	SNX9	SNX9_HUMAN	TAT	Y	SNX9_Y287	0.00061616	0.2918
CCTGGAGCGACAGGTGGGA	chr19	CAPN12	CAN12_HUMAN	AGC	S	CAPN12_S295	0.00061729	0.2918
CTGAGTGGCTTTGTGGTCT	chr7	GRM3	GRM3_HUMAN	AGT	S	GRM3_S810	0.00061808	0.2918
CATACCAGTGCAATATGTG	chr6	ZKSCAN4	ZKSC4_HUMAN	TAC	Y	ZKSCAN4_Y432	0.00061945	0.2918
TCCGTACTTGAGCAAGCAC	chr6	SMPD2	NSMA_HUMAN	TAC	Y	SMPD2_Y21	0.00062032	0.2918
CCGTATAACCTCAGCACTC	chrX	DMD	DMD_HUMAN	TAT	Y	DMD_Y3012	0.00062043	0.2918
AGGATACACGGGCCACAGT	chr10	KLLN	KILIN_HUMAN	ACA	T	KLLN_T53	0.00062077	0.2918
GGAAGCTGGGGAGCTCCTGT	chr12	C12orf74	CL074_HUMAN	AGC	S	C12orf74_S73	0.00062086	0.2918
AGGTACATCCTGGCAGGAT	chr6	TAAR5	TAAR5_HUMAN	TAC	Y	TAAR5_Y154	0.0006216	0.2918
ATGACTGTGTATCAGGCAGTA	chr2	TRIP12	TRIPC_HUMAN	ACT	T	TRIP12_T1391	0.00062161	0.2918
ATGACTGTGTATCAGGCAGTA	chr2	TRIP12	TRIPC_HUMAN	ACT	T	TRIP12_T1358	0.00062161	0.2918
GAGAGTTCTCAAGTAGATG	chr17	BPTF	BPTF_HUMAN	AGT	S	BPTF_S1159	0.00062189	0.2918
CCCACAGATGGAAGCATTT	chr16	ITGAL	ITAL_HUMAN	ACA	T	ITGAL_T104	0.00062265	0.2918
AGAATTCACCCCTGAGGTGC	chr11	HBG1	HBG1_HUMAN	ACC	T	HBG1_T124	0.000623	0.2918
AGAATTCACCCCTGAGGTGC	chr11	HBG2	HBG2_HUMAN	ACC	T	HBG2_T124	0.000623	0.2918
CACAGCCTCTGGGTAGGCT	chr1	CSF3R	CSF3R_HUMAN	AGC	S	CSF3R_S444	0.00062377	0.2918
CAGAGCAAGCAGAGGAAGCG	chrX	H2BFWT	H2BWT_HUMAN	AGC	S	H2BFWT_S59	0.00062417	0.2918
TTACCAGCAGTGGCAACAT	chr4	REST	REST_HUMAN	AGC	S	REST_S18	0.00062537	0.2918
GATTTGTACAAATAAGTATA	chr15	FAM214A	F214A_HUMAN	ACA	T	FAM214A_T653	0.00062594	0.2918
CCTTGACGGCATTTCCTCC	chr12	C2CD5	C2CD5_HUMAN	ACG	T	C2CD5_T354	0.0006267	0.2918
TCCACCAGTATCATTAAGGT	chr8	ADAM7	ADAM7_HUMAN	ACC	T	ADAM7_T316	0.00062748	0.2918
TGTATTATGTCAGCCTGTA	chr6	TDRD6	TDRD6_HUMAN	TAT	Y	TDRD6_Y419	0.0006281	0.2918
AGAGACTTCAGCCAAGGAA	chr14	ACTN1	ACTN1_HUMAN	ACT	T	ACTN1_T144	0.00062895	0.2918
AGTTATGGTGTGTGATGGG	chr17	ERBB2	ERBB2_HUMAN	TAT	Y	ERBB2_Y908	0.00063026	0.2918
CGGCCACACCATCCAGGTGA	chr18	LAMA3	LAMA3_HUMAN	ACC	T	LAMA3_T96	0.00063043	0.2918
CAGACACACGGAGGTGGCCA	chr19	CCDC151	CC151_HUMAN	ACG	T	CCDC151_T146	0.00063054	0.2918
CAGACACACGGAGGTGGCCA	chr19	CCDC151	CC151_HUMAN	ACG	T	CCDC151_T200	0.00063054	0.2918
GAGCCAGCGGCCCCGCTCT	chr19	ATG4D	ATG4D_HUMAN	AGC	S	ATG4D_S45	0.00063179	0.2918
AGATCACAGTGCTGGAAGC	chr17	CDK5RAP3	CK5P3_HUMAN	ACA	T	CDK5RAP3_T347	0.00063242	0.2918
AGATCACAGTGCTGGAAGC	chr17	CDK5RAP3	CK5P3_HUMAN	ACA	T	CDK5RAP3_T322	0.00063242	0.2918
AAACAACAGAAGACAATGA	chr1	TCHHL1	TCHL1_HUMAN	ACA	T	TCHHL1_T199	0.00063307	0.2918
CACCCACGGCCCCTCCCAG	chr11	BCL9L	BCL9L_HUMAN	ACG	T	BCL9L_T456	0.00063332	0.2918
CAGACTGCGGAGCGGGACAG	chr3	TSC22D2	T22D2_HUMAN	ACT	T	TSC22D2_T211	0.00063354	0.2918
GAAGACCAAAGAGAGAAAT	chr20	KIAA1755	K1755_HUMAN	ACC	T	KIAA1755_T443	0.00063375	0.2918
CTCCATCACACCCCTGGAGG	chrX	GDI1	GDIA_HUMAN	ACA	T	GDI1_T47	0.00063381	0.2918
CCCACCTTCTAGCGACTTC	chr19	CTU1	CTU1_HUMAN	ACC	T	CTU1_T347	0.00063674	0.2918
GCTACCCGCTGCTGGTGCCC	chr22	ELFN2	PPR29_HUMAN	TAC	Y	ELFN2_Y224	0.00063696	0.2918
ACTTTCTAGTGTGTTAGATC	chr15	TP53BP1	TP53B_HUMAN	AGT	S	TP53BP1_S640	0.00063758	0.2918
ACAACATTACCTACAAGTAC	chr19	ZNF544	ZN544_HUMAN	ACA	T	ZNF544_T177	0.00063836	0.2918
ATCCGCTACCTCACCCAGGT	chr17	MED11	MED11_HUMAN	TAC	Y	MED11_Y69	0.00063845	0.2918
GCTCACTCGCTTGGGCCGC	chr17	DHX8	F5H658_HUMAN	ACT	T	DHX8_T974	0.00063891	0.2918
GCTCACTCGCTTGGGCCGC	chr17	DHX8	DHX8_HUMAN	ACT	T	DHX8_T974	0.00063891	0.2918
ATGACCAAGCGGGAGGATG	chr7	TBL2	TBL2_HUMAN	ACC	T	TBL2_T167	0.00063919	0.2918
GGTACCTAACACAGGATGG	chr1	CD101	IGSF2_HUMAN	TAC	Y	CD101_Y185	0.00063952	0.2918
CATCTGTACCTCCAGCAATG	chr1	GPA33	GPA33_HUMAN	ACC	T	GPA33_T212	0.0006398	0.2918
CTCCAGTGAGAACCGTGAA	chr2	TGOLN2	TGON2_HUMAN	AGT	S	TGOLN2_S352	0.00063999	0.2918
GCTATGGGCACGTGGCGGCC	chr8	MROH1	MROH1_HUMAN	TAT	Y	MROH1_Y744	0.00064023	0.2918
CGCTCAGCTTGGTCCTCAA	chr6	GUCA1A	GUC1A_HUMAN	AGC	S	GUCA1A_S81	0.00064079	0.2918
CATAGCTCATGACTTCCTCT	chr20	DEFB118	DB118_HUMAN	AGC	S	DEFB118_S122	0.00064107	0.2918
ACAAGCAAGAGGTACATCCTG	chr11	XRRA1	XRRA1_HUMAN	AGC	S	XRRA1_S220	0.00064118	0.2918
ACCAGCATGGCGCTGCCCGAC	chr19	SHANK1	SHAN1_HUMAN	AGC	S	SHANK1_S442	0.00064118	0.2918
GCAACAGAGAGAGTCCAGGTA	chr13	ATP11A	AT11A_HUMAN	ACA	T	ATP11A_T1105	0.00064231	0.291909
GAAGAACAGCCACCGTTATC	chr22	PKDREJ	PKDRE_HUMAN	AGC	S	PKDREJ_S2232	0.00064286	0.291909
GCCGAACTGTGGGTGAGTG	chr9	AMBP	AMBP_HUMAN	ACT	T	AMBP_T283	0.00064323	0.291909
GTTATGTAAGTACATGTGTA	chr8	CSMD1	CSMD1_HUMAN	TAT	Y	CSMD1_Y3438	0.00064516	0.292067
CCAACAGGTACTGGTATGGG	chr5	PPWD1	PPWD1_HUMAN	ACA	T	PPWD1_T548	0.00064539	0.292067
GAAAAGAACAACCAATATTG	chr11	GDPD4	GDPD4_HUMAN	ACA	T	GDPD4_T252	0.00064539	0.292067
CTCCAGTGGAAAACAACCC	chr2	SPHKAP	SPKAP_HUMAN	AGT	S	SPHKAP_S953	0.00064659	0.292337
ATGAGTCAGTCTGACAGTG	chr6	PRRC2A	PRC2A_HUMAN	AGT	S	PRRC2A_S1647	0.00064755	0.292455
AATCTCCACTCCGGAGGAAC	chr15	COX5A	COX5A_HUMAN	ACT	T	COX5A_T141	0.00064806	0.292455
ACTACGTCATCAAGGAGAAG	chr1	STK40	STK40_HUMAN	TAC	Y	STK40_Y162	0.00064957	0.292541
AGCGCTCAGTCAAGGTAAGC	chr5	ITGA2	ITA2_HUMAN	AGT	S	ITGA2_S20	0.00064971	0.292541
TCTACAGAATAAGATATTT	chr10	ASAH2B	ASA2B_HUMAN	TAC	Y	ASAH2B_Y131	0.0006514	0.292541
TCTACAGAATAAGATATTT	chr10	ASAH2	ASAH2_HUMAN	TAC	Y	ASAH2_Y746	0.0006514	0.292541
CACAGACACCTGCTATGGAC	chr19	ATP8B3	AT8B3_HUMAN	ACC	T	ATP8B3_T346	0.00065188	0.292541
CACAGACACCTGCTATGGAC	chr19	ATP8B3	AT8B3_HUMAN	ACC	T	ATP8B3_T293	0.00065188	0.292541
CCCCTATACTCAGGGATCCC	chr1	BRINP3	BRNP3_HUMAN	ACT	T	BRINP3_T692	0.0006527	0.292638
GAAGCAGACTCCCCATAGTG	chr8	ASH2L	ASH2L_HUMAN	ACT	T	ASH2L_T536	0.00065404	0.292967
GTCAGTGACGTGGATGAGGT	chr14	RAB15	RAB15_HUMAN	AGT	S	RAB15_S104	0.0006562	0.293024
CATAGTGGAGATAAAACAA	chr6	PHF3	PHF3_HUMAN	AGT	S	PHF3_S707	0.00065632	0.293024
CATAGTGGAGATAAAACAA	chr6	PHF3	PHF3_HUMAN	AGT	S	PHF3_S795	0.00065632	0.293024
ACCAGCTCCATGGATGTGA	chr3	COL6A5	CO6A5_HUMAN	AGC	S	COL6A5_S263	0.00065806	0.293024
CCTAGCAAGTGTCTCCTCT	chr1	KIF2C	KIF2C_HUMAN	AGC	S	KIF2C_S285	0.00065816	0.293024
CCCACCACCAACCTGGTTGC	chr2	NEUROD1	NDF1_HUMAN	ACC	T	NEUROD1_T180	0.00065836	0.293024
AAAACGATGTACTCTGTCC	chr19	MYO9B	MYO9B_HUMAN	ACG	T	MYO9B_T1549	0.00065927	0.293024
GATCAGCACGACCCGTGCCC	chr5	PCDHA3	PCDA3_HUMAN	ACG	T	PCDHA3_T633	0.00065969	0.293024
AGATGGAACATTGTGTCTGC	chr1	ZYG11B	ZY11B_HUMAN	ACA	T	ZYG11B_T41	0.0006606	0.293024
ATGAGCAGGAGCAAACATGG	chr3	DCLK3	DCLK3_HUMAN	AGC	S	DCLK3_S268	0.0006606	0.293024
AGAACAGCCCCAAAACAGA	chr6	PLEKHG1	PKHG1_HUMAN	AGC	S	PLEKHG1_S634	0.00066083	0.293024
CCCAGCTTCTTGCTGGAGCA	chr3	CCDC51	CCD51_HUMAN	AGC	S	CCDC51_S359	0.00066268	0.29333
GGAGACTCAGAAGTGCGTA	chr14	RABGGTA	PGTA_HUMAN	ACT	T	RABGGTA_T78	0.00066303	0.29333
ATCGTCTACTATGAGACCCA	chr11	MYO7A	MYO7A_HUMAN	TAC	Y	MYO7A_Y559	0.00066334	0.29333
ACTATGTGAAAGAAAGACGAA	chr17	SSH2	SSH2_HUMAN	TAT	Y	SSH2_Y421	0.00066485	0.293523
AGTACCCAGAGCCGGCCCCTG	chr19	IRF2BP1	I2BP1_HUMAN	TAC	Y	IRF2BP1_Y354	0.00066499	0.293523
ACACAGTACTTCCAGGTGGA	chrX	PJA1	PJA1_HUMAN	ACT	T	PJA1_T287	0.0006661	0.293745
AGCAGACAGCTATCGGAAGA	chr7	RALA	RALA_HUMAN	AGC	S	RALA_S50	0.00067088	0.295059
AGAAGGCACAGTACTGCGTC	chr10	NT5C2	5NTC_HUMAN	ACA	T	NT5C2_T300	0.00067133	0.295059
GGGACCTTTGTGGGCCACCA	chr16	TRAF7	TRAF7_HUMAN	ACC	T	TRAF7_T391	0.00067212	0.295059
CCGGACCAGAAGTTCCTCT	chr14	SRSF5	SRSF5_HUMAN	ACC	T	SRSF5_T194	0.00067343	0.295059
AATATGCAGTAAAGAAGTCA	chr5	CREBRF	CRERF_HUMAN	TAT	Y	CREBRF_Y475	0.00067349	0.295059
TCTATGAGTACCAGGGCTGCC	chr15	DET1	DET1_HUMAN	TAT	Y	DET1_Y85	0.00067383	0.295059
ATAAGTAAAGCAGCACTTCC	chr7	NUP205	NU205_HUMAN	AGT	S	NUP205_S1681	0.00067447	0.295059
TCCGCACCTTCGACACCAA	chr2	HPCAL1	HPCL1_HUMAN	ACC	T	HPCAL1_T71	0.00067758	0.295059
AAGTCATATATAGGGAAGGG	chr14	ZNF839	ZN839_HUMAN	TAT	Y	ZNF839_Y206	0.00067782	0.295059
AAGGTAGCACTGTGGACAT	chr2	SCN1A	SCN1A_HUMAN	AGC	S	SCN1A_S1155	0.00067998	0.295059
AATACCAGCCCAAACCTGCTG	chr14	STON2	STON2_HUMAN	TAC	Y	STON2_Y512	0.00068155	0.295059
CCTATGTTGACCTTGATCGTC	chr8	HOOK3	HOOK3_HUMAN	TAT	Y	HOOK3_Y171	0.00068187	0.295059
GGAGGATATGGCTCTGGAGG	chr12	KRT2	K22E_HUMAN	TAT	Y	KRT2_Y589	0.00068214	0.295059
GGAGGATATGGCTCTGGAGG	chr12	KRT2	K22E_HUMAN	TAT	Y	KRT2_Y612	0.00068214	0.295059
TCAACACCGAGTCCCCAGC	chr16	DBNDD1	DBND1_HUMAN	ACC	T	DBNDD1_T102	0.00068303	0.295059
GTGAGCCCGGAGCTGATCC	chr1	FAAP20	FAP20_HUMAN	AGC	S	FAAP20_S48	0.0006843	0.295059
TTGCAACTGATGTGTTACT	chr10	DHX32	DHX32_HUMAN	ACT	T	DHX32_T194	0.00068602	0.295059
CACACCGACGGTGAGGTTTAG	chr17	C1QBP	C1QBP_HUMAN	ACC	T	C1QBP_T76	0.00068659	0.295059
GACAGCTCTCACACCTCTGGG	chr17	GPR179	GP179_HUMAN	AGC	S	GPR179_S913	0.00068665	0.295059
TACACAGTGCGTGGCCTCC	chr9	TRUB2	TRUB2_HUMAN	ACA	T	TRUB2_T129	0.00068723	0.295059
ACTATGAGAACCTCTACTGCG	chr15	JMJD7	JMJD7_HUMAN	TAT	Y	JMJD7_Y182	0.00068746	0.295059
GCCTGCCAGCAGCCCCCCAG	chr8	MCPH1	MCPH1_HUMAN	AGC	S	MCPH1_S768	0.00068862	0.295059
AGCCAGCACCAAGCATCTG	chr3	CYP8B1	CP8B1_HUMAN	AGC	S	CYP8B1_S127	0.0006899	0.295059
CGCCAGGACCGCTGTACTCC	chr16	SLC7A6OS	S7A6O_HUMAN	ACC	T	SLC7A6OS_T6	0.00069028	0.295059
GCCACTGAGGTTTCCCCGAGC	chr11	PKP3	PKP3_HUMAN	ACT	T	PKP3_T250	0.00069078	0.295059
GCCACTGAGGTTTCCCCGAGC	chr11	PKP3	PKP3_HUMAN	ACT	T	PKP3_T235	0.00069078	0.295059
GCGCCTGAGCCTGGGCTGCC	chr14	XRCC3	XRCC3_HUMAN	AGC	S	XRCC3_S83	0.00069258	0.295059
GTCACCTAGCCGGGACGTCG	chr17	BCAS3	BCAS3_HUMAN	AGC	S	BCAS3_S871	0.00069295	0.295059
ACGGGACGGCCTCCGCGGA	chr19	TMEM160	TM160_HUMAN	ACG	T	TMEM160_T173	0.00069308	0.295059
AGTTATCACAAGATTGCTG	chr2	LCT	LPH_HUMAN	TAT	Y	LCT_Y1429	0.00069432	0.295059
ACTACCAGCCCTGTAATGGCA	chr19	DNASE2	DNS2A_HUMAN	TAC	Y	DNASE2_Y344	0.00069464	0.295059
AGAGAAGTCCTGACCAGGT	chr4	TNIP2	TNIP2_HUMAN	AGT	S	TNIP2_S186	0.00069484	0.295059
ACCACCCACCCAGCTTTGA	chr22	MEI1	MEI1_HUMAN	ACC	T	MEI1_T567	0.00069511	0.295059
CAATTATGTGAGGAAGTCG	chr15	FURIN	FURIN_HUMAN	TAT	Y	FURIN_Y167	0.00069549	0.295059
CTGGAGTACCCCGAGTACTC	chr7	TBRG4	FAKD4_HUMAN	TAC	Y	TBRG4_Y465	0.00069568	0.295059
CTCAGCAGTAGTGGAGATG	chr11	PRSS23	PRS23_HUMAN	AGC	S	PRSS23_S107	0.00069727	0.295059
CCTACTACCAGAGGCTGCAT	chr17	ITGA2B	ITA2B_HUMAN	TAC	Y	ITGA2B_Y304	0.00069852	0.295059
GCTACTTTGAGGGGGGCTACC	chr8	OPLAH	OPLA_HUMAN	TAC	Y	OPLAH_Y666	0.00069868	0.295059
CAACATGACCAAGGAGATCC	chr7	FAM20C	FA20C_HUMAN	ACC	T	FAM20C_T337	0.00069891	0.295059
GTAACAGAATTTCTCCTCTT	chr11	OR5AP2	O5AP2_HUMAN	ACA	T	OR5AP2_T16	0.00069891	0.295059
AACACACTGGATATAATGGA	chr4	FRYL	FRYL_HUMAN	ACA	T	FRYL_T1959	0.00069943	0.295059
GTGACCGTGAGCACCCTATT	chr3	COL7A1	CO7A1_HUMAN	ACC	T	COL7A1_T394	0.00069951	0.295059
GGAACCTATGGAATGGTCA	chr5	ADGRV1	AGRV1_HUMAN	ACC	T	ADGRV1_T177	0.00070031	0.295059
AGCACAGCGAGTCATGGTA	chr6	CAPN11	CAN11_HUMAN	AGC	S	CAPN11_S544	0.00070071	0.295059
CGGTAGCAGCCCGGGCGAAG	chr7	EN2	HME2_HUMAN	AGC	S	EN2_S36	0.0007015	0.295059
CCCAGCCACAATTCTTCCAC	chr11	NAV2	NAV2_HUMAN	AGC	S	NAV2_S1448	0.00070159	0.295059
ATGTACGCCCCCAGCAGCA	chr19	RFX2	RFX2_HUMAN	TAC	Y	RFX2_Y100	0.00070205	0.295059
ACTACGCAGCCTTGGTCAGC	chr16	QPRT	NADC_HUMAN	TAC	Y	QPRT_Y32	0.00070375	0.295059
GACAGTGAGAACATCCCCC	chr5	SKP2	SKP2_HUMAN	AGT	S	SKP2_S48	0.00070407	0.295059
TGCACTGCCACCAATACAGC	chr1	HMCN1	HMCN1_HUMAN	ACT	T	HMCN1_T1052	0.00070407	0.295059
CTGACAAGAGGAGAGAGGC	chr2	ABCA12	ABCAC_HUMAN	ACA	T	ABCA12_T1714	0.00070592	0.295059
CTCAGCCACCAAAGATTACA	chr22	PI4KA	PI4KA_HUMAN	ACC	T	PI4KA_T694	0.00070607	0.295059
CGGACGTCAAAGGACAAGC	chrX	FTSJ1	TRM7_HUMAN	ACG	T	FTSJ1_T4	0.00070733	0.295059
GGACAGCAGTATGGACATCC	chr16	ABCA3	ABCA3_HUMAN	AGT	S	ABCA3_S846	0.00070785	0.295059
GCAGCAGTTTAGCTATAAT	chr5	POC5	POC5_HUMAN	AGT	S	POC5_S505	0.00070808	0.295059
ACTACCAGTTGCATAATTA	chr7	HOXA5	HXA5_HUMAN	TAC	Y	HOXA5_Y19	0.00070908	0.295059
ATGACTTCCTCTACAGTAG	chrX	ADGRG4	AGRG4_HUMAN	ACT	T	ADGRG4_T2031	0.00070951	0.295059
GTGAGCTCAGAGGGCTCGGT	chr3	ALS2CL	AL2CL_HUMAN	AGC	S	ALS2CL_S141	0.00071024	0.295059
ATATCACAGATGTGGGCCC	chr10	LOXL4	LOXL4_HUMAN	ACA	T	LOXL4_T686	0.00071028	0.295059
AGAACTGAAAAAACAGGGC	chr4	FGF5	FGF5_HUMAN	ACT	T	FGF5_T181	0.00071076	0.295059
AGAGTCTATTCTACAGACAC	chr4	LRBA	LRBA_HUMAN	TAT	Y	LRBA_Y2623	0.00071125	0.295059
GGGAGTCTGGATGAGGCGC	chr11	ROM1	ROM1_HUMAN	AGT	S	ROM1_S128	0.00071165	0.295059
GCCACAAAGCGGGCACAGGCC	chr3	RAB7A	RAB7A_HUMAN	ACA	T	RAB7A_T136	0.0007124	0.295059
CCTTCACTGCCATCCTGTA	chr1	ALPL	PPBT_HUMAN	ACT	T	ALPL_T411	0.00071339	0.295059
AGCCTATTTGTTCAGCTGC	chr2	PLEKHM3	PKHM3_HUMAN	TAT	Y	PLEKHM3_Y614	0.00071366	0.295059
AGCACATTTGTCAGGGTCCA	chr4	KDR	VGFR2_HUMAN	ACA	T	KDR_T320	0.00071372	0.295059
TGCAGCTGCTGTGCCTGATG	chr16	MT1E	MT1E_HUMAN	AGC	S	MT1E_S58	0.00071396	0.295059
TGCAGCTGCTGTGCCTGATG	chr16	MT1M	MT1M_HUMAN	AGC	S	MT1M_S58	0.00071396	0.295059
GGAAGGGAGCCAGAGGCCCC	chr2	CCDC74A	CC74A_HUMAN	AGC	S	CCDC74A_S303	0.00071411	0.295059
GGAAGGGAGCCAGAGGCCCC	chr2	CCDC74B	CC74B_HUMAN	AGC	S	CCDC74B_S303	0.00071411	0.295059
TATCACCATCAGTTCCTCA	chr7	KIAA1549	K1549_HUMAN	ACC	T	KIAA1549_T1097	0.00071445	0.295059
ATGACAGTGACTCAAGTTC	chr2	KCNH7	KCNH7_HUMAN	AGT	S	KCNH7_S602	0.00071456	0.295059
GCCTACTGTGCTCACATCT	chr6	FOXP4	FOXP4_HUMAN	ACT	T	FOXP4_T283	0.00071525	0.295059
TGGCACCACATTCAATGGT	chr12	CLEC2A	CLC2A_HUMAN	ACC	T	CLEC2A_T132	0.00071657	0.295059
GTAACCCTTGGACTCCGCA	chr6	EYA4	EYA4_HUMAN	ACC	T	EYA4_T404	0.00071672	0.295059
TGCTACTGTCATAGTACGA	chr10	BICC1	BICC1_HUMAN	ACT	T	BICC1_T251	0.00071729	0.295059
ATGACTTTCATGAAATATG	chr1	FBXO28	FBX28_HUMAN	ACT	T	FBXO28_T156	0.00071782	0.295059
GCTACCGCTGCCACCTCTG	chr20	ZNF341	ZN341_HUMAN	TAC	Y	ZNF341_Y503	0.00071849	0.295059
CTCAGCCTGTCGGAAGGCG	chr1	KAZN	KAZRN_HUMAN	AGC	S	KAZN_S421	0.00071888	0.295059
CATTGTCACCAACGCCCATG	chr2	HTRA2	HTRA2_HUMAN	ACC	T	HTRA2_T195	0.00072041	0.295059
CCTAGCTCCGGTGAGTGAGGC	chr19	PBX4	PBX4_HUMAN	AGC	S	PBX4_S307	0.00072155	0.295059
ACAAGCCGGCGGTGAGCAA	chr2	RTKN	RTKN_HUMAN	AGC	S	RTKN_S102	0.00072167	0.295059
CTTCACCCAGTGCCCCGAC	chr19	GTF2F1	T2FA_HUMAN	ACC	T	GTF2F1_T128	0.0007218	0.295059
GGTACCTCAGCACCCCCAG	chr19	RAD23A	RD23A_HUMAN	ACC	T	RAD23A_T85	0.0007224	0.295059
TACCAATACTCATGGAGCTG	chr12	METTL25	MET25_HUMAN	ACT	T	METTL25_T210	0.00072301	0.295059
TCCACATGGAGTGAGGAGCC	chr13	LNX2	LNX2_HUMAN	ACA	T	LNX2_T199	0.00072321	0.295059
CTGCGAGACACACAGTCCCC	chr21	DYRK1A	DYR1A_HUMAN	ACA	T	DYRK1A_T553	0.00072349	0.295059
CAATAACAGTACAGACAATG	chr4	DSPP	DSPP_HUMAN	AGT	S	DSPP_S192	0.00072423	0.295059
GAAGCAGCAACAGCAACGG	chr1	CDC14A	CC14A_HUMAN	AGC	S	CDC14A_S540	0.00072456	0.295059
CTTACGGTGGGTGCTGGACCA	chr17	SHBG	SHBG_HUMAN	ACG	T	SHBG_T117	0.00072466	0.295059
GCAAGTGAGAGAAATTCTTC	chr14	SLC39A2	S39A2_HUMAN	AGT	S	SLC39A2_S87	0.00072473	0.295059
AATGAGTACCTGGACCAGGT	chr9	CCDC180	CC180_HUMAN	TAC	Y	CCDC180_Y1090	0.00072537	0.295059
CCTACATACTGGAATCCAAT	chr4	RUFY3	RUFY3_HUMAN	TAC	Y	RUFY3_Y322	0.00072728	0.295059
GGGCAGCTCTGGGGGCTCC	chr22	TRIOBP	TARA_HUMAN	AGC	S	TRIOBP_S1248	0.00072753	0.295059
GACACGGGCTGCCATTACGT	chr3	TGM4	TGM4_HUMAN	ACG	T	TGM4_T163	0.00072771	0.295059
GCCAGTGTCAAATGGCACCAG	chr7	FAM71F1	F71F1_HUMAN	AGT	S	FAM71F1_S121	0.00072771	0.295059
TCCTGAGCCTCTGGGCCCA	chr6	TMEM170B	T170B_HUMAN	AGC	S	TMEM170B_S20	0.00072824	0.295059
TGAAACGAGCGCGGGGCGGC	chr1	RBM15	RBM15_HUMAN	AGC	S	RBM15_S26	0.00072969	0.295399
CCAAGACGTGGATCAAGGC	chr9	PRDM12	PRD12_HUMAN	ACG	T	PRDM12_T106	0.00073185	0.296025
TCTATTATGAATGACAGCACT	chr16	OGFOD1	OGFD1_HUMAN	TAT	Y	OGFOD1_Y540	0.00073402	0.296592
ATCACTTTGGCCAACAGGG	chr8	SQLE	ERG1_HUMAN	ACT	T	SQLE_T22	0.0007346	0.296592
CCAGCACCGTGCTGGACTT	chr2	CNNM3	CNNM3_HUMAN	ACC	T	CNNM3_T331	0.00073581	0.296592
AGCAGCATGGCCAAGCTAA	chr4	FAT1	FAT1_HUMAN	AGC	S	FAT1_S239	0.00073618	0.296592
GACACCCAGCAGGGGCCTC	chr9	ALDH1B1	AL1B1_HUMAN	ACC	T	ALDH1B1_T356	0.00073693	0.296592
TATTATCCCCCTCGAGAAG	chr8	CRISPLD1	CRLD1_HUMAN	TAT	Y	CRISPLD1_Y249	0.00073693	0.296592
AATAGCAAATTGGGGATTA	chr15	BLM	BLM_HUMAN	AGC	S	BLM_S1394	0.00073923	0.296938
CATTAAGACGCTTATCACAG	chr20	ARFGEF2	BIG2_HUMAN	ACG	T	ARFGEF2_T973	0.0007405	0.296938
CCGGGATACGTGGGTGCGGA	chr3	CAMK1	KCC1A_HUMAN	TAC	Y	CAMK1_Y184	0.00074101	0.296938
TAGGCAAACCATATTGGAGT	chr3	FILIP1L	FIL1L_HUMAN	ACC	T	FILIP1L_T171	0.00074219	0.296938
ATATATGCAGGTGTGTGGT	chr11	CCDC153	CC153_HUMAN	TAT	Y	CCDC153_Y84	0.00074266	0.296938
TTTGAGTCCAGACCAGACC	chr5	CDC20B	CD20B_HUMAN	AGT	S	CDC20B_S498	0.00074482	0.296938
CCTGCTTACCACAGTGGGCT	chr1	WDR77	MEP50_HUMAN	ACC	T	WDR77_T314	0.00074539	0.296938
AAAAGTGTTTGGGATCTAGGC	chr5	GPR151	GP151_HUMAN	AGT	S	GPR151_S102	0.00074566	0.296938
CGAGGTGACCAGCATTCAGC	chr9	MAN1B1	MA1B1_HUMAN	ACC	T	MAN1B1_T399	0.00074655	0.296938
AAGCCAGCCCCACCTCTCC	chr11	KMT2A	KMT2A_HUMAN	AGC	S	KMT2A_S3511	0.00074681	0.296938
AAGCCAGCCCCACCTCTCC	chr11	KMT2A	KMT2A_HUMAN	AGC	S	KMT2A_S3508	0.00074681	0.296938
ATCACCACGGCCTACTACC	chr19	RAB3D	RAB3D_HUMAN	ACC	T	RAB3D_T88	0.00074698	0.296938
CTGCCACCTCCCCTGGAGT	chr4	JADE1	JADE1_HUMAN	ACC	T	JADE1_T702	0.00074721	0.296938
AATACAGAAGGCACTGAGA	chr2	ADAM23	ADA23_HUMAN	ACA	T	ADAM23_T632	0.0007475	0.296938
CCAGCTGACACAAAGATATC	chr7	KDM7A	KDM7A_HUMAN	ACA	T	KDM7A_T147	0.00074772	0.296938
AGAAAGCGCGTACTACCTT	chr1	TOR1AIP1	TOIP1_HUMAN	AGC	S	TOR1AIP1_S102	0.00074829	0.296938
AAAGATCAGTCACCATCCAC	chr9	SPATA31E1	S31E1_HUMAN	AGT	S	SPATA31E1_S1268	0.00074915	0.296938
CCAAGACCGTGGCCATACA	chr19	NLRP8	NALP8_HUMAN	ACC	T	NLRP8_T205	0.00075096	0.296938
TGTCACAGCTCATGCAGTT	chr17	INTS2	INT2_HUMAN	ACA	T	INTS2_T532	0.00075131	0.296938
CACAAGTGAGGTGAGGGCT	chr1	EXTL1	EXTL1_HUMAN	AGT	S	EXTL1_S505	0.00075162	0.296938
CGGCAGCACGGGGCAGTGC	chr5	SPOCK1	TICN1_HUMAN	AGC	S	SPOCK1_S351	0.00075347	0.296938
GCCAGCGGGGAGGTGAGTG	chr12	RILPL2	RIPL2_HUMAN	AGC	S	RILPL2_S111	0.0007549	0.296938
AATCCCGACTGTGCCTGGGA	chr22	PICK1	PICK1_HUMAN	ACT	T	PICK1_T18	0.00075563	0.296938
AAGAGCGACTGGCGCCTGG	chr7	TRIM50	TRI50_HUMAN	AGC	S	TRIM50_S359	0.00075673	0.296938
CAAGACCACGCTGGCCCAC	chr16	NLRC5	NLRC5_HUMAN	ACC	T	NLRC5_T235	0.00075673	0.296938
GATACAAATACTTGGAACAGT	chr18	FHOD3	FHOD3_HUMAN	TAC	Y	FHOD3_Y483	0.00075759	0.296938
TGCAGAGACTGCTTATGTGC	chr17	UNK	UNK_HUMAN	ACT	T	UNK_T209	0.00075779	0.296938
GGTATCTGCAGTCAGGTGG	chr5	ADAM19	ADA19_HUMAN	TAT	Y	ADAM19_Y395	0.00075879	0.296938
CCAGGGTACTGTTCTGCTGT	chr1	SFT2D2	SFT2B_HUMAN	ACT	T	SFT2D2_T52	0.00075995	0.296938
CCCTGAGTAGCTCCCAGAG	chr1	NES	NEST_HUMAN	AGT	S	NES_S1450	0.00076212	0.296938
AAAAGCGAGCATGGTGGTGA	chr15	UNC13C	UN13C_HUMAN	AGC	S	UNC13C_S1539	0.00076428	0.296938
TACTACTTTGCCTGCAGAT	chrX	KLF8	KLF8_HUMAN	ACT	T	KLF8_T191	0.00076432	0.296938
GATACTGGGACGGAGGCTGA	chr3	GORASP1	GORS1_HUMAN	ACT	T	GORASP1_T423	0.0007645	0.296938
GATAGTGTTTATGGAGAAT	chr21	SON	SON_HUMAN	AGT	S	SON_S2190	0.00076515	0.296938
GATAGTGTTTATGGAGAAT	chr21	SON	SON_HUMAN	AGT	S	SON_S218	0.00076515	0.296938
GAAACACAAAAGATTAAGAA	chr8	C8orf89	CH089_HUMAN	ACA	T	C8orf89_T37	0.00076566	0.296938
GCCAGTGACAATGCACGCA	chr9	NTRK2	NTRK2_HUMAN	AGT	S	NTRK2_S578	0.00076595	0.296938
GGGTCACCAAGCTCCGTCT	chr12	OS9	OS9_HUMAN	ACC	T	OS9_T546	0.00076644	0.296938
GACAGCTGCTGCAAGACAG	chr12	TSPAN11	TSN11_HUMAN	AGC	S	TSPAN11_S183	0.00076648	0.296938
CGTCACCAGTTTCCAGAGG	chr11	ELP4	ELP4_HUMAN	ACC	T	ELP4_T27	0.00076891	0.296938
TTCTTATATAGGATTGTTGT	chr8	XKR9	XKR9_HUMAN	TAT	Y	XKR9_Y263	0.00076891	0.296938
GGACACAGGTAAGTGGCCT	chr19	HRC	SRCH_HUMAN	ACA	T	HRC_T610	0.00076934	0.296938
GCTGACAAGTATCTGTGAAA	chr20	CSE1L	XPO2_HUMAN	AGT	S	CSE1L_S342	0.00076936	0.296938
AATAGTCTTGGTGGAAATAAT	chr15	TRPM7	TRPM7_HUMAN	AGT	S	TRPM7_S539	0.00077076	0.296938
ACACCACCATCAGTGGAGG	chr12	KRT1	K2C1_HUMAN	ACC	T	KRT1_T511	0.00077093	0.296938
TATACAGGCGACCCGGGCAC	chr14	TMEM30B	CC50B_HUMAN	ACA	T	TMEM30B_T68	0.00077134	0.296938
ATACTACGACTGACTTTGA	chr11	SCUBE2	SCUB2_HUMAN	ACG	T	SCUBE2_T764	0.00077265	0.296938
CAGTTCTACAGACATGTTAG	chr22	MTMR3	MTMR3_HUMAN	ACA	T	MTMR3_T846	0.00077285	0.296938
CCCACCAACCCCTATGGCACC	chr12	KIF5A	KIF5A_HUMAN	ACC	T	KIF5A_T933	0.00077292	0.296938
GGAGGTTACGGAGGAGATCG	chr17	TAF15	RBP56_HUMAN	TAC	Y	TAF15_Y508	0.0007732	0.296938
CTGACGGAGATGTCCCGTG	chr9	TLN1	TLN1_HUMAN	ACG	T	TLN1_T585	0.00077437	0.296938
ACTCAGCAGAGTCGACCAG	chr17	TSR1	TSR1_HUMAN	AGC	S	TSR1_S49	0.00077448	0.296938
CAACAACCAGCGTAATTAA	chr6	COL21A1	COLA1_HUMAN	ACC	T	COL21A1_T325	0.00077508	0.296938
CTGACAGATGGGGCCTTCTG	chr3	LRIG1	LRIG1_HUMAN	ACA	T	LRIG1_T251	0.00077544	0.296938
CTTCTACATCGGTGAGTGC	chr19	KISS1R	KISSR_HUMAN	TAC	Y	KISS1R_Y80	0.00077569	0.296938
CTGTACCATGAGGGGGAGC	chr17	WRAP53	TCAB1_HUMAN	TAC	Y	WRAP53_Y203	0.00077593	0.296938
GAGACCAGGCCAGCAGGAGA	chr6	HLA-C	HLAC_HUMAN	ACC	T	HLA-C_T257	0.00077662	0.296938
ACCTACCCCTCCCTCCTGG	chr9	ADAMTS13	ATS13_HUMAN	TAC	Y	ADAMTS13_Y617	0.00077725	0.296938
CACCACACTCAGTGATCTG	chr1	MTF1	MTF1_HUMAN	ACA	T	MTF1_T242	0.00077725	0.296938
CAGACTAACTGTGCTTATGT	chr4	ADAMTS3	ATS3_HUMAN	ACT	T	ADAMTS3_T144	0.00077767	0.296938
CCCGGGCAGTGGTGGCTCCG	chr17	FOXN1	FOXN1_HUMAN	AGT	S	FOXN1_S602	0.00077767	0.296938
GAACACAGCCATCCTCACG	chr12	TMEM132D	T132D_HUMAN	ACA	T	TMEM132D_T440	0.00077843	0.296938
TACTACGTCTGGGGCAGCG	chr12	ABCB9	ABCB9_HUMAN	TAC	Y	ABCB9_Y412	0.00077923	0.296938
CCAATATCCTCCTGTGAAC	chr9	FOCAD	FOCAD_HUMAN	TAT	Y	FOCAD_Y1403	0.00077941	0.296938
CTCACCCGCCGCCTGCTGGA	chr11	PLCB3	PLCB3_HUMAN	ACC	T	PLCB3_T989	0.00078157	0.296938
AACACATACCAGTCTGCTA	chr4	POLR2B	RPB2_HUMAN	ACA	T	POLR2B_T723	0.00078169	0.296938
CTTAGTGTCCCATGTATCCT	chr11	LDHAL6A	LDH6A_HUMAN	AGT	S	LDHAL6A_S290	0.00078212	0.296938
GCTACAACACAGGTAATGA	chr19	CATSPERG	CTSRG_HUMAN	TAC	Y	CATSPERG_Y436	0.00078212	0.296938
TGACACGGTCACCCCCGTA	chr22	PI4KA	PI4KA_HUMAN	ACG	T	PI4KA_T855	0.0007829	0.296938
AGGTCACTTATGTCCCAGG	chr4	MMRN1	MMRN1_HUMAN	ACT	T	MMRN1_T229	0.00078373	0.296938
GGCACCAACGTGCGTGCTG	chr17	EIF4A1	IF4A1_HUMAN	ACC	T	EIF4A1_T138	0.00078416	0.296938
GAGCAGCAGAGTGGACTTC	chr17	ARHGAP27	RHG27_HUMAN	AGC	S	ARHGAP27_S626	0.00078436	0.296938
AGTGGGAACAGATGAATCCC	chr17	CDC27	CDC27_HUMAN	ACA	T	CDC27_T800	0.00078454	0.296938
TCCTACTACAGCCACGCGGC	chr17	SOX9	SOX9_HUMAN	TAC	Y	SOX9_Y452	0.00078589	0.296938
CGGTACCAGCGCGACTACG	chr15	PML	PML_HUMAN	TAC	Y	PML_Y305	0.0007865	0.296938
TGGAGACAGTGGTGTGTACG	chr5	WWC1	KIBRA_HUMAN	AGT	S	WWC1_S631	0.00078805	0.296938
CGTGGACACGTACAACCAGC	chr9	OLFML2A	OLM2A_HUMAN	ACG	T	OLFML2A_T590	0.00078817	0.296938
ACCAGCACTGGACGAAGACA	chr1	FLG	FILA_HUMAN	AGC	S	FLG_S1137	0.0007883	0.296938
ACCAGCACTGGACGAAGACA	chr1	FLG	FILA_HUMAN	AGC	S	FLG_S3406	0.0007883	0.296938
GCCAAGTGCAGGAGGTAAC	chr6	RAET1L	ULBP6_HUMAN	AGT	S	RAET1L_S208	0.0007886	0.296938
GCCAAGTGCAGGAGGTAAC	chr6	ULBP2	ULBP2_HUMAN	AGT	S	ULBP2_S208	0.0007886	0.296938
GCCAAGTGCAGGAGGTAAC	chr6	RAET1G	ULBP5_HUMAN	AGT	S	RAET1G_S208	0.0007886	0.296938
GCCCAATATATCCGAGCTGC	chr6	MRPL2	RM02_HUMAN	TAT	Y	MRPL2_Y206	0.00078885	0.296938
TCCACAGCCACGTCAGCGG	chr20	HELZ2	HELZ2_HUMAN	AGC	S	HELZ2_S589	0.00079021	0.296938
GCCAGTATGCAGAAGCCAG	chr3	EIF4G1	IF4G1_HUMAN	AGT	S	EIF4G1_S626	0.00079068	0.296938
CCCAGCAAGGCTGGCCCCCC	chr8	NUGGC	SLIP_HUMAN	AGC	S	NUGGC_S787	0.00079238	0.296938
AGTATGTATGTAACTGCTCTG	chr9	MEGF9	MEGF9_HUMAN	TAT	Y	MEGF9_Y202	0.00079347	0.296938
ACAACCAAGACAGTGGAGCA	chr6	TRDN	TRDN_HUMAN	ACC	T	TRDN_T451	0.00079444	0.296938
AGCAGCAGCGAGGAGAGCAC	chr2	SPHKAP	SPKAP_HUMAN	AGC	S	SPHKAP_S1512	0.00079453	0.296938
GAACCCCACTGTGGACCAGC	chr15	INO80	INO80_HUMAN	ACT	T	INO80_T1201	0.00079453	0.296938
GATTACCTCCAGGAGACCC	chr19	RASAL3	RASL3_HUMAN	TAC	Y	RASAL3_Y520	0.00079454	0.296938
AACAGATACCTCACTTCTAC	chrX	BRWD3	BRWD3_HUMAN	TAC	Y	BRWD3_Y282	0.00079519	0.296938
CCAGGGCACCTGTCAACGCG	chr19	TRMT1	TRM1_HUMAN	ACC	T	TRMT1_T613	0.00079564	0.296938
GCGACAGCAGCCGGTGCTGAT	chr19	DMWD	DMWD_HUMAN	ACA	T	DMWD_T388	0.00079564	0.296938
GATAACTATGCCACACTGAA	chr1	SNRNP40	SNR40_HUMAN	TAT	Y	SNRNP40_Y102	0.0007967	0.296938
CAGACTCAGAAGAGGGCCC	chr19	DUS3L	DUS3L_HUMAN	ACT	T	DUS3L_T99	0.00079805	0.296938
GATATATGGTAACGCACAG	chr19	ZNF491	ZN491_HUMAN	TAT	Y	ZNF491_Y121	0.00079842	0.296938
GGGCCGGACACTACTGTTGG	chr1	DCST2	DCST2_HUMAN	ACA	T	DCST2_T94	0.00079886	0.296938
ACCAGCCAGATGCCCAAGG	chr8	AP3M2	AP3M2_HUMAN	AGC	S	AP3M2_S312	0.00079906	0.296938
AAGCGACACCGTTGTTATCA	chr2	HDLBP	VIGLN_HUMAN	ACC	T	HDLBP_T699	0.00079917	0.296938
AAATTATGCAAATTCCACT	chr22	TNRC6B	TNR6B_HUMAN	TAT	Y	TNRC6B_Y164	0.00080102	0.296958
GGCACTTCATTTACATTTGG	chr4	ART3	NAR3_HUMAN	ACT	T	ART3_T168	0.00080168	0.296958
AAAAGCGTCATGAATGTGGTG	chr21	MX2	MX2_HUMAN	AGC	S	MX2_S306	0.00080295	0.296958
CCTAGTCTGGCCATCACTG	chr12	KDM2B	KDM2B_HUMAN	AGT	S	KDM2B_S561	0.00080318	0.296958
AACAGTGGAAGTGGTAGTGT	chr2	ABI2	ABI2_HUMAN	AGT	S	ABI2_S262	0.00080352	0.296958
AACAGTGGAAGTGGTAGTGT	chr2	ABI2	ABI2_HUMAN	AGT	S	ABI2_S256	0.00080352	0.296958
GACACCTTTGTGTACCGCC	chr22	APOBEC3B	ABC3B_HUMAN	ACC	T	APOBEC3B_T347	0.00080352	0.296958
ACCACCGTGTACAACCTCA	chrX	ZXDA	ZXDA_HUMAN	ACC	T	ZXDA_T343	0.00080469	0.297003
ATGAGCAGAGGTGGGCGGGG	chr22	EWSR1	EWS_HUMAN	AGC	S	EWSR1_S313	0.00080534	0.297003
TCGAACTGATATCCATTGC	chr2	HEATR5B	HTR5B_HUMAN	ACT	T	HEATR5B_T1133	0.0008062	0.297003
CTTATGTATGTAAACATTG	chr19	ZNF136	ZN136_HUMAN	TAT	Y	ZNF136_Y420	0.00080637	0.297003
TTCAGACAGAGGTGAGTCA	chr4	PTPN13	PTN13_HUMAN	ACA	T	PTPN13_T2453	0.00080685	0.297003
GCCTGCTATCAGTCTGGCAC	chr17	KRTAP29-1	KR291_HUMAN	TAT	Y	KRTAP29-1_Y92	0.00080751	0.297003
TGAAGACTTTCCACTTTGC	chr10	POLR3A	RPC1_HUMAN	ACT	T	POLR3A_T1052	0.00080871	0.297003
CGCAGCACCTCTGACTGTG	chr19	LHB	LSHB_HUMAN	AGC	S	LHB_S116	0.00080933	0.297003
GGCTGCGACAGTGACTGTCA	chr9	LAMC3	LAMC3_HUMAN	ACA	T	LAMC3_T1329	0.00080967	0.297003
GTTTGCTACCTCTTTGCCGT	chr10	SLC16A12	MOT12_HUMAN	TAC	Y	SLC16A12_Y353	0.00080978	0.297003
TCCTACCGACCTGCCCCAC	chr8	RAB11FIP1	RFIP1_HUMAN	TAC	Y	RAB11FIP1_Y398	0.00081101	0.297228
CAGAGTACAGAGCCAGAACAG	chr3	DLEC1	DLEC1_HUMAN	AGT	S	DLEC1_S359	0.00081183	0.297304
CGGCCACAGCAGCGGCTCT	chr16	COG8	COG8_HUMAN	ACA	T	COG8_T14	0.00081399	0.297614
GAGAGTCCCCGAGACCCTCT	chr19	PLEKHG2	PKHG2_HUMAN	AGT	S	PLEKHG2_S370	0.00081615	0.297614
CAGAAGCTCTGCAGGTAGG	chr22	CABIN1	CABIN_HUMAN	AGC	S	CABIN1_S563	0.00081629	0.297614
CAGAAGCTCTGCAGGTAGG	chr22	CABIN1	CABIN_HUMAN	AGC	S	CABIN1_S513	0.00081629	0.297614
CTAGCACCCTGTCAAAATG	chr1	DENND2C	DEN2C_HUMAN	ACC	T	DENND2C_T703	0.0008171	0.297614
AGCTCAGACAGCAGCCAAAT	chr6	ZC2HC1B	ZC21B_HUMAN	ACA	T	ZC2HC1B_T154	0.00081831	0.297614
CAGTATTATGCGGAGTGTCA	chr20	ARFRP1	ARFRP_HUMAN	TAT	Y	ARFRP1_Y90	0.0008189	0.297614
TCCGATTACTGCACTGCCAA	chr4	NOA1	NOA1_HUMAN	TAC	Y	NOA1_Y363	0.00081965	0.297614
GAAGTTTATATTGTCCAGGT	chrX	MCF2	MCF2_HUMAN	TAT	Y	MCF2_Y787	0.00082018	0.297614
GGTATTGGAAGAATGAATC	chr7	ZC3HAV1	ZCCHV_HUMAN	TAT	Y	ZC3HAV1_Y610	0.00082047	0.297614
AAAGACCCTTGTCGAGTGC	chr8	PRKDC	PRKDC_HUMAN	ACC	T	PRKDC_T2240	0.00082079	0.297614
AAGTACAACTCCACCCTGC	chr6	PTCHD4	PTHD4_HUMAN	TAC	Y	PTCHD4_Y290	0.00082131	0.297614
GTAACTGCTTATAGCCCTTT	chr1	AKR1A1	AK1A1_HUMAN	ACT	T	AKR1A1_T208	0.00082137	0.297614
GGGCACTACCTCACCTTCGA	chr7	SSPO	SSPO_HUMAN	TAC	Y	SSPO_Y573	0.00082205	0.297614
GTAACTCGAGGGCCCCAAAC	chr1	PADI4	PADI4_HUMAN	ACT	T	PADI4_T393	0.00082264	0.297614
GCAGGAGCCTTAATTCCTT	chr12	KRT78	K2C78_HUMAN	AGC	S	KRT78_S40	0.00082362	0.297614
ATTATTTCACCAAAGGCAAGC	chr2	TEX261	TX261_HUMAN	TAT	Y	TEX261_Y165	0.00082365	0.297614
ATCACGCTGACCTGGCAGC	chr6	HLA-F	HLAF_HUMAN	ACG	T	HLA-F_T235	0.00082375	0.297614
CGAACCGTGCAGCAGATCCC	chr19	FAAP24	FAP24_HUMAN	ACC	T	FAAP24_T162	0.0008248	0.297771
GGTTACTACTTTGCCACCC	chr7	LAMB1	LAMB1_HUMAN	TAC	Y	LAMB1_Y547	0.00082548	0.297794
CACAGCTATGGCCGCTTCATT	chr6	SPDEF	SPDEF_HUMAN	AGC	S	SPDEF_S264	0.00082696	0.297983
CCTAGCCCTCTAACCAGTGTC	chr2	KCNJ13	KCJ13_HUMAN	AGC	S	KCNJ13_S197	0.0008276	0.297983
GTGACCTTCACTGGAGAGGAA	chr19	ZNF599	ZN599_HUMAN	ACC	T	ZNF599_T17	0.00082912	0.297983
TCGATACAATCTGAAACAG	chr6	RNF182	RN182_HUMAN	TAC	Y	RNF182_Y27	0.00083128	0.297983
GCGGAGTGTGGAGGTTGCC	chr4	RGS12	RGS12_HUMAN	AGT	S	RGS12_S22	0.00083212	0.297983
GAGAGACCCAGTCTCTGGA	chr4	WDR19	WDR19_HUMAN	ACC	T	WDR19_T948	0.00083231	0.297983
ACCACTGCCGCCAGTTGCA	chr11	MUC5B	MUC5B_HUMAN	ACT	T	MUC5B_T5239	0.00083238	0.297983
GGTCACCGCCGAGGGGCTT	chr11	DDB1	DDB1_HUMAN	ACC	T	DDB1_T45	0.00083344	0.297983
CACAGCCACTACGAGCTCTG	chr19	FCGBP	FCGBP_HUMAN	AGC	S	FCGBP_S2341	0.00083552	0.297983
AGGATACTAATTTGTGGAT	chr7	TTC26	IFT56_HUMAN	ACT	T	TTC26_T59	0.0008356	0.297983
AGTATGCTTCCACCAGGGT	chr13	RB1	RB_HUMAN	TAT	Y	RB1_Y771	0.00083579	0.297983
GCAACTGGACAAAAAGCAAA	chr2	ANKRD36C	AN36C_HUMAN	ACT	T	ANKRD36C_T505	0.00083645	0.297983
GCAACTGGACAAAAAGCAAA	chr2	ANKRD36	AN36A_HUMAN	ACT	T	ANKRD36_T471	0.00083645	0.297983
AAGTACAGTCCGCAGCGGG	chr17	DRG2	DRG2_HUMAN	TAC	Y	DRG2_Y342	0.00083688	0.297983
AGGCCACGGTTCAGGCCCC	chr7	BRAT1	BRAT1_HUMAN	ACG	T	BRAT1_T331	0.00083688	0.297983
GGGACCTTGAGCGAGGGCCA	chr14	SSTR1	SSR1_HUMAN	ACC	T	SSTR1_T50	0.00083777	0.297983
CTGTGAGTTATACTAACAC	chr3	PEX5L	PEX5R_HUMAN	AGT	S	PEX5L_S403	0.00083809	0.297983
CTGTGAGTTATACTAACAC	chr3	PEX5L	PEX5R_HUMAN	AGT	S	PEX5L_S211	0.00083809	0.297983
TGAGACCAGCAAATACCTGT	chr13	TUBGCP3	GCP3_HUMAN	AGC	S	TUBGCP3_S542	0.00083852	0.297983
CATCACGCGGGTCTTCGAA	chr19	SYNGR4	SNG4_HUMAN	ACG	T	SYNGR4_T26	0.00083956	0.297983
TGGGAAAAGTGGAGTTCTTC	chr17	RHOT1	MIRO1_HUMAN	AGT	S	RHOT1_S432	0.00083992	0.297983
GCCTCAGAGCCCCCGGGTAG	chr8	HSF1	HSF1_HUMAN	AGC	S	HSF1_S307	0.00083993	0.297983
TATACGATGAGCCCGAGGGAG	chr8	DOK2	DOK2_HUMAN	TAC	Y	DOK2_Y345	0.00084017	0.297983
TACAGACAGTGAGATCCGT	chr3	C3orf67	CC067_HUMAN	ACA	T	C3orf67_T160	0.00084123	0.298031
ACCAGAGTCCCAAGTTTCT	chr12	GLI1	GLI1_HUMAN	AGT	S	GLI1_S927	0.00084209	0.298031
CCTGGAGAGCGCGCCCCAAC	chr8	XKR6	XKR6_HUMAN	AGC	S	XKR6_S299	0.00084246	0.298031
GTTCGCCAGCCGCGTGCGCC	chr7	SHH	SHH_HUMAN	AGC	S	SHH_S307	0.00084277	0.298031
GGAGAGAACCAAGGTCGAGG	chr3	FYCO1	FYCO1_HUMAN	ACC	T	FYCO1_T415	0.00084378	0.298118
ACAACACAACCTACAGCCTC	chr18	GATA6	GATA6_HUMAN	ACA	T	GATA6_T534	0.00084425	0.298118
CAAAACATTGTTTCTGCTT	chr8	PPP3CC	PP2BC_HUMAN	ACA	T	PPP3CC_T139	0.00084641	0.298393
GCACGCCACAGAGACCTGCC	chr1	FAM229A	F229A_HUMAN	ACA	T	FAM229A_T13	0.00084755	0.298393
TCGTACCTCCTGGAGACCC	chr12	POLE	DPOE1_HUMAN	TAC	Y	POLE_Y2269	0.00084766	0.298393
CCTATGAATGTGGTGAGTG	chr5	ZFP62	ZFP62_HUMAN	TAT	Y	ZFP62_Y253	0.00084773	0.298393
AAAGACTGGTTCCATCTGT	chr11	STT3A	STT3A_HUMAN	ACT	T	STT3A_T189	0.00084857	0.298393
AGCCTGTACGAGGGCTATGG	chr10	CDH23	CAD23_HUMAN	TAC	Y	CDH23_Y615	0.00084873	0.298393
CCTACCTAGAGGTGAGCCT	chr10	RRP12	RRP12_HUMAN	TAC	Y	RRP12_Y779	0.00085055	0.298491
GACAGCCAGTGTCCCTTGACC	chr20	WFDC5	WFDC5_HUMAN	AGC	S	WFDC5_S53	0.00085073	0.298491
AGCACATACCTGGCCGTGG	chr19	RDH13	RDH13_HUMAN	ACA	T	RDH13_T272	0.00085086	0.298491
GAGTATCCTGGGGACTCCA	chr15	STARD9	STAR9_HUMAN	TAT	Y	STARD9_Y3876	0.00085289	0.298664
GCCACCTAGTGCCCCCAGAC	chr1	MAST2	MAST2_HUMAN	AGT	S	MAST2_S1709	0.00085506	0.298664
CGCACTATCCAGAGGCTGC	chr12	KRT79	K2C79_HUMAN	ACT	T	KRT79_T368	0.00085645	0.298664
ACCACCTCTTACAAGCTCAAG	chrX	ZXDB	ZXDB_HUMAN	ACC	T	ZXDB_T317	0.00085722	0.298664
ACCACCTCTTACAAGCTCAAG	chrX	ZXDA	ZXDA_HUMAN	ACC	T	ZXDA_T313	0.00085722	0.298664
GGCAGCCAGGCCTACTCCCC	chr15	SH2D7	SH2D7_HUMAN	AGC	S	SH2D7_S271	0.00085729	0.298664
GAGCAGCCCTTGCCTGAAC	chr4	HGFAC	HGFA_HUMAN	AGC	S	HGFAC_S248	0.0008583	0.298664
CTCACAGAGGGCTTCGCCC	chr9	WDR34	WDR34_HUMAN	ACA	T	WDR34_T309	0.00085855	0.298664
GGCGCCTACTGTCCGCAGCA	chr11	NCAPD3	CNDD3_HUMAN	ACT	T	NCAPD3_T459	0.00085855	0.298664
CAGACCAGATGGGGTTATTGG	chr5	FAM114A2	F1142_HUMAN	ACC	T	FAM114A2_T80	0.0008592	0.298664
AATACACAGCTGGCACAAA	chr3	GOLGA4	GOGA4_HUMAN	ACA	T	GOLGA4_T2003	0.00085938	0.298664
ATCACTGGGGAAACAGTGG	chr14	DHRS4	DHRS4_HUMAN	ACT	T	DHRS4_T264	0.0008604	0.298664
GCGCACCCCCGGACTGTCC	chr17	KRT12	K1C12_HUMAN	ACC	T	KRT12_T14	0.00086154	0.298664
AGTATTTAAGTAAATCAGTA	chr6	TDRD6	TDRD6_HUMAN	TAT	Y	TDRD6_Y1194	0.00086263	0.298664
CCCTTACCTGGGCCAGATG	chr1	PRAMEF7	PRAM7_HUMAN	TAC	Y	PRAMEF7_Y225	0.00086348	0.298664
CCCTTACCTGGGCCAGATG	chr1	PRAMEF8	PRAM8_HUMAN	TAC	Y	PRAMEF8_Y225	0.00086348	0.298664
CCCTTACCTGGGCCAGATG	chr1	PRAMEF12	PRA12_HUMAN	TAC	Y	PRAMEF12_Y225	0.00086348	0.298664
CAAGACTGCATTTAGTCTT	chr21	ZBTB21	ZBT21_HUMAN	ACT	T	ZBTB21_T1054	0.00086362	0.298664
ACTTACACCACCAAACCAC	chrX	VGLL1	VGLL1_HUMAN	ACA	T	VGLL1_T243	0.0008637	0.298664
CGAAGCTTCCTCCCAGGAGA	chr5	SH3PXD2B	SPD2B_HUMAN	AGC	S	SH3PXD2B_S699	0.00086438	0.298664
GGGAGCATGAACCGGCACG	chr22	PI4KA	PI4KA_HUMAN	AGC	S	PI4KA_S1338	0.00086536	0.298664
CCCAGCTACGTAAAAGATC	chr10	GDI2	GDIB_HUMAN	AGC	S	GDI2_S285	0.00086586	0.298664
TTTAGCCTCCCTGTAGATC	chr17	RUNDC1	RUND1_HUMAN	AGC	S	RUNDC1_S596	0.00086678	0.298664
AGACAGTCCCACTCTCTGA	chr12	ITGB7	ITB7_HUMAN	AGT	S	ITGB7_S795	0.00086802	0.298664
AAGAGCTCAGGTGGAGAAG	chr6	HLA-A	HLAA_HUMAN	AGC	S	HLA-A_S336	0.0008683	0.298664
AATATGATTATATATCACG	chr10	JMJD1C	JHD2C_HUMAN	TAT	Y	JMJD1C_Y332	0.00086882	0.298664
CTCCTCCACCTTTGACGCTG	chr12	GAPDH	G3P_HUMAN	ACC	T	GAPDH_T294	0.00086958	0.298664
TTCAGCCTGGAGGTCAGCGT	chr18	MTCL1	MTCL1_HUMAN	AGC	S	MTCL1_S627	0.00087019	0.298664
ACGACTCACAGTGCTCATC	chr9	SLC25A51	S2551_HUMAN	ACT	T	SLC25A51_T206	0.00087042	0.298664
AAGACGCACACCGGCATCA	chr18	ZNF236	ZN236_HUMAN	ACG	T	ZNF236_T531	0.00087049	0.298664
AAGACGCACACCGGCATCA	chr18	ZNF236	ZN236_HUMAN	ACG	T	ZNF236_T533	0.00087049	0.298664
GTTACAAAGGAAGTAGGAA	chr8	ADHFE1	HOT_HUMAN	ACA	T	ADHFE1_T61	0.00087235	0.298888
AGCAGCAGCCACGAGTACG	chr8	PRDM14	PRD14_HUMAN	AGC	S	PRDM14_S117	0.00087238	0.298888
CCGCTACAGTTCAAAAGAAG	chr16	TNRC6A	TNR6A_HUMAN	AGT	S	TNRC6A_S1824	0.00087451	0.298896
GTGTGACCAATTCAGTGAA	chr16	TNFRSF17	TNR17_HUMAN	ACC	T	TNFRSF17_T46	0.00087594	0.298896
AATACTTGCTTCAATGATG	chr4	KLHL8	KLHL8_HUMAN	ACT	T	KLHL8_T425	0.00087667	0.298896
ACTGACCCAGGTGCGGGCT	chr11	RIN1	RIN1_HUMAN	ACC	T	RIN1_T388	0.0008783	0.298896
AGTATGCGCTGACCACCCGCG	chr1	NPR1	ANPRA_HUMAN	TAT	Y	NPR1_Y152	0.00087867	0.298896
CATGAGTGGCCCCCTAGAA	chr17	PER1	PER1_HUMAN	AGT	S	PER1_S2	0.00087883	0.298896
CATGAGTGGCCCCCTAGAA	chr17	PER1	J3KRL7_HUMAN	AGT	S	PER1_S2	0.00087883	0.298896
AGCCACCCTCATCCTGGCA	chr17	TBC1D16	TBC16_HUMAN	ACC	T	TBC1D16_T76	0.00087967	0.298896
AGGACAGATGCTCTCCTCG	chr2	DYSF	DYSF_HUMAN	ACA	T	DYSF_T294	0.00088099	0.298896
TCAACATCAGGAACAAATTC	chr4	ARAP2	ARAP2_HUMAN	ACA	T	ARAP2_T224	0.00088145	0.298896
AGTATGCTTGCCATGACCAAG	chr3	IL17RD	I17RD_HUMAN	TAT	Y	IL17RD_Y86	0.00088252	0.298896
GGAACACCACCGTTTGAGG	chr2	TTN	TITIN_HUMAN	ACA	T	TTN_T6470	0.000883	0.298896
CGGCAGTACCTGAGGCTTCG	chrX	WDR13	WDR13_HUMAN	TAC	Y	WDR13_Y54	0.00088315	0.298896
CTCCACCAGGTACTGGGCC	chr22	CSF2RB	IL3RB_HUMAN	ACC	T	CSF2RB_T406	0.00088531	0.298896
CACCATGACCACCACCTGCC	chr7	ZAN	ZAN_HUMAN	ACC	T	ZAN_T1403	0.00088725	0.298896
TTAGCACAGTTAAGTGGGA	chr2	NEB	NEBU_HUMAN	ACA	T	NEB_T309	0.00088725	0.298896
CCTATGAGCATCTCATCTG	chr11	ABTB2	ABTB2_HUMAN	TAT	Y	ABTB2_Y284	0.00088748	0.298896
AACACCATTATGGAGTGTC	chr1	THBS3	TSP3_HUMAN	ACC	T	THBS3_T262	0.00088775	0.298896
TCCACAGCCACCGTCACCG	chr16	CDH1	CADH1_HUMAN	ACA	T	CDH1_T470	0.00088894	0.298896
GGGAGCGACAGCGGCAGACG	chr12	H1FNT	H1FNT_HUMAN	ACA	T	H1FNT_T211	0.00088964	0.298896
TATATATGCAGATTATGCC	chr10	WDR11	WDR11_HUMAN	TAT	Y	WDR11_Y1180	0.00089113	0.298896
CCCAGCTCGGGCTTCGCGC	chr2	ZFP36L2	TISD_HUMAN	AGC	S	ZFP36L2_S45	0.00089155	0.298896
AATAGCATTGTGGGCTCAG	chr3	CELSR3	CELR3_HUMAN	AGC	S	CELSR3_S1080	0.0008918	0.298896
CGATACCAGCCCCGGGACG	chr6	DXO	DXO_HUMAN	TAC	Y	DXO_Y92	0.00089229	0.298896
GATAGCTTGGCTGATGCAG	chr17	MYH8	MYH8_HUMAN	AGC	S	MYH8_S900	0.00089299	0.298896
GGCACCAAGAGTGACCTGC	chr5	RAB24	RAB24_HUMAN	ACC	T	RAB24_T120	0.00089351	0.298896
TGTACAGCTGTCTGCGGGTG	chr3	PLXND1	PLXD1_HUMAN	TAC	Y	PLXND1_Y1503	0.00089396	0.298896
TCTAGCAGAACATCCATCCC	chr19	MUC16	MUC16_HUMAN	AGC	S	MUC16_S9329	0.00089401	0.298896
CTCCTATACGGAAACGGTCC	chr2	ALPP	PPB1_HUMAN	TAC	Y	ALPP_Y415	0.00089525	0.298896
TTCTACGTTGATACTTTAA	chr1	WDR3	WDR3_HUMAN	TAC	Y	WDR3_Y577	0.00089543	0.298896
CTCACACACCTCATCGTGC	chr9	SLC34A3	NPT2C_HUMAN	ACA	T	SLC34A3_T247	0.00089612	0.298896
ATTACCAATATAGCGACCA	chr1	CNN3	CNN3_HUMAN	TAC	Y	CNN3_Y320	0.00089623	0.298896
TGAGACCACGGGCCTCACCC	chr16	ATP2A1	AT2A1_HUMAN	ACG	T	ATP2A1_T22	0.00089623	0.298896
ACTACAACCTAGAATGTCT	chr5	NSD1	NSD1_HUMAN	TAC	Y	NSD1_Y2058	0.00089653	0.298896
ACCACAATCTACGAAATTC	chr1	IFI16	IF16_HUMAN	ACA	T	IFI16_T332	0.00089828	0.298896
AGACCACTGCCCTGCATGG	chr2	ATG9A	ATG9A_HUMAN	ACT	T	ATG9A_T775	0.00090044	0.298896
CCTATTCCAAATATAGCTCA	chr3	PHLDB2	PHLB2_HUMAN	TAT	Y	PHLDB2_Y148	0.0009007	0.298896
TAATGAGCCGCAGAGCCCC	chr16	SMG1	SMG1_HUMAN	AGC	S	SMG1_S2	0.0009012	0.298896
GGCACTGTGAAGCTGGCAGGG	chr6	SKIV2L	SKIV2_HUMAN	ACT	T	SKIV2L_T1073	0.0009026	0.298896
CTTATTTATGCCAGGCTGAG	chr5	AMACR	AMACR_HUMAN	TAT	Y	AMACR_Y104	0.00090439	0.298896
CTCCTACCTCACCGTGTCA	chr16	ABCC11	ABCCB_HUMAN	TAC	Y	ABCC11_Y94	0.00090446	0.298896
CGCTACTATAAATCAGCCT	chr12	PRKAG1	AAKG1_HUMAN	TAC	Y	PRKAG1_Y107	0.00090477	0.298896
CGCTACTATAAATCAGCCT	chr12	PRKAG1	AAKG1_HUMAN	TAC	Y	PRKAG1_Y98	0.00090477	0.298896
AACAGCTCTGCCGGCTGGA	chr6	FOXO3	FOXO3_HUMAN	AGC	S	FOXO3_S202	0.00090654	0.298896
CTGAGCGGTGGCGGTGGTGG	chr7	BRAF	BRAF_HUMAN	AGC	S	BRAF_S5	0.00090693	0.298896
GACTGAGTGGTGTGGATGA	chr9	TEX10	TEX10_HUMAN	AGT	S	TEX10_S305	0.00090745	0.298896
CATCAGCAGCAACCACAAT	chr3	CPNE4	CPNE4_HUMAN	AGC	S	CPNE4_S99	0.00090773	0.298896
ATTATGAGAAAGCTGTAAA	chr7	BAIAP2L1	BI2L1_HUMAN	TAT	Y	BAIAP2L1_Y37	0.00090802	0.298896
CCACACATTTAAAAGTACG	chr15	CTSH	CATH_HUMAN	ACA	T	CTSH_T74	0.00090909	0.298896
AGTACATGTGTGACATGGTGG	chr4	GAK	GAK_HUMAN	TAC	Y	GAK_Y558	0.00090974	0.298896
AGTACATGTGTGACATGGTGG	chr4	GAK	GAK_HUMAN	TAC	Y	GAK_Y460	0.00090974	0.298896
GAAAACCACGCCTGTGTAG	chr19	CACNG8	CCG8_HUMAN	ACC	T	CACNG8_T422	0.00091052	0.298896
GACACCATCTCGCGGCTGGAC	chr11	PTGDR2	PD2R2_HUMAN	ACC	T	PTGDR2_T172	0.00091089	0.298896
CCCTACTATGAGACCAGCG	chr8	RHOBTB2	RHBT2_HUMAN	TAC	Y	RHOBTB2_Y185	0.00091117	0.298896
CCTATGCGTGTAGTGAGTG	chr3	ZNF197	ZN197_HUMAN	TAT	Y	ZNF197_Y846	0.00091125	0.298896
GATATACAGTATGTGCAAAA	chr11	IPO7	IPO7_HUMAN	AGT	S	IPO7_S720	0.00091236	0.298896
CTACACTCCCCCTAGTAAG	chr19	TECR	TECR_HUMAN	ACT	T	TECR_T185	0.00091341	0.298896
AGGCCACAGTGGTGTCAGG	chr19	HIF3A	HIF3A_HUMAN	ACA	T	HIF3A_T321	0.00091463	0.298896
AGGCCACAGTGGTGTCAGG	chr19	HIF3A	HIF3A_HUMAN	ACA	T	HIF3A_T252	0.00091463	0.298896
CCTACGACCACAGCAAGGAT	chr5	LMAN2	LMAN2_HUMAN	TAC	Y	LMAN2_Y188	0.00091473	0.298896
CATACTACAGCATGAGTCC	chr1	NFIA	NFIA_HUMAN	TAC	Y	NFIA_Y254	0.00091516	0.298896
ACAGACTGGCAGCAACCAC	chr3	PARP3	PARP3_HUMAN	ACT	T	PARP3_T346	0.00091555	0.298896
CGTATGGAATGACTATACC	chr4	MMRN1	MMRN1_HUMAN	TAT	Y	MMRN1_Y1109	0.00091557	0.298896
GTGCTAGCCCCTCCTCTGC	chr10	SEC24C	SC24C_HUMAN	AGC	S	SEC24C_S888	0.0009159	0.298896
GTCACCGCCTTCCAGCAGTC	chr2	TBC1D8	TBCD8_HUMAN	ACC	T	TBC1D8_T455	0.00091678	0.298896
GGTGCTGACCCCCTTGAAGC	chrX	TMEM47	TMM47_HUMAN	ACC	T	TMEM47_T17	0.00091731	0.298896
GATACCAGCCGCCCCCTGG	chr17	NBR1	NBR1_HUMAN	ACC	T	NBR1_T742	0.00091773	0.298896
GAAGACTACAGCACCTCGC	chr18	VAPA	VAPA_HUMAN	ACT	T	VAPA_T53	0.00091779	0.298896
ACATCAGACTGATAAAAGTG	chr2	MYO3B	MYO3B_HUMAN	ACT	T	MYO3B_T626	0.00091938	0.298896
AGACACAGACCTTGGCTTT	chr15	FMN1	FMN1_HUMAN	ACA	T	FMN1_T246	0.00091938	0.298896
CTGACCAGTGAGACCGACGGC	chr11	B4GALNT4	B4GN4_HUMAN	ACC	T	B4GALNT4_T56	0.00091981	0.298896
ACGTATCAGGTTAAAGTAC	chr11	SORL1	SORL_HUMAN	TAT	Y	SORL1_Y1623	0.00091989	0.298896
CCAAGTTACGTCAAAGTCTC	chr3	MUC20	MUC20_HUMAN	TAC	Y	MUC20_Y543	0.00092065	0.298896
CCAAGTTACGTCAAAGTCTC	chr3	MUC20	MUC20_HUMAN	AGT	S	MUC20_S542	0.00092065	0.298896
AGGGACAGGGACCCCAGTT	chr16	ZNF276	ZN276_HUMAN	ACA	T	ZNF276_T291	0.00092145	0.298896
CAGGTTTAGCGGTCGCATCC	chr7	HECW1	HECW1_HUMAN	AGC	S	HECW1_S1344	0.00092206	0.298896
TCCACGTGTCAGCTGGACG	chr19	NOTCH3	NOTC3_HUMAN	ACG	T	NOTCH3_T503	0.00092221	0.298896
TGTACTACTTTAGCGCCGA	chr12	LPAR5	LPAR5_HUMAN	TAC	Y	LPAR5_Y297	0.00092337	0.298896
GCGAGCTCCGGCCCCCTAC	chr1	IGSF21	IGS21_HUMAN	AGC	S	IGSF21_S202	0.00092399	0.298896
CGGAGCTGGTCCCACTACA	chr14	DYNC1H1	DYHC1_HUMAN	AGC	S	DYNC1H1_S4463	0.00092422	0.298896
AGATGGAACAGTTATTGCTC	chr7	STK31	STK31_HUMAN	ACA	T	STK31_T187	0.00092505	0.298896
AGATGGAACAGTTATTGCTC	chr7	STK31	STK31_HUMAN	ACA	T	STK31_T164	0.00092505	0.298896
CGAACATCAAGTAGAAAAA	chr1	BCL10	BCL10_HUMAN	ACA	T	BCL10_T59	0.00092581	0.298896
GATACTGGATGCACTTCTGCG	chr16	TPSB2	TRYB2_HUMAN	TAC	Y	TPSB2_Y54	0.00092581	0.298896
GGGACTGAAAACAAGGCAGG	chr1	DISP1	DISP1_HUMAN	ACT	T	DISP1_T1431	0.00092581	0.298896
CATCGCTACCCAGGGGCCCT	chr9	PTPRD	PTPRD_HUMAN	ACC	T	PTPRD_T1717	0.00092854	0.298896
TGGCGACCGCGCTGCTGGC	chr22	PANX2	PANX2_HUMAN	ACC	T	PANX2_T13	0.00092912	0.298896
TGTACTGCCGTGTCTATATAG	chr5	ADRA1B	ADA1B_HUMAN	TAC	Y	ADRA1B_Y223	0.00092927	0.298896
GCAGCCTATCGCTCCTGACA	chr2	CD28	CD28_HUMAN	TAT	Y	CD28_Y218	0.00093067	0.298896
GTTAGTTCTGCAAGACCCTT	chr11	SPTY2D1	SPT2_HUMAN	AGT	S	SPTY2D1_S454	0.00093067	0.298896
AGAGAGCTTGCGACCCCTG	chr6	PPT2	PPT2_HUMAN	AGC	S	PPT2_S79	0.0009307	0.298896
CAGCCAGAGCTTCAACACCT	chr22	MICAL3	MICA3_HUMAN	AGC	S	MICAL3_S1444	0.00093179	0.298896
TACAGCCTCCTGCACCAGC	chr1	ACAP3	ACAP3_HUMAN	AGC	S	ACAP3_S206	0.00093198	0.298896
GCAGAGCACATCAGCCACGC	chr3	IP6K1	IP6K1_HUMAN	ACA	T	IP6K1_T252	0.00093417	0.298896
GGTAGCAACAGCGATTGGAA	chr4	UGDH	UGDH_HUMAN	ACA	T	UGDH_T253	0.00093417	0.298896
TTCCATTATAATGACACAGC	chr4	SEL1L3	SE1L3_HUMAN	TAT	Y	SEL1L3_Y393	0.00093417	0.298896
TTCTAAAAGTGAAAGTATTT	chr13	NBEA	NBEA_HUMAN	AGT	S	NBEA_S758	0.00093502	0.298896
TAATTATGGGACCACTCAG	chr3	SETD5	SETD5_HUMAN	TAT	Y	SETD5_Y45	0.00093594	0.298896
GGAGCAGCATGTGGGACCA	chr5	ATP10B	AT10B_HUMAN	AGC	S	ATP10B_S683	0.00093718	0.298896
GTCTACGAGCCAGGATGAC	chr17	FAAP100	FP100_HUMAN	ACG	T	FAAP100_T99	0.0009393	0.298896
TGGACCCGTGGTGTCTCAGTG	chr11	B3GAT3	B3GA3_HUMAN	ACC	T	B3GAT3_T210	0.00093935	0.298896
TGCTACTGCGCATCGTGTG	chr11	COLCA2	COLC2_HUMAN	TAC	Y	COLCA2_Y105	0.00094122	0.298896
CAGACCGTGGCCACGTGCGG	chr7	LRWD1	LRWD1_HUMAN	ACC	T	LRWD1_T312	0.00094151	0.298896
CCAACATTCTGCGATCACTG	chr14	PRKCH	KPCL_HUMAN	ACA	T	PRKCH_T257	0.00094189	0.298896
GATACCAAATACTGCTGGA	chr1	NBPF7	NBPF7_HUMAN	ACC	T	NBPF7_T377	0.00094225	0.298896
TGATAGTCTCCAGCGGGCC	chr1	FDPS	FPPS_HUMAN	AGT	S	FDPS_S147	0.00094232	0.298896
ATGAGCCAGAGCCCGGCGTT	chr11	TRPC6	TRPC6_HUMAN	AGC	S	TRPC6_S2	0.00094276	0.298896
GCCACCACCGCTACTTCAAAC	chrX	HCFC1	HCFC1_HUMAN	ACC	T	HCFC1_T1334	0.00094367	0.298896
CCTACTGACAGCCATCGTGC	chr16	TMEM208	TM208_HUMAN	ACA	T	TMEM208_T109	0.00094476	0.298896
CAGAAGAACAACAACTCCAC	chr9	TOPORS	TOPRS_HUMAN	ACA	T	TOPORS_T203	0.0009449	0.298896
TCATATTGTGAGCAGCATG	chr16	HYDIN	HYDIN_HUMAN	TAT	Y	HYDIN_Y615	0.0009458	0.298896
AGGGAACACTAGATATAAA	chr7	LRRN3	LRRN3_HUMAN	ACA	T	LRRN3_T480	0.00094583	0.298896
GAAGAGCAGTGAGAAGGTGC	chr19	DOT1L	DOT1L_HUMAN	AGT	S	DOT1L_S846	0.00094712	0.298896
GAAACGGTGGCCACGGGAG	chr11	TRIM3	TRIM3_HUMAN	ACG	T	TRIM3_T325	0.00094799	0.298896
TGTAATCACAGCCATTGATG	chr10	PDLIM1	PDLI1_HUMAN	ACA	T	PDLIM1_T51	0.00094946	0.298896
CATATGAGGCAGCATTAGGGG	chr12	ZFC3H1	ZC3H1_HUMAN	TAT	Y	ZFC3H1_Y1768	0.00094967	0.298896
TCTTGAGTTCCACCTCCTA	chr6	SLC17A1	NPT1_HUMAN	AGT	S	SLC17A1_S85	0.00095015	0.298896
ACTAGCTCAGACCACCCAG	chr15	SPINT1	SPIT1_HUMAN	AGC	S	SPINT1_S226	0.00095041	0.298896
GGCAGTGAGGAGGCTGAAG	chrX	SASH3	SASH3_HUMAN	AGT	S	SASH3_S320	0.00095052	0.298896
ACTACAAAGCTTGTCTTAAT	chr9	SEC16A	SC16A_HUMAN	ACA	T	SEC16A_T1758	0.00095127	0.298896
AGCACTTTGTCTGGCTTAG	chr1	UBR4	UBR4_HUMAN	ACT	T	UBR4_T3515	0.00095217	0.298896
GGTACGAGTGCGCCACGTAC	chr1	KLHDC7A	KLD7A_HUMAN	TAC	Y	KLHDC7A_Y703	0.00095231	0.298896
GTGACTAAGGCTCAGAAGA	chr6	HIST1H2BD	H2B1D_HUMAN	ACT	T	HIST1H2BD_T20	0.00095249	0.298896
TGTAGTGCAAGTGCCCTTC	chr8	VPS37A	VP37A_HUMAN	AGT	S	VPS37A_S326	0.00095249	0.298896
TTGGGACTGGGGCGCCCTA	chr19	TICAM1	TCAM1_HUMAN	ACT	T	TICAM1_T599	0.00095279	0.298896
ACTACAAGCACAGGGAGGCTG	chr14	PAPLN	PPN_HUMAN	TAC	Y	PAPLN_Y129	0.00095387	0.298896
CCACCACCACCTGTACTGA	chr6	MUC22	MUC22_HUMAN	ACC	T	MUC22_T667	0.00095402	0.298896
ATTACATGTGGACCCAAAC	chr16	ABCA3	ABCA3_HUMAN	TAC	Y	ABCA3_Y163	0.00095447	0.298896
GGACCACAGGCATACCCAA	chr19	ACSBG2	ACBG2_HUMAN	ACA	T	ACSBG2_T234	0.00095512	0.298896
TTTATGAACTCTCCCCATCT	chr13	ABHD13	ABHDD_HUMAN	TAT	Y	ABHD13_Y280	0.00095512	0.298896
GCCACGCTGACCGACACACTC	chr19	DDX49	DDX49_HUMAN	ACG	T	DDX49_T188	0.00095612	0.298896
TGGGCGCACGCCCACGCCTG	chr2	HS6ST1	H6ST1_HUMAN	ACG	T	HS6ST1_T215	0.00095649	0.298896
ACCACTCAACCCACAGCCA	chr12	SELPLG	SELPL_HUMAN	ACT	T	SELPLG_T244	0.00095664	0.298896
CACCCTCAGCACTGACAAGG	chr1	CSRP1	CSRP1_HUMAN	AGC	S	CSRP1_S81	0.00095772	0.298896
GCGGGATACAAAGTCAGCCC	chr5	C5orf24	CE024_HUMAN	TAC	Y	C5orf24_Y134	0.00095814	0.298896
CTCACCCTCCTGCTGAGCT	chr7	NFE2L3	NF2L3_HUMAN	ACC	T	NFE2L3_T18	0.00095841	0.298896
GATGGAGCAGAGCTACCCC	chr2	TCF23	TCF23_HUMAN	AGC	S	TCF23_S56	0.0009588	0.298896
AACACCAGTGCTGGCTTTGG	chrX	TRO	TROP_HUMAN	ACC	T	TRO_T1215	0.00095883	0.298896
CCGCACCACAGGAGGGATTT	chr7	MGAM2	MGAL_HUMAN	ACA	T	MGAM2_T1164	0.00095922	0.298896
GGCAGCTGTAGCCGTTCCC	chr8	ZC3H3	ZC3H3_HUMAN	AGC	S	ZC3H3_S642	0.00095984	0.298896
AAAAGTGCCTTTCTGAAGG	chr13	THSD1	THSD1_HUMAN	AGT	S	THSD1_S120	0.00096096	0.298896
GCCAGCACGCTGTCTCGGC	chr16	ZC3H18	ZCH18_HUMAN	AGC	S	ZC3H18_S923	0.00096113	0.298896
ACCAACTGAATTTATAACC	chr12	ARNTL2	BMAL2_HUMAN	ACT	T	ARNTL2_T369	0.00096312	0.298896
CGCATCTACACGTGGGCCCG	chr17	RPH3AL	RPH3L_HUMAN	TAC	Y	RPH3AL_Y198	0.00096319	0.298896
CAGCACCACCCCGGGAGGT	chr8	EIF4EBP1	4EBP1_HUMAN	ACC	T	EIF4EBP1_T45	0.00096365	0.298896
CCCTGACCGAGACCTGGGC	chr6	HLA-G	HLAG_HUMAN	ACC	T	HLA-G_T20	0.00096365	0.298896
CCCTGACCGAGACCTGGGC	chr6	HLA-B	HLAB_HUMAN	ACC	T	HLA-B_T20	0.00096365	0.298896
CTCAGCCTGGAGCTGGAGGCC	chr10	LZTS2	LZTS2_HUMAN	AGC	S	LZTS2_S639	0.00096455	0.298896
CCGCAACACCACCCATGGTT	chr3	NME6	NDK6_HUMAN	ACC	T	NME6_T127	0.00096548	0.298896
GATAGTGAAGCTGGAGCGA	chr15	STARD9	STAR9_HUMAN	AGT	S	STARD9_S2128	0.00096595	0.298896
TGCACCACGTCTGGGGGAC	chr9	STKLD1	STKL1_HUMAN	ACC	T	STKLD1_T674	0.00096779	0.298896
GCTAGTAAGATCTGGACAC	chrX	GABRA3	GBRA3_HUMAN	AGT	S	GABRA3_S144	0.00096844	0.298896
TTCAGACACTAAAGCTGCTG	chr5	PELO	PELO_HUMAN	ACT	T	PELO_T269	0.0009685	0.298896
ATGTCACTGACAGTAGTTC	chr17	KANSL1	KANL1_HUMAN	ACT	T	KANSL1_T403	0.00096872	0.298896
TTGAGCCCCCAGCCCTGAT	chr16	IL27	IL27A_HUMAN	AGC	S	IL27_S240	0.00096883	0.298896
CAGACTGCTGGTGGAGGTGAG	chr8	IDO1	I23O1_HUMAN	ACT	T	IDO1_T282	0.0009694	0.298896
TACAGTAATTCCGTCTGCGTC	chr21	ADAMTS5	ATS5_HUMAN	AGT	S	ADAMTS5_S694	0.0009696	0.298896
TCCACCACAGTGATTGTGGT	chr2	SLC5A6	SC5A6_HUMAN	ACC	T	SLC5A6_T536	0.0009707	0.298896
CGAGCTCACGGATGCTGTGA	chr19	KLK3	KLK3_HUMAN	ACG	T	KLK3_T133	0.00097148	0.298896
AATACAGGTAGGAAGGACCCC	chr5	UNC5A	UNC5A_HUMAN	ACA	T	UNC5A_T459	0.00097176	0.298896
AAAAGTTCTCGCCATCTCCG	chr12	NAA25	NAA25_HUMAN	AGT	S	NAA25_S316	0.00097353	0.298896
CAGAAACTAGTGTGAACAG	chr17	RPS6KB1	KS6B1_HUMAN	ACT	T	RPS6KB1_T77	0.00097393	0.298896
CAATGTGACGCTATTTGACC	chr3	HEG1	HEG1_HUMAN	ACG	T	HEG1_T1139	0.00097544	0.298896
GGTACCATTGGTAAGCACTTG	chr5	NNT	NNTM_HUMAN	ACC	T	NNT_T685	0.00097556	0.298896
TGACTTCAGTACCTCTCATG	chr6	MRPS18B	RT18B_HUMAN	AGT	S	MRPS18B_S178	0.00097609	0.298896
AGCCCACCCCCTCCATCCC	chr7	PRRT4	PRRT4_HUMAN	ACC	T	PRRT4_T26	0.00097618	0.298896
CTGACGTGGAAGATGAGCGTG	chr5	TERT	TERT_HUMAN	ACG	T	TERT_T509	0.00097671	0.298896
CGACTATTTGCTCATCCCC	chr19	CCDC8	CCDC8_HUMAN	TAT	Y	CCDC8_Y10	0.00097682	0.298896
TCTAGTGATGAGAGCTCTTC	chr11	SSRP1	SSRP1_HUMAN	AGT	S	SSRP1_S668	0.00097682	0.298896
AAAACCCAGGGATTCCGGA	chr10	PHYH	PAHX_HUMAN	ACC	T	PHYH_T271	0.0009781	0.298956
GGGTACTATGACAATCCCA	chr12	MLEC	MLEC_HUMAN	TAC	Y	MLEC_Y199	0.00097825	0.298956
GACAGCTGCCTGGTCTATGG	chr20	NFATC2	NFAC2_HUMAN	AGC	S	NFATC2_S587	0.00097981	0.299235
TGTACAGCTCTCTGAAAGAAC	chr5	PIK3R1	P85A_HUMAN	TAC	Y	PIK3R1_Y688	0.00098041	0.299235
ATGACACGGGAAGCTCGAAA	chr3	QRICH1	QRIC1_HUMAN	ACA	T	QRICH1_T532	0.00098173	0.299235
CTGCTGTATGCTCTGTTCGG	chr11	TMEM45B	TM45B_HUMAN	TAT	Y	TMEM45B_Y152	0.00098209	0.299235
CTCACCAACCACCTGCACC	chr10	NFKB2	NFKB2_HUMAN	ACC	T	NFKB2_T523	0.00098257	0.299235
CTCACCTACTTCCAGTTGTCT	chr14	TM9SF1	TM9S1_HUMAN	ACC	T	TM9SF1_T520	0.00098378	0.299235
GCCAGTCTGAGTGACGCTC	chr5	SEC24A	SC24A_HUMAN	AGT	S	SEC24A_S859	0.00098378	0.299235
TTCACAGACAAAGCCCAGC	chr4	LRBA	LRBA_HUMAN	ACA	T	LRBA_T2501	0.00098457	0.299235
CTCACGCCCCTGCTCAGTGGC	chr5	ARAP3	ARAP3_HUMAN	ACG	T	ARAP3_T287	0.00098473	0.299235
CTACACAGGTGGGCCTGGC	chr19	AKAP8L	AKP8L_HUMAN	ACA	T	AKAP8L_T4	0.00098905	0.299465
GAAACACGCAGAGACCTGG	chr3	PBRM1	PB1_HUMAN	ACA	T	PBRM1_T759	0.00098924	0.299465
CGCAGCACCTATGACCAGCGC	chr17	GPR179	GP179_HUMAN	AGC	S	GPR179_S773	0.00099052	0.299465
GCAGGACAGCAAGAAAGTCC	chr18	MYO5B	MYO5B_HUMAN	AGC	S	MYO5B_S1175	0.00099103	0.299465
CACCAGTCCCAGCAACAAC	chr1	AJAP1	AJAP1_HUMAN	AGT	S	AJAP1_S258	0.00099121	0.299465
ACACTCCACACCAAGGCCTC	chr19	MAST3	MAST3_HUMAN	ACA	T	MAST3_T854	0.0009917	0.299465
CTGAGTGAGGACAAGGTGAGT	chr1	UBR4	UBR4_HUMAN	AGT	S	UBR4_S4579	0.0009917	0.299465
ATGTATCTGCTCTCGGACA	chr19	TRPM4	TRPM4_HUMAN	TAT	Y	TRPM4_Y538	0.00099325	0.299465
ACTACTTCCCTGTGAAGGT	chr16	SF3B3	SF3B3_HUMAN	TAC	Y	SF3B3_Y1167	0.00099338	0.299465
TGAGTAGCAATAGTACCCC	chr2	MBD5	MBD5_HUMAN	AGC	S	MBD5_S717	0.00099515	0.299465
GGAACTGAGCGGGGACCAGG	chr1	AGRN	AGRIN_HUMAN	AGC	S	AGRN_S1072	0.00099554	0.299465
GCTCACCAGCCCCGTGCGG	chr5	TRIO	TRIO_HUMAN	ACC	T	TRIO_T1778	0.00099588	0.299465
AGTGACAAGCCTCAGCAAGC	chr19	PTPRH	PTPRH_HUMAN	AGC	S	PTPRH_S480	0.00099651	0.299465
GAAAGCATTACCGGGTTCGCT	chr4	CISD2	CISD2_HUMAN	AGC	S	CISD2_S26	0.0009977	0.299465
GAAACCATGCAGTTTGAAA	chr7	AKAP9	AKAP9_HUMAN	ACC	T	AKAP9_T680	0.00099771	0.299465
TCCCCAGCCCAAGTGACTC	chr8	PKHD1L1	PKHL1_HUMAN	AGC	S	PKHD1L1_S4053	0.00099771	0.299465
CATATTATAAGGTGGGCCT	chr1	NPR1	ANPRA_HUMAN	TAT	Y	NPR1_Y558	0.00099986	0.299465
GACAGCAAAGAGCTGCAGCGG	chr3	GRK7	GRK7_HUMAN	AGC	S	GRK7_S27	0.0010004	0.299465
CAGGACCCTTGATCTTCGG	chr11	KDM2A	KDM2A_HUMAN	ACC	T	KDM2A_T1005	0.0010011	0.299465
CTGAGCCCGCCTGCCTCAC	chr19	FAM71E2	F71E2_HUMAN	AGC	S	FAM71E2_S552	0.001002	0.299465
ATGACAAGACCTGCTCTCC	chr15	SLC12A1	S12A1_HUMAN	ACA	T	SLC12A1_T693	0.0010029	0.299465
CTTGGACATGTCAGAAATC	chr9	SVEP1	SVEP1_HUMAN	ACA	T	SVEP1_T2303	0.0010039	0.299465
CTCACATACTTGGTGACAG	chr11	OR4A5	OR4A5_HUMAN	ACA	T	OR4A5_T32	0.0010042	0.299465
ACCTACACTCTGGCCACAG	chr7	COPS6	CSN6_HUMAN	TAC	Y	COPS6_Y188	0.0010047	0.299465
CTCACCTACCTCCTTCTAT	chr1	PRAMEF9	A0A0G2JP20_HUMAN	ACC	T	PRAMEF9_T167	0.0010051	0.299465
CTCACCTACCTCCTTCTAT	chr1	PRAMEF9	PRAM9_HUMAN	ACC	T	PRAMEF9_T167	0.0010051	0.299465
CTTATCTGGACCAGATTTCT	chr17	PSME3	PSME3_HUMAN	TAT	Y	PSME3_Y175	0.0010051	0.299465
GGTCAGCGCTGTGCAGTCC	chr12	KRT80	K2C80_HUMAN	AGC	S	KRT80_S403	0.0010063	0.299465
ATATATTTGGGTTGTAAAG	chr8	EFR3A	EFR3A_HUMAN	TAT	Y	EFR3A_Y535	0.0010068	0.299465
CCTGACCCAGCTGTCCCCG	chr12	P3H3	P3H3_HUMAN	ACC	T	P3H3_T26	0.0010085	0.299465
AGCACACCCCAAACCCTGGC	chr15	MGA	MGAP_HUMAN	ACA	T	MGA_T1558	0.0010107	0.299465
GAGACAGCCATTCCTTCCG	chr7	TNS3	TENS3_HUMAN	AGC	S	TNS3_S1199	0.0010118	0.299465
TGCAAAAAGTCACTATGATG	chr17	APPBP2	APBP2_HUMAN	AGT	S	APPBP2_S220	0.0010128	0.299465
TCTAGCCAGCCAGCTGAAA	chr7	ZC3HC1	NIPA_HUMAN	AGC	S	ZC3HC1_S472	0.0010139	0.299465
TCTAGCCAGCCAGCTGAAA	chr7	ZC3HC1	NIPA_HUMAN	AGC	S	ZC3HC1_S451	0.0010139	0.299465
GCATATCCAGAGGTAAGGC	chr17	ACLY	ACLY_HUMAN	TAT	Y	ACLY_Y247	0.0010148	0.299465
GTCACTGCAATGTCCCCCC	chr14	SLC7A8	LAT2_HUMAN	ACT	T	SLC7A8_T184	0.001015	0.299465
GTCACTGCAATGTCCCCCC	chr14	SLC7A8	LAT2_HUMAN	ACT	T	SLC7A8_T86	0.001015	0.299465
GTCACTGCAATGTCCCCCC	chr14	SLC7A8	LAT2_HUMAN	ACT	T	SLC7A8_T289	0.001015	0.299465
CCAAGCACCACATCACAGC	chrX	NKRF	NKRF_HUMAN	AGC	S	NKRF_S142	0.0010163	0.299465
CCAAGCACCACATCACAGC	chrX	NKRF	NKRF_HUMAN	AGC	S	NKRF_S157	0.0010163	0.299465
GAGAGTGGAGCCTTATCCT	chr17	NUFIP2	NUFP2_HUMAN	AGT	S	NUFIP2_S588	0.0010167	0.299465
CACCATCACGCACGAGCTCC	chr10	ENO4	ENO4_HUMAN	ACG	T	ENO4_T143	0.0010171	0.299465
ACTACCAGGAAATGAACGA	chr8	FER1L6	FR1L6_HUMAN	TAC	Y	FER1L6_Y380	0.0010185	0.299465
CCCATATACTCAAGGTTCCC	chr1	BRINP2	BRNP2_HUMAN	ACT	T	BRINP2_T709	0.0010193	0.299465
ACCACCAAGGAGCTGGCCAAG	chr7	TNRC18	TNC18_HUMAN	ACC	T	TNRC18_T2760	0.0010213	0.299465
CTTTATGAGGACAACACAC	chr15	PPIP5K1	VIP1_HUMAN	TAT	Y	PPIP5K1_Y890	0.001022	0.299465
AGGCGCCACCAAGCTGGAGC	chr7	EEPD1	EEPD1_HUMAN	ACC	T	EEPD1_T89	0.0010222	0.299465
GACACAGCCTGTGGAGTGAG	chr19	ADAMTS10	ATS10_HUMAN	ACA	T	ADAMTS10_T192	0.0010236	0.299465
GAGACTGTGCATACCAGTTA	chr15	C15orf61	CO061_HUMAN	ACT	T	C15orf61_T135	0.0010236	0.299465
ACCACTCGTGCCCCTGGCCAC	chr19	GRIN2D	NMDE4_HUMAN	ACT	T	GRIN2D_T192	0.0010256	0.299465
AGTACTTTGACCAGCACTT	chr18	NPC1	NPC1_HUMAN	TAC	Y	NPC1_Y394	0.0010256	0.299465
CGTACAAGTGTAATAGATG	chr19	ZNF845	ZN845_HUMAN	TAC	Y	ZNF845_Y607	0.0010258	0.299465
CATCTGCACAGCCAAGCCGC	chr1	SERPINC1	ANT3_HUMAN	ACA	T	SERPINC1_T41	0.0010259	0.299465
ATGTATGACTTGGTTGCGG	chr4	USP46	UBP46_HUMAN	TAT	Y	USP46_Y296	0.0010263	0.299465
CATACGTTTGCACGGTGCC	chr6	ZNF76	ZNF76_HUMAN	TAC	Y	ZNF76_Y315	0.0010263	0.299465
TCATGAGTCTTGACAACAA	chr1	CD34	CD34_HUMAN	AGT	S	CD34_S32	0.0010265	0.299465
CTGTCTGAGTCAGAACCTGG	chr6	TNFRSF21	TNR21_HUMAN	AGT	S	TNFRSF21_S194	0.0010271	0.299465
AGCTATGTGGGCCCCGGGC	chr3	STAB1	STAB1_HUMAN	TAT	Y	STAB1_Y924	0.0010274	0.299465
GGGCCGCACGGTGCTGCAGA	chr11	IRF7	IRF7_HUMAN	ACG	T	IRF7_T299	0.001028	0.299465
CCCTGACAGCTATCAGTCT	chr16	SRRM2	SRRM2_HUMAN	ACA	T	SRRM2_T2186	0.0010283	0.299465
CACAGCCTGTCGGTGGCTGT	chr1	ARHGEF19	ARHGJ_HUMAN	AGC	S	ARHGEF19_S394	0.0010286	0.299465
ATGTACGTAACTGGAAGCA	chr20	CSTF1	CSTF1_HUMAN	TAC	Y	CSTF1_Y277	0.0010289	0.299465
ACTATCAGCTGCCCCAGATGC	chr9	MED27	MED27_HUMAN	TAT	Y	MED27_Y217	0.0010295	0.299465
ACTATCAGCTGCCCCAGATGC	chr9	MED27	MED27_HUMAN	TAT	Y	MED27_Y253	0.0010295	0.299465
GGAAACACTGAGTAAAACC	chr3	STAG1	STAG1_HUMAN	ACA	T	STAG1_T907	0.0010301	0.299465
CCATCAGTGTGTTCAAGCA	chr1	MYOM3	MYOM3_HUMAN	AGT	S	MYOM3_S1423	0.0010304	0.299465
ACAACCGTGACTGAACTCG	chr1	PPFIA4	LIPA4_HUMAN	ACC	T	PPFIA4_T255	0.0010309	0.299465
GCTACTGCGTGTACATACT	chr17	SLC16A5	MOT6_HUMAN	TAC	Y	SLC16A5_Y238	0.0010323	0.299465
AGAGAGCACCCACCCTGCTT	chr1	SUSD4	SUSD4_HUMAN	ACC	T	SUSD4_T453	0.0010326	0.299465
TTTACTTCTCGAGCATCATCC	chr21	ADARB1	RED1_HUMAN	TAC	Y	ADARB1_Y581	0.0010332	0.299465
CCAGCACAGGGGGCTGCCA	chr19	SLC8A2	NAC2_HUMAN	ACA	T	SLC8A2_T40	0.0010344	0.299465
CGCCGGCACCCTCTCCACCG	chr6	SASH1	SASH1_HUMAN	ACC	T	SASH1_T1197	0.0010347	0.299465
AGCATACCTCAAGCTGGAG	chr16	CBLN1	CBLN1_HUMAN	TAC	Y	CBLN1_Y168	0.0010366	0.299465
ATGAGTGCGCTGTCAATGC	chr15	IQCH	IQCH_HUMAN	AGT	S	IQCH_S887	0.0010375	0.299465
CAGCTACGGCTGGCAAGGG	chr14	JAG2	JAG2_HUMAN	TAC	Y	JAG2_Y266	0.0010381	0.299465
TTGTGAGCGGCAGCCCGGC	chr20	TAF4	TAF4_HUMAN	AGC	S	TAF4_S64	0.0010387	0.299465
TGTACGACTACTACAACCC	chr6	C4A	CO4A_HUMAN	TAC	Y	C4A_Y1557	0.0010388	0.299465
TGTACGACTACTACAACCC	chr6	C4B_2	CO4B_HUMAN	TAC	Y	C4B_2_Y1557	0.0010388	0.299465
TGTACGACTACTACAACCC	chr6	C4B_2	CO4B_HUMAN	TAC	Y	C4B_2_Y1557	0.0010388	0.299465
TGTACGACTACTACAACCC	chr6	C4A	CO4A_HUMAN	TAC	Y	C4A_Y1511	0.0010388	0.299465
ACCATAGCGTGGAGGTGAG	chr3	FGD5	FGD5_HUMAN	AGC	S	FGD5_S1221	0.0010397	0.299465
GATGACCTGTGAATACACA	chr7	MYO1G	MYO1G_HUMAN	ACC	T	MYO1G_T654	0.0010397	0.299465
AGTACAGGTGCAAAAATGCA	chr3	SATB1	SATB1_HUMAN	ACA	T	SATB1_T48	0.0010407	0.299465
GCATCAGCTTCGTGGCCCC	chr3	TLR9	TLR9_HUMAN	AGC	S	TLR9_S714	0.0010407	0.299465
TGTCAATAGTGATGGATTCC	chr11	NUCB2	NUCB2_HUMAN	AGT	S	NUCB2_S257	0.0010409	0.299465
CCTACCACGTGGAGCGGGAGA	chr7	VKORC1L1	VKORL_HUMAN	TAC	Y	VKORC1L1_Y34	0.001043	0.299465
CACACAGGGCCCACAAACTGC	chr8	ASPH	ASPH_HUMAN	ACA	T	ASPH_T680	0.0010431	0.299465
CGTATCACACGGTGTTTCTTT	chr10	FAM171A1	F1711_HUMAN	TAT	Y	FAM171A1_Y301	0.0010434	0.299465
CGGACCGAGCAAGGGGAGG	chrX	RBM10	RBM10_HUMAN	ACC	T	RBM10_T109	0.001044	0.299465
CGAGGAGAGCCTGCGGGCCT	chr15	FAN1	FAN1_HUMAN	AGC	S	FAN1_S897	0.0010452	0.299465
CACCACGACCACCGCCACCA	chr19	CLPTM1	CLPT1_HUMAN	ACC	T	CLPTM1_T616	0.0010458	0.299465
CACCACGACCACCGCCACCA	chr19	CLPTM1	CLPT1_HUMAN	ACC	T	CLPTM1_T630	0.0010458	0.299465
AAAAGCTACTCCAATGGCTG	chr12	FAR2	FACR2_HUMAN	ACT	T	FAR2_T268	0.0010463	0.299465
ACTGCAGCTGTGTGACCGG	chr3	SLCO2A1	SO2A1_HUMAN	AGC	S	SLCO2A1_S493	0.0010474	0.299465
GAGACCTCGGACTCGGATT	chr4	NAF1	NAF1_HUMAN	ACC	T	NAF1_T113	0.0010483	0.299465
GTCAGCAGGCATAAAAAATT	chr6	TBC1D32	BROMI_HUMAN	AGC	S	TBC1D32_S721	0.0010483	0.299465
TTCTGCTACCAGGAGGCTCA	chr6	PGBD1	PGBD1_HUMAN	TAC	Y	PGBD1_Y52	0.0010496	0.299465
GGAAGTGGTGGCGGCTACGG	chr17	KRT9	K1C9_HUMAN	AGT	S	KRT9_S609	0.0010506	0.299465
GTTACTAAAGCCTGCCTTTCC	chr13	VWA8	VWA8_HUMAN	ACT	T	VWA8_T682	0.0010509	0.299465
CAGTGTCACGGTCAAAAACT	chr7	HECW1	HECW1_HUMAN	ACG	T	HECW1_T178	0.0010517	0.299465
AGGACGCGTCTAGTCCTGA	chr10	GSTO1	GSTO1_HUMAN	ACG	T	GSTO1_T38	0.0010519	0.299465
TGTACAACCCCAACCTTCCG	chr1	HIVEP3	ZEP3_HUMAN	TAC	Y	HIVEP3_Y1635	0.001052	0.299465
CGCCGAGCCGCATGTACGG	chr11	EML3	EMAL3_HUMAN	AGC	S	EML3_S832	0.0010522	0.299465
GCTGTCAAGTACTCCCAGGA	chr20	FAM83D	FA83D_HUMAN	AGT	S	FAM83D_S369	0.0010539	0.299465
TGCCCAGCGCCTGGGCCGT	chrX	NYX	NYX_HUMAN	AGC	S	NYX_S20	0.001056	0.299465
GGTACTGGGGGAGGTTGAGT	chr17	CRK	CRK_HUMAN	TAC	Y	CRK_Y14	0.0010575	0.299465
GACACGGGAGAGTGCTGGC	chr12	P3H3	P3H3_HUMAN	ACG	T	P3H3_T594	0.0010582	0.299465
CACACCGGCGAAAAGCCGTT	chr20	SCRT2	SCRT2_HUMAN	ACC	T	SCRT2_T235	0.0010587	0.299465
AATACCTGGACTTGGAACAAA	chr19	ZFP82	ZFP82_HUMAN	TAC	Y	ZFP82_Y22	0.0010589	0.299465
GGTACCAGCAGATCCTGCAC	chr20	SS18L1	CREST_HUMAN	TAC	Y	SS18L1_Y50	0.0010596	0.299465
TGAATACCCTAGCCTCTCT	chr15	DPP8	DPP8_HUMAN	ACC	T	DPP8_T691	0.0010596	0.299465
AAGAACAAGTGAGGGGGCCA	chr2	NCKAP5	NCKP5_HUMAN	AGT	S	NCKAP5_S65	0.0010604	0.299465
GTTACTTTACCTGGGGAAGG	chr1	AGO3	AGO3_HUMAN	ACT	T	AGO3_T110	0.0010604	0.299465
ATAAAACTTTCGGCTTTCC	chr2	SLC38A11	S38AB_HUMAN	ACT	T	SLC38A11_T46	0.0010616	0.299465
CTGACCAAGCGACCAGCAGGT	chr5	NSD1	NSD1_HUMAN	ACC	T	NSD1_T2150	0.0010624	0.299465
TCCAGCTACCTCACTGGTGCC	chr20	ADA	ADA_HUMAN	AGC	S	ADA_S266	0.0010625	0.299465
AAAAGTGATTCTTCAGGTC	chr1	KCTD3	KCTD3_HUMAN	AGT	S	KCTD3_S806	0.0010627	0.299465
ACCCAGCTGAGATGCCATT	chr3	LSMEM2	LSME2_HUMAN	AGC	S	LSMEM2_S164	0.0010628	0.299465
GGAGACCTTCCGCTGCTGC	chr11	OSBPL5	OSBL5_HUMAN	ACC	T	OSBPL5_T455	0.001063	0.299465
CCCACACAGAAGTTCTCAG	chr6	ABCF1	ABCF1_HUMAN	ACA	T	ABCF1_T449	0.0010631	0.299465
CTATGATAGCTGCTACTGTG	chr5	RARS	SYRC_HUMAN	AGC	S	RARS_S614	0.0010643	0.299465
CAATATCCTCCTGTGAACT	chr9	FOCAD	FOCAD_HUMAN	TAT	Y	FOCAD_Y1403	0.0010647	0.299465
ATCAGTGCATTACTGCTCTAT	chr3	ATP13A5	AT135_HUMAN	AGT	S	ATP13A5_S919	0.0010652	0.299465
TAATACAAATGGAAAAGAC	chr8	MTDH	LYRIC_HUMAN	ACA	T	MTDH_T331	0.0010661	0.299465
CACCAACAGGTGATGACGG	chr4	LRBA	LRBA_HUMAN	ACA	T	LRBA_T14	0.0010669	0.299465
CAAGACGGGCACCATGTAC	chr1	PLXNA2	PLXA2_HUMAN	ACG	T	PLXNA2_T165	0.001068	0.299465
CACAGCCCTACTTTGTGCC	chr16	CIITA	C2TA_HUMAN	AGC	S	CIITA_S610	0.001068	0.299465
ATGGTAGCCCACCCAGCAT	chr6	PHIP	PHIP_HUMAN	AGC	S	PHIP_S142	0.001069	0.299465
TGTACAGGCTGCTGACGGCCC	chr9	APBA1	APBA1_HUMAN	TAC	Y	APBA1_Y825	0.0010692	0.299465
GCTGAGGAGCCTCCTCGAGG	chr17	EVPL	EVPL_HUMAN	AGC	S	EVPL_S1157	0.001071	0.299465
GTGAGCATTATGGTTTCAG	chr1	NOS1AP	CAPON_HUMAN	AGC	S	NOS1AP_S73	0.0010712	0.299465
GAAACAGAAATAAGAAAGAGA	chr2	SCN2A	SCN2A_HUMAN	ACA	T	SCN2A_T678	0.0010713	0.299465
GCAACCCTGTTTCCCATCCC	chr9	PIGO	PIGO_HUMAN	ACC	T	PIGO_T541	0.0010713	0.299465
GCCATGCAGCCTGGAATTTG	chr2	UGT1A1	UD11_HUMAN	AGC	S	UGT1A1_S178	0.001073	0.299465
GTGACAGGCCAGCTGGGGG	chr19	LONP1	LONM_HUMAN	ACA	T	LONP1_T803	0.0010732	0.299465
GGCACGGAGCTCACGGACC	chr9	SLC34A3	NPT2C_HUMAN	ACG	T	SLC34A3_T316	0.0010733	0.299465
AAATATCTGTTAGAACAGA	chrX	XIAP	XIAP_HUMAN	TAT	Y	XIAP_Y329	0.0010747	0.299465
GTGCTACAATTGCACTAGT	chr11	MS4A3	MS4A3_HUMAN	ACA	T	MS4A3_T130	0.0010747	0.299465
ATGTGAAAGCATTAATCTAG	chr8	SLCO5A1	SO5A1_HUMAN	AGC	S	SLCO5A1_S528	0.0010751	0.299465
AAGACTGAGAAGGTTGATGA	chr3	ADAMTS9	ATS9_HUMAN	ACT	T	ADAMTS9_T972	0.0010753	0.299465
CCCAGCCCCCCACTGCTGGG	chr11	KCNJ5	KCNJ5_HUMAN	AGC	S	KCNJ5_S382	0.0010755	0.299465
GGCAGCAAATCCTACTTCTTC	chr12	GRIN2B	NMDE2_HUMAN	AGC	S	GRIN2B_S1401	0.0010756	0.299465
GTGCAAGTGGTAAGTCCAA	chr20	RBBP9	RBBP9_HUMAN	AGT	S	RBBP9_S111	0.0010757	0.299465
ATCATAGTATGAAAGAAAT	chr2	WDR35	WDR35_HUMAN	AGT	S	WDR35_S909	0.0010765	0.299465
TGGCTAGTGATGATCCATA	chr5	ADGRV1	AGRV1_HUMAN	AGT	S	ADGRV1_S1972	0.0010766	0.299465
TCTACTGGTCCCATCACTG	chr2	NDUFAF7	NDUF7_HUMAN	ACT	T	NDUFAF7_T54	0.0010773	0.299465
GTTACCAATACAACACTGATG	chr6	VNN1	VNN1_HUMAN	TAC	Y	VNN1_Y158	0.0010777	0.299465
AGCACCTTAATGAGTAGCAG	chrX	AFF2	AFF2_HUMAN	ACC	T	AFF2_T758	0.0010794	0.299465
GTGAGTTCCTTAGTCAAGCC	chr3	ATXN7	ATX7_HUMAN	AGT	S	ATXN7_S283	0.0010798	0.299465
TACAGCTTGGCCGAGGCCTG	chr22	GGT5	GGT5_HUMAN	AGC	S	GGT5_S377	0.0010798	0.299465
CCTACACCTGCGCCTGCCACG	chr1	MATN1	MATN1_HUMAN	TAC	Y	MATN1_Y245	0.0010799	0.299465
AGTACAGATAAGCCCCCGCG	chr19	ILF3	ILF3_HUMAN	TAC	Y	ILF3_Y893	0.0010802	0.299465
GCGGGAGCGGCTCAGGACC	chr17	NEURL4	NEUL4_HUMAN	AGC	S	NEURL4_S28	0.001082	0.299732
TACAAGCAAAAGGATCACT	chr2	HNRNPLL	HNRLL_HUMAN	AGC	S	HNRNPLL_S150	0.0010834	0.299732
ACTATCAAAAACTTCGTAAAA	chr14	EML1	EMAL1_HUMAN	TAT	Y	EML1_Y491	0.0010841	0.299732
AATATTTACAATGGGAAAT	chr3	TRMT10C	TM10C_HUMAN	TAT	Y	TRMT10C_Y341	0.001085	0.299732
TGGACCAGGGACACCAGCT	chr21	GRIK1	GRIK1_HUMAN	ACC	T	GRIK1_T14	0.001085	0.299732
AGTACCTGCCCGTATCCTTG	chr3	LRRIQ4	LRIQ4_HUMAN	TAC	Y	LRRIQ4_Y412	0.0010855	0.299732
ATGACCATCATCGTGCCCAT	chr19	SLC17A7	VGLU1_HUMAN	ACC	T	SLC17A7_T352	0.0010855	0.299732
TCCAGTTTCTCGGGACTCCTA	chr1	IER5	IER5_HUMAN	AGT	S	IER5_S276	0.0010863	0.299782
ACAGCACTGGCAGTTTAAA	chr13	AKAP11	AKA11_HUMAN	ACT	T	AKAP11_T1524	0.0010885	0.299865
TCTATGACAGCATGCCACGG	chr8	SNTB1	SNTB1_HUMAN	TAT	Y	SNTB1_Y356	0.0010893	0.299865
TCTATGTGTGTAATGAATAT	chr19	ZNF473	ZN473_HUMAN	TAT	Y	ZNF473_Y265	0.0010893	0.299865
TCCTCCAACCGTGCCTCCGA	chrX	SPIN4	SPIN4_HUMAN	ACC	T	SPIN4_T5	0.0010905	0.299865
ACTACTCGGGCTCTCAGGTG	chr2	CAD	PYR1_HUMAN	TAC	Y	CAD_Y414	0.0010912	0.299865
CAATGAGACGTGGTACAAAG	chr19	PTPRH	PTPRH_HUMAN	ACG	T	PTPRH_T628	0.0010912	0.299865
GAGACGACCGGAGTCACAGTG	chr16	SHCBP1	SHCBP_HUMAN	ACG	T	SHCBP1_T466	0.0010912	0.299865
TGGAGCCACATCTCAGCTGG	chr19	PRKD2	KPCD2_HUMAN	AGC	S	PRKD2_S774	0.0010921	0.299865
AAGAGCCAGCATTCAACTAA	chr12	GAS2L3	GA2L3_HUMAN	AGC	S	GAS2L3_S638	0.0010925	0.299865
CATCTTCACCAGCGAGCACG	chr2	NCK2	NCK2_HUMAN	ACC	T	NCK2_T366	0.0010928	0.299865
AGGCAAGAGCTCAGTGATCC	chr17	DCAKD	DCAKD_HUMAN	AGC	S	DCAKD_S15	0.0010938	0.29997
GGACTACCCCAGCCTCAAA	chr1	GRHL3	GRHL3_HUMAN	TAC	Y	GRHL3_Y224	0.0010949	0.300101
CTGACTGGATTAATTGCTGC	chr11	PRRG4	TMG4_HUMAN	ACT	T	PRRG4_T119	0.0010962	0.300194
CAACACAGGACCCAATACT	chr9	LPAR1	LPAR1_HUMAN	ACA	T	LPAR1_T109	0.0010967	0.300194
AATACCCAGAAGTGCATCC	chr16	AARS	SYAC_HUMAN	ACC	T	AARS_T72	0.0010971	0.300194
ACCACATCCCCTGGTGAGA	chr19	NUMBL	NUMBL_HUMAN	ACA	T	NUMBL_T269	0.0010993	0.300351
GAGAGAGTGAGACCAAGAA	chr8	SLA	SLAP1_HUMAN	AGT	S	SLA_S113	0.0011005	0.300351
GCCAGTGCTGGGCCTGCCCCA	chr16	TBC1D10B	TB10B_HUMAN	AGT	S	TBC1D10B_S687	0.0011005	0.300351
AGGTTACTGTGCTCTTTGC	chrX	FLNA	FLNA_HUMAN	ACT	T	FLNA_T357	0.0011013	0.300351
CCTATGGAGAGGATGGAGA	chr7	FKBP9	FKBP9_HUMAN	TAT	Y	FKBP9_Y229	0.0011013	0.300351
AAAAAAGACTACAAAAGAGC	chr12	CLEC4A	CLC4A_HUMAN	ACT	T	CLEC4A_T80	0.0011014	0.300351
AACTATGTGCACCGCGACC	chr3	EPHB3	EPHB3_HUMAN	TAT	Y	EPHB3_Y754	0.0011024	0.300398
CAAGCAGAGCCCCCTCTCCC	chr22	NFAM1	NFAM1_HUMAN	AGC	S	NFAM1_S247	0.001103	0.300398
TCTACTGCTGCTTATGGCTAC	chr19	SIGLEC11	SIG11_HUMAN	ACT	T	SIGLEC11_T67	0.0011036	0.300398
TGCAGTCGGGAGATAACGG	chr1	ITLN2	ITLN2_HUMAN	AGT	S	ITLN2_S312	0.0011058	0.300398
GAGAGCATCAAAGGAAGTTGT	chr6	SENP6	SENP6_HUMAN	AGC	S	SENP6_S602	0.0011059	0.300398
TTTCCAGTGAGCTTATCCA	chr1	CFAP74	CFA74_HUMAN	AGT	S	CFAP74_S434	0.001107	0.300398
TGGACAAAACCTGAACATGA	chr2	TTN	TITIN_HUMAN	ACA	T	TTN_T24079	0.0011072	0.300398
TCCACCTACTTGGTGAACC	chr10	TECTB	TECTB_HUMAN	ACC	T	TECTB_T126	0.0011077	0.300398
GCCAGCCTTGCTGCCCGGCC	chr8	COL22A1	COMA1_HUMAN	AGC	S	COL22A1_S1615	0.0011079	0.300398
TGCCCACAGAGCCACCTTC	chr19	NPHS1	NPHN_HUMAN	ACA	T	NPHS1_T1051	0.0011082	0.300398
CTCACAGGAGGAAAGGTAAG	chr7	PEX1	PEX1_HUMAN	ACA	T	PEX1_T598	0.0011084	0.300398
CCCAGCTCCGAGTGGCTGTAC	chr1	XKR8	XKR8_HUMAN	AGC	S	XKR8_S256	0.0011101	0.300418
AGCATAGCTGTCAGTCAGA	chr7	RELN	RELN_HUMAN	AGC	S	RELN_S383	0.0011102	0.300418
CAGGTACTCCGCCGGCCCT	chr2	KCNG3	KCNG3_HUMAN	TAC	Y	KCNG3_Y212	0.0011108	0.300418
ATCTACCGCGACCTGGAGG	chr8	RDH10	RDH10_HUMAN	TAC	Y	RDH10_Y84	0.0011115	0.300418
GGAGAGTACGTAGAAACTTG	chr12	DNAJC14	DJC14_HUMAN	TAC	Y	DNAJC14_Y265	0.0011119	0.300418
CTGGGGGACCCTGGAGGCCA	chr2	LOXL3	LOXL3_HUMAN	ACC	T	LOXL3_T452	0.0011122	0.300418
CCGCAAGACTGGCCAGGACG	chr1	EFCAB14	EFC14_HUMAN	ACT	T	EFCAB14_T446	0.0011133	0.300473
GAAGACACTTTCAGACGGT	chr1	UBR4	UBR4_HUMAN	ACA	T	UBR4_T166	0.0011144	0.300473
GGACCGCAGCATGGTGGAGG	chr8	PLEC	PLEC_HUMAN	AGC	S	PLEC_S4590	0.0011152	0.300473
TTCCTTCACTAACGTCACTG	chr2	ABCB11	ABCBB_HUMAN	ACT	T	ABCB11_T884	0.0011152	0.300473
TGCCAAGACCTTCAAAGGTC	chr4	TKTL2	TKTL2_HUMAN	ACC	T	TKTL2_T246	0.0011157	0.300473
CATTGCTACGGGGGGCGACG	chr11	UBQLN3	UBQL3_HUMAN	ACG	T	UBQLN3_T641	0.0011166	0.300473
CTCCAGAACTCAAGGTGAGC	chr19	PNKP	PNKP_HUMAN	ACT	T	PNKP_T49	0.0011172	0.300473
ACTGTAGCAGGTGTAAGAC	chr15	PCSK6	PCSK6_HUMAN	AGC	S	PCSK6_S916	0.0011174	0.300473
GGTACATCCAGAACCCGCTGC	chr1	TTLL10	TTL10_HUMAN	TAC	Y	TTLL10_Y364	0.0011187	0.300473
CACTACCTGAGGCTGCCCA	chr20	UCKL1	UCKL1_HUMAN	TAC	Y	UCKL1_Y437	0.0011202	0.300473
GGCACCACCACCAGCCCCCA	chr19	KLK13	KLK13_HUMAN	ACC	T	KLK13_T164	0.0011202	0.300473
GGGACCGGAGGCGGAGCAGC	chr1	DMRTA2	DMTA2_HUMAN	ACC	T	DMRTA2_T176	0.0011209	0.300473
GTTATGGCTATGGAGTCCT	chr21	KRTAP20-2	KR202_HUMAN	TAT	Y	KRTAP20-2_Y13	0.0011209	0.300473
CTCAGCCGAATGGGTTCAATT	chr13	KBTBD7	KBTB7_HUMAN	AGC	S	KBTBD7_S204	0.0011211	0.300473
AGCACAGAAATCCTCGATGA	chr3	FRMD4B	FRM4B_HUMAN	ACA	T	FRMD4B_T723	0.0011226	0.300649
GTGACAGAGGAGGAGGGCAG	chr11	RIN1	RIN1_HUMAN	ACA	T	RIN1_T714	0.001123	0.300649
GGTTCTCACAAAGATTGAGC	chr11	OLFML1	OLFL1_HUMAN	ACA	T	OLFML1_T295	0.0011244	0.300857
TGGAGCCCAGCGAGCATCC	chr2	CAPN10	CAN10_HUMAN	AGC	S	CAPN10_S408	0.0011252	0.300905
TACAGCCGATATCACAGCAGC	chr11	SRSF8	SRSF8_HUMAN	AGC	S	SRSF8_S201	0.0011272	0.30116
TTTACTATCAGCCCCCGCAA	chr22	RGL4	RGDSR_HUMAN	TAC	Y	RGL4_Y77	0.0011274	0.30116
GGTACGGATCCCCTGCCGCCG	chr20	GNAS	GNAS1_HUMAN	TAC	Y	GNAS_Y378	0.0011295	0.301555
CACCACGCTGGACACGACA	chr17	LLGL1	L2GL1_HUMAN	ACG	T	LLGL1_T1022	0.0011303	0.301602
CATCAGCAGTGACTCCACA	chr9	DPH7	DPH7_HUMAN	AGC	S	DPH7_S166	0.0011312	0.301616
TGGAGACCCTGTCAACAGG	chr1	FAAH	FAAH1_HUMAN	ACC	T	FAAH_T374	0.0011316	0.301616
CCACCACCGAGACCTACAT	chr20	JPH2	JPH2_HUMAN	ACC	T	JPH2_T288	0.0011331	0.301849
TCCAGCCAGACGTCCCTGGG	chr8	MYOM2	MYOM2_HUMAN	AGC	S	MYOM2_S59	0.0011338	0.30187
CCTAGTACCTCCCCCTCTC	chr14	EVL	EVL_HUMAN	AGT	S	EVL_S304	0.0011349	0.301996
GGACCTGACGGAGTTTACCC	chr1	BSDC1	BSDC1_HUMAN	ACG	T	BSDC1_T37	0.001136	0.302123
TAAGCAGTAGAGTACACCC	chr2	AGBL5	CBPC5_HUMAN	AGT	S	AGBL5_S249	0.0011382	0.302542
CCGAGCCAGCAGAGCCTGG	chr16	ITGAD	ITAD_HUMAN	AGC	S	ITGAD_S210	0.0011403	0.302933
GAACACTGCCGAAGAAAAA	chr17	LRRC37A3	L37A3_HUMAN	ACT	T	LRRC37A3_T1200	0.0011425	0.303351
TTGTCACAGGTTCTGCCGA	chr19	WDR87	WDR87_HUMAN	ACA	T	WDR87_T584	0.0011437	0.303409
TTGACAAACCCCTATGGAAGC	chr17	MRPL45	RM45_HUMAN	ACA	T	MRPL45_T253	0.0011446	0.303409
GCCAGTCAGGGGCCGCGAGC	chr14	NEK9	NEK9_HUMAN	AGT	S	NEK9_S35	0.0011467	0.303409
ACAAGACAGGTAAGTCATC	chr8	PKIA	IPKA_HUMAN	ACA	T	PKIA_T50	0.0011468	0.303409
ATAAGTGACGATGTGATTGT	chr1	KDM1A	KDM1A_HUMAN	AGT	S	KDM1A_S719	0.0011468	0.303409
CACGCTGACCGACACACTCC	chr19	DDX49	DDX49_HUMAN	ACC	T	DDX49_T190	0.001148	0.303409
CCTACTGTCGAGTCCACGT	chr2	SLC4A1AP	NADAP_HUMAN	TAC	Y	SLC4A1AP_Y254	0.0011484	0.303409
CCAGTACCGGGAAGGCGAT	chr1	CHI3L1	CH3L1_HUMAN	TAC	Y	CHI3L1_Y34	0.001149	0.303409
CGCTACTTGAAACAATCCA	chr2	DDX18	DDX18_HUMAN	TAC	Y	DDX18_Y540	0.0011504	0.303409
TCTACAAACGTCGGGGTGAGC	chr13	VWA8	VWA8_HUMAN	TAC	Y	VWA8_Y1695	0.0011511	0.303409
CACATACACGGTGCAGCTGG	chr19	ZNF580	ZN580_HUMAN	ACG	T	ZNF580_T66	0.0011523	0.303409
AATACACATGGTTTAAGGA	chr21	JAM2	JAM2_HUMAN	ACA	T	JAM2_T167	0.0011528	0.303409
AATACACATGGTTTAAGGA	chr21	JAM2	JAM2_HUMAN	TAC	Y	JAM2_Y166	0.0011528	0.303409
AACTCCCACAGCCTCGCAGG	chr6	MICAL1	MICA1_HUMAN	ACA	T	MICAL1_T786	0.001153	0.303409
GTGTGGTACTGTTATCACGT	chr22	ASPHD2	ASPH2_HUMAN	TAC	Y	ASPHD2_Y74	0.0011533	0.303409
ATACACAGATCAACATGGT	chr3	ERC2	ERC2_HUMAN	ACA	T	ERC2_T118	0.0011555	0.303409
GCTGACTGAGTTAGGGTGC	chr17	ARHGEF15	ARHGF_HUMAN	ACT	T	ARHGEF15_T642	0.0011555	0.303409
TTCACCCGCATCAACTGTCAG	chr17	VTN	VTNC_HUMAN	ACC	T	VTN_T211	0.0011559	0.303409
CTCCAAGACAGAGACAGAGG	chr17	ABCC3	MRP3_HUMAN	ACA	T	ABCC3_T1266	0.0011578	0.303409
GCCTACAGTGGGCTCGGGG	chr17	PPP1R9B	NEB2_HUMAN	TAC	Y	PPP1R9B_Y398	0.0011598	0.303409
GGACCTAAGCCGGCGGGACA	chr19	GRIN3B	NMD3B_HUMAN	AGC	S	GRIN3B_S206	0.001161	0.303409
GTGACCTTTGTGAATATGC	chr7	THSD7A	THS7A_HUMAN	ACC	T	THSD7A_T1110	0.0011611	0.303409
TGTATTACAACGATGCATA	chr11	RBM4B	RBM4B_HUMAN	TAT	Y	RBM4B_Y210	0.0011619	0.303409
TACAGCGGCCTCAGGGTTC	chr3	CDV3	CDV3_HUMAN	AGC	S	CDV3_S96	0.0011639	0.303409
ACTACTCCACAACTACCAA	chr16	ZFHX3	ZFHX3_HUMAN	TAC	Y	ZFHX3_Y733	0.0011641	0.303409
CTGCGCTAGCCACCTGGCAG	chr10	ZNF503	ZN503_HUMAN	AGC	S	ZNF503_S439	0.0011657	0.303409
GGCAGTGACTGAGGCTGCCC	chr2	ALMS1	ALMS1_HUMAN	ACT	T	ALMS1_T3388	0.0011663	0.303409
CATTGTGACCTTTGAGGACG	chr19	ZNF256	ZN256_HUMAN	ACC	T	ZNF256_T15	0.0011664	0.303409
AACACGTGTATGAAGGTAG	chr19	KDELR1	ERD21_HUMAN	ACG	T	KDELR1_T61	0.0011677	0.303409
ATCACATGCCACACAGTGA	chr1	MTOR	MTOR_HUMAN	ACA	T	MTOR_T2399	0.0011679	0.303409
GTCTACAGGTGCAGGGTCC	chr19	LRFN3	LRFN3_HUMAN	TAC	Y	LRFN3_Y471	0.0011681	0.303409
TCCCAGCTATGGCCGACAT	chr1	HRNR	HORN_HUMAN	AGC	S	HRNR_S905	0.0011684	0.303409
TCCCAGCTATGGCCGACAT	chr1	HRNR	HORN_HUMAN	AGC	S	HRNR_S2080	0.0011684	0.303409
TATATAGCTCACATGGCTT	chr6	RIPK1	RIPK1_HUMAN	TAT	Y	RIPK1_Y469	0.0011694	0.303409
TATATAGCTCACATGGCTT	chr6	RIPK1	RIPK1_HUMAN	AGC	S	RIPK1_S470	0.0011694	0.303409
GTCCCACAGCGAGGGTGAGG	chr3	BRPF1	BRPF1_HUMAN	AGC	S	BRPF1_S462	0.0011706	0.303409
CTCGCTGACCCTGCAAGGGC	chr17	ERBB2	ERBB2_HUMAN	ACC	T	ERBB2_T444	0.0011708	0.303409
GTGACGGACGAGCACGCCCA	chr17	GCGR	GLR_HUMAN	ACG	T	GCGR_T369	0.0011708	0.303409
GGGCACCTGGTGCCACTGC	chr16	PIGQ	PIGQ_HUMAN	ACC	T	PIGQ_T65	0.0011711	0.303409
GAGATAGTCCTGATGTCCA	chrX	XAGE5	XAGE5_HUMAN	AGT	S	XAGE5_S82	0.0011717	0.303409
AACACCATGGGACACATGA	chr7	CREB5	CREB5_HUMAN	ACC	T	CREB5_T254	0.0011721	0.303409
CGCCTTCAGCGGCTGCTCCA	chr19	MEX3D	MEX3D_HUMAN	AGC	S	MEX3D_S486	0.0011726	0.303409
ACCTACGCCCATGACAAGC	chr17	NR1D1	NR1D1_HUMAN	TAC	Y	NR1D1_Y302	0.0011737	0.303409
GGCACCATCTGGGGTCAGGT	chr7	GRID2IP	GRD2I_HUMAN	ACC	T	GRID2IP_T844	0.0011745	0.303409
TTCATCCAGCGACCACCTGA	chr11	PKP3	PKP3_HUMAN	AGC	S	PKP3_S433	0.0011749	0.303409
ACCTTCTACCCCAAGTTCAA	chr20	LBP	LBP_HUMAN	TAC	Y	LBP_Y437	0.0011753	0.303409
ATTATGTCGGCTATTCACA	chr10	LIPM	LIPM_HUMAN	TAT	Y	LIPM_Y182	0.0011771	0.303409
CCTATAGATGCAATGAATGT	chr5	ZNF354B	Z354B_HUMAN	TAT	Y	ZNF354B_Y410	0.0011773	0.303409
CCTATAGATGCAATGAATGT	chr5	ZNF354A	Z354A_HUMAN	TAT	Y	ZNF354A_Y410	0.0011773	0.303409
GGCAGCCAGACTTCCAGTGCT	chr4	ALPK1	ALPK1_HUMAN	AGC	S	ALPK1_S577	0.0011792	0.303409
CTTAGTGGAGGGGTACTGA	chr15	DENND4A	MYCPP_HUMAN	AGT	S	DENND4A_S1035	0.0011798	0.303409
TAGGAGCAGCGCTCTTGATA	chr10	ITIH2	ITIH2_HUMAN	AGC	S	ITIH2_S158	0.0011808	0.303409
TGGTCTGACACACACTGCTG	chr12	SLC25A3	MPCP_HUMAN	ACA	T	SLC25A3_T78	0.0011808	0.303409
TTAACGAAAGCCTTCCAGCAA	chr12	DNAH10	DYH10_HUMAN	ACG	T	DNAH10_T4065	0.0011812	0.303409
TGGTCACCAACGCCAACTG	chr1	RNPEP	AMPB_HUMAN	ACC	T	RNPEP_T337	0.0011814	0.303409
CTCTGACTGCAGAACATTC	chr1	FCRL3	FCRL3_HUMAN	ACT	T	FCRL3_T442	0.0011816	0.303409
CTCTGACTGCAGAACATTC	chr1	FCRL5	FCRL5_HUMAN	ACT	T	FCRL5_T625	0.0011816	0.303409
AGGCTATCCCTCCCTCATG	chr11	TRIM29	TRI29_HUMAN	TAT	Y	TRIM29_Y544	0.001182	0.303409
CCCTACTACTAGTGACTGC	chr8	PPP1R3B	PPR3B_HUMAN	TAC	Y	PPP1R3B_Y284	0.001182	0.303409
GTCACACCGCCCTCTGCAG	chr19	EPS15L1	EP15R_HUMAN	ACA	T	EPS15L1_T113	0.001182	0.303409
GAAATTCACCAAGGCTAACA	chr22	APOL6	APOL6_HUMAN	ACC	T	APOL6_T75	0.001183	0.303409
ACAATCCACCTTTACCCCCT	chr9	SPATA31E1	S31E1_HUMAN	ACC	T	SPATA31E1_T874	0.0011835	0.303409
AATACAATAGATATGGCTGG	chr7	SKAP2	SKAP2_HUMAN	TAC	Y	SKAP2_Y331	0.0011844	0.303409
AACTACCTGACGGCCTGTG	chr7	ZNHIT1	ZNHI1_HUMAN	TAC	Y	ZNHIT1_Y101	0.0011852	0.303409
GACAGCTTGGCTGATGCAG	chr17	MYH1	MYH1_HUMAN	AGC	S	MYH1_S901	0.0011857	0.303409
CCTAGTGGAAATTACGGGGGA	chr15	PSMA4	PSA4_HUMAN	AGT	S	PSMA4_S153	0.0011859	0.303409
TTTACACTTTGGCCAAGGA	chr1	TRMT13	TRM13_HUMAN	TAC	Y	TRMT13_Y309	0.0011859	0.303409
TTTACACTTTGGCCAAGGA	chr1	TRMT13	TRM13_HUMAN	ACT	T	TRMT13_T310	0.0011859	0.303409
CGCACATGTGGATTTAAAT	chr8	RSPO2	RSPO2_HUMAN	ACA	T	RSPO2_T162	0.0011872	0.303409
TGTACCTGCTGCAGGATGGG	chr11	SYT12	SYT12_HUMAN	TAC	Y	SYT12_Y326	0.0011878	0.303409
CCCTTCTATCACTTCTATGC	chr1	SLC25A44	S2544_HUMAN	TAT	Y	SLC25A44_Y204	0.0011879	0.303409
ATCTCTGACCTTGGGTGCTG	chr17	CD300LF	CLM1_HUMAN	ACC	T	CD300LF_T253	0.0011885	0.303409
TCCACTGGAGGAACCAATA	chr18	DSG3	DSG3_HUMAN	ACT	T	DSG3_T772	0.0011885	0.303409
GGAAACTGACAGAGAGCCA	chr15	STARD9	STAR9_HUMAN	ACT	T	STARD9_T2655	0.0011895	0.303471
TGGACACAGTAGAGATCTG	chr12	GPD1	GPDA_HUMAN	ACA	T	GPD1_T196	0.00119	0.303471
TATATTACTTGTATGCCACAC	chr13	PDS5B	PDS5B_HUMAN	TAT	Y	PDS5B_Y478	0.0011922	0.303763
GCTGTATTTCAGCTCCTCA	chr13	MYO16	MYO16_HUMAN	TAT	Y	MYO16_Y458	0.0011924	0.303763
AGGACAGTGGCCTGAGCCC	chr1	SLFNL1	SLNL1_HUMAN	AGT	S	SLFNL1_S154	0.0011943	0.304087
GTACACTGGGGACGCACTC	chr6	PSMB1	PSB1_HUMAN	ACT	T	PSMB1_T217	0.0011957	0.304167
ACTACCAACTACAAAAGCTAT	chr9	SETX	SETX_HUMAN	ACC	T	SETX_T232	0.0011959	0.304167
GAGACCCTGAAGCGGGGTGGT	chr14	EIF2B2	EI2BB_HUMAN	ACC	T	EIF2B2_T21	0.0011965	0.304167
GAAACTGGGGGTCAAGGCTCT	chr8	RP1L1	RP1L1_HUMAN	ACT	T	RP1L1_T1803	0.0011987	0.304272
AACACAGGTGAGTGGCATGGC	chr16	TSC2	TSC2_HUMAN	ACA	T	TSC2_T1271	0.0011988	0.304272
AGCAGCCAGAGGAGCAGCA	chr12	R3HDM2	R3HD2_HUMAN	AGC	S	R3HDM2_S588	0.0011988	0.304272
ACCACAGCCTGCACAACGA	chr10	CNNM2	CNNM2_HUMAN	AGC	S	CNNM2_S868	0.0012008	0.304485
GACACCAACGCTGCGAGTAG	chr18	PTPRM	PTPRM_HUMAN	ACG	T	PTPRM_T1199	0.0012009	0.304485
CACAGCGGCGGCTTCAACC	chr22	GNAZ	GNAZ_HUMAN	AGC	S	GNAZ_S58	0.0012023	0.304681
CCCTATCTCCTTGTTCCAA	chr10	WDR11	WDR11_HUMAN	TAT	Y	WDR11_Y845	0.001203	0.304698
GTCCGCTATGATGAGCCACT	chr19	TBCB	TBCB_HUMAN	TAT	Y	TBCB_Y197	0.0012047	0.304777
CCTACCAGCTGGCGCTGCGC	chr1	KLHL21	KLH21_HUMAN	TAC	Y	KLHL21_Y199	0.0012051	0.304777
ACCACGCGAGGGCTCCTCC	chr1	ECHDC2	ECHD2_HUMAN	ACG	T	ECHDC2_T164	0.0012052	0.304777
CGCCTGTACACCATTTCTGA	chr10	OIT3	OIT3_HUMAN	TAC	Y	OIT3_Y362	0.0012061	0.304845
AGTAAATACACCTGAAAGAT	chr7	DNAJC2	DNJC2_HUMAN	ACA	T	DNAJC2_T573	0.0012073	0.304989
GATAGCTGTAAAGGGGACAG	chr12	C1S	C1S_HUMAN	AGC	S	C1S_S627	0.001208	0.305007
CTGTATGTGAAAGGGGAGC	chr10	GLRX3	GLRX3_HUMAN	TAT	Y	GLRX3_Y306	0.0012116	0.305097
TACACAGAGCCTTCCCACTG	chr19	ERCC1	ERCC1_HUMAN	AGC	S	ERCC1_S45	0.0012117	0.305097
TTCACCCCTGGCAAGGTTAG	chr22	ACO2	ACON_HUMAN	ACC	T	ACO2_T733	0.0012121	0.305097
ACTATGATCAGGTAAGATC	chr1	IL19	IL19_HUMAN	TAT	Y	IL19_Y144	0.0012138	0.305097
GCGACGGGCGGCCAGCAGA	chr1	SLC25A33	S2533_HUMAN	ACG	T	SLC25A33_T3	0.0012143	0.305097
TGGCCAGTGCAGCTTCTGA	chr15	PLEKHO2	PKHO2_HUMAN	AGT	S	PLEKHO2_S164	0.0012146	0.305097
GCGATACCAATTGGTGGAA	chr9	OSTF1	OSTF1_HUMAN	ACC	T	OSTF1_T47	0.001216	0.305097
ACACACCTGTGGGAAGGGG	chr5	ADAMTS16	ATS16_HUMAN	ACC	T	ADAMTS16_T1001	0.0012181	0.305097
GGCTACTACAATCAGAGCG	chr6	HLA-E	HLAE_HUMAN	TAC	Y	HLA-E_Y105	0.0012181	0.305097
CCAAGTTGGCCTAGGTTGGAT	chr6	TMEM200A	T200A_HUMAN	AGT	S	TMEM200A_S418	0.0012203	0.305097
TACCCACAGGTGAGCTGGG	chr16	PIEZO1	PIEZ1_HUMAN	ACA	T	PIEZO1_T1479	0.0012214	0.305097
GATTACATTTGCCGCAAAG	chrX	CNGA2	CNGA2_HUMAN	TAC	Y	CNGA2_Y480	0.0012221	0.305097
CACAGGGACATCAGTGATCC	chr14	CDH24	CAD24_HUMAN	ACA	T	CDH24_T167	0.0012224	0.305097
GTTATGCCATGGTGGTCTG	chr1	HMGCS2	HMCS2_HUMAN	TAT	Y	HMGCS2_Y189	0.0012224	0.305097
GTCACCTATGGTGAGTTAGT	chr17	VAT1	VAT1_HUMAN	TAT	Y	VAT1_Y285	0.0012231	0.305097
GTCACCTATGGTGAGTTAGT	chr17	VAT1	VAT1_HUMAN	ACC	T	VAT1_T284	0.0012231	0.305097
AAGGCAGTGCCTTGCTTCC	chr1	C1orf174	CA174_HUMAN	AGT	S	C1orf174_S100	0.001224	0.305097
GAAAAGCACAGTTCCAGTGC	chr4	UGDH	UGDH_HUMAN	ACA	T	UGDH_T131	0.001224	0.305097
CATATACACTAGTACACCCT	chr7	SAMD9L	SAM9L_HUMAN	ACT	T	SAMD9L_T951	0.0012246	0.305097
ACCTATGACCTGGCGGAGG	chr8	BMP1	BMP1_HUMAN	TAT	Y	BMP1_Y30	0.0012265	0.305097
GTCCACGACCGGAGTGCGTC	chr12	NELL2	NELL2_HUMAN	ACC	T	NELL2_T42	0.0012265	0.305097
GTCCACGACCGGAGTGCGTC	chr12	NELL2	NELL2_HUMAN	ACC	T	NELL2_T43	0.0012265	0.305097
AGGAGAGTACAATTGAGAG	chrX	KLF8	KLF8_HUMAN	AGT	S	KLF8_S235	0.0012268	0.305097
CTGAGCCCTGAGCCTGAGGA	chr16	CDH16	CAD16_HUMAN	AGC	S	CDH16_S379	0.0012271	0.305097
TAACCACACTTTCTGTAGC	chr2	PGAP1	PGAP1_HUMAN	ACA	T	PGAP1_T237	0.0012283	0.305097
ATCAGACACTGGCGCTGGC	chr19	SH2D3A	SH23A_HUMAN	ACA	T	SH2D3A_T369	0.0012284	0.305097
GCAGACCGTCATCCAGGGT	chr10	GBF1	GBF1_HUMAN	ACC	T	GBF1_T1720	0.0012289	0.305097
TATTCAGCATTGACCCCAA	chr15	DIS3L	DI3L1_HUMAN	AGC	S	DIS3L_S476	0.001229	0.305097
CCTATGTATGTAGTGAATGT	chr19	ZNF568	ZN568_HUMAN	TAT	Y	ZNF568_Y418	0.0012297	0.305097
GTTACTGGGACGCCATGCC	chr6	PLG	PLMN_HUMAN	ACT	T	PLG_T498	0.0012297	0.305097
TGGGCACTGCAGAGCAGCG	chr11	TBC1D10C	TB10C_HUMAN	ACT	T	TBC1D10C_T298	0.0012302	0.305097
CTCAACTTCCAGTACTTCT	chr4	SHROOM3	SHRM3_HUMAN	ACT	T	SHROOM3_T817	0.0012311	0.305097
GTGGTCCAGCAGCAGCTCTC	chr5	WWC1	KIBRA_HUMAN	AGC	S	WWC1_S262	0.0012311	0.305097
CTCACACGGAAACTCTTCTG	chr19	RYR1	RYR1_HUMAN	ACA	T	RYR1_T2675	0.0012317	0.305097
AATGACAGTAAAGACTATC	chr5	PCDHA2	PCDA2_HUMAN	ACA	T	PCDHA2_T136	0.0012323	0.305097
CGCAGGGAGCAAGAGTGCCA	chr12	CDK2AP1	CDKA1_HUMAN	AGC	S	CDK2AP1_S84	0.0012335	0.305097
CGCAGGGAGCAAGAGTGCCA	chr12	CDK2AP1	CDKA1_HUMAN	AGC	S	CDK2AP1_S56	0.0012335	0.305097
TCAAGAGCAAAGGTGGGGC	chr20	SSTR4	SSR4_HUMAN	AGC	S	SSTR4_S353	0.0012336	0.305097
TGAGGAGACTTTGGGCTGCA	chr16	MEIOB	MEIOB_HUMAN	ACT	T	MEIOB_T402	0.0012354	0.305097
ATGGAGCAGCACAGACTTG	chr17	TRPV1	TRPV1_HUMAN	AGC	S	TRPV1_S5	0.0012365	0.305097
GCCGGACCGTGCACGTTTG	chr10	KLLN	KILIN_HUMAN	ACC	T	KLLN_T14	0.0012376	0.305097
CGGACCAAGATGCCCTACA	chr19	CYP2A7	CP2A7_HUMAN	ACC	T	CYP2A7_T347	0.0012383	0.305097
TCTGGACACCATTGATGTTC	chr10	TACC2	TACC2_HUMAN	ACC	T	TACC2_T369	0.0012391	0.305097
GATGAGTCAGTCTGACAGT	chr6	PRRC2A	PRC2A_HUMAN	AGT	S	PRRC2A_S1647	0.0012397	0.305097
GGCACTGAGTATACCTGCA	chr20	TRIB3	TRIB3_HUMAN	ACT	T	TRIB3_T92	0.00124	0.305097
ATGTCACGTGGCTGAAAAA	chr15	IGDCC3	IGDC3_HUMAN	ACG	T	IGDCC3_T362	0.0012405	0.305097
GAGTGACCAAGACAAAGGA	chr12	NABP2	SOSB1_HUMAN	ACC	T	NABP2_T30	0.0012408	0.305097
GGTACCCCAGGCAGTGAGGC	chr11	MS4A3	MS4A3_HUMAN	ACC	T	MS4A3_T19	0.0012408	0.305097
GAACTACAGCGTGCGAATCC	chr19	INSR	INSR_HUMAN	AGC	S	INSR_S922	0.0012419	0.305097
TGGTTTCACCAAATGGCTTC	chr16	MLYCD	DCMC_HUMAN	ACC	T	MLYCD_T335	0.0012419	0.305097
GAAAACCAATACCTATGAG	chr12	CNOT2	CNOT2_HUMAN	ACC	T	CNOT2_T491	0.001244	0.305097
GTTGTTGACACACAGAACAC	chr5	PCDHGA4	PCDG4_HUMAN	ACA	T	PCDHGA4_T437	0.0012448	0.305097
ACTGCACGGCAGCAGCCCT	chr12	HAL	HUTH_HUMAN	ACG	T	HAL_T502	0.0012454	0.305097
TGCTACCTGGAGTTCCGGA	chr19	FFAR3	FFAR3_HUMAN	TAC	Y	FFAR3_Y170	0.001246	0.305097
GCAAACAGTGGTGAGTTCT	chr17	KIAA0100	K0100_HUMAN	ACA	T	KIAA0100_T65	0.0012462	0.305097
ATCACCTTCTGGGTCATTCAC	chr3	ALG3	ALG3_HUMAN	ACC	T	ALG3_T57	0.0012469	0.305097
CGAGCTGAGTGTGATCATCC	chr3	TPRA1	TPRA1_HUMAN	AGT	S	TPRA1_S131	0.0012484	0.305097
GCTGGCAACCTTCTGTGGCA	chr3	MASP1	MASP1_HUMAN	ACC	T	MASP1_T89	0.0012484	0.305097
TGCCTCCAGCTCCCTGGATA	chr11	ART5	NAR5_HUMAN	AGC	S	ART5_S184	0.0012502	0.305097
GATACCCTGCCCAATGTCCC	chr12	A2ML1	A2ML1_HUMAN	ACC	T	A2ML1_T1290	0.0012505	0.305097
ATCACAGGTTGGAGCCCAGT	chr11	MEN1	MEN1_HUMAN	ACA	T	MEN1_T148	0.0012512	0.305097
GCAGGCTACCAGGACCATGC	chr19	C3	CO3_HUMAN	ACC	T	C3_T438	0.0012522	0.305097
TTGTACCTAGAAGACTATC	chr7	ING3	ING3_HUMAN	TAC	Y	ING3_Y3	0.0012522	0.305097
TTGAGCCAGGCCCTGAGCC	chr11	DNHD1	DNHD1_HUMAN	AGC	S	DNHD1_S1979	0.0012527	0.305097
GGCTGAGCGACGATGAGTC	chr2	ZNF513	ZN513_HUMAN	AGC	S	ZNF513_S85	0.0012536	0.305097
AACAGTTTCTTCGTAGACC	chr17	RNF213	RN213_HUMAN	AGT	S	RNF213_S4067	0.0012543	0.305097
GGGAAGCCGCTTCCAGGAG	chr5	ARAP3	ARAP3_HUMAN	AGC	S	ARAP3_S1242	0.0012543	0.305097
TGTGAGTGTCAGTGTCCCC	chr1	NES	NEST_HUMAN	AGT	S	NES_S1464	0.0012549	0.305097
TACACAGGTGTGGGGACTGT	chr3	GNAI2	GNAI2_HUMAN	ACA	T	GNAI2_T292	0.0012555	0.305097
AGTACACTCAGCAAACAATGG	chr11	VWA5A	VMA5A_HUMAN	TAC	Y	VWA5A_Y345	0.0012564	0.305097
AGTACTTTGTTGTTGACCCGA	chr1	PTPRF	PTPRF_HUMAN	TAC	Y	PTPRF_Y1763	0.0012584	0.305097
TGTTAAGTATCTGGCTCTG	chr2	UNC50	UNC50_HUMAN	AGT	S	UNC50_S89	0.0012591	0.305097
CCCACCTTTCCTGGTGTTATT	chr2	UGGT1	UGGG1_HUMAN	ACC	T	UGGT1_T484	0.0012592	0.305097
CAGACGCTGTTGGACACAGC	chrX	PLXNA3	PLXA3_HUMAN	ACG	T	PLXNA3_T248	0.0012597	0.305097
GCCACACGGTTACGGAGCCGA	chr3	DHX30	DHX30_HUMAN	ACA	T	DHX30_T1067	0.0012597	0.305097
TGTTAAGAGCGCCCTGCTAC	chr8	TTI2	TTI2_HUMAN	AGC	S	TTI2_S452	0.0012603	0.305097
AGGACGTGTTTCTCCCGGCT	chrX	PTCHD1	PTHD1_HUMAN	ACG	T	PTCHD1_T12	0.0012613	0.305097
TCAAGTATTATTGAACAACT	chr4	NAF1	NAF1_HUMAN	AGT	S	NAF1_S206	0.0012613	0.305097
AATAGCAAGCCGGTGAGCG	chr19	DENND1C	DEN1C_HUMAN	AGC	S	DENND1C_S169	0.0012618	0.305097
AGTACAGCGATCGGCTGCCCC	chr15	ISLR2	ISLR2_HUMAN	TAC	Y	ISLR2_Y719	0.001263	0.305097
AGTAGCATCCCTGGGAGTGA	chr2	NCKAP5	NCKP5_HUMAN	AGC	S	NCKAP5_S1236	0.0012635	0.305097
GCCACAGAGCGCCCAGATTT	chr17	QRICH2	QRIC2_HUMAN	AGC	S	QRICH2_S1652	0.0012637	0.305097
CATCTATAGTCTGAGAAAT	chr17	OR1A2	OR1A2_HUMAN	TAT	Y	OR1A2_Y288	0.0012651	0.305097
[truncated: 481,770+ more rows]

## Sheet: HLA-I_low_antisense
sg_seq	chr	gene_name	pro_id	aa_genome_seq	target_aa	gene_aa_id	lo_value	lo_value_BH_adjust
GCTGGAGAGGCTGAGGACT	chr6	TAPBP	TPSN_HUMAN	TCC	S	TAPBP_S136	4.3807e-14	1.62426e-08
CAGAGAGGCTGACAGAGCCAT	chr6	TAPBP	TPSN_HUMAN	TCT	S	TAPBP_S363	1.0076e-13	1.86797e-08
TGGAGAGGCTGAGGACTGGGC	chr6	TAPBP	TPSN_HUMAN	TCC	S	TAPBP_S136	2.5548e-13	2.69824e-08
CAGACAGTGAGCTGTGGGGT	chr6	TAP2	TAP2_HUMAN	TCT	S	TAP2_S206	2.9109e-13	2.69824e-08
AGGCTGGAGAGGCTGAGGAC	chr6	TAPBP	TPSN_HUMAN	TCC	S	TAPBP_S136	4.8363e-13	3.58638e-08
AGGAGAGGACCACCAGGACC	chr6	TAP1	TAP1_HUMAN	TCC	S	TAP1_S257	9.4799e-13	5.85821e-08
CCGAGAGCCACCTCTGCCCCT	chr6	TAPBP	TPSN_HUMAN	TCG	S	TAPBP_S350	1.3135e-12	6.95737e-08
CGTGAGTAAACCTGAATCTT	chr15	B2M	B2MG_HUMAN	TAC	Y	B2M_Y30	2.0212e-12	8.51428e-08
GTGAGTAAACCTGAATCTT	chr15	B2M	B2MG_HUMAN	TCA	S	B2M_S31	2.0667e-12	8.51428e-08
GGGACACTTTGGGGGGTTCTG	chr6	TAPBP	TPSN_HUMAN	TCC	S	TAPBP_S295	1.8729e-11	6.585e-07
GTGAGTTCAGCTCCCCTAAGA	chr6	TAP2	TAP2_HUMAN	TCA	S	TAP2_S251	1.9536e-11	6.585e-07
GATAGGTGCCCTCCTGAAA	chr6	TAPBP	TPSN_HUMAN	TAT	Y	TAPBP_Y269	6.6741e-11	1.99772e-06
TGGAGAGCAGTACCTAGAGGG	chr6	TAP1	TAP1_HUMAN	TCC	S	TAP1_S523	7.0043e-11	1.99772e-06
AGGCAGGAGACCTTGAGGCT	chr12	SPPL3	SPPL3_HUMAN	TCC	S	SPPL3_S189	1.6166e-10	4.28141e-06
AAGAGCGCAGGTCCTCGTTCA	chr6	HLA-A	HLAA_HUMAN	TCT	S	HLA-A_S156	1.7631e-10	4.35811e-06
GGGACACTTTGGGGGGTTC	chr6	TAPBP	TPSN_HUMAN	TCC	S	TAPBP_S295	5.4797e-10	1.26984e-05
GGGAGGGCCCTGAAAGACC	chr6	TAPBP	TPSN_HUMAN	TCC	S	TAPBP_S409	1.1765e-09	2.56599e-05
AGATAGGTGCCCTCCTGAA	chr6	TAPBP	TPSN_HUMAN	TAT	Y	TAPBP_Y269	3.1689e-09	6.52753e-05
AGTATATGGTAGGAAAACTG	chr15	PDIA3	PDIA3_HUMAN	TAC	Y	PDIA3_Y454	3.9707e-09	7.74865e-05
TGTAGAAATACCTCATGGAGT	chr6	HLA-B	HLAB_HUMAN	TAC	Y	HLA-B_Y33	5.5198e-09	0.000102331
AGGGAATAGTCTTCTAGAG	chr15	DET1	DET1_HUMAN	TCC	S	DET1_S192	6.3029e-09	0.000111284
GGGACACTTTGGGGGGTTCT	chr6	TAPBP	TPSN_HUMAN	TCC	S	TAPBP_S295	9.9891e-09	0.000168351
CTGAGCCCACGATGACACAG	chr15	DET1	DET1_HUMAN	TCA	S	DET1_S158	1.1249e-08	0.000181342
GGAGGAGAAAAGCTGCTCC	chr6	TAP2	TAP2_HUMAN	TCC	S	TAP2_S231	1.7733e-08	0.000273958
GGTAGAGAACAAATGTGACA	chr6	TAP1	TAP1_HUMAN	TAC	Y	TAP1_Y510	2.0736e-08	0.000307537
GGGAGGAGAAAAGCTGCTCC	chr6	TAP2	TAP2_HUMAN	TCC	S	TAP2_S232	3.7401e-08	0.000533363
AAGAGAGGAGAGGACCACC	chr6	TAP1	TAP1_HUMAN	TCT	S	TAP1_S258	5.079e-08	0.000697473
GAAGGAAATGACAGCTTTC	chr12	TAS2R7	TA2R7_HUMAN	TCC	S	TAS2R7_S239	8.9678e-08	0.00118752
ATGGAGAGCAGTACCTAGA	chr6	TAP1	TAP1_HUMAN	TCC	S	TAP1_S523	1.0887e-07	0.00139195
CAGAGGCGTCTCCCACTGTGC	chr1	BRINP3	BRNP3_HUMAN	TCT	S	BRINP3_S447	1.1857e-07	0.00146543
AAGGCAGAGGGGGCTGCCTG	chr20	LIME1	LIME1_HUMAN	TCT	S	LIME1_S118	2.6217e-07	0.0031357
GCCGTAGGTGTCCGGGAGG	chr16	FOXF1	FOXF1_HUMAN	TAC	Y	FOXF1_Y170	6.0935e-07	0.00700353
AATAGAGAAGGGCGGGCTGGG	chr12	SPPL3	SPPL3_HUMAN	TAT	Y	SPPL3_Y345	6.2333e-07	0.00700353
TGTAGACGGCCAGGTTGGC	chr12	SHMT2	GLYM_HUMAN	TAC	Y	SHMT2_Y151	7.1494e-07	0.00779657
AGTAGCCAGGGGCACACTCG	chr20	LAMA5	LAMA5_HUMAN	TAC	Y	LAMA5_Y2106	8.4022e-07	0.00890098
AGAGACAGCAGTGAGTACT	chr1	STK40	STK40_HUMAN	TCT	S	STK40_S98	1.0281e-06	0.0105888
CGCGGAGCAGTTCCAGCGC	chr12	WNT10B	WN10B_HUMAN	TCC	S	WNT10B_S95	1.0888e-06	0.0109109
AGGGTAGAAGTGGGACACA	chr6	TAPBP	TPSN_HUMAN	TAC	Y	TAPBP_Y321	1.1315e-06	0.0110404
TCCTGAGATGGCTGCGTCC	chr11	MAP3K11	M3K11_HUMAN	TCA	S	MAP3K11_S78	1.2726e-06	0.0118815
CGTAGCCACCGGAGTCTACGC	chr2	EMILIN1	EMIL1_HUMAN	TAC	Y	EMILIN1_Y948	1.2818e-06	0.0118815
CGGAGGTCGTCTCCTCGCAG	chr6	HEY2	HEY2_HUMAN	TCC	S	HEY2_S10	1.4101e-06	0.0125994
AAGAGAGACAAATCCAGATA	chr15	DET1	DET1_HUMAN	TCT	S	DET1_S464	1.4272e-06	0.0125994
CCCGAGAGCAGCAGGAGGA	chr6	HLA-C	HLAC_HUMAN	TCG	S	HLA-C_S14	2.3909e-06	0.0195472
GAGGGAGCTGGGTGAGGTG	chr12	GLI1	GLI1_HUMAN	TCC	S	GLI1_S105	2.4013e-06	0.0195472
CGGTAGTTCTGGAGCTGGT	chr15	TP53BP1	TP53B_HUMAN	TAC	Y	TP53BP1_Y1846	2.4251e-06	0.0195472
CGGTAGTTCTGGAGCTGGT	chr15	TP53BP1	TP53B_HUMAN	TAC	Y	TP53BP1_Y1843	2.4251e-06	0.0195472
GCGGGAGAGCAGCAGGAGC	chr11	VPS51	VPS51_HUMAN	TCC	S	VPS51_S528	2.5601e-06	0.0200878
GGGAAGAAGGAGGGGAGGCGA	chrX	REPS2	REPS2_HUMAN	TCC	S	REPS2_S198	2.6547e-06	0.0200878
GGGAAGAAGGAGGGGAGGCGA	chrX	REPS2	REPS2_HUMAN	TCC	S	REPS2_S199	2.6547e-06	0.0200878
GACCGAAGTGGCGAGGCCG	chr14	ZFHX2	ZFHX2_HUMAN	TCG	S	ZFHX2_S2260	3.0247e-06	0.0224298
AATGAGACAGAAAGCAGAT	chr3	OR5AC2	O5AC2_HUMAN	TCA	S	OR5AC2_S251	3.1188e-06	0.0226741
GATGGAAATCACCTCCGGG	chr1	TGFB2	TGFB2_HUMAN	TCC	S	TGFB2_S69	3.2766e-06	0.0233632
TGTACTCGTATTGCAGACTAC	chr2	SNRNP200	U520_HUMAN	TAC	Y	SNRNP200_Y13	4.1789e-06	0.0286201
GCGACACGAAGCGCGTCTCGA	chr7	GCK	HXK4_HUMAN	TCG	S	GCK_S336	4.2302e-06	0.0286201
CAAATAGAGAAGGGCGGGC	chr12	SPPL3	SPPL3_HUMAN	TAT	Y	SPPL3_Y345	4.2637e-06	0.0286201
GATGTAGAGGAGCTTGGAGA	chr4	FNIP2	FNIP2_HUMAN	TCT	S	FNIP2_S259	4.3434e-06	0.0286201
CCTGTAATATCCTTCAGTG	chr8	TRAPPC9	TPPC9_HUMAN	TAC	Y	TRAPPC9_Y873	4.4361e-06	0.0286201
GCATAACTGACAACGAAGG	chr6	TAP1	TAP1_HUMAN	TAT	Y	TAP1_Y204	4.477e-06	0.0286201
TCATAGTACTGCTCCAGGTA	chr16	MAPK3	MK03_HUMAN	TAC	Y	MAPK3_Y333	5.1957e-06	0.0326516
GCGAGGTCATGGCTCCCGCCG	chr5	GOLPH3	GOLP3_HUMAN	TCG	S	GOLPH3_S3	5.3146e-06	0.0328422
CTCGGACATTGTGGTCGCC	chr2	LRP1B	LRP1B_HUMAN	TCC	S	LRP1B_S2	5.5076e-06	0.0334769
TGGAGGGAATAGTCTTCTAG	chr15	DET1	DET1_HUMAN	TCC	S	DET1_S192	5.8765e-06	0.0351431
GGTAGGGCTGCTCGGCCAGTG	chr15	IGF1R	IGF1R_HUMAN	TAC	Y	IGF1R_Y1213	6.2365e-06	0.036704
TGGAGACCTTCAGTAACTCCA	chr19	RPL36	RL36_HUMAN	TCC	S	RPL36_S64	7.667e-06	0.0434011
ATAGTACTGCTCCAGGTAG	chr16	MAPK3	MK03_HUMAN	TAC	Y	MAPK3_Y333	7.7087e-06	0.0434011
GAGGGAATAGTCTTCTAGA	chr15	DET1	DET1_HUMAN	TCC	S	DET1_S192	7.7256e-06	0.0434011
CGTACTGATAGTTCTGAGAC	chr5	PCDHB8	PCDB8_HUMAN	TAC	Y	PCDHB8_Y752	8.4604e-06	0.0461312
GGCTGGGAAGGAGGAGGAGG	chr10	ZMIZ1	ZMIZ1_HUMAN	TCC	S	ZMIZ1_S987	8.4604e-06	0.0461312
AAATAGAGAAGGGCGGGCT	chr12	SPPL3	SPPL3_HUMAN	TAT	Y	SPPL3_Y345	8.8826e-06	0.0477314
CAGGTAGACATAGGCCAGC	chr11	ACCS	1A1L1_HUMAN	TAC	Y	ACCS_Y214	9.1307e-06	0.0483636
GGCATATGCCGGGGGAACC	chr19	SPIB	SPIB_HUMAN	TAT	Y	SPIB_Y120	9.3838e-06	0.0490042
GTGTACTCAGGGAAGTCCT	chr7	PDIA4	PDIA4_HUMAN	TAC	Y	PDIA4_Y448	1.0207e-05	0.0518643
TCTTCGGACCCCTTTACCCC	chr21	CLIC6	CLIC6_HUMAN	TCC	S	CLIC6_S342	1.0435e-05	0.0518643
GGGACCATGGCAGCCTGGGG	chr20	GGT7	GGT7_HUMAN	TCC	S	GGT7_S252	1.047e-05	0.0518643
GGCGTACTGGTCATGCCCG	chr6	HLA-B	HLAB_HUMAN	TAC	Y	HLA-B_Y140	1.0491e-05	0.0518643
CGTGACATGATATTTATCA	chr5	DROSHA	RNC_HUMAN	TCA	S	DROSHA_S950	1.146e-05	0.0559093
GGGGTATTCGCCAAAAGGA	chr1	ABCA4	ABCA4_HUMAN	TAC	Y	ABCA4_Y1400	1.1789e-05	0.0567674
GGGGAGGCGCTGGCGGTAT	chr6	TULP4	TULP4_HUMAN	TCC	S	TULP4_S1060	1.206e-05	0.0573278
TCCCGAGAGCCTTTAGCATC	chr6	NEDD9	CASL_HUMAN	TCT	S	NEDD9_S358	1.2352e-05	0.0576466
TGGAGAAGTAGCCAACAATGT	chr16	KAT8	KAT8_HUMAN	TCC	S	KAT8_S303	1.2438e-05	0.0576466
GGGTACAGGGACTGGAGAC	chr11	ST5	ST5_HUMAN	TAC	Y	ST5_Y462	1.2691e-05	0.0580735
CGTAGCCGCGGTGGTCGGC	chr6	SOX4	SOX4_HUMAN	TAC	Y	SOX4_Y361	1.2877e-05	0.0580735
GGGGACTGGGGTGGGGGTG	chr11	PACSIN3	PACN3_HUMAN	TCC	S	PACSIN3_S341	1.3e-05	0.0580735
GGGGATACCTTGGAGCCCC	chr16	PKD1	PKD1_HUMAN	TCC	S	PKD1_S4172	1.3462e-05	0.0593592
CTTGATTTCAGGATAGATT	chr1	RPRD2	RPRD2_HUMAN	TCA	S	RPRD2_S860	1.3608e-05	0.0593592
TGGTAGATGTTTCCGGAGA	chr20	C20orf194	CT194_HUMAN	TAC	Y	C20orf194_Y1009	1.4095e-05	0.0607686
TGGAGATGAGCAGGATGTGG	chr15	IGF1R	IGF1R_HUMAN	TCC	S	IGF1R_S65	1.4279e-05	0.0608543
GGAGGAGGCCACCGCCATG	chr2	CNNM4	CNNM4_HUMAN	TCC	S	CNNM4_S274	1.4777e-05	0.062261
GGTAGTGACGGATCATGCGC	chr12	POLE	DPOE1_HUMAN	TAC	Y	POLE_Y1636	1.5511e-05	0.0641933
GATGGAGCCCAGGATGGCC	chr1	CHD5	CHD5_HUMAN	TCC	S	CHD5_S838	1.5755e-05	0.0641933
GATGGAGCCCAGGATGGCC	chr11	KCNJ5	KCNJ5_HUMAN	TCC	S	KCNJ5_S176	1.5755e-05	0.0641933
CAGATTCATGGCGAGAGGCT	chr17	FTSJ3	SPB1_HUMAN	TCT	S	FTSJ3_S190	1.7312e-05	0.0697706
AGTACATGTTCCCACTCGAGT	chr14	WDR20	WDR20_HUMAN	TAC	Y	WDR20_Y175	1.753e-05	0.0698895
GTGGAAGTCCTGGGGGCCG	chr1	BARHL2	BARH2_HUMAN	TCC	S	BARHL2_S138	1.7952e-05	0.0706116
GGCCCTGAGGCCTGGTCTCT	chrX	PPP1R3F	PPR3F_HUMAN	TCA	S	PPP1R3F_S435	1.8092e-05	0.0706116
GGGACGTCTCAGAGGTGCTGG	chr16	PRSS27	PRS27_HUMAN	TCC	S	PRSS27_S84	1.8331e-05	0.0707991
CCGACAGGATGCATTCCTGG	chrX	GDI1	GDIA_HUMAN	TCG	S	GDI1_S20	1.8766e-05	0.0709037
GCCAGAGCGACTGGTTACC	chr10	NRP1	NRP1_HUMAN	TCT	S	NRP1_S469	1.8811e-05	0.0709037
ACGGGGGACGGGTCTCGGCT	chr19	MAST3	MAST3_HUMAN	TCC	S	MAST3_S941	1.8938e-05	0.0709037
GGGTAATTGGGCCCCGGGT	chr9	KLF4	KLF4_HUMAN	TAC	Y	KLF4_Y348	1.9123e-05	0.0709037
GGGCGATAGGTGGATCTCC	chr12	PTPRR	PTPRR_HUMAN	TCG	S	PTPRR_S272	1.9826e-05	0.0727824
GACGAGGAGGAGGAAGATG	chr16	SRRM2	SRRM2_HUMAN	TCG	S	SRRM2_S2644	2.1151e-05	0.0768853
GCCGGGGACGGAGTGTGCTG	chr3	SIAH2	SIAH2_HUMAN	TCC	S	SIAH2_S28	2.2324e-05	0.0799559
GGGTGAGCTGCAGAAAAGC	chr3	COPG1	COPG1_HUMAN	TCA	S	COPG1_S298	2.2427e-05	0.0799559
CTGGGAGGACATGATCTCC	chr19	TMPRSS9	TMPS9_HUMAN	TCC	S	TMPRSS9_S737	2.2795e-05	0.0801683
GGTAGAATACCGGACATGG	chr17	SMG8	SMG8_HUMAN	TAC	Y	SMG8_Y938	2.2919e-05	0.0801683
AGTAGTCCAGGGAGATCTGC	chr8	ADCK5	ADCK5_HUMAN	TAC	Y	ADCK5_Y101	2.3733e-05	0.0815403
GTGGGAGCTGCCATACTTG	chr10	ALDH18A1	P5CS_HUMAN	TCC	S	ALDH18A1_S694	2.3918e-05	0.0815403
CAGAGACGATGACGTGCACCG	chr22	RGL4	RGDSR_HUMAN	TCT	S	RGL4_S320	2.3971e-05	0.0815403
GGGGCTGAGTGTTCCCAGTC	chr5	PCDHGC5	PCDGM_HUMAN	TCA	S	PCDHGC5_S574	2.5286e-05	0.0852315
GATAGGGTGGAATGGAGACTC	chr4	STIM2	STIM2_HUMAN	TAT	Y	STIM2_Y475	2.5868e-05	0.0857488
ATGGAGAAGTGGCTGCCAG	chr12	SPPL3	SPPL3_HUMAN	TCC	S	SPPL3_S265	2.5902e-05	0.0857488
GCCGCGGAGCTGCCCTTGAA	chr1	CHD5	CHD5_HUMAN	TCC	S	CHD5_S205	2.6655e-05	0.0874607
GGAGAGGGTCCTCGGGGGT	chr19	SCAF1	SFR19_HUMAN	TCT	S	SCAF1_S719	2.7321e-05	0.0888596
GCTTCGGACCAGTCGGGCTG	chr5	CD14	CD14_HUMAN	TCC	S	CD14_S46	2.7832e-05	0.0897345
CTTTCATAAGGTTTCTCCCC	chr19	ZNF527	ZN527_HUMAN	TAT	Y	ZNF527_Y246	2.9206e-05	0.0922612
GAGGAGGTGGAAGAGGAGG	chr1	HSPB7	HSPB7_HUMAN	TCC	S	HSPB7_S27	2.9611e-05	0.0922612
TCGGAGGAGGAGGAGGAGG	chr20	DBNDD2	DBND2_HUMAN	TCC	S	DBNDD2_S219	2.9611e-05	0.0922612
TGGAGGCTGGGGGGTAAACAA	chr16	PLA2G10	PA2GX_HUMAN	TCC	S	PLA2G10_S34	2.9611e-05	0.0922612
GGCAGACAGCAGCAGGTCC	chr9	RUSC2	RUSC2_HUMAN	TCT	S	RUSC2_S1201	3.2339e-05	0.0999213
TGTACAAGCTGTCGGAAACAG	chr16	CIITA	C2TA_HUMAN	TAC	Y	CIITA_Y1052	3.3018e-05	0.100474
GGTAACCACAGCCCCGGGCCC	chr9	TMEM8B	TMM8B_HUMAN	TAC	Y	TMEM8B_Y446	3.306e-05	0.100474
GAGGAGATGCCCTTCATGG	chr15	SYNM	SYNEM_HUMAN	TCC	S	SYNM_S941	3.3599e-05	0.100915
AAGGGAGCGTAAACCAAAG	chr2	MOGS	MOGS_HUMAN	TCC	S	MOGS_S730	3.4323e-05	0.100915
TTTGGAAAGGGGTTTGGGG	chr19	DNMT1	DNMT1_HUMAN	TCC	S	DNMT1_S133	3.4323e-05	0.100915
GCCCGAGGCCTTCCTCTTG	chr21	URB1	NPA1P_HUMAN	TCG	S	URB1_S9	3.4586e-05	0.100915
CAGCGAATCCTGCCGCTGC	chr12	GOLGA3	GOGA3_HUMAN	TCG	S	GOLGA3_S465	3.4662e-05	0.100915
GGGAGTGCAGCAGCTCCCCT	chr17	SLC4A1	B3AT_HUMAN	TCC	S	SLC4A1_S310	3.4838e-05	0.100915
GATGTAGTCATCAATGAAG	chr12	PAN2	PAN2_HUMAN	TAC	Y	PAN2_Y1028	3.6188e-05	0.104013
TGTAATAATATGGGGAACC	chr2	PAX8	PAX8_HUMAN	TAC	Y	PAX8_Y431	3.8023e-05	0.106137
GATGTAGCGGGGCTCCCCG	chr6	HLA-F	HLAF_HUMAN	TAC	Y	HLA-F_Y43	3.803e-05	0.106137
GAGAGACAGATGCTCCAAT	chr12	SPPL3	SPPL3_HUMAN	TCT	S	SPPL3_S83	3.8069e-05	0.106137
TAGAAGAGGAGGAAGAGGAGG	chr13	NBEA	NBEA_HUMAN	TCT	S	NBEA_S1854	3.8072e-05	0.106137
GTGTGAGAAATAACTGAGGG	chr4	N4BP2	N4BP2_HUMAN	TCT	S	N4BP2_S403	3.8543e-05	0.106487
TCCGGTGAAATATTCCTTCT	chr4	LARP1B	LAR1B_HUMAN	TCA	S	LARP1B_S906	3.8866e-05	0.106487
GGTAGGCGATGCGGCCCCCG	chr1	OBSCN	OBSCN_HUMAN	TAC	Y	OBSCN_Y787	3.9059e-05	0.106487
GTGAAACCAGGATATTCTCC	chr10	SCD	ACOD_HUMAN	TCA	S	SCD_S289	3.9711e-05	0.106778
TGTAGGAAAGGAGGGGCCG	chr1	CACNA1E	CAC1E_HUMAN	TAC	Y	CACNA1E_Y2172	3.9742e-05	0.106778
TTCTGAGACACAACTGGCC	chr11	OR9G4	OR9G4_HUMAN	TCA	S	OR9G4_S102	4.0698e-05	0.106893
GGGATCTGATGCCCCGGCGA	chr11	DCPS	DCPS_HUMAN	TCC	S	DCPS_S229	4.0892e-05	0.106893
AGGTAGACAAAGGCGCCTG	chr12	PTPN6	PTN6_HUMAN	TAC	Y	PTPN6_Y208	4.0927e-05	0.106893
CCCTGGGAGTATAACCAACG	chr1	SLC22A15	S22AF_HUMAN	TCC	S	SLC22A15_S254	4.0938e-05	0.106893
AGGTATCTGGCAGAGGGCG	chrX	SYTL4	SYTL4_HUMAN	TAC	Y	SYTL4_Y554	4.2261e-05	0.108836
AGTAGTGGTCGCCGTAGGG	chr17	MYO15A	MYO15_HUMAN	TAC	Y	MYO15A_Y278	4.2269e-05	0.108836
GGCATAACGCGTCACAACC	chr3	USP19	UBP19_HUMAN	TAT	Y	USP19_Y1205	4.2947e-05	0.109819
AGCAGACCCCAAAACAGGG	chr1	BCL9	BCL9_HUMAN	TCT	S	BCL9_S913	4.3449e-05	0.110254
CAGAGCAGAGACGCTGCAGG	chr17	CLEC10A	CLC10_HUMAN	TCT	S	CLEC10A_S36	4.3712e-05	0.110254
TCCGATATCTCCCGAGCCC	chr6	MEA1	MEA1_HUMAN	TCG	S	MEA1_S163	4.4234e-05	0.110817
GAGAGCGCGGGGCGTCTTCC	chr13	KBTBD6	KBTB6_HUMAN	TCT	S	KBTBD6_S10	4.4624e-05	0.111044
TATGTGGACCCATGCTCCCC	chr10	OAT	OAT_HUMAN	TCC	S	OAT_S183	4.6532e-05	0.114177
TATGTGGACCCATGCTCCCC	chr10	OAT	OAT_HUMAN	TCC	S	OAT_S321	4.6532e-05	0.114177
GCAGACACTGATGCAGTCG	chr11	MUC6	MUC6_HUMAN	TCT	S	MUC6_S2193	4.6807e-05	0.114177
TGGAGTAGGGCAGGTTGTACC	chr4	OTOP1	OTOP1_HUMAN	TCC	S	OTOP1_S429	4.7287e-05	0.114594
GGGAAGAGATCTGAGAGTC	chr11	ROBO4	ROBO4_HUMAN	TCC	S	ROBO4_S987	4.7923e-05	0.115022
GCCAGCGAAGGTGGCGGCGG	chr1	RSBN1	RSBN1_HUMAN	TCG	S	RSBN1_S150	4.8084e-05	0.115022
AGGTAGTTGTCCCCGTGCT	chr7	TNS3	TENS3_HUMAN	TAC	Y	TNS3_Y49	4.849e-05	0.11525
CCTGAGCGAACAGAGTCCA	chr6	TUBB	TBB5_HUMAN	TCA	S	TUBB_S78	4.9352e-05	0.115955
TGTATAGAGGATAACTCCT	chr11	MARK2	MARK2_HUMAN	TAT	Y	MARK2_Y241	4.9412e-05	0.115955
CGGATGTGAAGAAATACCTCA	chr6	HLA-A	HLAA_HUMAN	TCC	S	HLA-A_S35	4.9976e-05	0.116541
AGCTGAACCCACAAACAGC	chr19	MEGF8	MEGF8_HUMAN	TCA	S	MEGF8_S2292	5.0444e-05	0.116851
GACGTACTCGCTGGGAGGC	chr15	CAPN3	CAN3_HUMAN	TAC	Y	CAPN3_Y554	5.0893e-05	0.116851
CAGAGGCGGCTGCGGGGAGG	chr7	MICALL2	MILK2_HUMAN	TCT	S	MICALL2_S247	5.1569e-05	0.116851
GGCTGACAGGTCATACTTA	chr14	PSMA3	PSA3_HUMAN	TCA	S	PSMA3_S11	5.1684e-05	0.116851
CAGAGATTCTGTCTGCGGG	chr17	KRT40	K1C40_HUMAN	TCT	S	KRT40_S328	5.2129e-05	0.116851
AGTGGAGACGATAGGCTCA	chr8	BMP1	BMP1_HUMAN	TCC	S	BMP1_S407	5.2172e-05	0.116851
TGTACAAATCAAAGGCGAGGT	chr14	SERPINA2	A1ATR_HUMAN	TAC	Y	SERPINA2_Y65	5.2315e-05	0.116851
TCATAGTACTGCTCCAGGT	chr16	MAPK3	MK03_HUMAN	TAT	Y	MAPK3_Y334	5.2885e-05	0.117373
GGGGATAAGCTATGAATAT	chr19	ELSPBP1	ESPB1_HUMAN	TCC	S	ELSPBP1_S50	5.3182e-05	0.117373
AGGACTTCTGGTCGAACATGC	chr19	SMARCA4	SMCA4_HUMAN	TCC	S	SMARCA4_S1238	5.389e-05	0.117586
GTGTGAAGAACCAGCGTCC	chr9	ENTPD2	ENTP2_HUMAN	TCA	S	ENTPD2_S49	5.4115e-05	0.117586
CATAGCCGGAGTTGAAGCCCA	chr9	AQP3	AQP3_HUMAN	TAT	Y	AQP3_Y212	5.423e-05	0.117586
TTCAAGGAGTGGGAGCCTGG	chr6	HLA-E	HLAE_HUMAN	TCC	S	HLA-E_S25	5.4655e-05	0.117819
CTGAGAGGGAAATCAGGTACC	chrX	MBTPS2	MBTP2_HUMAN	TCA	S	MBTPS2_S452	5.5342e-05	0.11861
CAGAGCTCTTGCCAACATT	chr1	GNL2	NOG2_HUMAN	TCT	S	GNL2_S325	5.7812e-05	0.123192
CCGAGCGGGAGGTGGAGGCAC	chr7	EVX1	EVX1_HUMAN	TCG	S	EVX1_S378	5.9162e-05	0.125348
GGGGTGTAAGTAAAGGTGGC	chr6	RUNX2	RUNX2_HUMAN	TAC	Y	RUNX2_Y400	6.0455e-05	0.126128
GCAGAGACGATCTGGGCAG	chr6	TEAD3	TEAD3_HUMAN	TCT	S	TEAD3_S136	6.0632e-05	0.126128
AGAGGGTAGTTCATGGTAGT	chrX	MAGEA3	MAGA3_HUMAN	TAC	Y	MAGEA3_Y77	6.138e-05	0.126128
AGAGGGTAGTTCATGGTAGT	chrX	MAGEA6	MAGA6_HUMAN	TAC	Y	MAGEA6_Y77	6.138e-05	0.126128
GATGGAGATGACAACCGGT	chr6	ABCC10	MRP7_HUMAN	TCC	S	ABCC10_S518	6.1564e-05	0.126128
GGGATGCAGCGAGCGAAGGCA	chr16	CIITA	C2TA_HUMAN	TCC	S	CIITA_S1045	6.1689e-05	0.126128
TAGGACTCTGTGATGAAGC	chr11	ETS1	ETS1_HUMAN	TCC	S	ETS1_S184	6.2325e-05	0.126128
GGGATTTCGGTCTCTTTCTTT	chr6	MCM9	MCM9_HUMAN	TCC	S	MCM9_S898	6.235e-05	0.126128
CTGATTCAGCTTCTGTTGACC	chr15	PEAK1	PEAK1_HUMAN	TCA	S	PEAK1_S907	6.3452e-05	0.126128
GGTAGTAGATCCCGTGGGAGA	chr4	OTOP1	OTOP1_HUMAN	TAC	Y	OTOP1_Y269	6.3532e-05	0.126128
TGTAGATCAGGCGGCCCACCT	chr19	KEAP1	KEAP1_HUMAN	TAC	Y	KEAP1_Y329	6.3532e-05	0.126128
ACAGACTCGGAGAGGGGTG	chrX	CA5B	CAH5B_HUMAN	TCT	S	CA5B_S242	6.3612e-05	0.126128
GGGAAGTGGTCATTGTCGC	chr2	GRB14	GRB14_HUMAN	TCC	S	GRB14_S4	6.5556e-05	0.128993
CTCAGACCACATCCGCCGG	chr12	SPPL3	SPPL3_HUMAN	TCT	S	SPPL3_S369	6.5753e-05	0.128993
CAGAGACGAACTGCCAGACCC	chr11	TP53I11	P5I11_HUMAN	TCT	S	TP53I11_S69	6.6272e-05	0.129308
GGGGAAATAGGCTGGTCTG	chr6	MDC1	MDC1_HUMAN	TCC	S	MDC1_S1711	6.6611e-05	0.129308
TGTAGTTAAGCTGCCTTGG	chr6	FRS3	FRS3_HUMAN	TAC	Y	FRS3_Y417	6.7315e-05	0.129994
CTCAGAACTCTCATTCATT	chr6	SYNE1	SYNE1_HUMAN	TCT	S	SYNE1_S4596	6.9801e-05	0.134096
GGGAGCTGGGCAGGGACTTGC	chr12	AGAP2	AGAP2_HUMAN	TCC	S	AGAP2_S585	7.1835e-05	0.136546
GGGAAAATTTATTCGAATT	chr9	C9orf116	CI116_HUMAN	TCC	S	C9orf116_S85	7.185e-05	0.136546
GTTGTACAGCGGCTGCAAA	chr12	NCOR2	NCOR2_HUMAN	TAC	Y	NCOR2_Y257	7.2181e-05	0.136546
AGGACTCGTTGTAGTGGAGC	chr6	EGFL8	EGFL8_HUMAN	TCC	S	EGFL8_S52	7.4166e-05	0.139589
ACAGGAGAAGAAAATATACC	chr2	FSIP2	FSIP2_HUMAN	TCT	S	FSIP2_S573	7.4732e-05	0.139944
TCATGATAGTTCAGTAGGAG	chr1	SPAG17	SPG17_HUMAN	TAT	Y	SPAG17_Y525	7.5434e-05	0.140228
CATAAATAGATATTCTCAC	chrX	GABRQ	GBRT_HUMAN	TAT	Y	GABRQ_Y90	7.564e-05	0.140228
TTGTAGCTCTGGATCACGC	chr8	FER1L6	FR1L6_HUMAN	TAC	Y	FER1L6_Y1034	7.6603e-05	0.141307
GGTGGAGATGGAGGGGGTGG	chr4	FHDC1	FHDC1_HUMAN	TCT	S	FHDC1_S44	7.76e-05	0.142437
AGACGAGGAGACCCAGCCC	chr6	TPBG	TPBG_HUMAN	TCG	S	TPBG_S31	7.8962e-05	0.143516
TGAGAGACGGAATCTGCTG	chr17	GPR179	GP179_HUMAN	TCT	S	GPR179_S1970	7.8962e-05	0.143516
AAGACAGAGCAATGTCTTTA	chr6	IBTK	IBTK_HUMAN	TCT	S	IBTK_S343	8.0417e-05	0.145152
AGAGACAGAGGATTGAAGT	chr2	SERPINE2	GDN_HUMAN	TCT	S	SERPINE2_S26	8.0645e-05	0.145152
GGGAGGCGACAGGGTAGAGCT	chr16	PDPR	PDPR_HUMAN	TCC	S	PDPR_S860	8.1157e-05	0.145368
TGTAAAGGGTACCAGTGCCG	chr11	CLNS1A	ICLN_HUMAN	TAC	Y	CLNS1A_Y38	8.1918e-05	0.145913
GCGAGGCAGGCTTAGGGGGTG	chr19	LYL1	LYL1_HUMAN	TCG	S	LYL1_S36	8.2585e-05	0.145913
GGGTAGATGTCCCGGTGGA	chr1	CAMK1G	KCC1G_HUMAN	TAC	Y	CAMK1G_Y288	8.2895e-05	0.145913
GGTGGAGAAGTTCAGGAAC	chr1	CSMD2	CSMD2_HUMAN	TCC	S	CSMD2_S2014	8.3048e-05	0.145913
CGCGGAGCCATTCTGCAGC	chr5	PCDHB8	PCDB8_HUMAN	TCC	S	PCDHB8_S570	8.3868e-05	0.145913
CGCGGAGCCATTCTGCAGC	chr5	PCDHB4	PCDB4_HUMAN	TCC	S	PCDHB4_S568	8.3868e-05	0.145913
CCATAGTTGCGGTCAAAGT	chr19	DOCK6	DOCK6_HUMAN	TAT	Y	DOCK6_Y1845	8.4216e-05	0.145913
GTGGAGCAGGGCCACGGGC	chr17	ARHGAP23	RHG23_HUMAN	TCC	S	ARHGAP23_S332	8.543e-05	0.147328
AGTAGAGCTTGGTGTAGGCAA	chr12	LGR5	LGR5_HUMAN	TAC	Y	LGR5_Y748	8.6012e-05	0.147645
CCCCTGGAAGCATCTCTCTC	chr20	DIDO1	DIDO1_HUMAN	TCC	S	DIDO1_S1596	8.805e-05	0.149691
AGGTAGATAGCAGCCCCTG	chr15	CILP	CILP1_HUMAN	TAC	Y	CILP_Y244	8.8412e-05	0.149691
GATATACACGCCTCCACCG	chr6	RIOK1	RIOK1_HUMAN	TAT	Y	RIOK1_Y338	8.8415e-05	0.149691
GGCTGGGAGCAGATGGGGAG	chr22	MICAL3	MICA3_HUMAN	TCC	S	MICAL3_S1262	9.1724e-05	0.154587
GGGGACTTCCCTTCTTGGT	chr8	PRDM14	PRD14_HUMAN	TCC	S	PRDM14_S191	9.2761e-05	0.154732
ACGAGCTCCGGCTCCGAGAC	chr13	ARGLU1	ARGL1_HUMAN	TCG	S	ARGLU1_S9	9.3062e-05	0.154732
CGGTACACGTAGAGCTGCG	chr8	CPSF1	CPSF1_HUMAN	TAC	Y	CPSF1_Y41	9.3062e-05	0.154732
TAATAACTGTTGATGACAG	chrX	ESX1	ESX1_HUMAN	TAT	Y	ESX1_Y400	9.4058e-05	0.15569
GTCGGAGGGCTTCCTGACG	chr20	SNAI1	SNAI1_HUMAN	TCC	S	SNAI1_S11	9.6927e-05	0.159726
CTCAAGGAGTGGGAGCCTGG	chr6	HLA-F	HLAF_HUMAN	TCC	S	HLA-F_S25	9.8704e-05	0.161665
TATAGCTCGTCCTCCGGGGCT	chr3	GRIP2	GRIP2_HUMAN	TAT	Y	GRIP2_Y835	9.9334e-05	0.161665
CAGAGGCAGCAGCCCCAGTG	chr20	SIGLEC1	SN_HUMAN	TCT	S	SIGLEC1_S1522	9.9412e-05	0.161665
AATGGATGCCTGAATGGGC	chr11	ZP1	ZP1_HUMAN	TCC	S	ZP1_S389	0.00010011	0.161836
GTGGTACTGCAGGGAGGCA	chr19	MEGF8	MEGF8_HUMAN	TAC	Y	MEGF8_Y557	0.00010039	0.161836
GGAGTACTGGGCACAGAAG	chr9	ENTPD8	ENTP8_HUMAN	TAC	Y	ENTPD8_Y186	0.00010348	0.166067
ATTGTATTCCACAAATGGC	chr12	DUSP16	DUS16_HUMAN	TAC	Y	DUSP16_Y37	0.00010391	0.166067
AGGGGAAAAAGATGGGTTC	chr1	PDE4DIP	MYOME_HUMAN	TCC	S	PDE4DIP_S989	0.00010454	0.166356
GGTACTTCTTCTCACCCTCA	chr20	PCK1	PCKGC_HUMAN	TAC	Y	PCK1_Y279	0.00010607	0.167749
AGGTACCTGGGGGAAAGGC	chr2	GPC1	GPC1_HUMAN	TAC	Y	GPC1_Y424	0.00010632	0.167749
CGTAATACTGCTCCAGATAT	chr22	MAPK1	MK01_HUMAN	TAC	Y	MAPK1_Y317	0.00010857	0.169013
GCCGGAGTCCAGCACGGTG	chr21	CRYAA	CRYAA_HUMAN	TCC	S	CRYAA_S59	0.00010868	0.169013
GCCGGAGTCCAGCACGGTG	chr21	CRYAA	CRYAA_HUMAN	TCC	S	CRYAA_S59	0.00010868	0.169013
GGCGAAGAGGCGTCTTCCC	chr17	VAT1	VAT1_HUMAN	TCG	S	VAT1_S18	0.0001094	0.169013
GGCTGTGAAACAGGCTGCAG	chr6	HCRTR2	OX2R_HUMAN	TCA	S	HCRTR2_S273	0.0001094	0.169013
CGGGGATGCAGGGGGACCC	chr16	LCAT	LCAT_HUMAN	TCC	S	LCAT_S429	0.00011061	0.170173
CGGTGAAGAGTCTGTTTCC	chr4	SH3TC1	S3TC1_HUMAN	TCA	S	SH3TC1_S255	0.00011125	0.17045
TGGAGACATAGGAGGTGAC	chr5	PCDHAC2	PCDC2_HUMAN	TCC	S	PCDHAC2_S523	0.00011263	0.170572
GGTAGCCTTCCACCACCTC	chr17	MYH3	MYH3_HUMAN	TAC	Y	MYH3_Y143	0.00011341	0.170572
CTCATAGGACTTCCCAGCG	chr20	LAMP5	LAMP5_HUMAN	TAT	Y	LAMP5_Y180	0.00011391	0.170572
CTCGTAGTACTTCACGTTG	chr12	SMARCC2	SMRC2_HUMAN	TAC	Y	SMARCC2_Y15	0.00011445	0.170572
GGTAGAGGAAATCTGAGGC	chr18	LAMA1	LAMA1_HUMAN	TCT	S	LAMA1_S2136	0.00011473	0.170572
TTGGAGTCAGCAGTGACCA	chr19	FKBP8	FKBP8_HUMAN	TCC	S	FKBP8_S175	0.00011503	0.170572
GGTAGCAGACAATTGAATAAC	chr6	QRSL1	GATA_HUMAN	TAC	Y	QRSL1_Y327	0.00011575	0.170572
GCTGTACTCCTTGTGCACC	chr19	ADGRL1	AGRL1_HUMAN	TAC	Y	ADGRL1_Y1108	0.00011591	0.170572
GATGGACGCCTTGCGCCCC	chr7	ELFN1	ELFN1_HUMAN	TCC	S	ELFN1_S735	0.00011599	0.170572
AGACGATAAGCCAAATGTGC	chr5	ACOT12	ACO12_HUMAN	TAT	Y	ACOT12_Y404	0.00011703	0.170572
AGTAGTCATAGGGAAAGGAG	chr10	SCD	ACOD_HUMAN	TAC	Y	SCD_Y308	0.00011703	0.170572
TGGATGCAAAGATGACGAT	chr3	RUVBL1	RUVB1_HUMAN	TCC	S	RUVBL1_S331	0.00011703	0.170572
GATATTGGGGAGGAGAGGGC	chr12	GLI1	GLI1_HUMAN	TAT	Y	GLI1_Y859	0.00011731	0.170572
TTTGACGTGGAAGGTAAAG	chr19	ZFP28	ZFP28_HUMAN	TCA	S	ZFP28_S849	0.00011793	0.170804
TCGATTGAGACAGAAAAATG	chr9	C5	CO5_HUMAN	TCA	S	C5_S230	0.00011904	0.171247
CTGGTACCGAGCAATTGTG	chr7	TRRAP	TRRAP_HUMAN	TAC	Y	TRRAP_Y462	0.00011944	0.171247
GGTAGAATTGAGCCGCTGC	chr10	SEMA4G	SEM4G_HUMAN	TCT	S	SEMA4G_S127	0.00012067	0.171247
GGTGAAAACACTTGCGGTG	chr7	KMT2C	KMT2C_HUMAN	TCA	S	KMT2C_S1883	0.00012074	0.171247
GCCAGAAGCTGTTCCCTGT	chr11	NFRKB	NFRKB_HUMAN	TCT	S	NFRKB_S1275	0.000121	0.171247
GAGAGCTCAAGGAGCTTTCT	chr3	ARHGAP31	RHG31_HUMAN	TCT	S	ARHGAP31_S596	0.00012122	0.171247
GGTAAACATGATGGTCATTC	chr9	ALDOB	ALDOB_HUMAN	TAC	Y	ALDOB_Y223	0.00012169	0.171247
TGAGTAAAGATCCAGGATT	chr14	CCNK	CCNK_HUMAN	TAC	Y	CCNK_Y258	0.00012267	0.171247
CTCGTAGATGGGCACAGTG	chr7	ACTB	ACTB_HUMAN	TAC	Y	ACTB_Y166	0.00012273	0.171247
CAGAATAGATGGTCAAGAG	chr11	HSD17B12	DHB12_HUMAN	TCT	S	HSD17B12_S203	0.00012318	0.171247
AAGACATCTTCTCCGGGTCCC	chr19	MARK4	MARK4_HUMAN	TCT	S	MARK4_S2	0.00012345	0.171247
GAGAGAATCCTGAGGGCTG	chr14	ZFP36L1	TISB_HUMAN	TCT	S	ZFP36L1_S298	0.00012393	0.171247
CGTAATACTGCTCCAGATA	chr22	MAPK1	MK01_HUMAN	TAC	Y	MAPK1_Y317	0.00012424	0.171247
GGGAGACCAGCAGGGGGCGCA	chr1	ACTL8	ACTL8_HUMAN	TCC	S	ACTL8_S293	0.00012551	0.172356
GGAGACTCATCCTCCTGCG	chr17	MAP3K14	M3K14_HUMAN	TCT	S	MAP3K14_S183	0.00012799	0.174319
CAGAGGTTGGCGTCTCCTCGT	chrX	POU3F4	PO3F4_HUMAN	TCT	S	POU3F4_S191	0.00012831	0.174319
CACATAGTGGGGGAGGGGG	chr17	TEX2	TEX2_HUMAN	TAT	Y	TEX2_Y494	0.00012862	0.174319
GGTACAGAGAACTTAATGGA	chr2	APOB	APOB_HUMAN	TCT	S	APOB_S3870	0.00012882	0.174319
TTTAATGACTTGTTGCTAAA	chr6	ECT2L	ECT2L_HUMAN	TCA	S	ECT2L_S18	0.00013069	0.17543
TAGAATAGGTATCACTCTGTG	chr11	CTR9	CTR9_HUMAN	TCT	S	CTR9_S603	0.00013105	0.17543
GGGAGGTGGGACAGTCTGG	chr7	EPHB4	EPHB4_HUMAN	TCC	S	EPHB4_S848	0.00013143	0.17543
CGGAGGCCGCGGTGGACATTG	chr7	CAMK2B	KCC2B_HUMAN	TCC	S	CAMK2B_S331	0.00013202	0.17543
GGTTCATACCTAAAATTTCA	chr6	SERINC1	SERC1_HUMAN	TAT	Y	SERINC1_Y410	0.00013202	0.17543
CGCGAGCGGATCTCCGACA	chr4	ATP8A1	AT8A1_HUMAN	TCG	S	ATP8A1_S13	0.00013248	0.17543
TTGTAGGTGTCTGCGGCCG	chr15	IGF1R	IGF1R_HUMAN	TAC	Y	IGF1R_Y763	0.00013315	0.17569
GTTGTAGCCCGGGATGCTG	chr14	DEGS2	DEGS2_HUMAN	TAC	Y	DEGS2_Y271	0.00013395	0.176119
GGGTAGTACTCGGGGGCCGG	chr12	SUDS3	SDS3_HUMAN	TAC	Y	SUDS3_Y22	0.00013507	0.176964
CATACTGGTGGACCTTCAC	chr9	SAXO1	SAXO1_HUMAN	TAT	Y	SAXO1_Y89	0.00013647	0.177921
AGGGAGAAGGAGGAGATGG	chr16	RABEP2	RABE2_HUMAN	TCC	S	RABEP2_S238	0.00013677	0.177921
GAAGGATCCCTTCCCCATC	chr20	EEF1A2	EF1A2_HUMAN	TCC	S	EEF1A2_S53	0.00013736	0.177921
GCCGGAGCCGCCACAGTAG	chr16	DNAJA3	DNJA3_HUMAN	TCC	S	DNAJA3_S259	0.00013772	0.177921
CGAGACTCCCCCAGCCCCT	chr1	MPZ	MYP0_HUMAN	TCT	S	MPZ_S243	0.00013856	0.178385
GAAGAAGGAGGGGAGGCGA	chrX	REPS2	REPS2_HUMAN	TCT	S	REPS2_S198	0.00014077	0.180603
GGCGTCGACTCTGTGGCTGT	chr17	CHD3	CHD3_HUMAN	TCG	S	CHD3_S1645	0.00014184	0.180725
TGGGAGTGAAAGAGGGGGC	chr22	MFNG	MFNG_HUMAN	TCC	S	MFNG_S255	0.00014184	0.180725
TGTATTCCCGAGAATTGAGAC	chr7	KRIT1	KRIT1_HUMAN	TAC	Y	KRIT1_Y28	0.00014241	0.18083
TGTACAACCAGTGGTGTTTC	chr11	RAG1	RAG1_HUMAN	TAC	Y	RAG1_Y997	0.00014314	0.181137
GGGTGAGTAAAGGACTTTG	chr7	PCLO	PCLO_HUMAN	TCA	S	PCLO_S3625	0.00014425	0.181767
AGTAAATAAAGTAGTGTGTC	chr10	NRBF2	NRBF2_HUMAN	TAT	Y	NRBF2_Y143	0.00014495	0.181767
TGGAGATTTGCTTTGGATA	chr11	GAS2	GAS2_HUMAN	TCT	S	GAS2_S288	0.00014544	0.181767
AAAGGAGACATCTTGGAAC	chr6	TAP1	TAP1_HUMAN	TCC	S	TAP1_S569	0.0001458	0.181767
AGCGTAGGAGAAGCCTGCC	chr19	DOT1L	DOT1L_HUMAN	TAC	Y	DOT1L_Y939	0.00014754	0.181767
AATAGATGTATGCTTCTAA	chr12	POLR3B	RPC2_HUMAN	TAT	Y	POLR3B_Y1003	0.00014805	0.181767
GCTAGAGACGCCTGGGGGC	chr12	DHX37	DHX37_HUMAN	TCT	S	DHX37_S997	0.00014805	0.181767
GGGAGGAGGGAGACGGGCTG	chr7	SP8	SP8_HUMAN	TCC	S	SP8_S18	0.00014805	0.181767
GGGAGGAGGGAGACGGGCTG	chr7	SP8	SP8_HUMAN	TCC	S	SP8_S36	0.00014805	0.181767
GATAAGGGGTGTGAGGATGG	chr19	AXL	UFO_HUMAN	TAT	Y	AXL_Y305	0.00014952	0.182966
GGGTAGAAGGCCCCCAGCT	chr17	GAA	LYAG_HUMAN	TAC	Y	GAA_Y668	0.00015172	0.183969
GGCGAGTCGGGGTCTTCGC	chr10	UTF1	UTF1_HUMAN	TCG	S	UTF1_S257	0.00015244	0.183969
GGGAGAATGGTTTCGGGAG	chr6	NHSL1	NHSL1_HUMAN	TCT	S	NHSL1_S1382	0.0001529	0.183969
GGGAGAATGGTTTCGGGAG	chr6	NHSL1	NHSL1_HUMAN	TCT	S	NHSL1_S1386	0.0001529	0.183969
GGGTAACTGTGCCTATTCG	chr5	FGFR4	FGFR4_HUMAN	TAC	Y	FGFR4_Y142	0.00015307	0.183969
GGTGTGTAGGCCCTAAGTGG	chr21	TTC3	TTC3_HUMAN	TAC	Y	TTC3_Y372	0.0001537	0.183969
AGGAGGTGGGACGTTTCTCT	chr20	APCDD1L	APCDL_HUMAN	TCC	S	APCDD1L_S447	0.00015503	0.183969
GTAGGGGACAGGTGGAGCCT	chr2	GPAT2	GPAT2_HUMAN	TCC	S	GPAT2_S773	0.00015515	0.183969
CGGGGAGACCTCGAGGAGG	chr15	PML	PML_HUMAN	TCC	S	PML_S760	0.00015519	0.183969
TGTAGTAGATGTCAAAGGC	chrX	PLXNA3	PLXA3_HUMAN	TAC	Y	PLXNA3_Y226	0.00015618	0.183969
GGTGTACCGCTTCATAAAC	chr17	CACNG5	CCG5_HUMAN	TAC	Y	CACNG5_Y204	0.00015624	0.183969
AGGAAAAGCCTCTGGCCACG	chr16	ZKSCAN2	ZKSC2_HUMAN	TCC	S	ZKSCAN2_S239	0.00015651	0.183969
CCAGAACCTACAGAGAAGG	chr14	PSMB5	PSB5_HUMAN	TCT	S	PSMB5_S189	0.00015679	0.183969
GGTGAATAATTCAAAAGTCC	chr1	CCDC18	CCD18_HUMAN	TAT	Y	CCDC18_Y78	0.00015862	0.184989
GTGGAAGAGGAGGAAGAGG	chrX	CUL4B	CUL4B_HUMAN	TCC	S	CUL4B_S84	0.00015933	0.184989
GTGGAAGAGGAGGAAGAGG	chrX	CUL4B	CUL4B_HUMAN	TCC	S	CUL4B_S66	0.00015933	0.184989
AGCTTGGAGATGGTACGTCG	chr1	PTPRU	PTPRU_HUMAN	TCC	S	PTPRU_S544	0.0001603	0.184989
GTAGGAGCCCAGGAGCAGG	chr11	OR4D6	OR4D6_HUMAN	TCC	S	OR4D6_S217	0.0001603	0.184989
GCCATAGCGCCCAGTGTCC	chr7	CPA1	CBPA1_HUMAN	TAT	Y	CPA1_Y387	0.00016139	0.184989
GAGGACTCTGAAGACGATT	chr6	BRD2	BRD2_HUMAN	TCC	S	BRD2_S480	0.00016179	0.184989
GATACGGACTTCCTATGAGG	chr3	C3orf56	CC056_HUMAN	TAT	Y	C3orf56_Y119	0.00016201	0.184989
TCCGAGAGACGCGTGTTCT	chr1	RAB3B	RAB3B_HUMAN	TCG	S	RAB3B_S207	0.00016215	0.184989
TAATAGGTCTCAATTTCAA	chr11	PITPNM1	PITM1_HUMAN	TAT	Y	PITPNM1_Y114	0.00016293	0.185309
ACGAGGACGAGGAGGAGGG	chr4	NKX6-1	NKX61_HUMAN	TCG	S	NKX6-1_S53	0.00016497	0.187055
GATGTAGGCCACGTTGGCC	chr19	GPR108	GP108_HUMAN	TAC	Y	GPR108_Y382	0.00016636	0.187475
CTCATACGGGGTTCCAGGA	chr6	TNXB	TENX_HUMAN	TAT	Y	TNXB_Y1026	0.00016758	0.187475
GAATATTCATAAATGACAC	chr1	IL23R	IL23R_HUMAN	TAT	Y	IL23R_Y138	0.0001676	0.187475
GAGCGGTACCGGCAGTACTG	chr10	ARID5B	ARI5B_HUMAN	TAC	Y	ARID5B_Y187	0.00016779	0.187475
TGAGGAGAGCACGTGGGGG	chr17	FLCN	FLCN_HUMAN	TCC	S	FLCN_S432	0.00016894	0.187475
TGTAAGCAGCCATTAGTCCC	chr12	TDG	TDG_HUMAN	TAC	Y	TDG_Y147	0.00017025	0.187475
CGGAAGGGACCAGGGACCG	chr2	CFC1	CFC1_HUMAN	TCC	S	CFC1_S205	0.00017061	0.187475
CGGAAGGGACCAGGGACCG	chr2	CFC1B	CFC1B_HUMAN	TCC	S	CFC1B_S205	0.00017061	0.187475
CGGAAGGGACCAGGGACCG	chr2	CFC1B	CFC1B_HUMAN	TCC	S	CFC1B_S205	0.00017061	0.187475
AGGATGCACAGAGGAGCCCA	chr3	SCAP	SCAP_HUMAN	TCC	S	SCAP_S24	0.00017138	0.187475
GTGAGTGGCCACCACCGGAAG	chr15	GOLGA6D	GOG6D_HUMAN	TCA	S	GOLGA6D_S65	0.00017263	0.187475
GTGAGTGGCCACCACCGGAAG	chr15	GOLGA6B	GOG6B_HUMAN	TCA	S	GOLGA6B_S65	0.00017263	0.187475
GTGAGTGGCCACCACCGGAAG	chr15	GOLGA6C	GOG6C_HUMAN	TCA	S	GOLGA6C_S65	0.00017263	0.187475
CATATTCTTCACATTTGTA	chr19	ZNF726	ZN726_HUMAN	TAT	Y	ZNF726_Y234	0.00017323	0.187475
GAGATACATGGGGGTGTGA	chr11	OR1S2	OR1S2_HUMAN	TAT	Y	OR1S2_Y73	0.00017323	0.187475
CCGACGGTCGCGTGCCCGCAA	chr11	ELP4	ELP4_HUMAN	TCG	S	ELP4_S55	0.00017343	0.187475
GGGACAAGGGCTGCTGGGCC	chr1	TAS1R3	TS1R3_HUMAN	TCC	S	TAS1R3_S640	0.0001741	0.187652
AGTGACTGAGCCTTCTCCC	chr2	ABCG8	ABCG8_HUMAN	TCA	S	ABCG8_S344	0.00017625	0.189419
CCCGTAATGCCGCTCATTG	chr7	PGAM2	PGAM2_HUMAN	TAC	Y	PGAM2_Y92	0.00017689	0.189557
AATAAGGAAAGTAGGCTTC	chr1	CDC14A	CC14A_HUMAN	TAT	Y	CDC14A_Y215	0.00017907	0.190028
GCGAGGGACTGGTGGATGGG	chr15	CYFIP1	CYFP1_HUMAN	TCC	S	CYFIP1_S1249	0.00017909	0.190028
AATAATGGTGGTGGTGGTG	chr17	NUFIP2	NUFP2_HUMAN	TAT	Y	NUFIP2_Y36	0.00018025	0.190028
TCCGGAGCTGGGACCTCTG	chr16	ZNF469	ZN469_HUMAN	TCC	S	ZNF469_S881	0.00018129	0.190028
GATAGTGCAATGGATTATCAA	chr16	CNOT1	CNOT1_HUMAN	TAT	Y	CNOT1_Y101	0.00018162	0.190028
GGTATTGCTGGAAGAAGAG	chr11	RAD9A	RAD9A_HUMAN	TAC	Y	RAD9A_Y61	0.00018189	0.190028
GGTATTGAGATCTCTGCTCT	chr1	TCHH	TRHY_HUMAN	TAC	Y	TCHH_Y1941	0.00018275	0.190028
GTCATAATGTGAAAGGTGC	chrX	MED12	MED12_HUMAN	TAT	Y	MED12_Y839	0.00018275	0.190028
CAGGGACGTAAGATGACCC	chr11	RIC8A	RIC8A_HUMAN	TCC	S	RIC8A_S509	0.00018363	0.190028
CATAGAAGGTAAATCTAAC	chr9	IARS	SYIC_HUMAN	TAT	Y	IARS_Y44	0.00018405	0.190028
ACAGACATGGTAAAGATGG	chr19	ILF3	ILF3_HUMAN	TCT	S	ILF3_S435	0.00018431	0.190028
GGGAATTTCTGCTCATGAT	chr20	GPCPD1	GPCP1_HUMAN	TCC	S	GPCPD1_S281	0.00018471	0.190028
AGTAAGAAGGGGTGGGCGCC	chr14	YLPM1	YLPM1_HUMAN	TAC	Y	YLPM1_Y207	0.00018475	0.190028
GCGAACCTGGGGGGCTAAA	chr8	ESRP1	ESRP1_HUMAN	TCG	S	ESRP1_S607	0.00018709	0.190028
GCGAACCTGGGGGGCTAAA	chr8	ESRP1	ESRP1_HUMAN	TCG	S	ESRP1_S611	0.00018709	0.190028
AGTAGAGGACCTGAGGGGACT	chr3	BSN	BSN_HUMAN	TAC	Y	BSN_Y2795	0.00018753	0.190028
GCCGAATCCGTGCTCACCG	chr9	PAX5	PAX5_HUMAN	TCG	S	PAX5_S174	0.00018774	0.190028
GCCGAATCCGTGCTCACCG	chr9	PAX5	PAX5_HUMAN	TCG	S	PAX5_S66	0.00018774	0.190028
AAAATACTTCCTACACCAG	chr11	ANO1	ANO1_HUMAN	TAT	Y	ANO1_Y323	0.00018806	0.190028
TTCATAATCAGGAAGAGCA	chr6	CCDC170	CC170_HUMAN	TAT	Y	CCDC170_Y673	0.00018859	0.190028
CGGGTAGTCGGTGCTGATG	chr19	SLC39A3	S39A3_HUMAN	TAC	Y	SLC39A3_Y84	0.00018887	0.190028
AGTAGATGGGACTGTACTTGG	chr5	ABLIM3	ABLM3_HUMAN	TAC	Y	ABLIM3_Y475	0.00018963	0.190028
ATGGAGTCGCGGGCAGTGA	chr19	MYO9B	MYO9B_HUMAN	TCC	S	MYO9B_S480	0.00018963	0.190028
GGTGACGAGGGCCCAGGAC	chr9	CCDC180	CC180_HUMAN	TCA	S	CCDC180_S1316	0.00018963	0.190028
AGGTAGATGAGGGTGGGCG	chr13	GJA3	CXA3_HUMAN	TAC	Y	GJA3_Y92	0.00019062	0.190505
CGGTAGGCTGCGGGACCTG	chr11	ODF3	ODF3A_HUMAN	TAC	Y	ODF3_Y185	0.00019131	0.190681
CCGGGAACGGCCTCCGTTT	chr12	DYRK2	DYRK2_HUMAN	TCC	S	DYRK2_S482	0.00019354	0.190808
AGGACTGGTCAGAGAGATG	chr10	PARD3	PARD3_HUMAN	TCC	S	PARD3_S717	0.0001942	0.190808
AGGACTGGTCAGAGAGATG	chr10	PARD3	PARD3_HUMAN	TCC	S	PARD3_S774	0.0001942	0.190808
AGGACTGGTCAGAGAGATG	chr10	PARD3	PARD3_HUMAN	TCC	S	PARD3_S777	0.0001942	0.190808
CATAGATGTCAGCACGTTTGA	chr9	TGFBR1	TGFR1_HUMAN	TAT	Y	TGFBR1_Y402	0.00019458	0.190808
TCTCCATAACAGCCTACTCT	chr5	VCAN	CSPG2_HUMAN	TAT	Y	VCAN_Y218	0.00019458	0.190808
GGGAGGACTCTCCTGGGCC	chr1	FCRL4	FCRL4_HUMAN	TCC	S	FCRL4_S437	0.00019504	0.190808
TAAGAGGATGGAAAGGTAAT	chrX	MAGEC1	MAGC1_HUMAN	TCC	S	MAGEC1_S1101	0.00019658	0.191138
TGGAAGATCTGTAGGGGCA	chr1	TTC24	TTC24_HUMAN	TCC	S	TTC24_S452	0.0001969	0.191138
TGTAAAGCATGGAGAGCGTTG	chr7	CPVL	CPVL_HUMAN	TAC	Y	CPVL_Y150	0.0001973	0.191138
GGGTAGCGGAGGCTGCCGT	chr15	ACAN	PGCA_HUMAN	TAC	Y	ACAN_Y634	0.00019756	0.191138
GGGAGTGGATACGGCAGTGC	chr20	PLCG1	PLCG1_HUMAN	TCC	S	PLCG1_S612	0.00019822	0.191138
GGGGTGTAGAACACAACCGG	chr17	PRPF8	PRP8_HUMAN	TAC	Y	PRPF8_Y1317	0.00019847	0.191138
CCCCAGGACCTGCTTGGGGC	chr1	SLC5A9	SC5A9_HUMAN	TCC	S	SLC5A9_S617	0.00020101	0.192461
CGAGGAGAAGACCCACGGC	chr8	BOP1	BOP1_HUMAN	TCC	S	BOP1_S735	0.00020101	0.192461
GGTAGTTTCTCTGGGCAGAC	chr2	TNS1	TENS1_HUMAN	TAC	Y	TNS1_Y1131	0.00020163	0.192461
TCTGAAAACTCCTCGGTGT	chr18	ALPK2	ALPK2_HUMAN	TCA	S	ALPK2_S323	0.00020192	0.192461
CGTACTGGGGGTGGGGAAGAT	chr17	ADAM11	ADA11_HUMAN	TAC	Y	ADAM11_Y360	0.00020445	0.194373
TCCAGATACTGGTTTCTTAC	chr3	PXYLP1	PXYP1_HUMAN	TAT	Y	PXYLP1_Y253	0.00020527	0.194601
GATGGAGTTGAGGCCAGGC	chr19	LRRC4B	LRC4B_HUMAN	TCC	S	LRRC4B_S693	0.00020574	0.194601
TGGACAAAGTCCGCTGTTTCC	chr9	AKAP2	AKAP2_HUMAN	TCC	S	AKAP2_S720	0.0002067	0.195012
GTGAGGGCTGCAGCACGGGAA	chr2	FOXD4L1	FX4L1_HUMAN	TCA	S	FOXD4L1_S301	0.00020727	0.195053
CTGGTAGACTTTCATGTTA	chr12	CCDC38	CCD38_HUMAN	TAC	Y	CCDC38_Y57	0.00020812	0.195357
GGGCGAGGTGGCTGGCCCA	chr11	DTX4	DTX4_HUMAN	TCG	S	DTX4_S183	0.00020869	0.195398
TGTATGCTTTCTCTTCTTG	chr19	ZNF610	ZN610_HUMAN	TAC	Y	ZNF610_Y196	0.00020941	0.195578
TGGAGTTCAGCATGATCTC	chr16	MAPK3	MK03_HUMAN	TCC	S	MAPK3_S219	0.00021032	0.195886
GACATAGCATGTGTTGCCC	chr11	USP35	UBP35_HUMAN	TAT	Y	USP35_Y451	0.00021089	0.195886
TTGAAACCATTTCTGTAGTT	chr7	MET	MET_HUMAN	TCA	S	MET_S1015	0.00021226	0.195886
TTGAAACCATTTCTGTAGTT	chr7	MET	MET_HUMAN	TCA	S	MET_S997	0.00021226	0.195886
CATAGTGGGAGGTGGTCAC	chr2	TNS1	TENS1_HUMAN	TAT	Y	TNS1_Y609	0.00021251	0.195886
CCCGAGTCCAGTCCTGGGC	chr22	TST	THTR_HUMAN	TCG	S	TST_S202	0.00021291	0.195886
TCTATTGAACTTTCTGACTT	chr1	OR10J5	O10J5_HUMAN	TCA	S	OR10J5_S266	0.00021417	0.196203
GGGATATTAAACATGTCTTC	chr19	ZNF613	ZN613_HUMAN	TCC	S	ZNF613_S445	0.00021502	0.196203
CGCTTGGACCCTTTCTGATG	chr22	PLA2G3	PA2G3_HUMAN	TCC	S	PLA2G3_S318	0.00021531	0.196203
GCTGAGCCCAACTTCACCT	chr3	FLNB	FLNB_HUMAN	TCA	S	FLNB_S1922	0.00021573	0.196203
TGGACAGACTGGAGGAAGGG	chr3	CLSTN2	CSTN2_HUMAN	TCT	S	CLSTN2_S813	0.0002159	0.196203
GGGACTGCATTCCTTTGCCAC	chr5	ADAMTS19	ATS19_HUMAN	TCC	S	ADAMTS19_S1109	0.00021697	0.196693
AGGACTGTTGAGAGGAGAG	chr9	NFIB	NFIB_HUMAN	TCC	S	NFIB_S416	0.00021772	0.196892
AACGAGTTGCGCAGCAGGC	chr3	NPHP3	NPHP3_HUMAN	TCG	S	NPHP3_S44	0.00021865	0.197252
CAGGACTCCCATGGGTTCC	chr17	CACNG1	CCG1_HUMAN	TCC	S	CACNG1_S214	0.00022066	0.198582
AGGAAGTGGTGATGGTGGTGG	chr3	PHC3	PHC3_HUMAN	TCC	S	PHC3_S27	0.00022137	0.198738
TGTATAGACTTGTAATGGT	chr2	NCKAP1	NCKP1_HUMAN	TAC	Y	NCKAP1_Y788	0.0002222	0.199002
GAGTCTGAGTCCTCAGGGGG	chr11	CD6	CD6_HUMAN	TCA	S	CD6_S478	0.0002229	0.199147
GGTGACTGGTAACCAAAAG	chr12	CAPRIN2	CAPR2_HUMAN	TCA	S	CAPRIN2_S69	0.00022403	0.199282
TGGTACACCAATTCGTCTG	chr3	DCBLD2	DCBD2_HUMAN	TAC	Y	DCBLD2_Y750	0.00022419	0.199282
TGTACTGGCCCGTCCGACGCA	chr19	SLC25A41	S2541_HUMAN	TAC	Y	SLC25A41_Y222	0.00022486	0.199282
GAGAGAGGTGACACTCTCC	chr19	CD320	CD320_HUMAN	TCT	S	CD320_S192	0.0002252	0.199282
TATAGGTGTCCTCTGCTGT	chr2	TANC1	TANC1_HUMAN	TAT	Y	TANC1_Y52	0.000227	0.200396
GAGGTAGATATCTTCAGGGG	chr3	KALRN	KALRN_HUMAN	TCT	S	KALRN_S2292	0.00022867	0.201391
AGTAACCTGATTCTCTCTGCT	chr12	NUAK1	NUAK1_HUMAN	TAC	Y	NUAK1_Y478	0.00023027	0.202052
GATGAGGCGGCCTCGGAGG	chr6	TAPBP	TPSN_HUMAN	TCA	S	TAPBP_S193	0.00023051	0.202052
AGTGTATGAGGTGGGTGCT	chr7	PCLO	PCLO_HUMAN	TAC	Y	PCLO_Y3903	0.00023206	0.20293
CATAATTAGTGATGACCCA	chr4	LRBA	LRBA_HUMAN	TAT	Y	LRBA_Y2253	0.00023293	0.203212
CCCGAGGGGGGATCCAGGG	chr12	MBD6	MBD6_HUMAN	TCG	S	MBD6_S689	0.00023386	0.203544
AGGACAACTTGAGCAGAGC	chr6	OR2B2	OR2B2_HUMAN	TCC	S	OR2B2_S188	0.00023572	0.204683
TCCTGGGATTGTTCATTTGC	chr12	CNOT2	CNOT2_HUMAN	TCC	S	CNOT2_S270	0.00023687	0.204722
TGGAGTACACTGGTCTGCTA	chr17	SLFN11	SLN11_HUMAN	TCC	S	SLFN11_S383	0.00023687	0.204722
GGTACGGCTCTGCCTGGTGCG	chr11	IRF7	IRF7_HUMAN	TAC	Y	IRF7_Y270	0.00023814	0.204985
AGCACGGAGGTGGTGGTGTG	chr17	SDK2	SDK2_HUMAN	TCC	S	SDK2_S1517	0.00023828	0.204985
GTTGAGGCCGTTTCTGTCC	chr20	SIRPA	SHPS1_HUMAN	TCA	S	SIRPA_S300	0.00024073	0.205331
GTTGAGGCCGTTTCTGTCC	chr20	SIRPB1	SIRB1_HUMAN	TCA	S	SIRPB1_S299	0.00024073	0.205331
GGTGAGGTGCGGTAGTGGG	chr1	ECE1	ECE1_HUMAN	TCA	S	ECE1_S234	0.0002411	0.205331
CAGAGGAGGGGGCAGGGGGT	chr19	SCAF1	SFR19_HUMAN	TCT	S	SCAF1_S192	0.00024132	0.205331
TGGAGGGGAAGACGGCCCG	chr7	ACTB	ACTB_HUMAN	TCC	S	ACTB_S33	0.00024145	0.205331
GTTGTACTTCCCCTTGATC	chr8	KCNK9	KCNK9_HUMAN	TAC	Y	KCNK9_Y52	0.00024294	0.206125
GATGTATTTAATGGAACCT	chr20	TOP1	TOP1_HUMAN	TAC	Y	TOP1_Y426	0.00024392	0.206484
CATAGATATATAGCAGGTAAT	chr1	EXOSC10	EXOSX_HUMAN	TAT	Y	EXOSC10_Y448	0.00024674	0.207669
TTGATTCTTCCACAAAAATCC	chr9	ALDH1A1	AL1A1_HUMAN	TCA	S	ALDH1A1_S314	0.00024696	0.207669
CTTCCTGATACATTGGCATT	chr7	KCND2	KCND2_HUMAN	TCA	S	KCND2_S546	0.000247	0.207669
CTGGATTTCCGGTGACATT	chr22	RANGAP1	RAGP1_HUMAN	TCC	S	RANGAP1_S173	0.00024933	0.208641
CGTAGCACTCCATGCTGTAC	chr22	KLHDC7B	KLD7B_HUMAN	TAC	Y	KLHDC7B_Y421	0.00025012	0.208641
CTCGTACTTGATGTCCTCA	chr3	PTPN23	PTN23_HUMAN	TAC	Y	PTPN23_Y112	0.00025035	0.208641
CATAATCTGCACCAGAGACGA	chr16	KIAA0556	K0556_HUMAN	TAT	Y	KIAA0556_Y105	0.00025097	0.208641
GAGACGGCTGCTCGTCTGGC	chr7	PLOD3	PLOD3_HUMAN	TCT	S	PLOD3_S663	0.00025097	0.208641
GCGGGATGGCCGGTGTCTC	chr17	SAMD14	SAM14_HUMAN	TCC	S	SAMD14_S47	0.00025194	0.208736
TGTAGTCAGCTGTGCTGCAGA	chr17	SCN4A	SCN4A_HUMAN	TAC	Y	SCN4A_Y970	0.00025221	0.208736
GGGGTAATAGAAGGAGAAG	chr7	PILRB	PILRB_HUMAN	TAC	Y	PILRB_Y57	0.0002552	0.209814
GGGGTAATAGAAGGAGAAG	chr7	PILRA	PILRA_HUMAN	TAC	Y	PILRA_Y57	0.0002552	0.209814
GTGATTTGTTCTCTTGTGTCA	chr15	TICRR	TICRR_HUMAN	TCA	S	TICRR_S820	0.00025521	0.209814
GAGAGGATGTCAATAACAG	chr15	DMXL2	DMXL2_HUMAN	TCT	S	DMXL2_S669	0.00025671	0.210189
AGGACTGGGGACGAAGTCC	chr2	ABCB6	ABCB6_HUMAN	TCC	S	ABCB6_S213	0.0002568	0.210189
GCCGCTGAGGCAGGGGGAGG	chr6	RANBP9	RANB9_HUMAN	TCA	S	RANBP9_S94	0.00025747	0.210259
GCGAGATGCATTCAGTCATT	chr22	C22orf24	CV024_HUMAN	TCG	S	C22orf24_S126	0.00025802	0.210259
AGGGTAGGTGACCCAGGCC	chr3	CLCN2	CLCN2_HUMAN	TAC	Y	CLCN2_Y140	0.00025874	0.210383
GGGAGGCTTGGTCACCCCC	chr1	NES	NEST_HUMAN	TCC	S	NES_S1079	0.00026064	0.210947
GGTAAATGGTTGCAGGGTTCA	chr2	SLC5A6	SC5A6_HUMAN	TAC	Y	SLC5A6_Y563	0.00026114	0.210947
GGTAGTCCAGGTCCTGGAG	chr16	OSGIN1	OSGI1_HUMAN	TAC	Y	OSGIN1_Y72	0.00026114	0.210947
GGTAGTCCGTCTCGGGAGT	chr17	ARHGAP27	RHG27_HUMAN	TAC	Y	ARHGAP27_Y363	0.00026225	0.211383
AGTGGACTCATCTGCAGCC	chr16	ALDOA	ALDOA_HUMAN	TCC	S	ALDOA_S36	0.00026648	0.213879
GGAAATGAAAAGAAAGCACT	chr16	BRD7	BRD7_HUMAN	TCA	S	BRD7_S157	0.0002665	0.213879
CGTAGCGGGTTTCGCAGGCC	chr7	ASIC3	ASIC3_HUMAN	TAC	Y	ASIC3_Y323	0.00026767	0.214354
GATGGAACGGAAGAAGCCC	chr1	MTOR	MTOR_HUMAN	TCC	S	MTOR_S1891	0.0002693	0.215194
TGTAGTCAAAGGTGACCACA	chr20	ABHD12	ABD12_HUMAN	TAC	Y	ABHD12_Y205	0.00027086	0.215822
AATGAGTCCTGCGACGTCG	chr1	KCNA3	KCNA3_HUMAN	TCA	S	KCNA3_S273	0.00027125	0.215822
GGGATGGGGCTGGAGGAGG	chr7	KMT2C	KMT2C_HUMAN	TCC	S	KMT2C_S1860	0.00027212	0.215898
AAGAAAAGGTCCACTTGGG	chr22	PRR14L	PR14L_HUMAN	TCT	S	PRR14L_S1765	0.00027251	0.215898
TGTAAGTGCCTTTGCCTAAC	chr16	ANKRD11	ANR11_HUMAN	TAC	Y	ANKRD11_Y289	0.00027333	0.215997
CCAGAAGTAGCATCAGATT	chr15	PRC1	PRC1_HUMAN	TCT	S	PRC1_S610	0.0002738	0.215997
CAGACCCATACAAGGCCAT	chr11	GANAB	GANAB_HUMAN	TCT	S	GANAB_S298	0.00027761	0.218023
AGTACTGCTTGATGGTGTCC	chr16	DDX19B	DD19B_HUMAN	TAC	Y	DDX19B_Y310	0.00027776	0.218023
GACTGAGTCCACCTGCATC	chr11	INSC	INSC_HUMAN	TCA	S	INSC_S74	0.00027919	0.218023
CGTACCTGTGGAGGAGGGGTC	chr19	GAPDHS	G3PT_HUMAN	TAC	Y	GAPDHS_Y386	0.00028007	0.218023
TGGATGGAGGTGATGCAGGC	chr19	PAK4	PAK4_HUMAN	TCC	S	PAK4_S61	0.00028007	0.218023
GGAGTAGGCAAAGCACTTG	chr11	DAGLA	DGLA_HUMAN	TAC	Y	DAGLA_Y497	0.00028119	0.218023
CTATAAGAATCTTCTATCGT	chr12	RAP1B	RAP1B_HUMAN	TCT	S	RAP1B_S39	0.00028128	0.218023
CAGAGACATAGGTTCCTGC	chr6	TNFRSF21	TNR21_HUMAN	TCT	S	TNFRSF21_S77	0.00028166	0.218023
TTGTACCATGTTTCACATT	chr11	ZNF195	ZN195_HUMAN	TAC	Y	ZNF195_Y388	0.00028166	0.218023
GGCGTACTGATGCAAGAGG	chr2	ABHD1	ABHD1_HUMAN	TAC	Y	ABHD1_Y380	0.0002834	0.218913
GGGAAAAACGTGGTGTCACTA	chr9	GDA	GUAD_HUMAN	TCC	S	GDA_S215	0.0002862	0.220616
AGGACGAAGAGGCGAGGGA	chr1	AJAP1	AJAP1_HUMAN	TCC	S	AJAP1_S134	0.00028705	0.220812
ATGTAGTGGCGCCAGGAGC	chr1	SESN2	SESN2_HUMAN	TAC	Y	SESN2_Y114	0.00028791	0.221015
CCGACCACTCCATTCTGACT	chr9	GTF3C4	TF3C4_HUMAN	TCG	S	GTF3C4_S254	0.00028904	0.221424
ACGGAGGAGATGCCATCCT	chr10	BUB3	BUB3_HUMAN	TCC	S	BUB3_S19	0.00029186	0.222737
GATGAACCAAGCCGGCGGG	chr2	CLASP1	CLAP1_HUMAN	TCA	S	CLASP1_S280	0.0002934	0.222737
AGCATAGAAGACGAAGTCC	chrX	MSN	MOES_HUMAN	TAT	Y	MSN_Y270	0.00029399	0.222737
GGCCGAGGACTTCCACCGC	chr14	DACT1	DACT1_HUMAN	TCG	S	DACT1_S682	0.00029524	0.222737
GGGGAGATGGAGAAGAAGC	chr15	MAN2A2	MA2A2_HUMAN	TCC	S	MAN2A2_S112	0.00029673	0.222737
AGTAGAGGACCATCAGGACC	chr1	PIGM	PIGM_HUMAN	TAC	Y	PIGM_Y159	0.00029688	0.222737
GGTACCTCCTCTGGTAGGGC	chr15	CLK3	CLK3_HUMAN	TAC	Y	CLK3_Y209	0.0002975	0.222737
CTGATGCGGTGACCGTGGTG	chr10	CUBN	CUBN_HUMAN	TCA	S	CUBN_S1734	0.00029835	0.222737
GTCGTAGCTGTCATGGTGC	chr13	GGACT	GGACT_HUMAN	TAC	Y	GGACT_Y137	0.00029835	0.222737
TGGGTACAATGCAGGCCAC	chr11	PIK3C2A	P3C2A_HUMAN	TAC	Y	PIK3C2A_Y938	0.00029835	0.222737
GGCGAGGCCAGCCTGACCG	chr21	SIK1	SIK1_HUMAN	TCG	S	SIK1_S540	0.00029885	0.222737
GGCGAGGCCAGCCTGACCG	chr21	SIK1	SIK1_HUMAN	TCG	S	SIK1_S540	0.00029885	0.222737
GCAGTAGGTCGAGTTCTGT	chr19	PTPRH	PTPRH_HUMAN	TAC	Y	PTPRH_Y241	0.00029917	0.222737
ATTAGAAAACTCGTCTAGC	chrX	MTMR1	MTMR1_HUMAN	TCT	S	MTMR1_S573	0.00029963	0.222737
CGTACTTGTGCATAAGCGG	chr1	RNF19B	RN19B_HUMAN	TAC	Y	RNF19B_Y188	0.00030032	0.222737
GCGTACTGGAAGGCCCGCC	chr19	DOHH	DOHH_HUMAN	TAC	Y	DOHH_Y290	0.00030073	0.222737
GGTACTGGGCTATGCGGCCC	chr12	FBXL14	FXL14_HUMAN	TAC	Y	FBXL14_Y141	0.00030121	0.222737
CCGAGCGCACGTGGTAGTCG	chr20	ZNF512B	Z512B_HUMAN	TCG	S	ZNF512B_S651	0.00030226	0.222737
GGTAAAAATCTTGGCTGCCTC	chr6	KCNQ5	KCNQ5_HUMAN	TAC	Y	KCNQ5_Y861	0.00030314	0.222737
CGGATGGGGGAGAAGGTGG	chr19	ZNF526	ZN526_HUMAN	TCC	S	ZNF526_S190	0.00030354	0.222737
CGTAGAGGTACTGGTGGTTG	chr3	PLXNA1	PLXA1_HUMAN	TAC	Y	PLXNA1_Y500	0.00030563	0.222737
TGTAGAGGACATTCCCATTC	chr5	GLRA1	GLRA1_HUMAN	TAC	Y	GLRA1_Y156	0.00030583	0.222737
AGTAGGGCGGCTGGAATTCGG	chr1	TFAP2E	AP2E_HUMAN	TAC	Y	TFAP2E_Y54	0.00030596	0.222737
AATACCTCCGGTCATAGGTGC	chr9	SEC16A	SC16A_HUMAN	TAT	Y	SEC16A_Y1291	0.00030656	0.222737
AGGAGGCATGAGGGGCCGG	chr12	MBD6	MBD6_HUMAN	TCC	S	MBD6_S251	0.0003073	0.222737
CATACTGCAATGAGGGCTC	chr16	IL34	IL34_HUMAN	TAT	Y	IL34_Y207	0.0003073	0.222737
GATGGGTATGAGGTGGTGGC	chr5	EGR1	EGR1_HUMAN	TAC	Y	EGR1_Y466	0.00030835	0.222737
GGGACTTGGTCAGGCAGTCCC	chr19	MAST1	MAST1_HUMAN	TCC	S	MAST1_S235	0.00030835	0.222737
GGTAGATGTGTTCCAAGCAG	chr1	INSRR	INSRR_HUMAN	TAC	Y	INSRR_Y454	0.00030943	0.222737
GTCAGAAGGTGGGGGCACC	chr1	PTCH2	PTC2_HUMAN	TCT	S	PTCH2_S628	0.00030943	0.222737
AATGTATATTTCCAGATAT	chr8	ADAM18	ADA18_HUMAN	TAC	Y	ADAM18_Y189	0.00031151	0.222737
CCCCGACCCCTTCCTCCCG	chr6	WRNIP1	WRIP1_HUMAN	TCG	S	WRNIP1_S139	0.00031159	0.222737
GCCGAGAGCAGGTGGCCGC	chr2	LRRTM1	LRRT1_HUMAN	TCG	S	LRRTM1_S376	0.00031294	0.222737
GGGTAGCCTAACACAGGGG	chr17	SREBF1	SRBP1_HUMAN	TAC	Y	SREBF1_Y165	0.00031294	0.222737
GGGAGCCCACAGCTGTGGG	chr16	MAZ	MAZ_HUMAN	TCC	S	MAZ_S458	0.00031441	0.222737
CCGTATCCCGAGTAGTCGT	chr15	ABHD17C	AB17C_HUMAN	TAC	Y	ABHD17C_Y171	0.00031457	0.222737
TGTATGTATCATTCTCAAT	chr1	STXBP3	STXB3_HUMAN	TAC	Y	STXBP3_Y269	0.00031457	0.222737
ATTGAGCCAGGCAGGCCCT	chr1	CASZ1	CASZ1_HUMAN	TCA	S	CASZ1_S783	0.00031489	0.222737
GTGATGTGGGACTATAGTT	chr17	POLR2A	RPB1_HUMAN	TCA	S	POLR2A_S1640	0.00031526	0.222737
GGCCCCGACGGGTGGTGCTG	chr5	SNX18	SNX18_HUMAN	TCG	S	SNX18_S217	0.00031595	0.222737
GGTACTGGGGAGCCAAGGC	chr19	AXL	UFO_HUMAN	TAC	Y	AXL_Y643	0.0003165	0.222737
GGTACTGGGGAGCCAAGGC	chr19	AXL	UFO_HUMAN	TAC	Y	AXL_Y634	0.0003165	0.222737
TGGATCGGCTTTGGGTGTACC	chr12	SRRM4	SRRM4_HUMAN	TCC	S	SRRM4_S421	0.00031674	0.222737
ATTGTAGGGGTCTGAGATG	chr1	ARHGAP30	RHG30_HUMAN	TAC	Y	ARHGAP30_Y416	0.00031759	0.222737
GAGACCGGGCATTTGCTGTA	chr9	CAMSAP1	CAMP1_HUMAN	TCT	S	CAMSAP1_S575	0.00031926	0.222737
AAGGAAGAGAGTTCACCCA	chr1	ABCB10	ABCBA_HUMAN	TCC	S	ABCB10_S433	0.00032005	0.222737
CTGATAACACCTGAAGGTA	chr11	CARS	SYCC_HUMAN	TCA	S	CARS_S592	0.00032005	0.222737
GCCGTGGAGGGGCTGGGCAC	chr7	ELFN1	ELFN1_HUMAN	TCC	S	ELFN1_S413	0.00032005	0.222737
GCTGTAGTTGGTGCTCAGT	chr17	NFE2L1	NF2L1_HUMAN	TAC	Y	NFE2L1_Y349	0.00032027	0.222737
AATAGAAGGAATGAGGGAC	chr13	KBTBD7	KBTB7_HUMAN	TAT	Y	KBTBD7_Y475	0.00032079	0.222737
CGGACTTCGGAGGGTAGCGAT	chr16	MGRN1	MGRN1_HUMAN	TCC	S	MGRN1_S29	0.00032417	0.224244
GAGAGGAATATTGTCCAGCAC	chr1	TNNI3K	TNI3K_HUMAN	TCT	S	TNNI3K_S790	0.00032417	0.224244
GGGGAGCTGGAGATGACCT	chr1	NUP210L	P210L_HUMAN	TCC	S	NUP210L_S1732	0.00032569	0.224876
GGAGGGGAGGCAGGGGTGCT	chr12	KCNH3	KCNH3_HUMAN	TCC	S	KCNH3_S1017	0.00032688	0.225278
GGGTAGTAAAATGCCTGTG	chr9	DBH	DOPO_HUMAN	TAC	Y	DBH_Y311	0.00032866	0.226085
GATACAGAGGGACCATAGTAT	chr2	C2orf78	CB078_HUMAN	TAT	Y	C2orf78_Y178	0.00033045	0.226804
GCTGAACATCTGAAAATAT	chr1	CLCA1	CLCA1_HUMAN	TCA	S	CLCA1_S188	0.00033093	0.226804
AGGTAGGCGGTGGCGGTGC	chr1	ALPL	PPBT_HUMAN	TAC	Y	ALPL_Y117	0.00033287	0.227294
GGAGAGTCGCCCGGCTCGG	chr19	ZBTB7A	ZBT7A_HUMAN	TCT	S	ZBTB7A_S293	0.00033287	0.227294
GAGAAGGTCTTGGCTCTGGG	chr1	MAP7D1	MA7D1_HUMAN	TCT	S	MAP7D1_S28	0.00033378	0.227331
CCGAGTTGACGTAGTCGGTG	chr6	TULP4	TULP4_HUMAN	TCG	S	TULP4_S1086	0.00033415	0.227331
GGTGGGTAACGTGGCCCAGA	chr1	B4GALT3	B4GT3_HUMAN	TAC	Y	B4GALT3_Y357	0.00033906	0.229086
GCGAAGGCCCTGGCATCGCCG	chr19	ICAM5	ICAM5_HUMAN	TCG	S	ICAM5_S5	0.00033979	0.229086
GGGCTGGAGCCAGGCCTCCG	chr11	TSKU	TSK_HUMAN	TCC	S	TSKU_S331	0.00033979	0.229086
TGTGAAGAGAGGGAAGGAGG	chr1	PUM1	PUM1_HUMAN	TCT	S	PUM1_S764	0.00033979	0.229086
TCAGAAATGATACGGTCCT	chr2	EMILIN1	EMIL1_HUMAN	TCT	S	EMILIN1_S687	0.00033982	0.229086
CAGAGAGAGGTCTCACGGG	chr1	MIA3	TGO1_HUMAN	TCT	S	MIA3_S1691	0.00034059	0.229109
GGGACTTGGGCACGGGGCC	chr4	WFS1	WFS1_HUMAN	TCC	S	WFS1_S222	0.00034109	0.229109
GAGGACAGGAGGCTGGACA	chr1	HIVEP3	ZEP3_HUMAN	TCC	S	HIVEP3_S1173	0.00034357	0.230358
GCTGTAGGGGCTGAGGCTG	chr12	PITPNM2	PITM2_HUMAN	TAC	Y	PITPNM2_Y495	0.00034543	0.23082
AAGTAAAACTGTCTGTCCC	chr3	APPL1	DP13A_HUMAN	TAC	Y	APPL1_Y302	0.00034618	0.23082
TATAAGATTCAACTAATACTG	chr2	ACTR2	ARP2_HUMAN	TAT	Y	ACTR2_Y244	0.00034656	0.23082
CTGTAGTCGCCACTCGCCA	chr15	FOXB1	FOXB1_HUMAN	TAC	Y	FOXB1_Y238	0.00034738	0.23082
GGTACTCTGACAACTTCAGGC	chr11	ARHGEF12	ARHGC_HUMAN	TAC	Y	ARHGEF12_Y1004	0.00034851	0.23082
GGCGAGAGGAAGGGGAAAG	chr8	C8orf82	CH082_HUMAN	TCG	S	C8orf82_S96	0.00035044	0.23082
AGAAAGGACTTCACAGGCTC	chr2	IL36A	IL36A_HUMAN	TCC	S	IL36A_S104	0.00035101	0.23082
GTGGGAGTGCAGATATGCC	chr16	TAOK2	TAOK2_HUMAN	TCC	S	TAOK2_S144	0.00035116	0.23082
GGCGGAGGCTCTTTCCTCC	chrX	DCAF12L1	DC121_HUMAN	TCC	S	DCAF12L1_S388	0.00035225	0.23082
AGCCCGTATCCCTGACCAAC	chr2	ACSL3	ACSL3_HUMAN	TAC	Y	ACSL3_Y475	0.00035248	0.23082
TGGACAGCTCATAGGCCTG	chr6	SRF	SRF_HUMAN	TCC	S	SRF_S176	0.00035248	0.23082
AAGTAGGGGATGGCAGCCA	chr11	SLCO2B1	SO2B1_HUMAN	TAC	Y	SLCO2B1_Y294	0.0003529	0.23082
TGGATCTGGAGGTAGAGTG	chr2	HECW2	HECW2_HUMAN	TCC	S	HECW2_S911	0.0003529	0.23082
GGTAGTTGGCGGCGGCCGAC	chr11	SESN3	SESN3_HUMAN	TAC	Y	SESN3_Y14	0.00035411	0.23082
GTGTGAGGCTGAAGTGGTT	chr9	SLC31A1	COPT1_HUMAN	TCA	S	SLC31A1_S30	0.00035457	0.23082
GCAGAGGGGTGGCTGGCCT	chr11	DRAP1	NC2A_HUMAN	TCT	S	DRAP1_S166	0.00035475	0.23082
TCTGAGCCGAAGAGCTCGG	chr15	PLA2G4F	PA24F_HUMAN	TCA	S	PLA2G4F_S537	0.00035565	0.23082
AAGATTTCAGGACCCGAGC	chr22	MLC1	MLC1_HUMAN	TCT	S	MLC1_S197	0.00035639	0.23082
GGGAGGGGTCCTGGGGAGGT	chr19	PNPLA6	PLPL6_HUMAN	TCC	S	PNPLA6_S522	0.00035639	0.23082
ACAACATAGTCCTTGTTTGA	chr2	IWS1	IWS1_HUMAN	TAT	Y	IWS1_Y762	0.00035671	0.23082
GCGAGGTGCGGCGCATGAAC	chr5	PTGER4	PE2R4_HUMAN	TCG	S	PTGER4_S222	0.00035749	0.230922
CTTGAAGGATCCGTGTAAA	chr1	ASTN1	ASTN1_HUMAN	TCA	S	ASTN1_S366	0.00035856	0.23121
TGTAAGGGCTCGGCCAAGCG	chr12	GPRC5A	RAI3_HUMAN	TAC	Y	GPRC5A_Y347	0.00035953	0.231433
AGGGTAGGTGGGGGCCTGG	chr3	BSN	BSN_HUMAN	TAC	Y	BSN_Y3083	0.00036166	0.232366
AAGGAAATAGCCTCTTCCA	chr18	ASXL3	ASXL3_HUMAN	TCC	S	ASXL3_S1721	0.00036235	0.232366
CTGAAGGCTGGGGGTATCC	chr9	PKN3	PKN3_HUMAN	TCA	S	PKN3_S268	0.00036428	0.232366
GGGACTGGCCCTCCTGGAT	chr19	SIGLEC14	SIG14_HUMAN	TCC	S	SIGLEC14_S269	0.00036428	0.232366
GGGACAGGAACTGGGAGTACG	chr12	FGF23	FGF23_HUMAN	TCC	S	FGF23_S159	0.00036447	0.232366
ACAGAAGTATTATCTCTGC	chr3	SMC4	SMC4_HUMAN	TCT	S	SMC4_S195	0.00036474	0.232366
GATAAGCTTTAGTAGCTGTCC	chrX	MAP7D2	MA7D2_HUMAN	TAT	Y	MAP7D2_Y301	0.0003665	0.233087
CAGGACGCGAACTGGTACC	chr9	FBXW5	FBXW5_HUMAN	TCC	S	FBXW5_S109	0.0003687	0.233685
GCTCGGGAGCTGGGCCGCTC	chr9	SEC16A	SC16A_HUMAN	TCC	S	SEC16A_S1223	0.0003687	0.233685
GGTACTCCTCAGCCTCACA	chr11	BTBD18	BTBDI_HUMAN	TAC	Y	BTBD18_Y483	0.0003708	0.234332
TGTACAGAAGACAGCCCTT	chr9	IPPK	IPPK_HUMAN	TAC	Y	IPPK_Y322	0.00037236	0.234332
AAGAGTACAGGATCCCAGTG	chr19	OR7A10	OR7AA_HUMAN	TCT	S	OR7A10_S217	0.00037319	0.234332
AGTAGATGTAGGGCATGATG	chr11	TM7SF2	ERG24_HUMAN	TAC	Y	TM7SF2_Y418	0.00037362	0.234332
GCGAGGGGCAGGGCAGGCACT	chr1	LELP1	LELP1_HUMAN	TCG	S	LELP1_S63	0.00037366	0.234332
CCAGAGGGTAGAAGGGAGG	chr12	RIMKLB	RIMKB_HUMAN	TCT	S	RIMKLB_S309	0.00037381	0.234332
GGTATGTCCAGTCTCCATT	chr6	HLA-DMB	DMB_HUMAN	TAC	Y	HLA-DMB_Y174	0.00037462	0.234332
TGGAGGCACTGGCCTCCCC	chr10	CHST15	CHSTF_HUMAN	TCC	S	CHST15_S350	0.00037499	0.234332
TGTAGCGCTCGATGTGGCTG	chr9	TOR2A	TOR2A_HUMAN	TAC	Y	TOR2A_Y138	0.00037541	0.234332
AGGAGATGAACTTGTACTTG	chr9	RNF208	RN208_HUMAN	TCC	S	RNF208_S185	0.00037644	0.23458
GTTATACTCTAGGCCCCTG	chr3	DNAH1	DYH1_HUMAN	TAT	Y	DNAH1_Y36	0.00037962	0.235748
GTTGGAAGACAGACATTTC	chr12	CLEC9A	CLC9A_HUMAN	TCC	S	CLEC9A_S26	0.00038014	0.235748
AAGACGGGTTATACTGTCC	chr3	HEG1	HEG1_HUMAN	TCT	S	HEG1_S1369	0.00038174	0.235748
AGGATATTTCAGGGAAGGT	chr10	PCDH15	PCD15_HUMAN	TCC	S	PCDH15_S513	0.00038174	0.235748
AATAGGGGCTGGCCCCATCC	chr19	CBARP	CBARP_HUMAN	TAT	Y	CBARP_Y306	0.00038175	0.235748
CGGAGTTGAGCAGGACGCCCC	chr9	GRIN1	NMDZ1_HUMAN	TCC	S	GRIN1_S617	0.0003829	0.235748
GGATACCCGGGCTGCGGGC	chr18	EMILIN2	EMIL2_HUMAN	TAT	Y	EMILIN2_Y36	0.00038334	0.235748
GGTAGATCTCGCTCAGCGTC	chr16	FOXF1	FOXF1_HUMAN	TAC	Y	FOXF1_Y75	0.0003834	0.235748
GAGAAGGGACTGGGATGGAGC	chr2	RAPH1	RAPH1_HUMAN	TCT	S	RAPH1_S913	0.0003845	0.235759
TCTTCAGAACTGAGACACTG	chr1	C1orf112	CA112_HUMAN	TCT	S	C1orf112_S735	0.00038538	0.235759
TGGAATACCTGTGGGTGAC	chr6	SLC17A3	NPT4_HUMAN	TCC	S	SLC17A3_S348	0.00038574	0.235759
CAGAGACGTCCATCAGATCCT	chr22	SGSM1	SGSM1_HUMAN	TCT	S	SGSM1_S494	0.00038772	0.235759
CTGATAAGTTGATTCTAACA	chr6	MDN1	MDN1_HUMAN	TCA	S	MDN1_S1780	0.00038772	0.235759
GGCCGAGCTTCGGAGTCCC	chr6	VARS	SYVC_HUMAN	TCG	S	VARS_S124	0.00038772	0.235759
GCTGGAGGTGCCGGTGGCC	chr7	RADIL	RADIL_HUMAN	TCC	S	RADIL_S87	0.00038787	0.235759
TGCTGAGAGCCCCACCAGC	chr19	LYPD5	LYPD5_HUMAN	TCA	S	LYPD5_S250	0.00038903	0.236078
ACCGACTGCGGGGACTGGT	chr2	LPIN1	LPIN1_HUMAN	TCG	S	LPIN1_S441	0.00038985	0.236189
CTCGTAGATGGGCACCGTG	chr17	ACTG1	ACTG_HUMAN	TAC	Y	ACTG1_Y166	0.00039218	0.236989
GCTGTATACGTCACCAGCC	chr1	NPR1	ANPRA_HUMAN	TAC	Y	NPR1_Y723	0.00039245	0.236989
CTGAGTCTGTTTCCACCACA	chr15	MCTP2	MCTP2_HUMAN	TCA	S	MCTP2_S120	0.00039317	0.237038
GAGACCCGAACCGGCCCCC	chr7	MPLKIP	MPLKI_HUMAN	TCT	S	MPLKIP_S80	0.00039477	0.237548
GAGAGTCCTGCAAACAAAAAG	chr1	CEP350	CE350_HUMAN	TCT	S	CEP350_S1805	0.00039631	0.237548
GGTAGCTCCTGCCCTTAGCCC	chr2	PECR	PECR_HUMAN	TAC	Y	PECR_Y10	0.00039632	0.237548
CCGAGGCCTGAGGCCAGCC	chr18	GATA6	GATA6_HUMAN	TCG	S	GATA6_S229	0.00039735	0.237548
GGGGTAGTCCTCTGGACAT	chr1	GRHL3	GRHL3_HUMAN	TAC	Y	GRHL3_Y224	0.00039735	0.237548
AAGACATGTTGTAAGGGCT	chr6	DSP	DESP_HUMAN	TCT	S	DSP_S2820	0.00039786	0.237548
CTGCGAAATGAGAGTCACC	chrX	BCAP31	BAP31_HUMAN	TCG	S	BCAP31_S124	0.000399	0.237846
AGCGGGGAGTACTGGAGTGG	chr1	TP73	P73_HUMAN	TCC	S	TP73_S145	0.00040112	0.237917
GATGAGTCTGGAGAAGAGC	chr5	MCIDAS	MCIN_HUMAN	TCA	S	MCIDAS_S129	0.00040151	0.237917
GCAGAGCTGGCGCACTGCT	chr1	HSPG2	PGBM_HUMAN	TCT	S	HSPG2_S1337	0.00040151	0.237917
CGTAGGTGCCGAAGCAGGC	chr22	IL17RA	I17RA_HUMAN	TAC	Y	IL17RA_Y499	0.00040182	0.237917
CTGACGGAGAAGAGATATA	chr10	TAF3	TAF3_HUMAN	TCA	S	TAF3_S496	0.00040255	0.237917
ACTGAAGGCAGGGAGCAGT	chr11	SIGIRR	SIGIR_HUMAN	TCA	S	SIGIRR_S46	0.00040297	0.237917
AGGTAGCAGTTGCGGATGC	chr15	RPAP1	RPAP1_HUMAN	TAC	Y	RPAP1_Y1059	0.00040464	0.238092
AGGACCCATACAGTACTTCTG	chr21	NRIP1	NRIP1_HUMAN	TCC	S	NRIP1_S893	0.00040649	0.238092
TGTAGGAGTTCATTTCTTCC	chr16	COG8	COG8_HUMAN	TAC	Y	COG8_Y397	0.00040687	0.238092
GAAGAGGGAAGGGGTGGGG	chr8	FOXH1	FOXH1_HUMAN	TCT	S	FOXH1_S211	0.00040746	0.238092
GGGACATTCCAATGGCGCG	chr9	AUH	AUHM_HUMAN	TCC	S	AUH_S231	0.00040942	0.238092
GGGACATTCCAATGGCGCG	chr9	AUH	AUHM_HUMAN	TCC	S	AUH_S202	0.00040942	0.238092
CATAGTAGGGGTTCAGTGCCT	chr1	ATP13A2	AT132_HUMAN	TAT	Y	ATP13A2_Y241	0.00040954	0.238092
ACGAGCGTGCGCGCCGTCGC	chr19	CACTIN	CATIN_HUMAN	TCG	S	CACTIN_S108	0.00041028	0.238092
TGGACCCTTTCCCCTCAGAC	chr20	CHD6	CHD6_HUMAN	TCC	S	CHD6_S999	0.00041028	0.238092
GAGACTGAGAGCAGTCCTCG	chr14	KIAA0586	TALD3_HUMAN	TCT	S	KIAA0586_S1445	0.00041033	0.238092
GAGACTGAGAGCAGTCCTCG	chr14	KIAA0586	TALD3_HUMAN	TCT	S	KIAA0586_S1515	0.00041033	0.238092
CCGAGGCCGCCCCGTCCTT	chr19	ZNF865	ZN865_HUMAN	TCG	S	ZNF865_S479	0.0004147	0.238962
CGTACTTGTAGCTGTCGGCT	chr5	FLT4	VGFR3_HUMAN	TAC	Y	FLT4_Y585	0.00041486	0.238962
AGGGCGGAGATGAGCACACA	chr15	CHRNA7	A0A1W2PN81_HUMAN	TCC	S	CHRNA7_S245	0.00041542	0.238962
AGGGCGGAGATGAGCACACA	chr15	CHRFAM7A	CRFM7_HUMAN	TCC	S	CHRFAM7A_S155	0.00041542	0.238962
AGGGCGGAGATGAGCACACA	chr15	CHRNA7	ACHA7_HUMAN	TCC	S	CHRNA7_S245	0.00041542	0.238962
CTGAGACAGAAGGATCTCA	chr10	ALDH18A1	P5CS_HUMAN	TCT	S	ALDH18A1_S134	0.00041591	0.238962
GCGAGCTGAAGTCGGGGTTGT	chr2	SP9	SP9_HUMAN	TCG	S	SP9_S226	0.00041634	0.238962
AGGAAACCTGCCGGTCCAGA	chr4	SHROOM3	SHRM3_HUMAN	TCC	S	SHROOM3_S721	0.00041954	0.239659
CTGACAGCTCCTTGATGAAGT	chrX	SH3KBP1	SH3K1_HUMAN	TCA	S	SH3KBP1_S156	0.00042005	0.239659
GCGAACCGGAGACGTTGCT	chr5	OTP	OTP_HUMAN	TCG	S	OTP_S290	0.00042014	0.239659
TCTCGAGAGAGGCATGGCAG	chr6	ADGB	ADGB_HUMAN	TCT	S	ADGB_S1095	0.00042014	0.239659
TCAGAATAACAAAGAACTGA	chr2	CSRNP3	CSRN3_HUMAN	TAT	Y	CSRNP3_Y412	0.0004229	0.240829
AAATAGAGAACGAAGAACA	chr1	CLCN6	CLCN6_HUMAN	TAT	Y	CLCN6_Y472	0.00042349	0.240829
CGGAAGAGCCCTGCGGATG	chr20	SLC2A4RG	S2A4R_HUMAN	TCC	S	SLC2A4RG_S45	0.00042437	0.24092
AGGAGATGGGGATGACATCA	chr1	RAP1GAP	RPGP1_HUMAN	TCC	S	RAP1GAP_S145	0.00042495	0.24092
GTTAGAGTTCTGTTCCGTC	chr10	SVIL	SVIL_HUMAN	TCT	S	SVIL_S1433	0.00042565	0.240948
CATACTGACTGGGCGAGTA	chr17	NFE2L1	NF2L1_HUMAN	TAT	Y	NFE2L1_Y738	0.00042639	0.240999
CTCAGAAGCCCCTGGAGGA	chr20	TRPC4AP	TP4AP_HUMAN	TCT	S	TRPC4AP_S361	0.00042719	0.241084
CGGACTGCCCCGCTGGCAGGT	chr17	PHB	PHB_HUMAN	TCC	S	PHB_S265	0.00042984	0.241507
TGGATCCTTTCTTCCCTTTG	chrX	COL4A6	CO4A6_HUMAN	TCC	S	COL4A6_S260	0.00043001	0.241507
ACCGACAAATTCAGAGGGT	chr11	TBCEL	TBCEL_HUMAN	TCG	S	TBCEL_S115	0.00043171	0.241507
AGGAGGAGGCGAAGGCAGGCC	chr3	ADAMTS9	ATS9_HUMAN	TCC	S	ADAMTS9_S89	0.00043171	0.241507
GTGTAGGATGACTGCTGGT	chr20	SS18L1	CREST_HUMAN	TAC	Y	SS18L1_Y286	0.00043206	0.241507
TGGAGACAACTATCATATGGG	chr12	OR6C75	O6C75_HUMAN	TCC	S	OR6C75_S247	0.00043282	0.241507
GAGACTGTGGTGTGTATCGT	chr17	POLR2A	RPB1_HUMAN	TCT	S	POLR2A_S1815	0.00043283	0.241507
GAGGTACTGCGCGCTCTGC	chr1	SMG7	SMG7_HUMAN	TAC	Y	SMG7_Y8	0.00043565	0.241507
TGTAGTTCAGGACCTCCCTG	chr16	TXNDC11	TXD11_HUMAN	TAC	Y	TXNDC11_Y338	0.00043628	0.241507
GCTGATGATGAATCTATCA	chr1	MSH4	MSH4_HUMAN	TCA	S	MSH4_S316	0.00043682	0.241507
GTGACTTCTCCTCTGCCTT	chr12	DYRK4	DYRK4_HUMAN	TCA	S	DYRK4_S28	0.00043747	0.241507
TCCTGGTACACCTGGTTGGC	chr11	MUC6	MUC6_HUMAN	TAC	Y	MUC6_Y308	0.00043814	0.241507
AGCAGGTAGGTGGACTGGCC	chr1	AVPR1B	V1BR_HUMAN	TAC	Y	AVPR1B_Y151	0.00043847	0.241507
GGCAGGGAACCTGGGCAGCG	chr3	HGD	HGD_HUMAN	TCC	S	HGD_S24	0.00043993	0.241507
GGGGTGGACAAAGCAAAGTC	chr19	SSC5D	SRCRL_HUMAN	TCC	S	SSC5D_S1072	0.00043993	0.241507
GGTACATAGCGGGAGAGGCG	chr6	KCNK17	KCNKH_HUMAN	TAC	Y	KCNK17_Y2	0.0004404	0.241507
GGTAGATCAGGTAACACGAA	chr9	QSOX2	QSOX2_HUMAN	TAC	Y	QSOX2_Y264	0.0004404	0.241507
GGGAGTCCGTGGGGGGCACCA	chr19	PPP1R37	PPR37_HUMAN	TCC	S	PPP1R37_S537	0.00044129	0.241507
CCTGCAGACAGTGAGCTGTG	chr6	TAP2	TAP2_HUMAN	TCT	S	TAP2_S206	0.00044187	0.241507
CTGAGGGCAGAATCTCCAGG	chr19	LILRA6	LIRA6_HUMAN	TCA	S	LILRA6_S219	0.00044273	0.241507
CTGAGGGCAGAATCTCCAGG	chr19	LILRB3	LIRB3_HUMAN	TCA	S	LILRB3_S219	0.00044273	0.241507
GGCGACTCCTCGAGTTCCG	chr19	AMH	MIS_HUMAN	TCG	S	AMH_S283	0.00044292	0.241507
GGTAGATATGTGACACAGTCA	chr1	TCEA3	TCEA3_HUMAN	TAC	Y	TCEA3_Y224	0.00044292	0.241507
CTCGTACTCCACTCTGTTT	chr16	UBE2I	UBC9_HUMAN	TAC	Y	UBE2I_Y144	0.00044411	0.2418
TAGACAATCTTACTTTAGCAT	chr8	MCM4	MCM4_HUMAN	TCT	S	MCM4_S750	0.0004452	0.242038
TGGAGGCACCACCTAAGTCC	chr3	ENTPD3	ENTP3_HUMAN	TCC	S	ENTPD3_S224	0.00044615	0.242199
GCCGACCTGGGGTCGCTCG	chr19	ZNF541	ZN541_HUMAN	TCG	S	ZNF541_S491	0.00044693	0.242268
GGTAGTCATGCTGACGTCCT	chr3	PLSCR2	PLS2_HUMAN	TAC	Y	PLSCR2_Y49	0.00044831	0.242661
TATAGAGGAATTCGAAGACCA	chr3	AP2M1	AP2M1_HUMAN	TAT	Y	AP2M1_Y83	0.00045257	0.244319
GCTGTAGGACAGGAGCAGC	chr20	OCSTAMP	OCSTP_HUMAN	TAC	Y	OCSTAMP_Y125	0.00045269	0.244319
AAGAGCTCAGCTCTTGCTCAC	chr12	KMT2D	KMT2D_HUMAN	TCT	S	KMT2D_S5148	0.000457	0.244543
CGTGGACATGGCCACAGTG	chr17	OR3A3	OR3A3_HUMAN	TCC	S	OR3A3_S173	0.00045793	0.244543
CGTGGACATGGCCACAGTG	chr17	OR3A1	OR3A1_HUMAN	TCC	S	OR3A1_S167	0.00045793	0.244543
CGTGGACATGGCCACAGTG	chr17	OR3A2	OR3A2_HUMAN	TCC	S	OR3A2_S173	0.00045793	0.244543
AGGTAGACACGAATGGCAT	chr1	ABCB10	ABCBA_HUMAN	TAC	Y	ABCB10_Y234	0.0004582	0.244543
TGGAGGAATCAAGTGGAAC	chr22	PRR14L	PR14L_HUMAN	TCC	S	PRR14L_S16	0.00045866	0.244543
CAGGTAGATGTTCTTGCTG	chr19	REXO1	REXO1_HUMAN	TAC	Y	REXO1_Y860	0.00045956	0.244543
GGCATATGTCAGGGTCTCC	chr6	BRPF3	BRPF3_HUMAN	TAT	Y	BRPF3_Y34	0.00045956	0.244543
GGTAATAATGCTCAAAAGTGG	chr6	CUL7	CUL7_HUMAN	TAC	Y	CUL7_Y1268	0.00045956	0.244543
CATAGAAGGAGAAGAACATGT	chr16	ESRP2	ESRP2_HUMAN	TAT	Y	ESRP2_Y159	0.00045998	0.244543
TCCGACATGCTTGGGTCTG	chr16	GGA2	GGA2_HUMAN	TCG	S	GGA2_S39	0.00046094	0.244543
AGGTCATAGACCACTCGGGC	chr6	ITPR3	ITPR3_HUMAN	TAT	Y	ITPR3_Y2496	0.00046102	0.244543
AAGACGACGACGAGGAAGAGG	chr6	BRD2	BRD2_HUMAN	TCT	S	BRD2_S792	0.00046384	0.245367
GCTGAGGGGAGCGGGGCCA	chr6	TEAD3	TEAD3_HUMAN	TCA	S	TEAD3_S207	0.00046445	0.245367
GGTAGTCCTGCGTGGAGGG	chr14	PLEKHG3	PKHG3_HUMAN	TAC	Y	PLEKHG3_Y119	0.00046511	0.245367
GGCTGAGAGCTAGAGAGGAC	chr16	TAF1C	TAF1C_HUMAN	TCT	S	TAF1C_S858	0.00046633	0.245367
GAGACAGAGAGGCTTGCGTGT	chr17	TNRC6C	TNR6C_HUMAN	TCT	S	TNRC6C_S1458	0.00046666	0.245367
ACTGACTTCAGCAAGTGTT	chr6	UFL1	UFL1_HUMAN	TCA	S	UFL1_S576	0.00046811	0.245367
CAGAGGCAGGTCCCAGGGCCG	chr2	NYAP2	NYAP2_HUMAN	TCT	S	NYAP2_S405	0.0004693	0.245367
GGTAGTCTGTCGTTAAGGTCT	chr11	PRDM10	PRD10_HUMAN	TAC	Y	PRDM10_Y914	0.00046948	0.245367
ACAGAATATTGGTGGACTG	chr19	UNC13A	UN13A_HUMAN	TCT	S	UNC13A_S227	0.00047036	0.245367
GCTGGGGAGGGGCGCTGGAC	chr7	KIAA1549	K1549_HUMAN	TCC	S	KIAA1549_S1503	0.0004723	0.245367
GGGAAAAATCAAGTCCTGCC	chr8	DEFB105B	D105A_HUMAN	TCC	S	DEFB105B_S32	0.00047245	0.245367
GGGAAAAATCAAGTCCTGCC	chr8	DEFB105B	D105A_HUMAN	TCC	S	DEFB105B_S32	0.00047245	0.245367
GTGTGATGGTGCAATGGCC	chr20	SIGLEC1	SN_HUMAN	TCA	S	SIGLEC1_S716	0.00047245	0.245367
AGTAAGAATGCATCCTGTACT	chr9	DMRT1	DMRT1_HUMAN	TAC	Y	DMRT1_Y293	0.00047293	0.245367
CCGTAGGCCCGGAGAAGCT	chr16	ITPRIPL2	IPIL2_HUMAN	TAC	Y	ITPRIPL2_Y510	0.00047396	0.245367
CAGGGACAGGAAGGGCAGC	chr1	LAPTM5	LAPM5_HUMAN	TCC	S	LAPTM5_S97	0.00047505	0.245367
GAGATATATGACAAGGGCC	chr19	TM6SF2	TM6S2_HUMAN	TAT	Y	TM6SF2_Y224	0.00047554	0.245367
TGTGAGGATGCCTCAACCTC	chr9	SPATA31E1	S31E1_HUMAN	TCC	S	SPATA31E1_S487	0.0004766	0.245367
TCATAGAGGCCGATGCGGA	chr11	UCP3	UCP3_HUMAN	TAT	Y	UCP3_Y99	0.00047688	0.245367
ATCAGAGAGGACTTCCTTTC	chr6	NHSL1	NHSL1_HUMAN	TCT	S	NHSL1_S895	0.0004772	0.245367
CACGGACAGTCCATCTGCC	chr17	TEX2	TEX2_HUMAN	TCC	S	TEX2_S99	0.00047837	0.245367
CTAGAGGCCTCCGCGAGCT	chr19	SAFB2	SAFB2_HUMAN	TCT	S	SAFB2_S330	0.00047999	0.245367
CTAGAGGCCTCCGCGAGCT	chr19	SAFB	SAFB1_HUMAN	TCT	S	SAFB_S331	0.00047999	0.245367
GTGATGTCATGGCCACCAC	chr1	KLHL20	KLH20_HUMAN	TCA	S	KLHL20_S542	0.00047999	0.245367
AAGAATGCAAAGTTTCGTA	chr14	DYNC1H1	DYHC1_HUMAN	TCT	S	DYNC1H1_S151	0.00048358	0.245367
CGGAGACGTTGCTGGGGCCG	chr5	OTP	OTP_HUMAN	TCC	S	OTP_S288	0.00048358	0.245367
GCAGAACTCACGTTCTGCC	chr18	SETBP1	SETBP_HUMAN	TCT	S	SETBP1_S389	0.00048358	0.245367
GGAGAGACGATGCGGCCGG	chr17	SEZ6	SEZ6_HUMAN	TCT	S	SEZ6_S430	0.00048358	0.245367
GGGAGACGCTGCCCACCAG	chr6	LEMD2	LEMD2_HUMAN	TCT	S	LEMD2_S166	0.00048358	0.245367
TGGACGGCATGGCTCCGAGCG	chr19	RPS16	RS16_HUMAN	TCC	S	RPS16_S3	0.00048358	0.245367
TTGAGGGGAGGGAGGGAGG	chr4	AFF1	AFF1_HUMAN	TCA	S	AFF1_S281	0.00048358	0.245367
GTTGGAGATGCAGCCTCCC	chr19	SARS2	SYSM_HUMAN	TCC	S	SARS2_S26	0.00048375	0.245367
GGTAGGTCCCCTCTCCGAACA	chr15	PARP16	PAR16_HUMAN	TAC	Y	PARP16_Y182	0.0004851	0.245568
AATATTCGCCATGCTCTGTC	chr15	CEMIP	CEMIP_HUMAN	TAT	Y	CEMIP_Y310	0.00048547	0.245568
GGGAGTTTGTGTGGAACTG	chr18	SETBP1	SETBP_HUMAN	TCC	S	SETBP1_S1099	0.00048681	0.245878
TAAGAAATAGATGAAACAC	chr12	TRHDE	TRHDE_HUMAN	TCT	S	TRHDE_S429	0.00048741	0.245878
GCTGTAGGTGGAGGAAGGG	chr21	DSCAM	DSCAM_HUMAN	TAC	Y	DSCAM_Y956	0.0004888	0.246244
AATAGAAATAGCTGCGGCTCG	chr9	TNFSF8	TNFL8_HUMAN	TAT	Y	TNFSF8_Y40	0.00049163	0.246557
GCCGCGGAGCCGGTCATGGT	chr1	VASH2	VASH2_HUMAN	TCC	S	VASH2_S4	0.00049223	0.246557
AGTAGTTTCCTGTTTAAAAA	chr16	MGRN1	MGRN1_HUMAN	TAC	Y	MGRN1_Y32	0.00049253	0.246557
TATATACAATTGACCATCT	chr4	FAT4	FAT4_HUMAN	TAT	Y	FAT4_Y1053	0.00049274	0.246557
GGCTGAGAATCCCCACTGCC	chr19	C19orf57	CS057_HUMAN	TCT	S	C19orf57_S189	0.00049338	0.246557
GTCCGAGGGGAGGGCGGCA	chr2	CYP27A1	CP27A_HUMAN	TCG	S	CYP27A1_S37	0.00049485	0.246557
GGGGATGCAGCAGCGGTAG	chr1	ZBTB7B	ZBT7B_HUMAN	TCC	S	ZBTB7B_S480	0.00049701	0.246557
CGGTAGCCCTTGGAGATGG	chr5	MYOZ3	MYOZ3_HUMAN	TAC	Y	MYOZ3_Y164	0.00050049	0.246557
CACTGACACGTCACAGTAC	chr19	NACC1	NACC1_HUMAN	TCA	S	NACC1_S33	0.00050327	0.246557
GGGGGAAGTGTGGACCCGC	chr14	TGM1	TGM1_HUMAN	TCC	S	TGM1_S212	0.00050331	0.246557
GGGAGAATATGCGGGGCAGCG	chr6	TAP1	TAP1_HUMAN	TCC	S	TAP1_S105	0.00050488	0.246557
CACATAGATTCCCAGGAAC	chr11	OR8D1	OR8D1_HUMAN	TAT	Y	OR8D1_Y35	0.00050561	0.246557
GGGATGATGAGGAGTCTTCT	chr5	RGS7BP	R7BP_HUMAN	TCC	S	RGS7BP_S184	0.00050637	0.246557
GGGCAGGAGGGCTGTGATGG	chr19	TNNT1	TNNT1_HUMAN	TCC	S	TNNT1_S216	0.00050637	0.246557
AGGTAAATAAAAAAAGAGC	chr2	MGAT5	MGT5A_HUMAN	TAC	Y	MGAT5_Y188	0.00050739	0.246557
GGGGTAGTCCAGCCGCTCC	chr1	COLGALT2	GT252_HUMAN	TAC	Y	COLGALT2_Y80	0.00050739	0.246557
AATACTCCTGACAGCTGTCAC	chr11	CHEK1	CHK1_HUMAN	TAT	Y	CHEK1_Y218	0.00050754	0.246557
AGGATCCAGTAAGAAGTGAG	chr1	EYA3	EYA3_HUMAN	TCC	S	EYA3_S271	0.00050754	0.246557
AGGATCCAGTAAGAAGTGAG	chr1	EYA3	EYA3_HUMAN	TCC	S	EYA3_S278	0.00050754	0.246557
AGGATCCAGTAAGAAGTGAG	chr1	EYA3	EYA3_HUMAN	TCC	S	EYA3_S324	0.00050754	0.246557
GAGAAGTAAGATGTCGGTG	chr3	ZBTB38	ZBT38_HUMAN	TCT	S	ZBTB38_S1007	0.00050862	0.246557
GGTGGATGAGGGATCTGGA	chr14	CCDC85C	CC85C_HUMAN	TCC	S	CCDC85C_S268	0.00050863	0.246557
GATAGTCTGTAAATGAAGAG	chr11	SIK2	SIK2_HUMAN	TAT	Y	SIK2_Y107	0.00050939	0.246557
GTATGAAAGCTAGGAATAA	chr1	COL11A1	COBA1_HUMAN	TCA	S	COL11A1_S1643	0.00050951	0.246557
GTATGAAAGCTAGGAATAA	chr1	COL11A1	COBA1_HUMAN	TCA	S	COL11A1_S1682	0.00050951	0.246557
GCACGAGTAGGTGGTGCCC	chr1	HSPA6	HSP76_HUMAN	TCG	S	HSPA6_S18	0.00051043	0.246557
TGGAGGGAGAACTTCTCTGT	chr5	FAT2	FAT2_HUMAN	TCC	S	FAT2_S867	0.00051177	0.246557
AGGAGAACTGGGAGGAGGAG	chr17	KRT14	K1C14_HUMAN	TCC	S	KRT14_S432	0.00051224	0.246557
GGGGACGTGCTGGGGCTGC	chr17	ERN1	ERN1_HUMAN	TCC	S	ERN1_S529	0.00051224	0.246557
AAGTATATGGTAGGAAAAC	chr15	PDIA3	PDIA3_HUMAN	TAC	Y	PDIA3_Y454	0.00051242	0.246557
GCAGTACAGTTTCCGATCC	chr9	LMX1B	LMX1B_HUMAN	TAC	Y	LMX1B_Y102	0.00051242	0.246557
TCTGCTGATGGTGGTACTGT	chr5	AFF4	AFF4_HUMAN	TCA	S	AFF4_S85	0.00051398	0.246557
GGTTTATATTTATCCACCCA	chr5	RAD17	RAD17_HUMAN	TAT	Y	RAD17_Y84	0.00051399	0.246557
GGTTTATATTTATCCACCCA	chr5	RAD17	RAD17_HUMAN	TAT	Y	RAD17_Y95	0.00051399	0.246557
TAGGTGTAGGAGACAATCGT	chr7	OR9A2	OR9A2_HUMAN	TAC	Y	OR9A2_Y214	0.00051459	0.246557
GGCATAGAAGTAACAAGTGG	chr5	PRRC1	PRRC1_HUMAN	TCT	S	PRRC1_S89	0.00051542	0.246557
AGTATGGTCTTGTTAAGCAC	chr1	F5	FA5_HUMAN	TAC	Y	F5_Y505	0.00051564	0.246557
ATGTCATAATGATACACTTT	chr6	VNN2	VNN2_HUMAN	TAT	Y	VNN2_Y290	0.00051564	0.246557
GCGATGGGTGGCCCCTCTG	chr1	SYTL1	SYTL1_HUMAN	TCG	S	SYTL1_S8	0.00051704	0.246557
CCGTAGAGGCCGAGCACCT	chr16	ATP6V0C	VATL_HUMAN	TAC	Y	ATP6V0C_Y144	0.00051882	0.246557
GAGGAGGAAGTGGGGAGAGG	chr5	ARAP3	ARAP3_HUMAN	TCC	S	ARAP3_S141	0.00051882	0.246557
GATGAAGTTACCTTAGAGC	chr16	ATMIN	ATMIN_HUMAN	TCA	S	ATMIN_S470	0.00051894	0.246557
AAGACAAAAACGAATAATC	chr10	ATE1	ATE1_HUMAN	TCT	S	ATE1_S378	0.00051971	0.246557
AAGACAAAAACGAATAATC	chr10	ATE1	ATE1_HUMAN	TCT	S	ATE1_S282	0.00051971	0.246557
CCTGATGACTTCTCGGCTT	chr7	PDE1C	PDE1C_HUMAN	TCA	S	PDE1C_S598	0.00051971	0.246557
AGTAGTTGCTGCCCCAGTCA	chr1	FLAD1	FAD1_HUMAN	TAC	Y	FLAD1_Y320	0.00052001	0.246557
GTGACGTAGAGACTTTCCAA	chr12	LRRC43	LRC43_HUMAN	TAC	Y	LRRC43_Y215	0.0005213	0.246853
TCATACAGGGCACGGAGCG	chr22	TTC28	TTC28_HUMAN	TAT	Y	TTC28_Y1397	0.00052305	0.247366
GAGAAGTGACAGTGGTTAC	chr12	MANSC1	MANS1_HUMAN	TCT	S	MANSC1_S276	0.00052441	0.247693
AGGTGAGAAGGAGCAATTG	chr11	TRIM51	TRI51_HUMAN	TCA	S	TRIM51_S440	0.00052728	0.248143
ATGAGGCGGGTGAAGGGCG	chr15	ADAMTS7	ATS7_HUMAN	TCA	S	ADAMTS7_S1034	0.00052728	0.248143
GGAGTAGAAGGTGGTGTAGC	chr13	AKAP11	AKA11_HUMAN	TCT	S	AKAP11_S1139	0.00052762	0.248143
GGTAGCTGTGCAGGTCATAG	chr20	SLCO4A1	SO4A1_HUMAN	TAC	Y	SLCO4A1_Y140	0.00052804	0.248143
CTGGGACATGATGACCTCG	chr12	ULK1	ULK1_HUMAN	TCC	S	ULK1_S195	0.00053126	0.249138
GGGGAGCTCATGGCAGCGG	chr20	CYP24A1	CP24A_HUMAN	TCC	S	CYP24A1_S3	0.0005315	0.249138
TTGTTGTAGAAAACGCCATG	chr11	HEPHL1	HPHL1_HUMAN	TAC	Y	HEPHL1_Y133	0.000534	0.249751
GGGAGACCGGGCTGAGCCG	chr5	GPRIN1	GRIN1_HUMAN	TCT	S	GPRIN1_S737	0.00053432	0.249751
GTACCAGATATATTGGTGAT	chrX	IGSF1	IGSF1_HUMAN	TCT	S	IGSF1_S1029	0.00053483	0.249751
CCAGTAGATGCCGAAGGGC	chr11	MRGPRE	MRGRE_HUMAN	TAC	Y	MRGPRE_Y236	0.00053644	0.249903
CGTAGATGGTGGTATCTGG	chr20	CHD6	CHD6_HUMAN	TAC	Y	CHD6_Y1526	0.00053714	0.249903
AGCTTGGAGGATGCAGTTGA	chr19	RASGRP4	GRP4_HUMAN	TCC	S	RASGRP4_S669	0.00053745	0.249903
TTGGATGGGCCAGGTGAGC	chr20	TOX2	TOX2_HUMAN	TCC	S	TOX2_S454	0.00053785	0.249903
AGGAGGCTGGAGGCGGCGG	chr4	ATOH1	ATOH1_HUMAN	TCC	S	ATOH1_S230	0.00053992	0.250509
TATGTAGAATCCTCCTGAGG	chr14	RTN1	RTN1_HUMAN	TCT	S	RTN1_S120	0.00054199	0.250509
GTGACCATTGGAGCTTTGC	chr1	LAMC2	LAMC2_HUMAN	TCA	S	LAMC2_S233	0.00054202	0.250509
AATAACAGCATTCGTGAAT	chr13	SACS	SACS_HUMAN	TAT	Y	SACS_Y1400	0.00054266	0.250509
CATAATAACTGCGGGAGAC	chr3	ATP13A5	AT135_HUMAN	TAT	Y	ATP13A5_Y844	0.00054278	0.250509
AGTAGATGCCCGGGATGGAGC	chr10	C1QL3	C1QL3_HUMAN	TAC	Y	C1QL3_Y171	0.00054329	0.250509
GCCTGCGAGGTGGGCGGTGG	chr20	TAF4	TAF4_HUMAN	TCG	S	TAF4_S687	0.00054465	0.250509
CGTAGCCCACGGCGATGAAGC	chr6	HLA-A	HLAA_HUMAN	TAC	Y	HLA-A_Y51	0.00054487	0.250509
GGTAGCGCTTATCGTCCAC	chr22	TBX1	TBX1_HUMAN	TAC	Y	TBX1_Y170	0.0005456	0.250509
GAGGAATAATTAAAGCTGG	chr20	ASXL1	ASXL1_HUMAN	TCC	S	ASXL1_S1457	0.00054591	0.250509
CAGAGCTAAGGAATTGCCGG	chr11	TRIM51	TRI51_HUMAN	TCT	S	TRIM51_S88	0.00054842	0.250562
AGGGTGGAAATGTAACCTTC	chr1	VPS13D	VP13D_HUMAN	TCC	S	VPS13D_S3409	0.00054873	0.250562
AGGGTGGAAATGTAACCTTC	chr1	VPS13D	VP13D_HUMAN	TCC	S	VPS13D_S3434	0.00054873	0.250562
ATTATAATTGTATACGATC	chr9	SETX	SETX_HUMAN	TAT	Y	SETX_Y359	0.00054873	0.250562
GCATTTGAACGTCCTGCGGT	chr5	CSNK1G3	KC1G3_HUMAN	TCA	S	CSNK1G3_S413	0.00055058	0.250789
GTGAACTAGATCTATCACT	chr4	GAB1	GAB1_HUMAN	TCA	S	GAB1_S419	0.00055058	0.250789
GGGAAGTGTTGAGAGGTGG	chr6	LATS1	LATS1_HUMAN	TCC	S	LATS1_S308	0.00055406	0.25192
GGTACTGCAGCCCACGGTAGC	chr22	CRYBB2	CRBB2_HUMAN	TAC	Y	CRYBB2_Y164	0.00055452	0.25192
CAGAGGCCTTTGGCGGAGC	chrX	SYN1	SYN1_HUMAN	TCT	S	SYN1_S578	0.0005551	0.25192
GGTAGAGCAGGGCCGCGTGG	chr4	ACOX3	ACOX3_HUMAN	TAC	Y	ACOX3_Y608	0.00055688	0.251948
CAGGGAGGTGCAGAGGGCG	chr10	UNC5B	UNC5B_HUMAN	TCC	S	UNC5B_S707	0.00055799	0.251948
CTTCGACATGGTATCCGCG	chr2	CCDC85A	CC85A_HUMAN	TCG	S	CCDC85A_S2	0.00055799	0.251948
TCGGAGAAGAAGGGAAAGC	chr10	FFAR4	FFAR4_HUMAN	TCC	S	FFAR4_S29	0.0005597	0.251948
GGTGAGGATGTGCAAACTG	chr2	TRAK2	TRAK2_HUMAN	TCA	S	TRAK2_S905	0.00055974	0.251948
ACCTGAGGAGTTATCTCTC	chr19	ZNF45	ZNF45_HUMAN	TCA	S	ZNF45_S78	0.00055992	0.251948
AGGAGCGCGACATGTCGAG	chr4	GSX2	GSX2_HUMAN	TCC	S	GSX2_S4	0.00055992	0.251948
GGTGGACCAGGCCTGGGGG	chr19	POLD1	DPOD1_HUMAN	TCC	S	POLD1_S382	0.00056251	0.252309
CCTGACTGGCCCTGGGCCC	chr11	MYRF	MYRF_HUMAN	TCA	S	MYRF_S1005	0.00056372	0.252309
CCGACACGCTGCCGAGCACCT	chr1	NHLH2	HEN2_HUMAN	TCG	S	NHLH2_S36	0.00056533	0.252309
CATAGAACTGCTTCACATCCT	chr11	CD81	CD81_HUMAN	TAT	Y	CD81_Y127	0.00056584	0.252309
GAGTACATGGCTATGGGGT	chr17	SDK2	SDK2_HUMAN	TAC	Y	SDK2_Y1571	0.00056667	0.252309
GGGAGGGCTCATCTGTAGA	chr3	KLHL6	KLHL6_HUMAN	TCC	S	KLHL6_S32	0.00056667	0.252309
ATGAGATCAGCTCTCGGAACA	chr6	TAP1	TAP1_HUMAN	TCA	S	TAP1_S178	0.00056694	0.252309
CAGAAGCCAGGTCCTTCTGCG	chr15	MAP1A	MAP1A_HUMAN	TCT	S	MAP1A_S301	0.00056815	0.252309
CAGGTATCGGCAGTCCTGC	chr11	GLB1L3	GLBL3_HUMAN	TAC	Y	GLB1L3_Y504	0.00057067	0.252309
TGGACTCCCCGTACGTGTTT	chr9	ASTN2	ASTN2_HUMAN	TCC	S	ASTN2_S388	0.00057097	0.252309
GTAGTAGGGGTCGGCCACC	chr5	LOX	LYOX_HUMAN	TAC	Y	LOX_Y220	0.00057256	0.252309
GTAGAGGAGGAGGCCTGCCG	chr2	DGKD	DGKD_HUMAN	TCC	S	DGKD_S461	0.00057379	0.252309
CTGGAGGGGGCCACATCAC	chr3	TATDN2	TATD2_HUMAN	TCC	S	TATDN2_S35	0.00057395	0.252309
GTATGTGAAAAATATATTGT	chr19	URI1	RMP_HUMAN	TCA	S	URI1_S338	0.00057569	0.252309
TGGACGACAGCGTCACCATA	chrX	TAF1	TAF1_HUMAN	TCC	S	TAF1_S1387	0.00057628	0.252309
AGACGAGCTGGCCAGAAAG	chr12	TIMELESS	TIM_HUMAN	TCG	S	TIMELESS_S208	0.00057661	0.252309
AGTAGACAGCCACATCCTCAA	chr19	ZNF419	ZN419_HUMAN	TAC	Y	ZNF419_Y35	0.00057679	0.252309
CTCGAGCTGGTCGTGGTGC	chr14	KIF26A	KI26A_HUMAN	TCG	S	KIF26A_S170	0.00057738	0.252309
GAGAGATACAGTAGTGCCAG	chr11	OR56B1	O56B1_HUMAN	TAT	Y	OR56B1_Y44	0.00057738	0.252309
CCGACGGCGCGGCCCTCTTG	chr11	RBMXL2	RMXL2_HUMAN	TCG	S	RBMXL2_S167	0.0005774	0.252309
ATTGTGTAACAGTCAACATG	chr2	GEN1	GEN_HUMAN	TAC	Y	GEN1_Y182	0.00057879	0.252309
ACAGACATCTTCATCTTAA	chr17	ATP6V0A1	VPP1_HUMAN	TCT	S	ATP6V0A1_S540	0.00057882	0.252309
CTGATGCCATCTGATTTGTT	chr17	FNDC8	FNDC8_HUMAN	TCA	S	FNDC8_S3	0.00057882	0.252309
TCAGAAACCAGGGGAGATA	chr16	USP10	UBP10_HUMAN	TCT	S	USP10_S374	0.00057943	0.252309
TCTGAATCAGTCTGCTGGC	chr20	TMX4	TMX4_HUMAN	TCA	S	TMX4_S72	0.00058058	0.252309
ACATAGATCAGGTGGTCCT	chr18	TSHZ1	TSH1_HUMAN	TAT	Y	TSHZ1_Y1070	0.00058087	0.252309
GTAGGAGAAGGTCAGCTCC	chr19	RTN2	RTN2_HUMAN	TCC	S	RTN2_S65	0.0005814	0.252309
CATAAGACCTCAGGACCCCA	chr3	ACAA1	THIK_HUMAN	TAT	Y	ACAA1_Y307	0.00058165	0.252309
TAGGTAGTACTTCCGGAGC	chr4	KLB	KLOTB_HUMAN	TAC	Y	KLB_Y906	0.00058225	0.252309
AGGGCATACCCCTCGTAGAT	chr7	ACTB	ACTB_HUMAN	TAT	Y	ACTB_Y169	0.0005825	0.252309
GAGAACTGGCCTGGGAGCTG	chr1	YRDC	YRDC_HUMAN	TCT	S	YRDC_S204	0.00058288	0.252309
CAGTACATGACCAGGATGA	chr8	ADRA1A	ADA1A_HUMAN	TAC	Y	ADRA1A_Y204	0.00058315	0.252309
GGGTAGGGGCTCGCCCTGC	chr11	NADSYN1	NADE_HUMAN	TAC	Y	NADSYN1_Y298	0.00058408	0.252309
GCAGATGTGCTGGTGGATT	chrX	MAGEB10	MAGBA_HUMAN	TCT	S	MAGEB10_S73	0.00058507	0.252309
CAGAGGGTGGTGGACTAGG	chr11	DCHS1	PCD16_HUMAN	TCT	S	DCHS1_S2999	0.00058518	0.252309
GCAGAGGACCAGGAGCCCC	chr19	PLEKHG2	PKHG2_HUMAN	TCT	S	PLEKHG2_S1310	0.00058564	0.252309
GAGGAATTCCCAAGTAGTA	chr4	TBCK	TBCK_HUMAN	TCC	S	TBCK_S652	0.00058631	0.252309
AGGAATTTGTGATAAAAGC	chr1	SLC25A33	S2533_HUMAN	TCC	S	SLC25A33_S144	0.00058658	0.252309
GCGAGATGGGGGGCTGTGT	chrX	FTSJ1	TRM7_HUMAN	TCG	S	FTSJ1_S271	0.00058789	0.252579
AGGAAGATGCAATATATACA	chrX	SH3BGRL	SH3L1_HUMAN	TCC	S	SH3BGRL_S10	0.00059071	0.253247
ACGAGGAGGAGAAAGGGGA	chr19	FCHO1	FCHO1_HUMAN	TCG	S	FCHO1_S467	0.00059081	0.253247
TGCTGGGACAGCATCCTGGG	chr4	EVC	EVC_HUMAN	TCC	S	EVC_S857	0.00059316	0.253961
GTGAGGGATTTGGAAAATCT	chr7	PCLO	PCLO_HUMAN	TCC	S	PCLO_S2575	0.00059487	0.254399
GGGAGTTGGAACGTAAATGCA	chr5	LRRTM2	LRRT2_HUMAN	TCC	S	LRRTM2_S168	0.00059619	0.25467
CGTACAGGAGCCCCACCTGG	chr11	VPS51	VPS51_HUMAN	TAC	Y	VPS51_Y631	0.00059711	0.254769
TCGAAGTGCGTTCCGCCGC	chr9	MEGF9	MEGF9_HUMAN	TCG	S	MEGF9_S134	0.00059853	0.254794
CGGATGACAGCTTGTCATG	chr6	THEMIS	THMS1_HUMAN	TCC	S	THEMIS_S382	0.00059928	0.254794
AGGAGCCCAAGCCATCCTCG	chr2	MSGN1	MSGN1_HUMAN	TCC	S	MSGN1_S17	0.00060191	0.254794
AGTAGTATTTGTTCCCGAAT	chr5	NDUFAF2	NDUF2_HUMAN	TAC	Y	NDUFAF2_Y33	0.00060223	0.254794
GAGAATTCCATGAGGTCTC	chrX	FRMPD3	FRPD3_HUMAN	TCT	S	FRMPD3_S1055	0.00060334	0.254794
GGTGACTGCTGTGGGGCGT	chr19	SIPA1L3	SI1L3_HUMAN	TCA	S	SIPA1L3_S1534	0.00060334	0.254794
GATGAGCATTTGGCCAGGG	chr22	SGSM1	SGSM1_HUMAN	TCA	S	SGSM1_S684	0.00060441	0.254794
CTGACATCTTCTCAGGAGCTC	chr15	CSK	CSK_HUMAN	TCA	S	CSK_S2	0.00060601	0.254794
GCATATATCTGCTGGAACC	chr16	HERPUD1	HERP1_HUMAN	TAT	Y	HERPUD1_Y177	0.00060762	0.254794
AGGACAGGTAGGAGGTATCAG	chr11	ACCS	1A1L1_HUMAN	TCC	S	ACCS_S64	0.0006081	0.254794
GAGAAATGACTTTACCTGC	chr2	ASXL2	ASXL2_HUMAN	TCT	S	ASXL2_S156	0.00060869	0.254794
GGGACGGTGGCTGGTCGGCCT	chr19	ZNF628	ZN628_HUMAN	TCC	S	ZNF628_S340	0.00060869	0.254794
GAGATCTTGTATCCTGTGTAA	chr19	LSM14A	LS14A_HUMAN	TCT	S	LSM14A_S172	0.00060991	0.254794
GAGTGAGTTGAAGGTGCTG	chr8	CSMD1	CSMD1_HUMAN	TCA	S	CSMD1_S1363	0.00060991	0.254794
AGTGGACAGCCCCATGCAC	chr11	OR51V1	O51V1_HUMAN	TCC	S	OR51V1_S85	0.00061057	0.254794
GGGAGAAGTAGGTCTTGTTG	chr19	LYPD3	LYPD3_HUMAN	TCC	S	LYPD3_S232	0.00061057	0.254794
AAGAGAAACCGCTGCCTCC	chr12	WDR66	CF251_HUMAN	TCT	S	WDR66_S931	0.00061244	0.254794
CAGACAGCAAGAATGGCCC	chr17	PAFAH1B1	LIS1_HUMAN	TCT	S	PAFAH1B1_S313	0.00061326	0.254794
GAGAGGGGGAGGAAGAGGA	chr19	SYMPK	SYMPK_HUMAN	TCT	S	SYMPK_S1173	0.00061326	0.254794
GCTGGATGCAGCAATGGGC	chr15	WDR61	WDR61_HUMAN	TCC	S	WDR61_S81	0.00061326	0.254794
CTGGTACCACTTCCACTTC	chr2	KIF1A	KIF1A_HUMAN	TAC	Y	KIF1A_Y717	0.00061352	0.254794
GCGACCTGTGGGGAGGGCG	chr15	RASGRF1	RGRF1_HUMAN	TCG	S	RASGRF1_S709	0.000614	0.254794
GCAGAGTTGTGACCTAGGT	chr9	GOLGA1	GOGA1_HUMAN	TCT	S	GOLGA1_S537	0.00061441	0.254794
AGCAGGGAGCTGGCCGCCAG	chr20	LSM14B	LS14B_HUMAN	TCC	S	LSM14B_S130	0.0006155	0.254794
CCTCGAGGTAACAAAGGCG	chr16	PLCG2	A0A0A0MRF9_HUMAN	TCG	S	PLCG2_S397	0.0006158	0.254794
CCTCGAGGTAACAAAGGCG	chr16	PLCG2	PLCG2_HUMAN	TCG	S	PLCG2_S397	0.0006158	0.254794
AAGACGTAATGTGACTTCGA	chr16	DNAH3	DYH3_HUMAN	TAC	Y	DNAH3_Y2271	0.00061641	0.254794
AGTAGAGTCAGGCCCTTCT	chr3	SUMF1	SUMF1_HUMAN	TCT	S	SUMF1_S196	0.00061641	0.254794
AGGAGCGCAGGTCCTCATTCA	chr6	HLA-E	HLAE_HUMAN	TCC	S	HLA-E_S153	0.00061751	0.254965
AGTGTACAAGGTCCTCTCG	chr20	DHX35	DHX35_HUMAN	TAC	Y	DHX35_Y184	0.0006189	0.255227
AGGTAGTAGCGAGAGTTTG	chr15	SEMA7A	SEM7A_HUMAN	TAC	Y	SEMA7A_Y563	0.00062021	0.255227
TCCATGTAGGGATTAATGTA	chr7	GLI3	GLI3_HUMAN	TAC	Y	GLI3_Y200	0.00062021	0.255227
CAGAGAATCCACCATTGGCAT	chrX	SYN1	SYN1_HUMAN	TCT	S	SYN1_S162	0.00062171	0.255561
TGGAGTAGGATTTAGAGCAC	chr9	DNAI1	DNAI1_HUMAN	TCC	S	DNAI1_S529	0.00062415	0.256152
GGGACCGGAAGTTGAAGGGG	chr1	PRDM16	PRD16_HUMAN	TCC	S	PRDM16_S934	0.00062453	0.256152
CAGATCTGCTCAGAGTGGC	chr12	TIGAR	TIGAR_HUMAN	TCT	S	TIGAR_S224	0.00062659	0.25634
CTGAAATCTTCTGCAGGAAC	chr11	TREH	TREA_HUMAN	TCA	S	TREH_S120	0.00062735	0.25634
ACAGTAACCAGAAAGGGCC	chr11	COPB1	COPB_HUMAN	TAC	Y	COPB1_Y887	0.00062758	0.25634
TGGGAGCTGTTGGGCAGGG	chr22	SMARCB1	SNF5_HUMAN	TCC	S	SMARCB1_S139	0.00062857	0.25634
GCGAGTACAGGCTGAAGATC	chr1	FLVCR1	FLVC1_HUMAN	TCG	S	FLVCR1_S118	0.00062875	0.25634
CCCGACTGCATGTCCAAGG	chr17	PSMD11	PSD11_HUMAN	TCG	S	PSMD11_S214	0.00062936	0.25634
GGCGATGGGGATGGCGACG	chr22	CELSR1	CELR1_HUMAN	TCG	S	CELSR1_S215	0.00063017	0.25634
GTAGGAGCGTGCAGGAACC	chr17	SDK2	SDK2_HUMAN	TCC	S	SDK2_S660	0.00063052	0.25634
GGTTGAGGCTGCCACCCGC	chr20	SPATA2	SPAT2_HUMAN	TCA	S	SPATA2_S47	0.00063231	0.256373
AAGAAGCTTCTCCTCCAGA	chr1	FCRL5	FCRL5_HUMAN	TCT	S	FCRL5_S619	0.00063299	0.256373
GCAGTATCGCATGTTGTTG	chr14	FLRT2	FLRT2_HUMAN	TAC	Y	FLRT2_Y647	0.00063323	0.256373
CCCGCGTACTCCTCGGGCGG	chr17	NAGS	NAGS_HUMAN	TAC	Y	NAGS_Y63	0.00063475	0.256373
GGCGAGTAGCTGGGAGAGGT	chr17	POLR2A	RPB1_HUMAN	TAC	Y	POLR2A_Y1671	0.00063475	0.256373
GGCGAGTAGCTGGGAGAGGT	chr17	POLR2A	RPB1_HUMAN	TAC	Y	POLR2A_Y1664	0.00063475	0.256373
AAGCAGGACTCAACCATCCG	chrX	LAS1L	LAS1L_HUMAN	TCC	S	LAS1L_S468	0.00063581	0.256522
AGGAGGGGGTGGACATGGAAC	chr11	MUC5B	MUC5B_HUMAN	TCC	S	MUC5B_S3126	0.00063842	0.25669
GAAGATGCGGAAGCAGCCC	chr5	POC5	POC5_HUMAN	TCT	S	POC5_S447	0.00063863	0.25669
GGAGGAAGGCTCCAGGACG	chr11	SIK2	SIK2_HUMAN	TCC	S	SIK2_S781	0.00063906	0.25669
GAATATGTCCATTCGATGG	chr11	VSTM5	VSTM5_HUMAN	TAT	Y	VSTM5_Y69	0.00064041	0.25669
GGGGGACGTTGCCACAGCC	chr17	WNK4	WNK4_HUMAN	TCC	S	WNK4_S168	0.00064102	0.25669
GGGGCTGAAGCAGGGGTGAG	chr1	KLHDC7A	KLD7A_HUMAN	TCA	S	KLHDC7A_S424	0.00064145	0.25669
GGGAATGCAAGCTTCCTGCA	chr8	NCOA2	NCOA2_HUMAN	TCC	S	NCOA2_S515	0.00064189	0.25669
GGGGAAGTGAAATGCTGGG	chr14	ADAM21	ADA21_HUMAN	TCC	S	ADAM21_S39	0.00064311	0.25669
GGTACTAGAATTAGAAAAGTG	chr7	PTCD1	PTCD1_HUMAN	TAC	Y	PTCD1_Y641	0.00064311	0.25669
GATACCGCCGCTCATCAAAC	chr2	GALNT14	GLT14_HUMAN	TAT	Y	GALNT14_Y61	0.00064315	0.25669
GCGAGGACGAGGCCGAGCC	chr20	SPAG4	SPAG4_HUMAN	TCG	S	SPAG4_S13	0.00064427	0.256756
GATATACTTCCCCTCCCTG	chr16	ATXN2L	ATX2L_HUMAN	TAT	Y	ATXN2L_Y349	0.0006447	0.256756
CCGACAGTCCTGCACCTCG	chr7	KMT2C	KMT2C_HUMAN	TCG	S	KMT2C_S902	0.00064708	0.25696
TGGACACCACCACTGGCCC	chr1	POGZ	POGZ_HUMAN	TCC	S	POGZ_S278	0.00064729	0.25696
TGGACACCACCACTGGCCC	chr1	POGZ	POGZ_HUMAN	TCC	S	POGZ_S340	0.00064729	0.25696
GAAAGATGGCTGGTACCTG	chr19	CARM1	CARM1_HUMAN	TCT	S	CARM1_S317	0.0006499	0.257304
GGGATGCCATCTCACAAGC	chr7	RELN	RELN_HUMAN	TCC	S	RELN_S704	0.00065003	0.257304
GGTGACACGGCTGGGGGCC	chr19	BRD4	BRD4_HUMAN	TCA	S	BRD4_S891	0.00065024	0.257304
GGTAGGAGCCGGGTAGCAC	chr7	SP8	SP8_HUMAN	TAC	Y	SP8_Y291	0.00065234	0.257735
TGGACTTGCGCTCAGAGGTC	chr15	ISLR2	ISLR2_HUMAN	TCC	S	ISLR2_S399	0.00065272	0.257735
TGTAGAATGTTGGGTGGTGA	chr5	FAXDC2	FXDC2_HUMAN	TAC	Y	FAXDC2_Y199	0.00065389	0.257767
ACAGGGGAGGTGGCGTCCAC	chr6	SKIV2L	SKIV2_HUMAN	TCC	S	SKIV2L_S291	0.00065419	0.257767
GCTGGGGAGGCGGGCTTGGC	chr19	REXO1	REXO1_HUMAN	TCC	S	REXO1_S358	0.00065554	0.257792
ATGAAACATTTGTTTCAGC	chr10	TET1	TET1_HUMAN	TCA	S	TET1_S773	0.00065585	0.257792
GGTACTGATCCAAAATAGCC	chr2	CCDC148	CC148_HUMAN	TAC	Y	CCDC148_Y274	0.00065634	0.257792
CTCAGGTAGAGGGTGCTGTC	chr7	INTS1	INT1_HUMAN	TAC	Y	INTS1_Y161	0.00065836	0.258067
TGTAATTTGGAGGTGCCGGGC	chr19	SMARCA4	SMCA4_HUMAN	TAC	Y	SMARCA4_Y249	0.0006598	0.258067
GATAGAAGACCCATCCCCC	chr1	CYP4X1	CP4X1_HUMAN	TCT	S	CYP4X1_S355	0.00066118	0.258067
GCCGTAGAACTCCCCGATT	chr19	SLC27A1	S27A1_HUMAN	TAC	Y	SLC27A1_Y387	0.00066143	0.258067
AGTAGCCTGGAGCAGCAGATG	chr7	PNPLA8	PLPL8_HUMAN	TAC	Y	PNPLA8_Y614	0.00066177	0.258067
AGGAGAACATGAAAGAGATGC	chr15	DUOX1	DUOX1_HUMAN	TCC	S	DUOX1_S1098	0.00066196	0.258067
AGGAAAGGTCCAGGACCACCG	chr14	NYNRIN	NYNRI_HUMAN	TCC	S	NYNRIN_S1233	0.00066329	0.258067
TCTGTAATTGCTGTAGGGC	chr15	TGM7	TGM7_HUMAN	TAC	Y	TGM7_Y572	0.00066332	0.258067
GGTAGCGCCGGATCTCCCGCA	chr1	HIST2H3C	H32_HUMAN	TAC	Y	HIST2H3C_Y55	0.000664	0.258067
GGTAGCGCCGGATCTCCCGCA	chr1	HIST2H3C	H32_HUMAN	TAC	Y	HIST2H3C_Y55	0.000664	0.258067
ACAAGAATCCAAAGTCGCC	chr2	BUB1	BUB1_HUMAN	TCT	S	BUB1_S640	0.00066579	0.258492
GGTACCCCCTTTCCATAGAA	chrX	RBMX	RBMX_HUMAN	TAC	Y	RBMX_Y357	0.00066682	0.258621
ACATAGCGGTCAATGGCCA	chr9	OR1L1	OR1L1_HUMAN	TAT	Y	OR1L1_Y123	0.00066841	0.258902
TCGATGTACATGGAATCTGC	chr14	ESRRB	ERR2_HUMAN	TAC	Y	ESRRB_Y356	0.0006691	0.258902
GACGGAGCAGCGGGAGTTC	chr22	MCM5	MCM5_HUMAN	TCC	S	MCM5_S483	0.00066964	0.258902
CAGAAGCTTTCTGCACCCCCA	chr3	COL6A5	CO6A5_HUMAN	TCT	S	COL6A5_S173	0.00067357	0.259968
GGGACTGGCACACAGAGTAA	chr17	MNT	MNT_HUMAN	TCC	S	MNT_S270	0.0006738	0.259968
CATAGTCCACATGAAGCACCT	chr6	TDRD6	TDRD6_HUMAN	TAT	Y	TDRD6_Y348	0.00067527	0.260265
GACTGAGCCAGAAGCCTCG	chr11	RAG1	RAG1_HUMAN	TCA	S	RAG1_S726	0.00067653	0.26048
TTTAGAGCTGTAAGACTTC	chr11	OR4C6	OR4C6_HUMAN	TCT	S	OR4C6_S228	0.00067778	0.260539
GCGACACGGTGCTGTCCTCG	chr8	DUSP4	DUS4_HUMAN	TCG	S	DUSP4_S125	0.00067809	0.260539
GCACAAGAGGTTGGTTCCTC	chr1	PLEKHO1	PKHO1_HUMAN	TCT	S	PLEKHO1_S202	0.0006792	0.260653
AGTACTGGGCGGGCGTCTGCT	chr16	CBFA2T3	MTG16_HUMAN	TAC	Y	CBFA2T3_Y261	0.00068091	0.260653
TCATATGGCTTGGATCCAA	chr7	EGFR	EGFR_HUMAN	TAT	Y	EGFR_Y915	0.0006813	0.260653
CCCAGAATGGCTGGGGGGC	chr19	USHBP1	USBP1_HUMAN	TCT	S	USHBP1_S144	0.00068401	0.260653
CTGGAGTCGGTGTTGCCGT	chr19	KEAP1	KEAP1_HUMAN	TCC	S	KEAP1_S390	0.00068401	0.260653
GGGAATAAGTAGGAGATGT	chr17	POLR2A	RPB1_HUMAN	TCC	S	POLR2A_S1896	0.00068401	0.260653
GGTGACAGGGGTATATCCT	chr2	ARHGAP25	RHG25_HUMAN	TCA	S	ARHGAP25_S323	0.00068401	0.260653
GGTGACAGGGGTATATCCT	chr2	ARHGAP25	RHG25_HUMAN	TCA	S	ARHGAP25_S356	0.00068401	0.260653
ATGGACTCAGCATGGTACT	chr1	PKLR	KPYR_HUMAN	TCC	S	PKLR_S130	0.00068655	0.261162
TGGAGAGCACCTTCCTCCAC	chr8	ADCK5	ADCK5_HUMAN	TCC	S	ADCK5_S52	0.00068734	0.261162
AGTGACACACTCATAGGGC	chr12	BRAP	BRAP_HUMAN	TCA	S	BRAP_S4	0.00068746	0.261162
GAAGGAGGAGACAGTCTCC	chr1	BCAR3	BCAR3_HUMAN	TCC	S	BCAR3_S514	0.00068937	0.26162
AGGTCATAGTGCTTTAATTC	chr10	ZEB1	ZEB1_HUMAN	TAT	Y	ZEB1_Y550	0.00069063	0.26183
GTCTTTGAAGCAAAAGTCTT	chr12	VWF	VWF_HUMAN	TCA	S	VWF_S2079	0.00069246	0.262256
TCCATAAAGGTGTATAGGC	chr5	RICTOR	RICTR_HUMAN	TAT	Y	RICTOR_Y883	0.00069501	0.262655
TTGTATACATCTTGCTGAG	chr1	ARID1A	ARI1A_HUMAN	TAC	Y	ARID1A_Y1428	0.000696	0.262655
GGAAGAAACCGCTGTCGGG	chr2	SLC4A1AP	NADAP_HUMAN	TCT	S	SLC4A1AP_S143	0.00069636	0.262655
TGTAGTTGTTGCCAATCTTC	chr3	SYN2	SYN2_HUMAN	TAC	Y	SYN2_Y323	0.00069849	0.262655
TAGTGGTACGTCATTGACTT	chr11	MUC5AC	MUC5A_HUMAN	TAC	Y	MUC5AC_Y710	0.00069867	0.262655
CTGGTATTTGCTCTCCTCC	chr1	AMPD2	AMPD2_HUMAN	TAC	Y	AMPD2_Y534	0.00069985	0.262655
GAATAAATGGGGTTCAGGA	chr19	HNRNPL	HNRPL_HUMAN	TAT	Y	HNRNPL_Y204	0.00070115	0.262655
GCCGAGAGCACAGCCCGTG	chr17	GPR179	GP179_HUMAN	TCG	S	GPR179_S569	0.00070156	0.262655
GCCGTATTCTAGGGCTATT	chr16	SNRNP25	SNR25_HUMAN	TAC	Y	SNRNP25_Y37	0.00070156	0.262655
GGGGTAGATCCCCCTGCGC	chr2	NT5C1B	5NT1B_HUMAN	TAC	Y	NT5C1B_Y253	0.00070156	0.262655
TATAGACGGTGCCTATCTCC	chr10	CNNM2	CNNM2_HUMAN	TAT	Y	CNNM2_Y409	0.00070254	0.262655
AGTAGAGCTGAAGGAGGGCC	chr15	RPAP1	RPAP1_HUMAN	TAC	Y	RPAP1_Y1287	0.00070346	0.262655
GAGGAGTCGGAGGAGGAGG	chr20	DBNDD2	DBND2_HUMAN	TCC	S	DBNDD2_S221	0.00070346	0.262655
GGGAGCGGGCAGATTTGCT	chrX	NKAP	NKAP_HUMAN	TCC	S	NKAP_S36	0.00070346	0.262655
CAGAGTGGGCCGCCTTCCGC	chr21	PCNT	PCNT_HUMAN	TCT	S	PCNT_S1888	0.00070485	0.262655
GAGGGAAATGGTGTGGTTC	chr10	CUBN	CUBN_HUMAN	TCC	S	CUBN_S3434	0.00070485	0.262655
TGAGAAAAAGCACTGTCTT	chr11	ARHGAP20	RHG20_HUMAN	TCT	S	ARHGAP20_S958	0.00070732	0.263181
CTGAGGAAGGGGTCAGGGC	chr19	MAMSTR	MASTR_HUMAN	TCA	S	MAMSTR_S282	0.00070872	0.263181
GGTAGCAGGCGACAATAAGGC	chr5	ANKRD33B	AN33B_HUMAN	TAC	Y	ANKRD33B_Y130	0.00070872	0.263181
GCGAAGTTCCGGCCTGCGGGC	chr1	FAM110D	F110D_HUMAN	TCG	S	FAM110D_S200	0.0007091	0.263181
TGGAGCGGGCACTGGGGGGC	chr19	BRSK1	BRSK1_HUMAN	TCC	S	BRSK1_S499	0.00071128	0.263695
TCGACAGGGCCACCTGGATGC	chr17	TUBG2	TBG2_HUMAN	TCG	S	TUBG2_S361	0.00071333	0.263695
TCGACAGGGCCACCTGGATGC	chr17	TUBG1	TBG1_HUMAN	TCG	S	TUBG1_S361	0.00071333	0.263695
TGGAGACGAGCAGCTGGCC	chr15	KIF7	KIF7_HUMAN	TCC	S	KIF7_S246	0.00071333	0.263695
CTGACTTAGACCGCTGGAGGG	chr8	FAM110B	F110B_HUMAN	TCA	S	FAM110B_S261	0.00071485	0.263731
GTGGAGCCCTGGGTGTAGA	chr18	MYOM1	MYOM1_HUMAN	TCC	S	MYOM1_S43	0.00071485	0.263731
CCGAGGTGAATTCCACGCTG	chr1	MYOM3	MYOM3_HUMAN	TCG	S	MYOM3_S275	0.00071681	0.263943
CTGTAGATGGCAGAAAATC	chr13	DOCK9	DOCK9_HUMAN	TAC	Y	DOCK9_Y550	0.00071729	0.263943
GGTAAGGGGCCCAGCAGACC	chr14	BDKRB1	BKRB1_HUMAN	TAC	Y	BDKRB1_Y266	0.00071756	0.263943
TCCAGAGGCTCCCCGCCCT	chr19	WDR87	WDR87_HUMAN	TCT	S	WDR87_S1227	0.0007183	0.263954
GCATAGTCCTTGGATTCAC	chr10	SVIL	SVIL_HUMAN	TAT	Y	SVIL_Y185	0.00071951	0.264014
CATAGTACTGCTCCAGGTAG	chr16	MAPK3	MK03_HUMAN	TAT	Y	MAPK3_Y334	0.00072038	0.264014
AGCTCTGACAGGGCCACCAC	chr8	CHMP7	CHMP7_HUMAN	TCA	S	CHMP7_S181	0.0007206	0.264014
GGAGGAGCCCCGGAGGGAG	chr15	PML	PML_HUMAN	TCC	S	PML_S739	0.00072194	0.264158
TCTGAGTCCTCCTGGAGGT	chr15	ITGA11	ITA11_HUMAN	TCA	S	ITGA11_S875	0.00072319	0.264158
CCTTGAACGAGAGAGAGAT	chr1	THRAP3	TR150_HUMAN	TCA	S	THRAP3_S40	0.00072471	0.264158
GAGGAGCAGAGGCCCCGGC	chr9	NDOR1	NDOR1_HUMAN	TCC	S	NDOR1_S385	0.00072601	0.264158
GAGGAGCAGAGGCCCCGGC	chr9	NDOR1	NDOR1_HUMAN	TCC	S	NDOR1_S419	0.00072601	0.264158
ATGAGTCCTCCAGGTTGAC	chr16	UBN1	UBN1_HUMAN	TCA	S	UBN1_S660	0.00072662	0.264158
CATGGAGGGCATGGAGCGT	chr11	PLEKHA7	PKHA7_HUMAN	TCC	S	PLEKHA7_S634	0.00072882	0.264158
CTGATTTAGTCTCATAATTGC	chr5	NSD1	NSD1_HUMAN	TCA	S	NSD1_S199	0.00072882	0.264158
GGGAAGAAGAGTCAGCAAGGC	chr15	LRRC49	LRC49_HUMAN	TCC	S	LRRC49_S270	0.00072882	0.264158
GGGAGAAAGAGCCGCCACCCG	chr4	ZAR1	ZAR1_HUMAN	TCC	S	ZAR1_S152	0.00072882	0.264158
GGCGGGGACAGCTTGGTGGG	chr19	ZNF787	ZN787_HUMAN	TCC	S	ZNF787_S46	0.00072883	0.264158
CCTGGACATCAGTGCAGTG	chr3	ACTR8	ARP8_HUMAN	TCC	S	ACTR8_S496	0.00073048	0.264497
AAAGAGGAGCTGGTGGAAG	chrX	MAGEA10	MAGAA_HUMAN	TCT	S	MAGEA10_S47	0.00073284	0.26491
CTGAGAGGGTGTCCGTGGA	chr17	KSR1	KSR1_HUMAN	TCA	S	KSR1_S65	0.00073305	0.26491
GAGGAGGTGAACTGGCGGA	chr17	KRT17	K1C17_HUMAN	TCC	S	KRT17_S10	0.00073588	0.265416
GTGGAATACAGTCTCTCCTG	chr10	ACTR1A	ACTZ_HUMAN	TAT	Y	ACTR1A_Y338	0.00073588	0.265416
AGGACTCTTCCTGAGGACTC	chrX	MAGEA11	MAGAB_HUMAN	TCC	S	MAGEA11_S179	0.00073812	0.265787
GGGAGCAGTTGTTCCTACT	chr19	CD33	CD33_HUMAN	TCC	S	CD33_S102	0.00073906	0.265787
GGTAGAAGACGAGCACAGTG	chr15	CHRNA3	ACHA3_HUMAN	TAC	Y	CHRNA3_Y264	0.00073906	0.265787
CCAGACTTGTTAGAGTAAC	chr3	TBC1D5	TBCD5_HUMAN	TCT	S	TBC1D5_S31	0.00074002	0.265874
CTGAAAGAAGTCAGAAGAAA	chr4	CLGN	CLGN_HUMAN	TCT	S	CLGN_S407	0.00074075	0.265879
CAGATCGTGGGCTAGCAGGC	chr7	ERVW-1	SYCY1_HUMAN	TCT	S	ERVW-1_S510	0.00074293	0.266352
GAGGTAGTCGAATTCAGTG	chr3	TRANK1	TRNK1_HUMAN	TAC	Y	TRANK1_Y537	0.00074528	0.266352
GGCAGGGAGACCTGGCTAGG	chr9	RGS3	RGS3_HUMAN	TCC	S	RGS3_S144	0.00074574	0.266352
GGCAGGGAGACCTGGCTAGG	chr9	RGS3	RGS3_HUMAN	TCC	S	RGS3_S823	0.00074574	0.266352
GAGGAGTGCGTGTGCACCG	chr7	AIMP2	AIMP2_HUMAN	TCC	S	AIMP2_S156	0.00074664	0.266352
GCCGAGTGGTGGTAACGGG	chr22	LZTR1	LZTR1_HUMAN	TCG	S	LZTR1_S122	0.00074664	0.266352
CTGACACCTCGTGCTCGCTG	chr12	NCOR2	NCOR2_HUMAN	TCA	S	NCOR2_S373	0.00074768	0.266352
GAGCGAGATGCTCTGCTCC	chr16	NUBP2	NUBP2_HUMAN	TCG	S	NUBP2_S88	0.00074805	0.266352
AATGGACTCGTGGCTGGCC	chr20	RIMS4	RIMS4_HUMAN	TCC	S	RIMS4_S66	0.00074974	0.266352
GAGGAGGAGGAGGCGGGCG	chr19	KLF16	KLF16_HUMAN	TCC	S	KLF16_S104	0.00074974	0.266352
ACCCGGGAGGCTGTGGTGGG	chr19	SLC7A10	AAA1_HUMAN	TCC	S	SLC7A10_S161	0.00074997	0.266352
TACTTATAGCCAACAAAGCG	chr11	USP2	UBP2_HUMAN	TAT	Y	USP2_Y353	0.00075095	0.266445
GGTGAGGTCCTGTGGGGAC	chr3	CCDC13	CCD13_HUMAN	TCA	S	CCDC13_S530	0.00075216	0.266619
GGGTGCGAGGGCTTGGGGTG	chr11	LTBP3	LTBP3_HUMAN	TCG	S	LTBP3_S266	0.0007542	0.267087
AGGAGATGAGGAAGATGGC	chr3	SLCO2A1	SO2A1_HUMAN	TCC	S	SLCO2A1_S523	0.00075702	0.26783
GAAGGATCCCAGGCGCTCC	chr7	FLNC	FLNC_HUMAN	TCC	S	FLNC_S2233	0.00075786	0.267871
TGGGAGGCCAGGCCCCCAC	chr19	MEIS3	MEIS3_HUMAN	TCC	S	MEIS3_S227	0.00075984	0.267897
TGGGAGGCCAGGCCCCCAC	chr19	MEIS3	MEIS3_HUMAN	TCC	S	MEIS3_S210	0.00075984	0.267897
GGGACTCAGGACTCGGGAG	chr16	NFATC3	NFAC3_HUMAN	TCC	S	NFATC3_S1066	0.0007601	0.267897
GGGGTAGACATCTCATCCAT	chr5	MAP1B	MAP1B_HUMAN	TCT	S	MAP1B_S1137	0.00076253	0.268289
AGGGACTCAGGGATGCTCC	chr11	GLYATL1	GLYL1_HUMAN	TCC	S	GLYATL1_S24	0.00076266	0.268289
GCTGAGTAACAGATAGCGA	chr7	GRM3	GRM3_HUMAN	TCA	S	GRM3_S657	0.00076551	0.268635
GAGGAGGACGAGGTGCTGC	chr9	RALGDS	GNDS_HUMAN	TCC	S	RALGDS_S762	0.00076654	0.268635
GAGGAGGACGAGGTGCTGC	chr9	RALGDS	GNDS_HUMAN	TCC	S	RALGDS_S750	0.00076654	0.268635
GAGGAGGACGAGGTGCTGC	chr9	RALGDS	GNDS_HUMAN	TCC	S	RALGDS_S761	0.00076654	0.268635
CCGTGAATAGATGTAGGGC	chr16	SMPD3	NSMA2_HUMAN	TCA	S	SMPD3_S98	0.00076829	0.268737
AGCGAGAAGTACCAGGCGT	chr16	PKD1	PKD1_HUMAN	TCG	S	PKD1_S2009	0.00076922	0.268737
GTGGATCCCTGGAAGAGAT	chr18	TYMS	TYSY_HUMAN	TCC	S	TYMS_S95	0.00077111	0.268737
GACGAGCCGGTGCGCCAGG	chrX	CHST7	CHST7_HUMAN	TCG	S	CHST7_S114	0.00077118	0.268737
GCAGGAGCGGTGCTCGTCC	chr1	PLCH2	PLCH2_HUMAN	TCC	S	PLCH2_S76	0.00077118	0.268737
GCGACTTCAGGAAGCGTGGGT	chr1	RGS16	RGS16_HUMAN	TCG	S	RGS16_S174	0.00077118	0.268737
GTGGATGATGTCTGGTGTCT	chr5	CDH18	CAD18_HUMAN	TCA	S	CDH18_S704	0.00077393	0.269181
GACATAGCGTTCTGTGTGC	chr3	ILDR1	ILDR1_HUMAN	TAT	Y	ILDR1_Y34	0.00077418	0.269181
GGGGAAGCCTTCTTCTGCT	chr7	CCL24	CCL24_HUMAN	TCC	S	CCL24_S97	0.00077536	0.269181
GTGGGCGATGGCTGGGATGG	chr6	FOXO3	FOXO3_HUMAN	TCG	S	FOXO3_S402	0.00077536	0.269181
TATATCCATCTTCATTGCA	chr3	PROS1	PROS_HUMAN	TAT	Y	PROS1_Y131	0.00077939	0.270091
AACATAGTCACAGTCTGGC	chrX	ANOS1	KALM_HUMAN	TAT	Y	ANOS1_Y370	0.0007802	0.270091
GTGGAGCTGGAGGGAGAGG	chr20	TOX2	TOX2_HUMAN	TCC	S	TOX2_S215	0.00078239	0.270091
GGCCGAGCCCAGGCTGACC	chr11	SLCO2B1	SO2B1_HUMAN	TCG	S	SLCO2B1_S572	0.00078254	0.270091
CCTATAGTGCCCTTCCAAT	chr2	SLC4A10	S4A10_HUMAN	TAT	Y	SLC4A10_Y1075	0.00078432	0.270091
TTGTAGCTGTGAGAGCAGT	chr11	MEN1	MEN1_HUMAN	TAC	Y	MEN1_Y356	0.00078521	0.270091
CAGGAGATCTTCTGGCCGT	chr22	PI4KA	PI4KA_HUMAN	TCC	S	PI4KA_S1843	0.00078548	0.270091
TGGAGAAGTAGAAAGAGTC	chr2	HOXD12	HXD12_HUMAN	TCC	S	HOXD12_S27	0.00078802	0.270091
CGTAGACCTGGGGGACAAG	chr16	BCAR1	BCAR1_HUMAN	TAC	Y	BCAR1_Y306	0.00079044	0.270091
CGTATCTGTTTATTGTCTC	chr8	ARFGEF1	BIG1_HUMAN	TAC	Y	ARFGEF1_Y662	0.00079084	0.270091
GCGAGTCTTTCAGGCCCAGCT	chr11	DBX1	DBX1_HUMAN	TCG	S	DBX1_S223	0.00079176	0.270091
GGAGCAGAAGTGACAGGGGT	chrX	HUWE1	HUWE1_HUMAN	TCT	S	HUWE1_S3513	0.00079176	0.270091
TATAGTACAGATTGGTGTTG	chr1	SMPDL3B	ASM3B_HUMAN	TAT	Y	SMPDL3B_Y198	0.00079176	0.270091
GTGTACCGGCGGCCATCAA	chr11	OTOG	OTOG_HUMAN	TAC	Y	OTOG_Y530	0.00079366	0.270091
TTCTGAGTGGGACAGGTAT	chr12	GCN1	GCN1_HUMAN	TCA	S	GCN1_S256	0.00079748	0.270091
CTTGTAGGAAGAATAGGCT	chr5	REEP2	REEP2_HUMAN	TAC	Y	REEP2_Y24	0.00079768	0.270091
TTGAGTTCATGAAAGGTGTT	chr15	TCF12	HTF4_HUMAN	TCA	S	TCF12_S105	0.00079768	0.270091
AATAATCTTTCTTACTGCC	chr17	KRT23	K1C23_HUMAN	TAT	Y	KRT23_Y119	0.00079957	0.270091
AATATACCATGTAGCTCATG	chr17	ADORA2B	AA2BR_HUMAN	TAT	Y	ADORA2B_Y184	0.00080107	0.270091
TTGTAATAAGCTGAGTAAG	chrX	SHROOM4	SHRM4_HUMAN	TAC	Y	SHROOM4_Y1277	0.00080107	0.270091
CGTAGACCCTGGTGTTTGTAC	chr11	OR9G4	OR9G4_HUMAN	TAC	Y	OR9G4_Y210	0.00080167	0.270091
GGTGTGTAGGGTATGGTTTG	chr9	TRPM6	TRPM6_HUMAN	TAC	Y	TRPM6_Y1854	0.00080212	0.270091
GATATGGCACGATATTGGGA	chr17	STRADA	STRAA_HUMAN	TAT	Y	STRADA_Y96	0.00080307	0.270091
GATATGGCACGATATTGGGA	chr17	STRADA	STRAA_HUMAN	TAT	Y	STRADA_Y133	0.00080307	0.270091
GGATGAGGAGCTGGGTGCA	chr16	RANBP10	RBP10_HUMAN	TCA	S	RANBP10_S411	0.00080307	0.270091
GGTAGTTCTGTTCCCCCAGC	chr1	KIF17	KIF17_HUMAN	TAC	Y	KIF17_Y595	0.00080307	0.270091
GGGCTGGACTGGGCCCGCTG	chr14	VASH1	VASH1_HUMAN	TCC	S	VASH1_S330	0.00080404	0.270091
TTAGATTTCATTATATCTG	chr17	MPRIP	MPRIP_HUMAN	TCT	S	MPRIP_S991	0.00080458	0.270091
AGGTAGCTCCTGGGGATCT	chr15	LRRK1	LRRK1_HUMAN	TAC	Y	LRRK1_Y847	0.00080494	0.270091
GTTGTACAAGGCAGTGCGG	chr16	EARS2	SYEM_HUMAN	TAC	Y	EARS2_Y59	0.00080596	0.270091
ATGTAATGGGCTGTCTGTG	chr17	TTC25	TTC25_HUMAN	TAC	Y	TTC25_Y273	0.00080604	0.270091
GGGAACCCTGGCCGGGTCC	chr4	TRMT44	TRM44_HUMAN	TCC	S	TRMT44_S78	0.00080604	0.270091
GGGAGCTCCAGCAGGTGTGTG	chr11	CAPN5	CAN5_HUMAN	TCC	S	CAPN5_S510	0.0008066	0.270091
AAGGAGAGATGTCTGAGTC	chr19	KMT2B	KMT2B_HUMAN	TCC	S	KMT2B_S2455	0.00080738	0.270091
GGGTGACTTGTTACAATCA	chr7	ZNF804B	Z804B_HUMAN	TCA	S	ZNF804B_S251	0.00080738	0.270091
GGTACAGGGCCTGTGGCGT	chr12	SPSB2	SPSB2_HUMAN	TAC	Y	SPSB2_Y20	0.00080962	0.270091
GTGAAGTTGGTGGTCTTGG	chrY	UTY	UTY_HUMAN	TCA	S	UTY_S824	0.00081051	0.270091
GTGAAGTTGGTGGTCTTGG	chrY	UTY	UTY_HUMAN	TCA	S	UTY_S889	0.00081051	0.270091
GTGAAGTTGGTGGTCTTGG	chrY	UTY	UTY_HUMAN	TCA	S	UTY_S873	0.00081051	0.270091
GTGAAGTTGGTGGTCTTGG	chrY	UTY	UTY_HUMAN	TCA	S	UTY_S790	0.00081051	0.270091
TCCAGAGGGCTTCCCACTG	chr9	PRRC2B	PRC2B_HUMAN	TCT	S	PRRC2B_S2169	0.00081051	0.270091
TCTTGTGACTGATTTAGTCT	chr12	ATP6V0A2	VPP2_HUMAN	TCA	S	ATP6V0A2_S440	0.00081051	0.270091
ACTTGATACTCTCTGGAAG	chr1	HMCN1	HMCN1_HUMAN	TCA	S	HMCN1_S419	0.00081057	0.270091
GGTAGTAGTCGGGGCTCCCGG	chr22	IL17REL	I17EL_HUMAN	TAC	Y	IL17REL_Y140	0.00081196	0.270091
CGTCGAGCTGATGAGGTGC	chr9	ADAMTSL1	ATL1_HUMAN	TCG	S	ADAMTSL1_S921	0.00081269	0.270091
GGCTGGTACAAGTAGCCCTG	chr16	IRX5	IRX5_HUMAN	TAC	Y	IRX5_Y9	0.00081339	0.270091
GTGGAAAACAAGTCCAAGA	chr19	TMEM59L	TM59L_HUMAN	TCC	S	TMEM59L_S154	0.00081377	0.270091
AGTACTGCCGATAGGGCCTC	chr5	NSD1	NSD1_HUMAN	TAC	Y	NSD1_Y364	0.00081513	0.270091
GACATAGAGAGCCCAGTCC	chr7	GAL3ST4	G3ST4_HUMAN	TAT	Y	GAL3ST4_Y370	0.00081513	0.270091
TGGATTTGGTAATAGAATC	chr2	RANBP2	RBP2_HUMAN	TCC	S	RANBP2_S2802	0.00081513	0.270091
TGTAGAGCCGGTTGGACAGGC	chr22	PI4KA	PI4KA_HUMAN	TAC	Y	PI4KA_Y600	0.00081513	0.270091
GGGAGGGGCTTCCAGATCTCT	chr22	SYN3	SYN3_HUMAN	TCC	S	SYN3_S457	0.00081835	0.270565
CATAGAGAAATTCATACTC	chr5	CLINT1	EPN4_HUMAN	TCT	S	CLINT1_S443	0.00081903	0.270565
GGTAAGAGCGGTAGTAAGAC	chr6	VPS52	VPS52_HUMAN	TAC	Y	VPS52_Y303	0.00082001	0.270565
GGTATTCCTTAAATAGTTCC	chr1	CFAP57	CFA57_HUMAN	TAC	Y	CFAP57_Y429	0.00082001	0.270565
GGGTATATGTCCTCTTGGT	chr9	CORO2A	COR2A_HUMAN	TAC	Y	CORO2A_Y369	0.00082185	0.270565
TGGCGGTAGGAGAGGAAGTC	chr16	DRC7	DRC7_HUMAN	TAC	Y	DRC7_Y561	0.00082219	0.270565
CTGGTAAATATCTTCTTCT	chr1	AGBL4	CBPC6_HUMAN	TAC	Y	AGBL4_Y161	0.00082241	0.270565
TGTAAGACTTCAGGGAGCAT	chr11	OR4C6	OR4C6_HUMAN	TAC	Y	OR4C6_Y226	0.00082273	0.270565
GGGAGGCCAGTGGCTGCCCCT	chr19	FOSB	FOSB_HUMAN	TCC	S	FOSB_S89	0.00082313	0.270565
CAGAGTTGTCTATTGGGCC	chr3	USP4	UBP4_HUMAN	TCT	S	USP4_S72	0.00082467	0.270594
CATAAGTCTCTTGTGTCGG	chr8	KHDRBS3	KHDR3_HUMAN	TAT	Y	KHDRBS3_Y266	0.00082474	0.270594
GAGGAGGAACTGCAAAGAAC	chr17	CNTROB	CNTRB_HUMAN	TCC	S	CNTROB_S633	0.0008255	0.270594
GCACCTGAGGGTGCGGCGGG	chr19	MED25	MED25_HUMAN	TCA	S	MED25_S253	0.00082645	0.270594
AGGTAGCGCTTCATGGCAG	chr12	SPSB2	SPSB2_HUMAN	TAC	Y	SPSB2_Y259	0.00082749	0.270594
CAGGACTCCAGCGTCTTGC	chr10	FZD8	FZD8_HUMAN	TCC	S	FZD8_S612	0.00082775	0.270594
GTCTGAGAGATGTAGCCCT	chr11	GUCY1A2	GCYA2_HUMAN	TCA	S	GUCY1A2_S441	0.0008303	0.270594
CATAAATGCGTGTGGGGTCGA	chr1	TMEM54	TMM54_HUMAN	TAT	Y	TMEM54_Y153	0.00083041	0.270594
CGGAGTTGAGCCGCATCAGGG	chr17	FASN	FAS_HUMAN	TCC	S	FASN_S2236	0.00083181	0.270594
GGGAATCAGAGCCACGGGAC	chr11	SF3B2	SF3B2_HUMAN	TCC	S	SF3B2_S362	0.00083181	0.270594
CTTGGAGCGCTCTGAGGCT	chr11	DNHD1	DNHD1_HUMAN	TCC	S	DNHD1_S1186	0.00083276	0.270594
TAGTAGCTGTCCGTGTAGC	chr17	TRPV1	TRPV1_HUMAN	TAC	Y	TRPV1_Y199	0.00083283	0.270594
CACATACAAGTTCACACCC	chr20	PABPC1L	PAP1L_HUMAN	TAT	Y	PABPC1L_Y297	0.00083562	0.270594
GAGAGCGGCCAGCCTTGGCC	chr16	SLC9A5	SL9A5_HUMAN	TCT	S	SLC9A5_S851	0.00083562	0.270594
CAGCGAGCGGTTCTGCTGC	chr15	OTUD7A	OTU7A_HUMAN	TCG	S	OTUD7A_S803	0.00083594	0.270594
AATATTTCCTAATAAAGGG	chr5	IQGAP2	IQGA2_HUMAN	TAT	Y	IQGAP2_Y1178	0.00083743	0.270594
AGTAAGGGGTGGTGTTCCT	chr19	PLEKHA4	PKHA4_HUMAN	TAC	Y	PLEKHA4_Y662	0.00083743	0.270594
TGGAGAGAAGGCTCTTCTT	chr3	XPC	XPC_HUMAN	TCC	S	XPC_S49	0.00083809	0.270594
CAGGGAAACTAGACCCACC	chr21	TMPRSS3	TMPS3_HUMAN	TCC	S	TMPRSS3_S276	0.00083876	0.270594
CAGGGAAACTAGACCCACC	chr21	TMPRSS3	TMPS3_HUMAN	TCC	S	TMPRSS3_S149	0.00083876	0.270594
TGGAATGATTGAGAACAGTG	chr9	CNTLN	CNTLN_HUMAN	TCC	S	CNTLN_S849	0.00083962	0.270594
AGACCGGACTCGGAATCCGC	chr19	GGN	GGN_HUMAN	TCC	S	GGN_S237	0.00084238	0.270594
GATTTATACCATGTTACATG	chr2	TTN	TITIN_HUMAN	TAT	Y	TTN_Y32651	0.00084317	0.270594
GGCATGGAGGGTGGGGGAGG	chr19	BRD4	BRD4_HUMAN	TCC	S	BRD4_S784	0.00084317	0.270594
GTGGAATTGTCTGCAGCTG	chr12	SLC39A5	S39A5_HUMAN	TCC	S	SLC39A5_S93	0.0008442	0.270594
TGGATTGTTTCTGAAGTAT	chr5	APC	APC_HUMAN	TCC	S	APC_S1931	0.0008444	0.270594
TGGACAGGGCAGGGTCCAG	chr16	DHX38	PRP16_HUMAN	TCC	S	DHX38_S956	0.00084609	0.270594
GGTAAGGGTATGTAGCTTG	chr8	TEX15	TEX15_HUMAN	TAC	Y	TEX15_Y2763	0.0008465	0.270594
TCATCGTACAGCAGGATGGC	chr11	SORL1	SORL_HUMAN	TAC	Y	SORL1_Y2116	0.00084701	0.270594
GGAGATGGTTTGGGCTCTG	chr7	FOXP2	FOXP2_HUMAN	TCT	S	FOXP2_S419	0.00084722	0.270594
ACTGTACTTGGACTTGTAC	chr15	SNUPN	SPN1_HUMAN	TAC	Y	SNUPN_Y35	0.00084803	0.270594
AGTAAAAGTTCATGTAGGCCT	chr17	CTNS	CTNS_HUMAN	TAC	Y	CTNS_Y290	0.00084803	0.270594
CCGTAAGACTGGTAGAAGGC	chr6	HLA-DOA	DOA_HUMAN	TCT	S	HLA-DOA_S41	0.00084803	0.270594
TGGTAGTACTGCTCCACCC	chr6	PTCHD4	PTHD4_HUMAN	TAC	Y	PTCHD4_Y555	0.00084803	0.270594
CTGGTAGGAGCCGCTGTAC	chr16	TRAF7	TRAF7_HUMAN	TAC	Y	TRAF7_Y538	0.00085003	0.270629
GATGGGGAGAAGGACACCTC	chr20	ZHX3	ZHX3_HUMAN	TCC	S	ZHX3_S577	0.00085033	0.270629
TTCAGATAGAAGCAGTCGAG	chr11	MYRF	MYRF_HUMAN	TAT	Y	MYRF_Y430	0.00085033	0.270629
GAGATGTCGGCGAGTAGCT	chr17	POLR2A	RPB1_HUMAN	TCT	S	POLR2A_S1703	0.00085188	0.27089
AGGAGGATGGGTGGCGGCTGC	chr1	KIAA1522	K1522_HUMAN	TCC	S	KIAA1522_S352	0.00085528	0.2714
GAGGAATGTGGCAGAGGGC	chr8	SCRIB	SCRIB_HUMAN	TCC	S	SCRIB_S962	0.00085567	0.2714
GTATAGACTTCCCGGGGCT	chr6	ADGRF5	AGRF5_HUMAN	TAT	Y	ADGRF5_Y1156	0.00085571	0.2714
ACGTAGTTGGAGAAGGTCA	chr19	SLC7A10	AAA1_HUMAN	TAC	Y	SLC7A10_Y145	0.00085721	0.2714
GTGAGTAGCTGGGGGAGGT	chr17	POLR2A	RPB1_HUMAN	TCA	S	POLR2A_S1735	0.00085849	0.2714
TTTGAAGGGGCCAATGTCT	chr2	ZNF804A	Z804A_HUMAN	TCA	S	ZNF804A_S402	0.00085862	0.2714
CAGAGGGAGCCAGAGGGGC	chrX	CCDC120	CC120_HUMAN	TCT	S	CCDC120_S384	0.00085934	0.2714
TCCTTGGAGCACGCGCCATC	chr17	P2RX5	P2RX5_HUMAN	TCC	S	P2RX5_S130	0.00085934	0.2714
GATGTACTGCTCCTGGAAC	chr1	PTPRU	PTPRU_HUMAN	TAC	Y	PTPRU_Y1134	0.00086103	0.271444
AAAAGGGATCTAAGAAGTGC	chr5	NIPBL	NIPBL_HUMAN	TCC	S	NIPBL_S2143	0.00086131	0.271444
GGGACGTGTGGGCCTTGGAGC	chr1	PTPRF	PTPRF_HUMAN	TCC	S	PTPRF_S1654	0.00086301	0.271444
GGTGAAGATGGGGGCAGGGT	chr2	HOXD3	HXD3_HUMAN	TCT	S	HOXD3_S129	0.00086301	0.271444
CCAGTAGGGCAGCAATGGG	chr16	HSD3B7	3BHS7_HUMAN	TAC	Y	HSD3B7_Y292	0.00086314	0.271444
GATACTTTGAGTCAATGGC	chr7	C7orf57	CG057_HUMAN	TAT	Y	C7orf57_Y179	0.00086413	0.271525
TAAATAGCCTTCATGCCTC	chr2	LRP1B	LRP1B_HUMAN	TAT	Y	LRP1B_Y2188	0.00086695	0.27218
GGAATTGAAAAGTTCTTTGT	chr20	KIZ	KIZ_HUMAN	TCA	S	KIZ_S187	0.00086775	0.272201
GGCATAGGTGGTCTTGGTG	chr7	NACAD	NACAD_HUMAN	TAT	Y	NACAD_Y185	0.00087139	0.27306
CATGTATGTGGCAAAAAGC	chr17	GUCY2D	GUC2D_HUMAN	TAC	Y	GUCY2D_Y418	0.00087258	0.27306
AGCGATGAGGGTGATGCGTC	chr11	OSBPL5	OSBL5_HUMAN	TCA	S	OSBPL5_S270	0.0008745	0.27306
AGTATTTACTGAAAGGGTT	chr6	MLIP	MLIP_HUMAN	TAC	Y	MLIP_Y360	0.0008745	0.27306
GCTGTAGGTCTCCCCTCTC	chr9	PAPPA	PAPP1_HUMAN	TAC	Y	PAPPA_Y1198	0.00087592	0.27306
GGCGTAGGGCTTCAAGTAC	chr3	GBE1	GLGB_HUMAN	TAC	Y	GBE1_Y41	0.00087697	0.27306
CTTGAAGCGGGCGAGGAAC	chrX	ARHGAP6	RHG06_HUMAN	TCA	S	ARHGAP6_S18	0.00087822	0.27306
AGGAGCTGGGGTACTGTGGGC	chr1	CDCP2	CDCP2_HUMAN	TCC	S	CDCP2_S276	0.00088041	0.27306
CATAGTAGCAGACATCACC	chr13	COL4A2	CO4A2_HUMAN	TAT	Y	COL4A2_Y1557	0.00088041	0.27306
TTGATGTTCTAGAATGTCCAC	chr1	FAM102B	F102B_HUMAN	TCA	S	FAM102B_S207	0.00088104	0.27306
TGGACCGGTGGGTGCGGCCT	chr19	SBNO2	SBNO2_HUMAN	TCC	S	SBNO2_S844	0.00088216	0.27306
GCGGTACACGGCGATGCCC	chr1	KLHDC7A	KLD7A_HUMAN	TAC	Y	KLHDC7A_Y693	0.00088347	0.27306
TAATAATAATCAGAGAAAG	chr8	SARAF	SARAF_HUMAN	TAT	Y	SARAF_Y162	0.00088347	0.27306
AGGAAGCAGGTGCGTGGGTG	chr2	LRP2	LRP2_HUMAN	TCC	S	LRP2_S1108	0.00088373	0.27306
TACGGAAAGACCTGCTTAC	chr19	ZNF302	ZN302_HUMAN	TCC	S	ZNF302_S90	0.00088373	0.27306
TACGGAAAGACCTGCTTAC	chr19	ZNF302	ZN302_HUMAN	TCC	S	ZNF302_S46	0.00088373	0.27306
GGGATGTGATAGAAGCCATC	chr10	MYOF	MYOF_HUMAN	TCC	S	MYOF_S1326	0.00088386	0.27306
GGGAGCTGGGGAACTGAGGC	chr9	WNK2	WNK2_HUMAN	TCC	S	WNK2_S1072	0.00088524	0.27306
GATACCCAGAACTGGGTTGC	chr9	PRUNE2	PRUN2_HUMAN	TAT	Y	PRUNE2_Y1568	0.0008861	0.27306
TAGGAAGACTGGCAGGGCT	chr2	GPAT2	GPAT2_HUMAN	TCC	S	GPAT2_S611	0.00088949	0.27306
GGTCTATATATGAGGTCTAC	chr16	CNOT1	CNOT1_HUMAN	TAT	Y	CNOT1_Y396	0.00089118	0.27306
CCTGAGAGGGATCTAAACA	chr11	GRIA4	GRIA4_HUMAN	TCA	S	GRIA4_S619	0.00089231	0.27306
GGACCATAGGGTGGAGGAGG	chr4	SMR3B	SMR3B_HUMAN	TAT	Y	SMR3B_Y54	0.0008932	0.27306
TGTACACAAAGCTGGCATCC	chr17	LPO	PERL_HUMAN	TAC	Y	LPO_Y310	0.00089368	0.27306
GCGGTAGTGCAGCAGCTCG	chr1	CCSAP	CCSAP_HUMAN	TAC	Y	CCSAP_Y33	0.00089373	0.27306
GTCCGACACCTTGCAGACC	chr1	EPHB2	EPHB2_HUMAN	TCG	S	EPHB2_S763	0.00089513	0.27306
TAGAGATCTGGGATGTTCTC	chr1	SLAMF9	SLAF9_HUMAN	TCT	S	SLAMF9_S120	0.00089532	0.27306
AGGATTTGTCGTTCTGAAGAG	chr15	TLE3	TLE3_HUMAN	TCC	S	TLE3_S310	0.00089638	0.27306
GGCTGACAGGTGGGGGCAG	chr1	SEMA4A	SEM4A_HUMAN	TCA	S	SEMA4A_S452	0.00089638	0.27306
GGCTGACAGGTGGGGGCAG	chr1	SEMA4A	SEM4A_HUMAN	TCA	S	SEMA4A_S584	0.00089638	0.27306
TGGAGTGGGAGCCTGGGGGCG	chr6	HLA-G	HLAG_HUMAN	TCC	S	HLA-G_S28	0.00089638	0.27306
TGGAGTGGGAGCCTGGGGGCG	chr6	HLA-C	HLAC_HUMAN	TCC	S	HLA-C_S28	0.00089638	0.27306
TGGAGTAGGTGCTAATGGCAA	chr2	ERCC3	ERCC3_HUMAN	TCC	S	ERCC3_S411	0.00089795	0.27306
TGGAGTAGGTGCTAATGGCAA	chr2	ERCC3	ERCC3_HUMAN	TCC	S	ERCC3_S347	0.00089795	0.27306
GGGATGCTGCAGATGCCCCAG	chr1	SIPA1L2	SI1L2_HUMAN	TCC	S	SIPA1L2_S365	0.00089826	0.27306
GGGTGAGAGGAGCCACGTC	chr16	PKD1L2	PK1L2_HUMAN	TCA	S	PKD1L2_S278	0.00089836	0.27306
ACGACGGGTGGATGGCCAC	chr17	DHX33	DHX33_HUMAN	TCG	S	DHX33_S655	0.00090077	0.27306
TGGAACTCAAGATGATTCCC	chr6	SLC17A1	NPT1_HUMAN	TCC	S	SLC17A1_S86	0.00090242	0.27306
AGTGTAGTACTTATTGAGC	chr4	MAB21L2	MB212_HUMAN	TAC	Y	MAB21L2_Y16	0.00090338	0.27306
GGGTAGAAGGTGTAGGCGC	chr20	APCDD1L	APCDL_HUMAN	TAC	Y	APCDD1L_Y80	0.00090338	0.27306
GGGTAGAAGGTGTAGGCGC	chr20	APCDD1L	APCDL_HUMAN	TAC	Y	APCDD1L_Y91	0.00090338	0.27306
CAGAGCTGCGGCCGCTGCG	chr6	ZNF318	ZN318_HUMAN	TCT	S	ZNF318_S29	0.00090359	0.27306
TGGGTAGGGGATCCGGGTA	chr12	ATN1	ATN1_HUMAN	TAC	Y	ATN1_Y1094	0.00090379	0.27306
GTGGGACGGGCTGGGGTGC	chr17	HOXB4	HXB4_HUMAN	TCC	S	HOXB4_S132	0.00090503	0.27306
ATTCAGTATACACACAGATC	chr2	EFR3B	EFR3B_HUMAN	TAC	Y	EFR3B_Y817	0.00090562	0.27306
GGTACTCAGATAAGCTGAG	chr10	PPRC1	PPRC1_HUMAN	TAC	Y	PPRC1_Y756	0.0009064	0.27306
CTGGAATTCAGATCTGATT	chr1	SSU72	SSU72_HUMAN	TCC	S	SSU72_S125	0.00090731	0.27306
GCATAGCGGTTTCTCGCTG	chr21	DSCAM	DSCAM_HUMAN	TAT	Y	DSCAM_Y1746	0.00090731	0.27306
GCATGACCTCTTAATTGGG	chr20	ACSS2	ACSA_HUMAN	TCA	S	ACSS2_S273	0.00090731	0.27306
GGGAGTACTCGGCAAGGGTG	chr11	MUC5AC	MUC5A_HUMAN	TCC	S	MUC5AC_S315	0.00090731	0.27306
CTGAGCCCTGTCGGACAGGGC	chr15	DNAJC17	DJC17_HUMAN	TCA	S	DNAJC17_S266	0.00090827	0.273127
AGTACTCAAACTCTGAAAA	chr22	APOBEC3B	ABC3B_HUMAN	TAC	Y	APOBEC3B_Y343	0.00090922	0.273191
AGGAAAAGGCACCCAGCCC	chr14	RNF31	RNF31_HUMAN	TCC	S	RNF31_S550	0.00091011	0.273237
GGGAGGGCATGGCCTCAGCT	chr3	GHRL	GHRL_HUMAN	TCC	S	GHRL_S3	0.00091092	0.273259
GGGGTAGGCTGGAAACACA	chr3	KY	KY_HUMAN	TAC	Y	KY_Y135	0.00091416	0.273768
GGTGACCCTGGGGACACAC	chr19	RGL3	RGL3_HUMAN	TCA	S	RGL3_S555	0.00091585	0.273768
GACAGAGCAGCGCGGCGGC	chr2	INO80B	IN80B_HUMAN	TCT	S	INO80B_S310	0.00091627	0.273768
GCCTGAGGGGCCGGGCAGA	chr19	CRX	CRX_HUMAN	TCA	S	CRX_S150	0.00091627	0.273768
TTGGAGGAGGGCGAGGGGT	chr10	ZNF503	ZN503_HUMAN	TCC	S	ZNF503_S132	0.00091631	0.273768
GAGACAATGTACTATTACA	chr4	ZBTB49	ZBT49_HUMAN	TCT	S	ZBTB49_S135	0.00091936	0.274229
CGTATTGCTGTAAAAATGGA	chr5	VCAN	CSPG2_HUMAN	TAC	Y	VCAN_Y3247	0.0009205	0.274229
GGTAATGGAAAAGATTCTGC	chr9	UNC13B	UN13B_HUMAN	TAC	Y	UNC13B_Y753	0.00092092	0.274229
CAGGACTGGTGATTGGACA	chrX	TAZ	TAZ_HUMAN	TCC	S	TAZ_S71	0.00092322	0.274229
ATGGAGAGGCTGCAGGGCT	chr11	POLA2	DPOA2_HUMAN	TCC	S	POLA2_S463	0.00092331	0.274229
GCTGGAACTCAGCTTCTCC	chr19	GP6	GPVI_HUMAN	TCC	S	GP6_S64	0.00092552	0.274229
CGGAGCGCTCGCTGCTCTCCG	chr1	PLEKHM2	PKHM2_HUMAN	TCC	S	PLEKHM2_S389	0.00092688	0.274229
TTGGACAGCTTGTGGCTGC	chr6	MDGA1	MDGA1_HUMAN	TCC	S	MDGA1_S653	0.00092688	0.274229
GCTGTAGCCCTCGTTGTGC	chr14	L3HYPDH	T3HPD_HUMAN	TAC	Y	L3HYPDH_Y100	0.00092841	0.274229
GGAGATCTGGGGTCTAGCG	chr19	CYP2F1	CP2F1_HUMAN	TCT	S	CYP2F1_S260	0.00092841	0.274229
CAGGGAGGACCCGAGGTTC	chr1	CACNA1S	CAC1S_HUMAN	TCC	S	CACNA1S_S1854	0.00092895	0.274229
TGGAGGAAGTGTGTGAATGTA	chr11	MUC6	MUC6_HUMAN	TCC	S	MUC6_S1755	0.00092988	0.274229
TGGAGGAAGTGTGTGAATGTA	chr11	MUC6	MUC6_HUMAN	TCC	S	MUC6_S1700	0.00092988	0.274229
CAGGTACCTGGGTAGGGGG	chr17	SCN4A	SCN4A_HUMAN	TAC	Y	SCN4A_Y205	0.00093159	0.274229
GGCGATGGGCTATAGGATG	chr12	SRRM4	SRRM4_HUMAN	TCG	S	SRRM4_S129	0.00093177	0.274229
CAGAGTCACTTGCAGATTC	chr1	RRP15	RRP15_HUMAN	TCT	S	RRP15_S280	0.00093268	0.274229
CAGAGTAGAGGAACAGGGCG	chr2	OTOF	OTOF_HUMAN	TCT	S	OTOF_S1985	0.00093362	0.274229
TGAGAGGAGACTTCCCGGG	chr10	PSD	PSD1_HUMAN	TCT	S	PSD_S230	0.00093362	0.274229
CGGGAGATGAAGTAGAGGG	chr17	KCNH6	KCNH6_HUMAN	TCC	S	KCNH6_S635	0.0009341	0.274229
CGGGAGATGAAGTAGAGGG	chr17	KCNH6	KCNH6_HUMAN	TCC	S	KCNH6_S512	0.0009341	0.274229
GGTAAGCAGAAGGAGGGCT	chr2	TTN	TITIN_HUMAN	TAC	Y	TTN_Y16523	0.00093583	0.274229
GGTAAGCAGAAGGAGGGCT	chr2	TTN	TITIN_HUMAN	TAC	Y	TTN_Y23755	0.00093583	0.274229
AACATATACATTGCCCCTC	chrX	ZRSR2	U2AFM_HUMAN	TAT	Y	ZRSR2_Y271	0.00093882	0.274229
GAGGAGGAAGATGAAGAGG	chr1	PRDM2	PRDM2_HUMAN	TCC	S	PRDM2_S1060	0.00093882	0.274229
GAGGAGGAAGATGAAGAGG	chr16	SRRM2	SRRM2_HUMAN	TCC	S	SRRM2_S2620	0.00093882	0.274229
GCCATAGTGAGCCAGAGAC	chr19	VAV1	VAV_HUMAN	TAT	Y	VAV1_Y400	0.00093882	0.274229
GGTAATACCCAATGCCACGA	chr9	RCL1	RCL1_HUMAN	TAC	Y	RCL1_Y98	0.00093882	0.274229
AGGAACCATCCTTAGATTCC	chr2	RNF25	RNF25_HUMAN	TCC	S	RNF25_S459	0.0009393	0.274229
ATGTAATAGACCAGAAGTC	chr9	C5	CO5_HUMAN	TAC	Y	C5_Y544	0.0009393	0.274229
AGATGATATCTCGTAGAAG	chr2	PLCD4	PLCD4_HUMAN	TCA	S	PLCD4_S521	0.00094186	0.27448
CATACTCCCAGCCTGCGGT	chr2	FER1L5	FR1L5_HUMAN	TAT	Y	FER1L5_Y918	0.00094186	0.27448
TGTAGGTGACAAAGCCAACG	chr10	SEC24C	SC24C_HUMAN	TAC	Y	SEC24C_Y552	0.00094238	0.27448
GGAGAAGACTCCCCAGGCAA	chr6	C6orf15	CF015_HUMAN	TCT	S	C6orf15_S155	0.00094532	0.274698
GGGAATAAGTCCTCGCTCCT	chr7	DNAJC30	DJC30_HUMAN	TCC	S	DNAJC30_S39	0.00094532	0.274698
GCGAGCAGGGGTATGAGAAG	chr14	EML1	EMAL1_HUMAN	TCG	S	EML1_S771	0.00094535	0.274698
GGGAAGCCTGGGGGATGTCC	chr19	ILVBL	ILVBL_HUMAN	TCC	S	ILVBL_S269	0.00094671	0.274877
GGGAACCCAGGTGCCCACG	chr14	TEP1	TEP1_HUMAN	TCC	S	TEP1_S1924	0.00094868	0.275234
GAAGGACTCGCCCGCGCCG	chr17	TBX21	TBX21_HUMAN	TCC	S	TBX21_S92	0.0009515	0.275836
CGGAGGAGAACTCTGCATAG	chr6	VPS52	VPS52_HUMAN	TCC	S	VPS52_S518	0.00095545	0.276549
CGGAGGAGAACTCTGCATAG	chr6	VPS52	VPS52_HUMAN	TCC	S	VPS52_S393	0.00095545	0.276549
TTCGGAGGGGGGTCTGGCG	chr19	PRAM1	PRAM_HUMAN	TCC	S	PRAM1_S181	0.00095631	0.276582
GCTCGAGGAATCCTGTGGG	chr4	APBB2	APBB2_HUMAN	TCG	S	APBB2_S146	0.00095738	0.276675
CATAGTGAGCCAGGGGGTTGC	chr21	CBS	CBS_HUMAN	TAT	Y	CBS_Y233	0.00095939	0.276986
CGGACAACGACGTGTTTCTTG	chr10	ANK3	ANK3_HUMAN	TCC	S	ANK3_S4039	0.00095995	0.276986
GGGGAGGACATGGCTCCGTG	chr19	CPT1C	CPT1C_HUMAN	TCC	S	CPT1C_S144	0.00096154	0.277229
AGGAAGTGAATGGTAGGCTG	chr11	BCL9L	BCL9L_HUMAN	TCC	S	BCL9L_S1073	0.0009638	0.277296
GAGGAAGAGGAGGAGGACA	chr2	HNRNPLL	HNRLL_HUMAN	TCC	S	HNRNPLL_S6	0.00096418	0.277296
GGCAGACCCGATGATGGAG	chr11	MRPL11	RM11_HUMAN	TCT	S	MRPL11_S147	0.00096418	0.277296
GAGGAAGAGGTGGGGTGGC	chr2	OXER1	OXER1_HUMAN	TCC	S	OXER1_S88	0.00096519	0.277296
TTGATATACTAGGAAGGGA	chr1	HFM1	HFM1_HUMAN	TCA	S	HFM1_S1222	0.00096551	0.277296
CAGAGCTGACATCCAGCCG	chr5	LSM11	LSM11_HUMAN	TCT	S	LSM11_S28	0.00096841	0.277863
AGTAGATACCTCCGCAGGT	chr2	MGAT4A	MGT4A_HUMAN	TCT	S	MGAT4A_S397	0.00097109	0.277863
TGGAGAAGATCTTCTCCGCGT	chr17	KCNH4	KCNH4_HUMAN	TCC	S	KCNH4_S456	0.00097109	0.277863
TCTGAGAACTGGGAGTCCT	chr17	ZNF18	ZNF18_HUMAN	TCA	S	ZNF18_S24	0.00097123	0.277863
GCAGGAGTAGATGGCAGCC	chr16	CMIP	CMIP_HUMAN	TCC	S	CMIP_S337	0.00097194	0.277863
TGGAGAAGAGGTTGGCAAGCA	chr10	KCNMA1	KCMA1_HUMAN	TCC	S	KCNMA1_S577	0.00097405	0.277863
GAGATTGTTGCTTAGAAAC	chr1	FCAMR	FCAMR_HUMAN	TCT	S	FCAMR_S402	0.00097423	0.277863
GGGAAAGATCTGTCTCACCA	chr1	F5	FA5_HUMAN	TCC	S	F5_S1421	0.00097423	0.277863
TATAATCTCTCCTACCACC	chr18	PIAS2	PIAS2_HUMAN	TAT	Y	PIAS2_Y205	0.00097423	0.277863
CGGAGGCCTCGAAGGCACGG	chr3	C3orf56	CC056_HUMAN	TCC	S	C3orf56_S21	0.00097682	0.278185
GGCGTACACGGCGAAGGCG	chr22	SLC16A8	MOT3_HUMAN	TAC	Y	SLC16A8_Y256	0.00097686	0.278185
GATGATGAGGAGTCTTCTA	chr5	RGS7BP	R7BP_HUMAN	TCA	S	RGS7BP_S183	0.00097772	0.278216
GGCGACGGGAGCAGGTGCG	chr1	KIF26B	KI26B_HUMAN	TCG	S	KIF26B_S1849	0.00097968	0.278432
CCGAGTCCGAGCTCACCGAC	chr7	EN2	HME2_HUMAN	TCG	S	EN2_S197	0.00097998	0.278432
CCCATACTCCGGGCCTACA	chr9	FOXB2	FOXB2_HUMAN	TAT	Y	FOXB2_Y341	0.00098185	0.278721
GCCGACTCAACCCCGCCCG	chr17	WIPI1	WIPI1_HUMAN	TCG	S	WIPI1_S15	0.0009825	0.278721
GCGAGTAGCTGGGAGATGT	chr17	POLR2A	RPB1_HUMAN	TCG	S	POLR2A_S1707	0.00098532	0.279076
TAGCGGGAGGAGGCCAGCTG	chr16	INO80E	IN80E_HUMAN	TCC	S	INO80E_S136	0.00098585	0.279076
AATGGAGTCCTCCTTCATC	chr9	IFNA2	IFNA2_HUMAN	TCC	S	IFNA2_S138	0.00098619	0.279076
AGGTAACTGTGGGAGGGGC	chr22	MAPK12	MK12_HUMAN	TAC	Y	MAPK12_Y106	0.00098814	0.279076
CTTGGACTGCCACAGCTCC	chr1	TMEM63A	CSCL1_HUMAN	TCC	S	TMEM63A_S12	0.0009906	0.279076
CAGAGGGCACGGCGCCCTC	chr7	HOXA7	HXA7_HUMAN	TCT	S	HOXA7_S206	0.00099074	0.279076
GACAAGTAGTTGCAGAGCAT	chr15	RYR3	RYR3_HUMAN	TAC	Y	RYR3_Y3141	0.00099074	0.279076
GGGTATAGCAGCGGGAACG	chr12	BHLHE41	BHE41_HUMAN	TAC	Y	BHLHE41_Y389	0.00099074	0.279076
GCGAGGTTCCTCGATAGCC	chr12	ATN1	ATN1_HUMAN	TCG	S	ATN1_S677	0.00099189	0.279076
TTATAACTATACACAATGA	chr14	GMFB	GMFB_HUMAN	TAT	Y	GMFB_Y73	0.0009919	0.279076
CCTGAGGAGCTGCGGTTTC	chr19	CCDC61	CCD61_HUMAN	TCA	S	CCDC61_S410	0.00099377	0.279076
GGGACAGGTCCATGCCCGG	chr8	BHLHE22	BHE22_HUMAN	TCC	S	BHLHE22_S45	0.00099587	0.279076
GTGTAGATGGACTGCAGAC	chr1	UBR4	UBR4_HUMAN	TAC	Y	UBR4_Y1122	0.00099587	0.279076
AGTACTCGATCATGTCGAAG	chr19	PPP1R37	PPR37_HUMAN	TAC	Y	PPP1R37_Y160	0.00099782	0.279076
ATGAGTTGGTGTAGACCATAA	chr11	ART5	NAR5_HUMAN	TCA	S	ART5_S102	0.00099782	0.279076
GTTGGAGGCCACCTTCACC	chr11	SLC22A18	S22AI_HUMAN	TCC	S	SLC22A18_S250	0.00099782	0.279076
TTGAAGTAGATCTGTGTGGC	chr10	UNC5B	UNC5B_HUMAN	TAC	Y	UNC5B_Y78	0.00099941	0.279076
GAGACAGGACAACCCCAGA	chr1	CSMD2	CSMD2_HUMAN	TCT	S	CSMD2_S591	0.00099965	0.279076
TGTATGCCTGCGGTTGGAGTT	chr12	NCKAP1L	NCKPL_HUMAN	TAC	Y	NCKAP1L_Y495	0.0010017	0.279076
AGGAGGACAGGCTGCCTGGG	chr1	MAP3K6	M3K6_HUMAN	TCC	S	MAP3K6_S732	0.0010025	0.279076
GAGAAACCCAACTGGAATCCA	chr19	TFPT	TFPT_HUMAN	TCT	S	TFPT_S235	0.0010027	0.279076
CATAGTGTTTCAGCCTTTCT	chr5	DROSHA	RNC_HUMAN	TAT	Y	DROSHA_Y228	0.001004	0.279076
TGAGACTTCTCAAAAGGCA	chr16	WWP2	WWP2_HUMAN	TCT	S	WWP2_S18	0.0010064	0.279076
CGGAGCAGAGGGAGTGCGCCT	chr4	DGKQ	DGKQ_HUMAN	TCC	S	DGKQ_S227	0.0010068	0.279076
GAAGTAGGAGCCGATCTGA	chr16	ITGAX	ITAX_HUMAN	TAC	Y	ITGAX_Y457	0.0010078	0.279076
CAGAGACGAATCTCAGCGTC	chr10	CUBN	CUBN_HUMAN	TCT	S	CUBN_S1718	0.0010079	0.279076
GACGTAGCCGACCTCGTGG	chr19	DOHH	DOHH_HUMAN	TAC	Y	DOHH_Y211	0.0010079	0.279076
GAGAGACGGGCGCGGAAGAGT	chr7	GLI3	GLI3_HUMAN	TCT	S	GLI3_S356	0.0010079	0.279076
GAGTACGGCACCTGGAGAC	chr22	LMF2	LMF2_HUMAN	TAC	Y	LMF2_Y421	0.0010079	0.279076
TTGGGAGATGGTTTCAAAC	chr17	PSMB3	PSB3_HUMAN	TCC	S	PSMB3_S168	0.0010079	0.279076
TATAAGATGGAAGAATAAA	chr12	MON2	MON2_HUMAN	TAT	Y	MON2_Y1323	0.0010085	0.279076
TGGATGGGGCTTGTCGTTTC	chr9	FAM214B	F214B_HUMAN	TCC	S	FAM214B_S72	0.0010092	0.279076
GTGTAGAGGTTCATGGAGA	chr11	CHRM4	ACM4_HUMAN	TAC	Y	CHRM4_Y89	0.00101	0.279076
CCTGAACCTGGAGGAGGAG	chr7	COBL	COBL_HUMAN	TCA	S	COBL_S308	0.0010135	0.279076
GATGACTGAGTCTGATCTG	chr2	TTN	TITIN_HUMAN	TCA	S	TTN_S7001	0.0010135	0.279076
GATGACTGAGTCTGATCTG	chr2	TTN	TITIN_HUMAN	TCA	S	TTN_S14233	0.0010135	0.279076
GATGACTGAGTCTGATCTG	chr2	TTN	TITIN_HUMAN	TCA	S	TTN_S6934	0.0010135	0.279076
GGGAACTTTGCTCCATGTG	chr11	MSANTD2	MSD2_HUMAN	TCC	S	MSANTD2_S443	0.0010135	0.279076
GGTGTACTGGACGTGGTCA	chr1	MFAP2	MFAP2_HUMAN	TAC	Y	MFAP2_Y35	0.0010135	0.279076
GTGACTGGCAGGGACTAGTT	chr21	SYNJ1	SYNJ1_HUMAN	TCA	S	SYNJ1_S1053	0.0010154	0.279076
TCCGAGTAATCATCCCACT	chr7	PHKG1	PHKG1_HUMAN	TCG	S	PHKG1_S258	0.001016	0.279076
GCGACTTGCGGATGTGCTCTC	chr17	ENDOV	ENDOV_HUMAN	TCG	S	ENDOV_S250	0.0010163	0.279076
GAGAAGCAAAACGACAAGA	chr17	ULK2	ULK2_HUMAN	TCT	S	ULK2_S306	0.0010164	0.279076
TTGAAATGTGAGAACAGCCC	chr6	ANKRD66	ANR66_HUMAN	TCA	S	ANKRD66_S29	0.0010181	0.279076
GGTACACATTGTAGCCATC	chr11	FGF19	FGF19_HUMAN	TAC	Y	FGF19_Y134	0.0010183	0.279076
CGTACATATAGCGATTGAC	chr13	MTMR6	MTMR6_HUMAN	TAC	Y	MTMR6_Y235	0.0010191	0.279076
TGGAGGGTGAGGTCATCCT	chr17	TRPV2	TRPV2_HUMAN	TCC	S	TRPV2_S5	0.0010193	0.279076
AGGAGAGGGCGCTGGGCTC	chr1	TRABD2B	TIKI2_HUMAN	TCT	S	TRABD2B_S369	0.0010225	0.279076
CAGAGGGAACACTTCGTACT	chr15	SPESP1	SPESP_HUMAN	TCT	S	SPESP1_S49	0.0010225	0.279076
GGTAGAAATAGCGGTCGAGG	chr19	TSHZ3	TSH3_HUMAN	TAC	Y	TSHZ3_Y782	0.0010225	0.279076
GCAGTAACCCTCGTCAGGC	chr16	TBC1D10B	TB10B_HUMAN	TAC	Y	TBC1D10B_Y444	0.0010248	0.279076
TAGGATTTCCCTGTGCCAG	chr16	VPS4A	VPS4A_HUMAN	TCC	S	VPS4A_S174	0.0010248	0.279076
TGGAGGAGGAGGAAGTGGAGG	chr21	OLIG1	OLIG1_HUMAN	TCC	S	OLIG1_S59	0.0010248	0.279076
CAGAAAGATTGTGTGTAAGTG	chr4	CDKL2	CDKL2_HUMAN	TCT	S	CDKL2_S420	0.001025	0.279076
TCTGAGTGTCTGGTGAGCC	chr10	JMJD1C	JHD2C_HUMAN	TCA	S	JMJD1C_S1559	0.0010254	0.279076
CATAGACCCCGCTGAAAATG	chr14	ABCD4	ABCD4_HUMAN	TAT	Y	ABCD4_Y298	0.0010259	0.279076
ATCATAGTATCGAGGAGTA	chr4	DHX15	DHX15_HUMAN	TAT	Y	DHX15_Y128	0.0010277	0.279156
GGTAGTCTCTTGTCTCCAG	chr1	IL23R	IL23R_HUMAN	TAC	Y	IL23R_Y463	0.0010277	0.279156
CTGGAGAGGGCTTCTGCAA	chr16	NLRC5	NLRC5_HUMAN	TCC	S	NLRC5_S707	0.0010285	0.279168
GTGATCTAGAAAAGAAAAA	chr2	LHCGR	LSHR_HUMAN	TCA	S	LHCGR_S55	0.0010304	0.27948
GCGAGTCGCCCAGGAACTTG	chr21	SPATC1L	SPC1L_HUMAN	TCG	S	SPATC1L_S319	0.0010315	0.279573
GCCGTATTTCTTGTACCTA	chr19	ZGLP1	ZGLP1_HUMAN	TAC	Y	ZGLP1_Y237	0.0010332	0.279766
CTATGAGATCCAGGCCCTG	chr3	IL20RB	I20RB_HUMAN	TCA	S	IL20RB_S311	0.001036	0.279766
ACGGAGGCTTTGGGAAAGG	chr17	PFAS	PUR4_HUMAN	TCC	S	PFAS_S1053	0.0010365	0.279766
AGTAGTCACCATCTGGGGCTG	chr4	CPZ	CBPZ_HUMAN	TAC	Y	CPZ_Y540	0.0010365	0.279766
TGGAGGAGATCTTGTACTTGC	chr1	IGFN1	IGFN1_HUMAN	TCC	S	IGFN1_S79	0.0010389	0.279766
GAGAATGTTCTACATCAAC	chrX	RRAGB	RRAGB_HUMAN	TCT	S	RRAGB_S109	0.0010395	0.279766
GGGAAGGGCCAAGCTCTTG	chr6	MDC1	MDC1_HUMAN	TCC	S	MDC1_S733	0.0010395	0.279766
TAGTAACGTGACTGTAAGT	chr1	HIPK1	HIPK1_HUMAN	TAC	Y	HIPK1_Y357	0.0010399	0.279766
TTGGGGTACACCCCATCTTG	chr4	MAN2B2	MA2B2_HUMAN	TAC	Y	MAN2B2_Y247	0.0010399	0.279766
AATACTGCTCCAGATATGGG	chr22	MAPK1	MK01_HUMAN	TAT	Y	MAPK1_Y316	0.0010408	0.279766
GGGAATACCTTATGGGGGCA	chr10	HK1	HXK1_HUMAN	TCC	S	HK1_S424	0.0010413	0.279766
GCACTGTAGATGTGAGTGTT	chr7	PTCD1	PTCD1_HUMAN	TAC	Y	PTCD1_Y590	0.0010417	0.279766
TCATCAGAAGTGACTATGAA	chr6	NT5E	5NTD_HUMAN	TCT	S	NT5E_S269	0.0010445	0.279766
AAAAAGTAGGTCTTGCCCAC	chr20	MMP24	MMP24_HUMAN	TAC	Y	MMP24_Y489	0.0010454	0.279766
ATATGATAAAGGATCCCCA	chr3	TTC14	TTC14_HUMAN	TCA	S	TTC14_S181	0.0010454	0.279766
ATGAAAGCTCTGAAATTGC	chr5	CMYA5	CMYA5_HUMAN	TCA	S	CMYA5_S1701	0.0010454	0.279766
TAGAAAGTCGCAGATCTGCT	chr13	SACS	SACS_HUMAN	TCT	S	SACS_S963	0.001047	0.279766
GGGAGGCGGCGCCGTAATC	chr17	BAIAP2	BAIP2_HUMAN	TCC	S	BAIAP2_S475	0.0010473	0.279766
GTTGAGTAGCTATTGGCAT	chr12	SP1	SP1_HUMAN	TCA	S	SP1_S328	0.0010473	0.279766
GTTGAGTAGCTATTGGCAT	chr12	SP1	SP1_HUMAN	TCA	S	SP1_S280	0.0010473	0.279766
ATTGGAAATTGGTGATTGC	chr4	ELF2	ELF2_HUMAN	TCC	S	ELF2_S116	0.0010503	0.28008
AAGATGGGGGTGAGGGTGG	chr1	WASF2	WASF2_HUMAN	TCT	S	WASF2_S354	0.0010515	0.28008
AGGAGCTGGTGCTGCCCTCA	chr8	ARHGAP39	RHG39_HUMAN	TCC	S	ARHGAP39_S138	0.0010515	0.28008
GAGAAGTGCCAATCTACAC	chrX	PGK1	PGK1_HUMAN	TCT	S	PGK1_S256	0.0010515	0.28008
CAGAAACCTGCACTTCTGAGG	chr19	IL12RB1	I12R1_HUMAN	TCT	S	IL12RB1_S544	0.0010543	0.280441
AGGAGATGGCATCTGACCA	chr1	F5	FA5_HUMAN	TCT	S	F5_S1492	0.0010545	0.280441
TGGAGTTCGAGGAGACCTGG	chr6	SKIV2L	SKIV2_HUMAN	TCC	S	SKIV2L_S866	0.0010569	0.280441
ACAGGGGAGATGAAGTAGAG	chr8	INTS9	INT9_HUMAN	TCC	S	INTS9_S330	0.0010586	0.280441
GAGAATATGTGTCGGATGCAC	chr5	RAPGEF6	RPGF6_HUMAN	TCT	S	RAPGEF6_S794	0.0010587	0.280441
GAGAATATGTGTCGGATGCAC	chr5	RAPGEF6	RPGF6_HUMAN	TCT	S	RAPGEF6_S799	0.0010587	0.280441
TATAGGGTGCACGCTCCACAG	chr8	DPYS	DPYS_HUMAN	TAT	Y	DPYS_Y493	0.0010602	0.280441
GGGCGAGAACCCGTGGGCGC	chr19	APC2	APCL_HUMAN	TCT	S	APC2_S1330	0.0010613	0.280441
TGTAAGCCACATTCTGTCT	chr6	RIPK1	RIPK1_HUMAN	TAC	Y	RIPK1_Y405	0.0010614	0.280441
GGGAGACCGCCCGAAGCATCT	chr12	BAZ2A	BAZ2A_HUMAN	TCC	S	BAZ2A_S1115	0.0010615	0.280441
TCATACTCGCAGTTGGCAC	chr1	DMAP1	DMAP1_HUMAN	TAT	Y	DMAP1_Y386	0.0010615	0.280441
CTGAGGTGCCTCCCATGTCC	chr1	SYT2	SYT2_HUMAN	TCA	S	SYT2_S175	0.0010634	0.280441
GCAGAACCAGTGCCGTAGG	chr1	THRAP3	TR150_HUMAN	TCT	S	THRAP3_S232	0.0010634	0.280441
AAGAAAGTTTCAGAGCCACAG	chr15	GCNT3	GCNT3_HUMAN	TCT	S	GCNT3_S30	0.0010642	0.280441
AATAAGCTGAGCTTATAACT	chr2	IKZF2	IKZF2_HUMAN	TAT	Y	IKZF2_Y355	0.0010642	0.280441
TTGTGACAACAATCCAGGG	chr2	ALS2	ALS2_HUMAN	TCA	S	ALS2_S489	0.0010686	0.281401
GGTAGCGCCGCTCAAAGCTCA	chr1	WDTC1	WDTC1_HUMAN	TAC	Y	WDTC1_Y27	0.0010699	0.281422
CGGGAAGTGGGCGTGGTGG	chr20	SPATA2	SPAT2_HUMAN	TCC	S	SPATA2_S458	0.0010702	0.281422
GATAAAAATCTGGAAACCC	chr8	CSMD1	CSMD1_HUMAN	TAT	Y	CSMD1_Y950	0.0010721	0.28168
GGCTGAGACATCAGCTGCCC	chr8	IKBKB	IKKB_HUMAN	TCT	S	IKBKB_S689	0.0010727	0.28168
GAGGAGGACAGAACTTTGA	chr16	DNAH3	DYH3_HUMAN	TCC	S	DNAH3_S3265	0.0010751	0.282016
AAGATGTGTACCAGGTGACC	chr22	APOBEC3C	ABC3C_HUMAN	TCT	S	APOBEC3C_S93	0.0010755	0.282016
GGTAGCTGTGAACAGTACCCG	chr1	MPL	TPOR_HUMAN	TAC	Y	MPL_Y378	0.0010783	0.282534
GCTGTAAATCCGCACCACA	chr18	MOCOS	MOCOS_HUMAN	TAC	Y	MOCOS_Y375	0.001079	0.282534
AAAGTAATACATAGTATCA	chr18	DCC	DCC_HUMAN	TAC	Y	DCC_Y1019	0.0010823	0.2826
GGCTGATAGGTTCAACCTG	chr17	EPX	PERE_HUMAN	TCA	S	EPX_S710	0.0010823	0.2826
GGGATGGAACTATATACTT	chr12	IRAK3	IRAK3_HUMAN	TCC	S	IRAK3_S551	0.0010823	0.2826
GTGAGAGGAGGAAAGAATG	chr6	MDN1	MDN1_HUMAN	TCT	S	MDN1_S3094	0.0010823	0.2826
CCGAGTCCTTGCGGAAGGAC	chr17	SRCIN1	SRCN1_HUMAN	TCG	S	SRCIN1_S513	0.001084	0.282682
CATGGAGTTGGTGATGGAT	chr17	TNS4	TENS4_HUMAN	TCC	S	TNS4_S368	0.0010845	0.282682
TGGAGGCAGAGGCTGTGGGT	chr2	AUP1	AUP1_HUMAN	TCC	S	AUP1_S358	0.0010849	0.282682
AGGAGGTGTGCTTCCACCGC	chr1	ALDH4A1	AL4A1_HUMAN	TCC	S	ALDH4A1_S28	0.0010868	0.282805
CTCTGAATGTTCCCCTTCT	chr4	CLOCK	CLOCK_HUMAN	TCA	S	CLOCK_S164	0.0010869	0.282805
GCGGAGAGTATATAATGCA	chr6	XPO5	XPO5_HUMAN	TCC	S	XPO5_S301	0.0010888	0.283101
AGTGGACTTCAGTGGGAAC	chr1	C1orf94	CA094_HUMAN	TCC	S	C1orf94_S247	0.0010896	0.283103
GCTGGATTCCAGGCTTGAC	chr1	MIIP	MIIP_HUMAN	TCC	S	MIIP_S43	0.001091	0.283103
GTGGACAAGGCTGACTGCG	chr12	NCKAP5L	NCK5L_HUMAN	TCC	S	NCKAP5L_S543	0.0010911	0.283103
GCCCCCGAGGAGAAGACCCA	chr8	BOP1	BOP1_HUMAN	TCG	S	BOP1_S736	0.0010924	0.283136
CGAGATCGAGAACGAGTGC	chr17	SRSF2	SRSF2_HUMAN	TCT	S	SRSF2_S157	0.001093	0.283136
GTAGTACATGGGCCTGTGG	chr2	OR6B2	OR6B2_HUMAN	TAC	Y	OR6B2_Y60	0.0010952	0.283136
GTAGTACATGGGCCTGTGG	chr2	OR6B3	OR6B3_HUMAN	TAC	Y	OR6B3_Y60	0.0010952	0.283136
GGTAGTCGCGAGCGGTCTG	chr19	FUZ	FUZZY_HUMAN	TAC	Y	FUZ_Y220	0.0010955	0.283136
CAGACTTCATGAACACCTG	chr20	PRPF6	PRP6_HUMAN	TCT	S	PRPF6_S681	0.001098	0.283136
GACTGGGAGGGACTGATTCT	chr18	ZNF521	ZN521_HUMAN	TCC	S	ZNF521_S1187	0.0010994	0.283136
ATTAGAAGTCAAATACTTC	chr10	PANK1	PANK1_HUMAN	TCT	S	PANK1_S279	0.0011021	0.283136
GGGATTGTGGTGGTGGTGG	chr4	ZNF827	ZN827_HUMAN	TCC	S	ZNF827_S345	0.0011023	0.283136
TGTAGGCTGGGCCTCCCCG	chr10	LDB3	LDB3_HUMAN	TAC	Y	LDB3_Y521	0.0011023	0.283136
GGGATAGGGCCTCCAATAC	chr6	C6orf132	CF132_HUMAN	TCC	S	C6orf132_S198	0.0011041	0.283136
GGTGTAGGTGTAGGTGCTC	chr6	RSPH3	RSPH3_HUMAN	TAC	Y	RSPH3_Y160	0.0011041	0.283136
AAGGAGCTGTCCTGCAGGG	chr7	GIGYF1	GGYF1_HUMAN	TCC	S	GIGYF1_S443	0.0011043	0.283136
AGTAGCCCTTGGGGCAGCC	chr1	MEGF6	MEGF6_HUMAN	TAC	Y	MEGF6_Y602	0.0011043	0.283136
GGGTACTTCTCATCTCTAA	chr1	PAPPA2	PAPP2_HUMAN	TAC	Y	PAPPA2_Y475	0.0011043	0.283136
GTGGTAGTGATGGTACTGT	chrX	FAM155B	F155B_HUMAN	TAC	Y	FAM155B_Y401	0.0011043	0.283136
TAGGAGTGGGAGAAGAGCT	chr7	GPC2	GPC2_HUMAN	TCC	S	GPC2_S129	0.0011043	0.283136
CGTAGCACAGGCAGCTTGCCC	chr12	TMTC1	TMTC1_HUMAN	TAC	Y	TMTC1_Y41	0.0011065	0.283136
TGGGACACATGGTCATCGT	chrX	IQSEC2	IQEC2_HUMAN	TCC	S	IQSEC2_S744	0.0011065	0.283136
TGGGACACATGGTCATCGT	chrX	IQSEC2	IQEC2_HUMAN	TCC	S	IQSEC2_S949	0.0011065	0.283136
CCGATCTCTGGTACAGCTGGC	chr18	TYMS	TYSY_HUMAN	TCG	S	TYMS_S216	0.0011074	0.283171
TGGAAGATTTGGGGAGGCCGT	chr3	PRICKLE2	PRIC2_HUMAN	TCC	S	PRICKLE2_S822	0.0011093	0.283346
CTGAGGTGCGGGCTCGGACC	chr1	EPHA8	EPHA8_HUMAN	TCA	S	EPHA8_S517	0.0011121	0.283346
CGTAGGTGTAGTAGGATTCTG	chr19	CATSPERG	CTSRG_HUMAN	TAC	Y	CATSPERG_Y1117	0.0011138	0.283346
GCCGTACCATTCCAGGAGC	chr20	SLC17A9	S17A9_HUMAN	TAC	Y	SLC17A9_Y181	0.0011143	0.283346
GGATAAGACATGCTCTCTG	chr19	MUC16	MUC16_HUMAN	TAT	Y	MUC16_Y2994	0.001115	0.283346
TCATAAACCCGCCCTTTGT	chr4	FAT1	FAT1_HUMAN	TAT	Y	FAT1_Y1572	0.0011167	0.283346
AGGGGACTGTGCTGAGCCC	chr4	FHDC1	FHDC1_HUMAN	TCC	S	FHDC1_S660	0.0011178	0.283346
AGGAAGCACCACCAGAGGG	chr11	HSPA8	HSP7C_HUMAN	TCC	S	HSPA8_S637	0.0011182	0.283346
GAGGTACTGGCAGGTCTCC	chr3	HYAL2	HYAL2_HUMAN	TAC	Y	HYAL2_Y342	0.0011182	0.283346
GGGAACTGGGAGGTGGTCC	chr20	ZNF335	ZN335_HUMAN	TCC	S	ZNF335_S746	0.0011206	0.283346
GATGGAGAGCAGTACCTAG	chr6	TAP1	TAP1_HUMAN	TCC	S	TAP1_S523	0.0011224	0.283346
GGTAACTGATCCGGCACAC	chr11	TRIM5	TRIM5_HUMAN	TAC	Y	TRIM5_Y62	0.0011224	0.283346
GGTGGGGAATAGTTAAATTT	chr2	ABCA12	ABCAC_HUMAN	TCC	S	ABCA12_S1862	0.0011224	0.283346
GGTGGGGAATAGTTAAATTT	chr2	ABCA12	ABCAC_HUMAN	TCC	S	ABCA12_S1544	0.0011224	0.283346
TGTAGGTGGTCCCCTTGTGC	chr1	PTPRF	PTPRF_HUMAN	TAC	Y	PTPRF_Y888	0.0011224	0.283346
GGGACCTGGAGGTCCATTC	chr1	RUSC1-AS1	RUAS1_HUMAN	TCC	S	RUSC1-AS1_S33	0.0011227	0.283346
TTGGGATTTAGAATGGCCC	chr14	YLPM1	YLPM1_HUMAN	TCC	S	YLPM1_S242	0.0011234	0.283346
GGAGGAGCTTCTCCGTTTA	chr12	MCRS1	MCRS1_HUMAN	TCC	S	MCRS1_S48	0.001125	0.283346
GAAGATTCTTCAATAGACA	chr2	STAT4	STAT4_HUMAN	TCT	S	STAT4_S390	0.0011253	0.283346
TGGAGCCGATGTTCTCAAAGA	chr2	SLC9A4	SL9A4_HUMAN	TCC	S	SLC9A4_S157	0.0011262	0.283346
CGTAGTCGCAGTAAATGTTC	chr19	KPTN	KPTN_HUMAN	TAC	Y	KPTN_Y119	0.0011265	0.283346
ACGAAGGCTGACCTGTAATC	chr16	NFATC3	NFAC3_HUMAN	TCG	S	NFATC3_S907	0.0011281	0.283346
CTGGAAGTGACGAAGGAGT	chr6	BRPF3	BRPF3_HUMAN	TCC	S	BRPF3_S1202	0.0011281	0.283346
TCCGAGTAGTGCAGGCTGCC	chr17	SDK2	SDK2_HUMAN	TAC	Y	SDK2_Y2025	0.0011288	0.283346
TTTGAGGAAGACTCAATGA	chrX	RP2	XRP2_HUMAN	TCA	S	RP2_S141	0.0011288	0.283346
GGTAGTAGGGTGGTGGGGG	chr5	RNF44	RNF44_HUMAN	TAC	Y	RNF44_Y301	0.001129	0.283346
GACTGGGACTGAGGACTGGC	chr12	KMT2D	KMT2D_HUMAN	TCC	S	KMT2D_S2417	0.00113	0.283346
AGATAGTTCTTAAGCATGT	chr1	PTPN14	PTN14_HUMAN	TAT	Y	PTPN14_Y562	0.0011309	0.283346
AAGAAGGTGGGTTCTGGGG	chr13	PARP4	PARP4_HUMAN	TCT	S	PARP4_S1393	0.0011325	0.283346
GGCTGGGAGCGGGCACCTGG	chr17	FAM171A2	F1712_HUMAN	TCC	S	FAM171A2_S150	0.0011325	0.283346
CAGGAGGCACTGGCCAGGA	chr21	PWP2	PWP2_HUMAN	TCC	S	PWP2_S520	0.0011333	0.283346
CAGGAGGCACTGGCCAGGA	chr21	PWP2	PWP2_HUMAN	TCC	S	PWP2_S520	0.0011333	0.283346
GATGAGGCTGGGCTAGAGA	chr7	POM121C	P121C_HUMAN	TCA	S	POM121C_S177	0.0011333	0.283346
CATACATGGTAAAAGTTCTC	chr8	PRR23D2	P23D2_HUMAN	TAT	Y	PRR23D2_Y2	0.0011375	0.283631
CATACATGGTAAAAGTTCTC	chr8	PRR23D1	P23D1_HUMAN	TAT	Y	PRR23D1_Y2	0.0011375	0.283631
CATACATGGTAAAAGTTCTC	chr8	PRR23D1	P23D1_HUMAN	TAT	Y	PRR23D1_Y2	0.0011375	0.283631
CATACATGGTAAAAGTTCTC	chr8	PRR23D2	P23D2_HUMAN	TAT	Y	PRR23D2_Y2	0.0011375	0.283631
GCGAGGGGAAGGTGATCCGGG	chr8	BLK	BLK_HUMAN	TCG	S	BLK_S197	0.0011397	0.283988
GAAATAAACAATTTGCTGG	chr6	ROS1	ROS1_HUMAN	TAT	Y	ROS1_Y338	0.0011426	0.284378
GGGGAGGCAGCATCCGCAG	chr7	INTS1	INT1_HUMAN	TCC	S	INTS1_S1572	0.0011452	0.284378
TAAGACCTAAGGGGCAGGT	chr7	NPC1L1	NPCL1_HUMAN	TCT	S	NPC1L1_S944	0.0011452	0.284378
ATGAATCTGTTTCATCGCTG	chr11	EIF4G2	IF4G2_HUMAN	TCA	S	EIF4G2_S793	0.0011455	0.284378
TGTAAGTCAGCATGTAGCACA	chr14	FLVCR2	FLVC2_HUMAN	TAC	Y	FLVCR2_Y134	0.0011455	0.284378
AGGTATGTGACCTCCACGC	chr7	CNPY4	CNPY4_HUMAN	TAC	Y	CNPY4_Y151	0.0011469	0.284378
GGGACTGGGGCTGGGGTTG	chrX	MED12	MED12_HUMAN	TCC	S	MED12_S2133	0.0011474	0.284378
GTCGTAGGGGTCGACGACC	chr19	FOSB	FOSB_HUMAN	TAC	Y	FOSB_Y97	0.0011474	0.284378
GGCATAAGCTTCTGCAGGT	chr8	KHDRBS3	KHDR3_HUMAN	TAT	Y	KHDRBS3_Y141	0.0011505	0.284451
CCGAGTCCGAGTCCTCGCCG	chr17	UBE2O	UBE2O_HUMAN	TCG	S	UBE2O_S89	0.0011516	0.284451
AAGATGACTGAGTTTCAGAAA	chr1	ZZZ3	ZZZ3_HUMAN	TCT	S	ZZZ3_S310	0.0011526	0.284451
CAGAGTCCTGCGCCTCCCACG	chr9	ADAMTSL1	ATL1_HUMAN	TCT	S	ADAMTSL1_S1047	0.0011526	0.284451
TAAACTGATTGGGCAAAAGT	chr5	PCDHA2	PCDA2_HUMAN	TCA	S	PCDHA2_S245	0.0011535	0.284451
AATACAGGCCCTTCGTGTC	chr7	FBXO24	FBX24_HUMAN	TAT	Y	FBXO24_Y113	0.0011544	0.284451
AATACAGGCCCTTCGTGTC	chr7	FBXO24	FBX24_HUMAN	TAT	Y	FBXO24_Y151	0.0011544	0.284451
GCTGGATATTCAGTATCACA	chr3	CACNA2D3	CA2D3_HUMAN	TAT	Y	CACNA2D3_Y973	0.0011546	0.284451
TGGAGGTGGTGTTCCGGACGG	chr1	FCRLB	FCRLB_HUMAN	TCC	S	FCRLB_S336	0.0011546	0.284451
AAGAGTCACCAGCGTAGGC	chr18	LAMA3	LAMA3_HUMAN	TCT	S	LAMA3_S1664	0.0011588	0.284729
CATAGATGCTGTGGGTGCTT	chr11	C11orf42	CK042_HUMAN	TAT	Y	C11orf42_Y160	0.0011588	0.284729
CTTGTAGGGCCGCTCGCCT	chr14	ZNF219	ZN219_HUMAN	TAC	Y	ZNF219_Y526	0.0011588	0.284729
GGATACTCTCCTTGCAAGA	chr1	LHX9	LHX9_HUMAN	TAT	Y	LHX9_Y195	0.0011588	0.284729
TATATCCTTCTGGAAAGGG	chr16	IQCK	IQCK_HUMAN	TAT	Y	IQCK_Y73	0.00116	0.284819
CTTGATATGTGAAGTGCTC	chr5	MCCC2	MCCB_HUMAN	TCA	S	MCCC2_S77	0.0011607	0.284819
TGGATGGTACTAAAAACTCTT	chr1	DARS2	SYDM_HUMAN	TCC	S	DARS2_S230	0.0011629	0.28517
GTCAGACTGCAAGGCAGCC	chr11	APLP2	APLP2_HUMAN	TCT	S	APLP2_S481	0.0011646	0.285398
GGGAAAACCTGGGATCGGGG	chr1	HSPG2	PGBM_HUMAN	TCC	S	HSPG2_S1625	0.0011671	0.285633
GTCATAGGGGGGTGCCGTG	chr20	CDH4	CADH4_HUMAN	TAT	Y	CDH4_Y862	0.0011671	0.285633
GAGACACCTCAGGCTGGTA	chr9	GLDC	GCSP_HUMAN	TCT	S	GLDC_S169	0.0011695	0.285718
GAATTTGAGTCATCCTGAAT	chr7	CBLL1	HAKAI_HUMAN	TCA	S	CBLL1_S301	0.0011709	0.285718
GACAAGGAGGAGGACGAGGC	chr10	GATA3	GATA3_HUMAN	TCC	S	GATA3_S140	0.0011709	0.285718
GTGAGCCGCTGCCTCCCTG	chr19	DMKN	DMKN_HUMAN	TCA	S	DMKN_S250	0.0011709	0.285718
AGTACACGGCCCGCTTGTA	chr16	NUP93	NUP93_HUMAN	TAC	Y	NUP93_Y391	0.0011713	0.285718
TCTGGAGAGCAGCATTCCTG	chr2	EMILIN1	EMIL1_HUMAN	TCT	S	EMILIN1_S355	0.0011735	0.285934
TCCATAAGAACCCATGGAC	chr19	LSM14A	LS14A_HUMAN	TAT	Y	LSM14A_Y111	0.0011741	0.285934
TTGTTTGAAGTGCTGTTGGA	chr2	MBD5	MBD5_HUMAN	TCA	S	MBD5_S906	0.0011745	0.285934
TCAGAATGAGTCATATCAG	chr11	MMP13	MMP13_HUMAN	TCT	S	MMP13_S132	0.0011763	0.286167
GCCGTAGAGGTTGAGCTGG	chr17	HSF5	HSF5_HUMAN	TAC	Y	HSF5_Y87	0.001177	0.286167
CAAGGAGCCTGAGGGCTGC	chr10	FRAT2	FRAT2_HUMAN	TCC	S	FRAT2_S231	0.0011786	0.28627
ACGAATAAACTTGCTGTAC	chrY	UTY	UTY_HUMAN	TCG	S	UTY_S417	0.0011795	0.28627
AAGAAAGAGCTGAAGATCCA	chr2	VPS54	VPS54_HUMAN	TCT	S	VPS54_S810	0.0011812	0.28627
CATAAAATGGATGTGCAAC	chr4	NAF1	NAF1_HUMAN	TAT	Y	NAF1_Y252	0.0011812	0.28627
GCTGTAGGGGTCTGGGATA	chr3	LAMB2	LAMB2_HUMAN	TAC	Y	LAMB2_Y232	0.0011822	0.28627
GGCGAGTAGGGGAAGCCGCC	chr10	PTF1A	PTF1A_HUMAN	TAC	Y	PTF1A_Y113	0.0011822	0.28627
GTGTCCGAGCCGGAGCCCGA	chr17	SOX9	SOX9_HUMAN	TCG	S	SOX9_S41	0.0011834	0.28627
GGGACCCCACCTCCTCAGAC	chr19	GPR32	GPR32_HUMAN	TCC	S	GPR32_S41	0.0011836	0.28627
CCAGAATTGTCTGATATTG	chr12	SCAF11	SCAFB_HUMAN	TCT	S	SCAF11_S344	0.0011852	0.286332
CCATACTGCCCCACTTCCA	chr3	IP6K1	IP6K1_HUMAN	TAT	Y	IP6K1_Y12	0.0011854	0.286332
GAGATCTCTCTAAGTGGTTTC	chrX	LUZP4	LUZP4_HUMAN	TCT	S	LUZP4_S169	0.0011875	0.286448
GGGATGCCACGCCCTGCTCCA	chr19	DEDD2	DEDD2_HUMAN	TCC	S	DEDD2_S219	0.0011875	0.286448
TAGACAATGCCAACACAGA	chr5	CCNG1	CCNG1_HUMAN	TCT	S	CCNG1_S206	0.0011882	0.286448
GGTAGTGAGGTGGGGGTGGT	chr11	MYRF	MYRF_HUMAN	TAC	Y	MYRF_Y198	0.0011898	0.286647
GGTGATATGTTTACTTTGC	chr4	NEIL3	NEIL3_HUMAN	TCA	S	NEIL3_S450	0.0011928	0.287184
TGGAGAGATCCATGGCCTG	chr17	KRT12	K1C12_HUMAN	TCC	S	KRT12_S4	0.0011946	0.287226
GAGAGACGCCATTGAGGCTGG	chr19	CEP89	CEP89_HUMAN	TCT	S	CEP89_S761	0.0011953	0.287226
GGGGCGGATGCTGCCCCCGT	chr5	ADAMTS19	ATS19_HUMAN	TCC	S	ADAMTS19_S208	0.0011953	0.287226
GGGATGGCGGCCTGTGCACGT	chr17	QRICH2	QRIC2_HUMAN	TCC	S	QRICH2_S1639	0.0011967	0.287233
GGACGAGAAGAGCCCCACC	chr17	SLC46A1	PCFT_HUMAN	TCG	S	SLC46A1_S100	0.0011988	0.287233
TGTACAGGTCCAGGTCACAC	chr20	SULF2	SULF2_HUMAN	TAC	Y	SULF2_Y618	0.0011994	0.287233
GGGAGGCGGCGATGGTCTGTG	chr15	TLN2	TLN2_HUMAN	TCC	S	TLN2_S938	0.0011995	0.287233
CTCGTACACCAGAAACATC	chr2	TGFBRAP1	TGFA1_HUMAN	TAC	Y	TGFBRAP1_Y154	0.0012013	0.287233
GAGATGTAATGGTCACTTC	chr5	PCDHGA9	PCDG9_HUMAN	TCT	S	PCDHGA9_S351	0.0012023	0.287233
GAGGTACATAGGGGTGTGC	chr9	OR13F1	O13F1_HUMAN	TAC	Y	OR13F1_Y60	0.0012023	0.287233
GCGAGCTGAGCACTGTGACCA	chr3	SCAP	SCAP_HUMAN	TCG	S	SCAP_S326	0.0012023	0.287233
GGAAGAGGTAACCACAGGG	chr3	SOX2	SOX2_HUMAN	TCT	S	SOX2_S257	0.0012023	0.287233
TCTTCAGATGAACTTGACTC	chrX	BMX	BMX_HUMAN	TCT	S	BMX_S285	0.0012044	0.287531
TCCTTTGACACGGAGCGGGA	chr1	SRSF4	SRSF4_HUMAN	TCA	S	SRSF4_S412	0.0012051	0.287531
CGTACCCTGCCGGGGCAGCTG	chr19	ZFR2	ZFR2_HUMAN	TAC	Y	ZFR2_Y57	0.001206	0.287561
CACTGAATAGTGCCTAGGC	chr5	PCDHB2	PCDB2_HUMAN	TCA	S	PCDHB2_S36	0.0012077	0.287744
CCGATTCTCCAAACTGATTGC	chr5	GPX8	GPX8_HUMAN	TCG	S	GPX8_S114	0.0012097	0.287744
TGTAGAAATACCTCATGGAG	chr6	HLA-B	HLAB_HUMAN	TAC	Y	HLA-B_Y33	0.0012097	0.287744
AAGATAAATTATGTCTTTC	chr2	CARF	CARTF_HUMAN	TCT	S	CARF_S464	0.0012109	0.287744
CAGGGAGGAAAAGGCCGTG	chr16	CIITA	C2TA_HUMAN	TCC	S	CIITA_S985	0.0012113	0.287744
GGTAGAGAAGGCCGCGGCGC	chr19	RNF225	RN225_HUMAN	TAC	Y	RNF225_Y157	0.0012122	0.287744
TGGACGACAGCGTCACCAT	chrX	TAF1	TAF1_HUMAN	TCC	S	TAF1_S1387	0.0012122	0.287744
CCCATGTACTTGAGCACAGC	chr11	MYO7A	MYO7A_HUMAN	TAC	Y	MYO7A_Y1780	0.001214	0.287987
TGTGACATGACAGTCTACG	chr16	DNAH3	DYH3_HUMAN	TCA	S	DNAH3_S78	0.0012158	0.288229
TTGTAGCCGGATCCCGCCT	chr3	RTP2	RTP2_HUMAN	TAC	Y	RTP2_Y194	0.0012192	0.288479
CATAAAAACAGGGCCGGGTG	chr14	MTHFD1	C1TC_HUMAN	TAT	Y	MTHFD1_Y920	0.0012194	0.288479
GGTAGAAGAGGCGCTGGCATT	chr9	UHRF2	UHRF2_HUMAN	TAC	Y	UHRF2_Y47	0.0012194	0.288479
GTGGAGGCCGAGGCCAGGA	chr3	CELSR3	CELR3_HUMAN	TCC	S	CELSR3_S1407	0.0012213	0.288479
TCATAGAAGGACTCATGGG	chr4	PALLD	PALLD_HUMAN	TAT	Y	PALLD_Y11	0.0012214	0.288479
CATGACGGCGTGCAGGAGC	chr21	KRTAP10-11	KR10B_HUMAN	TCA	S	KRTAP10-11_S78	0.0012223	0.288479
GGGCAGTAGCTCCACGCGGT	chr2	FOXD4L1	FX4L1_HUMAN	TAC	Y	FOXD4L1_Y351	0.0012223	0.288479
TGGACCCACAGTCCAGAGAT	chr21	KRTAP15-1	KR151_HUMAN	TCC	S	KRTAP15-1_S119	0.0012231	0.288484
GGTAGTCCTGGGGGTAACC	chr2	NRP2	NRP2_HUMAN	TAC	Y	NRP2_Y49	0.0012279	0.289166
TCCGGCGAGAAGTTGAGGGT	chr2	SIX3	SIX3_HUMAN	TCG	S	SIX3_S88	0.0012284	0.289166
TATAGATGTCAAAGTAGGT	chr3	FLNB	FLNB_HUMAN	TAT	Y	FLNB_Y380	0.0012333	0.289166
CTGTAGGTCTCCTTTACTG	chr19	ZNF304	E7EQD3_HUMAN	TAC	Y	ZNF304_Y88	0.0012336	0.289166
CATGTAGATCAGATTACAC	chr17	TRPV2	TRPV2_HUMAN	TAC	Y	TRPV2_Y401	0.0012351	0.289166
TGTGAGATACCTAGGTTTG	chr1	ANGEL2	ANGE2_HUMAN	TCA	S	ANGEL2_S404	0.0012351	0.289166
TGGACACTGGCTGCTCCAGCA	chr14	TEP1	TEP1_HUMAN	TCC	S	TEP1_S1123	0.0012361	0.289166
GGGACTTCCTGTGGGGATAT	chr1	CFAP74	CFA74_HUMAN	TCC	S	CFAP74_S227	0.0012368	0.289166
TTTGACTGTCTACGCCCTG	chr17	CHD3	CHD3_HUMAN	TCA	S	CHD3_S1384	0.0012368	0.289166
CATAGACTTTACCACATCC	chr2	SP3	SP3_HUMAN	TAT	Y	SP3_Y632	0.0012376	0.289166
CTATAGGTATAAATGGAGT	chr14	NAA30	NAA30_HUMAN	TAT	Y	NAA30_Y244	0.0012383	0.289166
GCTGATGAGTCCAGCATGGT	chr21	C21orf58	CU058_HUMAN	TCA	S	C21orf58_S87	0.0012389	0.289166
CCTGACTCTGAGGGACCCG	chr15	COMMD4	COMD4_HUMAN	TCA	S	COMMD4_S62	0.00124	0.289166
AGTAGTCCTCCAGATCTGGC	chr2	WBP1	WBP1_HUMAN	TAC	Y	WBP1_Y243	0.0012428	0.289166
TTAATTGAATCTAAAACCGA	chr5	PDZD2	PDZD2_HUMAN	TCA	S	PDZD2_S1506	0.0012428	0.289166
AAGAGGTTGATTCCAGAGCT	chr16	TXNDC11	TXD11_HUMAN	TCT	S	TXNDC11_S270	0.0012446	0.289166
GTGAAGGTGGTTGCAGGTACA	chr6	OR2B2	OR2B2_HUMAN	TCA	S	OR2B2_S264	0.0012447	0.289166
GGTATGCAGTGAAGCAGCCC	chr17	PIPOX	SOX_HUMAN	TAC	Y	PIPOX_Y24	0.0012455	0.289166
TTGGATCCATTCATTATGA	chr2	PAIP2B	PAI2B_HUMAN	TCC	S	PAIP2B_S4	0.0012469	0.289166
GTAGGATAATGTTCATGCTT	chr11	MRPL49	RM49_HUMAN	TAT	Y	MRPL49_Y66	0.0012474	0.289166
ACCTGAGTGCCGCCGGCCA	chr19	CLASRP	CLASR_HUMAN	TCA	S	CLASRP_S381	0.0012475	0.289166
ACCTGAGTGCCGCCGGCCA	chr19	CLASRP	CLASR_HUMAN	TCA	S	CLASRP_S443	0.0012475	0.289166
TCCGTAGAATGAAATAGAC	chr11	MS4A8	M4A8_HUMAN	TAC	Y	MS4A8_Y104	0.0012502	0.289166
TTCAGAATTTAGTTTATTG	chr19	CHAF1A	CAF1A_HUMAN	TCT	S	CHAF1A_S138	0.0012511	0.289166
GAGTAGGCCGTCCTGGATT	chrX	RBMX2	RBMX2_HUMAN	TAC	Y	RBMX2_Y231	0.001253	0.289166
TTATATTGCTCCATGTTCT	chr3	NR1D2	NR1D2_HUMAN	TAT	Y	NR1D2_Y294	0.0012537	0.289166
TTGTACAGCCCCACGATCT	chr11	PKP3	PKP3_HUMAN	TAC	Y	PKP3_Y611	0.0012541	0.289166
CAGGTAGTTGTTGTCTTTG	chr1	CLK2	CLK2_HUMAN	TAC	Y	CLK2_Y259	0.0012548	0.289166
TCCCGAGCGTCGTTTCTGT	chr20	CHD6	CHD6_HUMAN	TCG	S	CHD6_S238	0.0012559	0.289166
CATAGGACATGACAAGCTTAC	chr2	MYO1B	MYO1B_HUMAN	TAT	Y	MYO1B_Y124	0.0012561	0.289166
CGGGTAGATGTGGCGAGGC	chr20	NFATC2	NFAC2_HUMAN	TAC	Y	NFATC2_Y346	0.001257	0.289166
GGGCCTGATTGGCTTGGGCC	chrX	SATL1	SATL1_HUMAN	TCA	S	SATL1_S117	0.001257	0.289166
TCCTCTGAAATGGTCTCCCA	chr18	NEDD4L	NED4L_HUMAN	TCA	S	NEDD4L_S277	0.001257	0.289166
TTGACTTGATTCCTTCAGCT	chr7	AHR	AHR_HUMAN	TCA	S	AHR_S33	0.0012587	0.289166
CTATTGTAATACTGCATAGG	chr2	PKP4	PKP4_HUMAN	TAC	Y	PKP4_Y1071	0.0012594	0.289166
CTATTGTAATACTGCATAGG	chr2	PKP4	PKP4_HUMAN	TAC	Y	PKP4_Y1072	0.0012594	0.289166
GAGGACTTGGACTTGTAGG	chr7	HIPK2	HIPK2_HUMAN	TCC	S	HIPK2_S1002	0.0012594	0.289166
GAGAGCCTTTCCTGGTTCC	chr7	C7orf57	CG057_HUMAN	TCT	S	C7orf57_S94	0.0012615	0.289166
CGTGTAGTTGGACCCGTCC	chr12	LRP1	LRP1_HUMAN	TAC	Y	LRP1_Y3049	0.0012617	0.289166
CGGGGAGAAGAGCAGGCCC	chr9	ADAMTS13	ATS13_HUMAN	TCC	S	ADAMTS13_S1170	0.0012626	0.289166
GCGTAATCATCAAGAACTA	chr3	U2SURP	SR140_HUMAN	TAC	Y	U2SURP_Y261	0.0012643	0.289166
TGGATGAGAGCTGCTTGTGG	chr1	CTTNBP2NL	CT2NL_HUMAN	TCC	S	CTTNBP2NL_S180	0.0012643	0.289166
AAGAGCTCAAAGGTGGAGTC	chr8	FUT10	FUT10_HUMAN	TCT	S	FUT10_S438	0.0012644	0.289166
GAGTACTTGTCCTGCATCT	chr3	TNFSF10	TNF10_HUMAN	TAC	Y	TNFSF10_Y49	0.0012644	0.289166
TCAGATACATCCGTGACAT	chr14	CDC42BPB	MRCKB_HUMAN	TCT	S	CDC42BPB_S310	0.0012644	0.289166
AAGATGATGGTGGAGCTCC	chr4	SEC31A	SC31A_HUMAN	TCT	S	SEC31A_S964	0.0012661	0.289166
ACCTGAATGGCAGCCCAGG	chr16	CORO7	CORO7_HUMAN	TCA	S	CORO7_S77	0.0012671	0.289166
AAATAGGTAAAATCTCTTC	chr18	TIMM21	TIM21_HUMAN	TAT	Y	TIMM21_Y110	0.0012683	0.289166
CCCATAAATGTTGTTAACA	chr11	OR51I1	O51I1_HUMAN	TAT	Y	OR51I1_Y200	0.0012683	0.289166
GGGGAAGGGAGTGGGGAGG	chr1	TMEM201	TM201_HUMAN	TCC	S	TMEM201_S505	0.0012699	0.289166
TCATATCTAAACTCCTGTA	chr8	CYP7B1	CP7B1_HUMAN	TAT	Y	CYP7B1_Y415	0.0012712	0.289166
GACGAGGGCTGTGGGAGGC	chr18	CABLES1	CABL1_HUMAN	TCG	S	CABLES1_S144	0.0012728	0.289166
CCCTGAGAAACGTAGTCCCC	chr15	MEIS2	MEIS2_HUMAN	TCT	S	MEIS2_S386	0.0012756	0.289166
CCCTGAGAAACGTAGTCCCC	chr15	MEIS2	MEIS2_HUMAN	TCT	S	MEIS2_S393	0.0012756	0.289166
AGAAAATAAAACCCCCAGAA	chr3	GP5	GPV_HUMAN	TAT	Y	GP5_Y525	0.0012757	0.289166
GGTAGTGCACCTCACAGTA	chr12	PXN	PAXI_HUMAN	TAC	Y	PXN_Y527	0.0012757	0.289166
GTGACAATGGTGACTGGGGG	chrX	IQSEC2	IQEC2_HUMAN	TCA	S	IQSEC2_S1426	0.0012757	0.289166
CATAGTGTCCAGGAAGAAA	chr7	ASNS	ASNS_HUMAN	TAT	Y	ASNS_Y185	0.0012798	0.289166
GAGGCTGAGCCTAGAAAGGG	chr11	TKFC	TKFC_HUMAN	TCA	S	TKFC_S369	0.0012798	0.289166
TGGAGGCAGAAGGGCACCCC	chr6	DAXX	DAXX_HUMAN	TCC	S	DAXX_S431	0.0012802	0.289166
TGGAGGCAGAAGGGCACCCC	chr6	DAXX	DAXX_HUMAN	TCC	S	DAXX_S443	0.0012802	0.289166
TGTGATAAACGGAGTGTAT	chr10	CEP55	CEP55_HUMAN	TCA	S	CEP55_S152	0.0012805	0.289166
GGCAGATGGTCTCTGCAAC	chr1	PINK1	PINK1_HUMAN	TCT	S	PINK1_S499	0.0012818	0.289166
GAAGAACCTTTGCGAACAG	chr17	SLC35G6	S35G6_HUMAN	TCT	S	SLC35G6_S137	0.0012833	0.289166
GAAGAACCTTTGCGAACAG	chr8	SLC35G5	S35G5_HUMAN	TCT	S	SLC35G5_S137	0.0012833	0.289166
GAAGAACCTTTGCGAACAG	chr17	SLC35G3	S35G3_HUMAN	TCT	S	SLC35G3_S137	0.0012833	0.289166
TACCTGGACAGAAACTGTAG	chr18	NPC1	NPC1_HUMAN	TCC	S	NPC1_S95	0.0012833	0.289166
GCGTAGGTGGGCACAGGGT	chr19	PALM3	PALM3_HUMAN	TAC	Y	PALM3_Y642	0.0012841	0.289166
TGACAGTAAATCTAGGGTTG	chr16	KAT8	KAT8_HUMAN	TAC	Y	KAT8_Y259	0.0012849	0.289166
GCGACTGCGTGCCCTGAGCCA	chr8	EPPK1	EPIPL_HUMAN	TCG	S	EPPK1_S1228	0.0012853	0.289166
GTGCGAGCTGCCCATCGAG	chr4	CTBP1	CTBP1_HUMAN	TCG	S	CTBP1_S4	0.0012853	0.289166
GGCGAGAGTGAGATGCCCG	chr11	DAGLA	DGLA_HUMAN	TCG	S	DAGLA_S989	0.0012854	0.289166
TGGTATCTCGGCTCCACGA	chr2	POTEI	POTEI_HUMAN	TAC	Y	POTEI_Y133	0.0012854	0.289166
TGGTATCTCGGCTCCACGA	chr2	POTEJ	POTEJ_HUMAN	TAC	Y	POTEJ_Y96	0.0012854	0.289166
CATGTAGCAGGGCCCTGGC	chr7	AOC1	AOC1_HUMAN	TAC	Y	AOC1_Y124	0.0012876	0.289166
CGGAGTCTCCAGCTTCTCC	chr16	ADAT1	ADAT1_HUMAN	TCC	S	ADAT1_S271	0.0012876	0.289166
CTGAGACAATATTCACAATG	chr1	SARS	SYSC_HUMAN	TCA	S	SARS_S366	0.0012876	0.289166
GCGAGAAGCCGTTCATCCTG	chr15	ABHD17C	AB17C_HUMAN	TCG	S	ABHD17C_S12	0.0012876	0.289166
TGTAGGTCTTGGTCTCAGT	chrX	GABRA3	GBRA3_HUMAN	TAC	Y	GABRA3_Y449	0.0012876	0.289166
CCAGTAGCATGGAAAGATA	chr16	SMPD3	NSMA2_HUMAN	TAC	Y	SMPD3_Y28	0.0012897	0.289273
CTGGAGGTGGATGCAGTGG	chr19	MUC16	MUC16_HUMAN	TCC	S	MUC16_S3050	0.0012899	0.289273
CGGGTACCCGTCTTCCTCA	chr9	FIBCD1	FBCD1_HUMAN	TAC	Y	FIBCD1_Y364	0.0012914	0.289273
AGAGGAGCTTCTTATACCC	chr15	CRTC3	CRTC3_HUMAN	TCC	S	CRTC3_S321	0.0012925	0.289273
AGGGTACAGCTGGGAGAAG	chr21	LSS	ERG7_HUMAN	TAC	Y	LSS_Y723	0.0012938	0.289273
GCGACGTGTAGTAGAGGGGG	chr5	IRX2	IRX2_HUMAN	TCG	S	IRX2_S386	0.0012938	0.289273
AGGAGGAGTCCTGGAAGACA	chr19	SBNO2	SBNO2_HUMAN	TCC	S	SBNO2_S96	0.0012953	0.289273
GAAGAGGAAGACTGGTAAT	chr17	MYOCD	MYCD_HUMAN	TCT	S	MYOCD_S437	0.0012956	0.289273
GGGACATTCCACGGTAGAATT	chr10	DUSP13	DS13B_HUMAN	TCC	S	DUSP13_S96	0.0012956	0.289273
GGTAGCAGGGCAGGGAGCC	chr16	PAQR4	PAQR4_HUMAN	TAC	Y	PAQR4_Y206	0.0012968	0.289273
TATAAACAACGACATGGAC	chr10	SEC61A2	S61A2_HUMAN	TAT	Y	SEC61A2_Y364	0.0012981	0.289273
GTGAGCTGCGGGTCTGCAG	chr17	SRCIN1	SRCN1_HUMAN	TCA	S	SRCIN1_S119	0.0012985	0.289273
TGATATTGGACTGGATGAT	chr8	EIF3H	EIF3H_HUMAN	TAT	Y	EIF3H_Y99	0.0012996	0.289273
CCGAAGCCTCGCTGCTCTTG	chr6	FGD2	FGD2_HUMAN	TCG	S	FGD2_S233	0.0013009	0.289273
AATAAGACTCAAAGTTCCCA	chr1	SDHC	C560_HUMAN	TAT	Y	SDHC_Y99	0.0013012	0.289273
CATAAATATAGGAAGTATAC	chr12	SLCO1C1	SO1C1_HUMAN	TAT	Y	SLCO1C1_Y358	0.0013012	0.289273
AGGAGATGGAAAAACGGTAG	chr2	LCT	LPH_HUMAN	TCC	S	LCT_S1452	0.0013029	0.289273
ATGATGAGAGAGAGGGCTG	chr15	RNF111	RN111_HUMAN	TCA	S	RNF111_S640	0.0013029	0.289273
ATGATGAGAGAGAGGGCTG	chr15	RNF111	RN111_HUMAN	TCA	S	RNF111_S641	0.0013029	0.289273
GGGCCAGAGACCTGTTTCCT	chr11	CRYAB	CRYAB_HUMAN	TCT	S	CRYAB_S153	0.0013038	0.289299
GACCCAGAATTATTCACCCC	chr2	IL18RAP	I18RA_HUMAN	TCT	S	IL18RAP_S121	0.0013066	0.289303
GGTAGTAGAAGCAGTAGCGGA	chrX	FRMPD3	FRPD3_HUMAN	TAC	Y	FRMPD3_Y1533	0.0013069	0.289303
CTTGAAATGGAGAGACTAC	chr9	CDC14B	CC14B_HUMAN	TCA	S	CDC14B_S491	0.0013075	0.289303
CTTGAAATGGAGAGACTAC	chr9	CDC14B	CC14B_HUMAN	TCA	S	CDC14B_S454	0.0013075	0.289303
CTGTAGTGGTCTTTCATTG	chr18	ZNF407	ZN407_HUMAN	TAC	Y	ZNF407_Y1677	0.0013085	0.289303
TCTGTGGAGAGAGGGGTGGA	chr17	PITPNC1	PITC1_HUMAN	TCC	S	PITPNC1_S281	0.0013085	0.289303
GAGACACCGAAGGGTGCTCC	chr2	SLC4A1AP	NADAP_HUMAN	TCT	S	SLC4A1AP_S207	0.0013094	0.28933
GGTGAATATGGCTGCACGG	chr9	PCSK5	PCSK5_HUMAN	TCA	S	PCSK5_S604	0.0013106	0.289422
AGGACACCTGTGGGCACAGA	chr11	MYO7A	MYO7A_HUMAN	TCC	S	MYO7A_S1310	0.0013122	0.289431
TGTAATGGAGGGGTTTGCATA	chr14	OR4K13	OR4KD_HUMAN	TAC	Y	OR4K13_Y132	0.0013122	0.289431
GGGGGAGGTGTTGGCGCTC	chr19	BCL3	BCL3_HUMAN	TCC	S	BCL3_S382	0.001315	0.28975
ACGAGTTGTAGCCCCGGTCC	chr1	RERE	RERE_HUMAN	TCG	S	RERE_S1143	0.0013176	0.28975
ATGGGAGGCCCGGGGAGGC	chrX	ZDHHC9	ZDHC9_HUMAN	TCC	S	ZDHHC9_S153	0.0013176	0.28975
TTATACTTCATTTCGGCAG	chr6	NEDD9	CASL_HUMAN	TAT	Y	NEDD9_Y3	0.0013178	0.28975
GAACTGGACTTATATAGCCC	chr1	EXO1	EXO1_HUMAN	TCC	S	EXO1_S744	0.0013181	0.28975
CAGAGAATTCCTGTAGCCT	chr3	GNL3	GNL3_HUMAN	TCT	S	GNL3_S361	0.0013197	0.28975
GGTGCAGACATGGGGCTGGA	chr7	PRKAG2	AAKG2_HUMAN	TCT	S	PRKAG2_S90	0.0013199	0.28975
TGCATATGGGATGTACGAC	chr6	SFT2D1	SFT2A_HUMAN	TAT	Y	SFT2D1_Y145	0.0013207	0.28975
GGCGAAAGGCCGGGAAGGG	chr14	ARHGEF40	ARH40_HUMAN	TCG	S	ARHGEF40_S1438	0.0013235	0.28975
CAGCGACACCAGGTGGCCC	chr22	CHADL	CHADL_HUMAN	TCG	S	CHADL_S453	0.0013239	0.28975
CGGGATCTAAAGGCAAAAT	chr1	METTL11B	NTM1B_HUMAN	TCC	S	METTL11B_S12	0.0013239	0.28975
GGTAGACTTCGATGGGCCCTT	chr1	E2F2	E2F2_HUMAN	TAC	Y	E2F2_Y301	0.0013263	0.28975
CTCCGAGCCGCTCGTGCTG	chr1	EPHA2	EPHA2_HUMAN	TCG	S	EPHA2_S901	0.0013268	0.28975
GGGGAGCTCTTCACACCAT	chrX	CNGA2	CNGA2_HUMAN	TCC	S	CNGA2_S11	0.0013284	0.28975
TGTAGCTATACTCCACACC	chr1	USH2A	USH2A_HUMAN	TAC	Y	USH2A_Y4507	0.0013284	0.28975
ATGGAGGGGAAGACGGCCC	chr7	ACTB	ACTB_HUMAN	TCC	S	ACTB_S33	0.0013297	0.28975
CTGAACATTGACATTTCTTT	chr8	ADAM32	ADA32_HUMAN	TCA	S	ADAM32_S340	0.00133	0.28975
TGGAGAAGAGGTACATGAAG	chr6	ADGRG6	AGRG6_HUMAN	TCC	S	ADGRG6_S1072	0.00133	0.28975
TGGAGAAGAGGTACATGAAG	chr6	ADGRG6	AGRG6_HUMAN	TCC	S	ADGRG6_S1100	0.00133	0.28975
TCATTGGAGGTGGTGGCGGC	chr6	DAXX	DAXX_HUMAN	TCC	S	DAXX_S152	0.0013313	0.28975
CAGTTGTAGATATCCTTCAC	chr14	FOXN3	FOXN3_HUMAN	TAC	Y	FOXN3_Y141	0.0013319	0.28975
GAGCTGTAGGATTTCTGTGT	chr5	TENM2	TEN2_HUMAN	TAC	Y	TENM2_Y40	0.0013319	0.28975
GTTGCTGACAGCAGTCGGAA	chr2	ASTL	ASTL_HUMAN	TCA	S	ASTL_S88	0.0013319	0.28975
ACCTGACCCACGTCTTGCT	chr2	SP140	SP140_HUMAN	TCA	S	SP140_S413	0.0013324	0.28975
TGGATCGATCTTCCTCAGA	chr2	PRKCE	KPCE_HUMAN	TCC	S	PRKCE_S344	0.0013347	0.289827
GATGAGCTGTATTTATTAC	chr13	EDNRB	EDNRB_HUMAN	TCA	S	EDNRB_S441	0.0013351	0.289827
GGGGGAGGAGTTGCCCCCT	chr11	RPLP2	RLA2_HUMAN	TCC	S	RPLP2_S17	0.0013351	0.289827
CTGTACACAGCAAGCTCCA	chr6	TAPBP	TPSN_HUMAN	TAC	Y	TAPBP_Y289	0.0013371	0.29003
TGTACTCCATAGTGTCCTGTT	chr9	TLN1	TLN1_HUMAN	TAC	Y	TLN1_Y81	0.0013376	0.29003
CGCGTAGGTGGGCACAGGG	chr19	PALM3	PALM3_HUMAN	TAC	Y	PALM3_Y642	0.0013393	0.290229
TCAGATGAATCCTCCTGTCC	chr17	TOM1L2	TM1L2_HUMAN	TCA	S	TOM1L2_S252	0.0013425	0.290456
TCAGATGAATCCTCCTGTCC	chr17	TOM1L2	TM1L2_HUMAN	TCA	S	TOM1L2_S104	0.0013425	0.290456
GGTAGGAGTGAGGTCGGGCCC	chr5	CDHR2	CDHR2_HUMAN	TAC	Y	CDHR2_Y1098	0.0013432	0.290456
AGGGATGGATGCACTCCCA	chr7	TCAF2	TCAF2_HUMAN	TCC	S	TCAF2_S98	0.0013452	0.290456
GAGAACTTGTTAACTGGGCAC	chr8	ZHX2	ZHX2_HUMAN	TCT	S	ZHX2_S625	0.0013454	0.290456
GATATGAATGGTTTCCGTA	chr17	BECN1	BECN1_HUMAN	TAT	Y	BECN1_Y338	0.001346	0.290456
CAGAGGGCTTCTGTGACGTC	chr19	PEPD	PEPD_HUMAN	TCT	S	PEPD_S142	0.0013472	0.290456
GAAGAGTTAGGGTTCCAGC	chr2	DLX1	DLX1_HUMAN	TCT	S	DLX1_S220	0.0013472	0.290456
CGTGTGGAGGTCCCAGGCAG	chr14	SMOC1	SMOC1_HUMAN	TCC	S	SMOC1_S284	0.0013474	0.290456
GGTGAGTTCTGCCATTTGT	chr6	TRIM10	TRI10_HUMAN	TCA	S	TRIM10_S341	0.0013491	0.2906
TTGTCATACTTTCTGCCATA	chr11	NXF1	NXF1_HUMAN	TAT	Y	NXF1_Y130	0.0013504	0.2906
CTCATAGTCGAAGGAGCGC	chr5	PCDHGA6	PCDG6_HUMAN	TAT	Y	PCDHGA6_Y522	0.0013512	0.2906
CTCATAGTCGAAGGAGCGC	chr4	PCDH10	PCD10_HUMAN	TAT	Y	PCDH10_Y533	0.0013512	0.2906
TGTGGAGTTGGCCATGGAA	chr5	SLC36A3	S36A3_HUMAN	TCC	S	SLC36A3_S465	0.0013545	0.291079
GATACTGAAAAACAGACCA	chr6	SGK1	SGK1_HUMAN	TAT	Y	SGK1_Y263	0.001355	0.291079
CAAGAGGCAGGTTCATCAG	chr2	LRP2	LRP2_HUMAN	TCT	S	LRP2_S2898	0.0013573	0.291279
TATGCAGAAGGGGGGTAAGT	chr2	SAP130	SP130_HUMAN	TCT	S	SAP130_S495	0.0013575	0.291279
TTCCGGGACTGGTCACCCCT	chr10	CACUL1	CACL1_HUMAN	TCC	S	CACUL1_S346	0.0013586	0.2913
GGGAGGTAGGGTGGCGGGGC	chrX	IQSEC2	IQEC2_HUMAN	TAC	Y	IQSEC2_Y1282	0.0013615	0.2913
GGGGTAGAGGTGCCCCTCG	chr7	SSPO	SSPO_HUMAN	TAC	Y	SSPO_Y3152	0.0013615	0.2913
AAAGTAGTAGTGGCCGAAG	chr11	TPCN2	TPC2_HUMAN	TAC	Y	TPCN2_Y433	0.0013618	0.2913
GTGTAGGGCTCACTGCCGC	chr19	REXO1	REXO1_HUMAN	TAC	Y	REXO1_Y268	0.0013618	0.2913
CTGACTCCGTCTGGCAGGGG	chr3	ATRIP	ATRIP_HUMAN	TCA	S	ATRIP_S267	0.0013642	0.2913
CTGACTGGGGCGGTGGTGAT	chr16	MON1B	MON1B_HUMAN	TCA	S	MON1B_S66	0.0013642	0.2913
CGTATTGCGAGGAGAGGAGG	chr17	ADAM11	ADA11_HUMAN	TAC	Y	ADAM11_Y112	0.0013657	0.2913
AGTACCGGGTCATGCGGACCG	chr5	ADCY2	ADCY2_HUMAN	TAC	Y	ADCY2_Y497	0.0013666	0.2913
TTGGAGATCATGTCTGGTT	chr9	ZFP37	ZFP37_HUMAN	TCC	S	ZFP37_S82	0.0013666	0.2913
CGCGAGGTGGGCTGGGAGA	chr8	CCDC166	CC166_HUMAN	TCG	S	CCDC166_S292	0.0013686	0.2913
GGGACAGCGCCTTTGGCTG	chr19	RANBP3	RANB3_HUMAN	TCC	S	RANBP3_S186	0.0013686	0.2913
GTTGATTCTGCACTTGGAC	chr1	DOCK7	DOCK7_HUMAN	TCA	S	DOCK7_S951	0.0013686	0.2913
TGGACTTCAGATAATCATAA	chr4	BMPR1B	BMR1B_HUMAN	TCC	S	BMPR1B_S293	0.0013686	0.2913
TGTAAAATGTGTTTAATGGC	chr3	SLC33A1	ACATN_HUMAN	TAC	Y	SLC33A1_Y377	0.0013714	0.291582
CCTGTAGTCGGGAACAACT	chr12	USP30	UBP30_HUMAN	TAC	Y	USP30_Y429	0.0013735	0.291582
GAGATAGTGTTCCGCTGAA	chr10	BICC1	BICC1_HUMAN	TAT	Y	BICC1_Y848	0.0013736	0.291582
GGGAGAGCTCAGGGGGCAGG	chr19	CRLF1	CRLF1_HUMAN	TCC	S	CRLF1_S88	0.0013736	0.291582
CAGGAATCTGATGCAGCTG	chr19	MUC16	MUC16_HUMAN	TCC	S	MUC16_S3591	0.0013742	0.291582
GGGATGCCTTGCGACGGCG	chr19	IRF2BP1	I2BP1_HUMAN	TCC	S	IRF2BP1_S384	0.0013748	0.291582
TCGACGGGCGGATGTACCTG	chr19	RYR1	RYR1_HUMAN	TCG	S	RYR1_S2617	0.0013759	0.291582
GCTGGACGGGATGTTGTGA	chr16	COQ9	COQ9_HUMAN	TCC	S	COQ9_S215	0.0013763	0.291582
GGTACTCTGCCTCAATCCA	chr12	CLSTN3	CSTN3_HUMAN	TAC	Y	CLSTN3_Y33	0.001377	0.291582
GACTGAGACACATAAACTTG	chr1	PRRC2C	PRC2C_HUMAN	TCT	S	PRRC2C_S2380	0.0013798	0.292008
AATATACAGGATGTCCCTG	chr1	OR2T27	O2T27_HUMAN	TAT	Y	OR2T27_Y73	0.0013826	0.292176
AGGACGCAAACAGATTCGCG	chr17	GCGR	GLR_HUMAN	TCC	S	GCGR_S183	0.001383	0.292176
GGTAGTGGGCATGGTTCAAGA	chr11	TENM4	TEN4_HUMAN	TAC	Y	TENM4_Y2603	0.0013853	0.292176
GGGTAGTTGCCCGGGTAGT	chr6	SCUBE3	SCUB3_HUMAN	TAC	Y	SCUBE3_Y824	0.0013862	0.292176
TGGAGCAATGTGGGCACTTG	chr12	ZNF384	ZN384_HUMAN	TCC	S	ZNF384_S262	0.0013862	0.292176
TGTACGGGGTCGGGAAGGAGG	chr1	KCNN3	KCNN3_HUMAN	TAC	Y	KCNN3_Y725	0.0013862	0.292176
CGGAACTGGTGATTGGGGTGT	chr2	SAP130	SP130_HUMAN	TCC	S	SAP130_S510	0.0013869	0.292176
GCTGATGGAGGTAATGTTG	chr9	RNF38	RNF38_HUMAN	TCA	S	RNF38_S338	0.0013869	0.292176
AGTCTCGACTGCACACTGAC	chr2	REV1	REV1_HUMAN	TCG	S	REV1_S924	0.0013895	0.292558
CTGAGAATGGGCCTGAGATT	chr19	TPRX1	TPRX1_HUMAN	TCA	S	TPRX1_S172	0.0013911	0.292729
CGGCAGGAGAGGCCCTGGGA	chr3	IL17RC	I17RC_HUMAN	TCC	S	IL17RC_S109	0.0013921	0.292773
GGTAGGCCTCGATGTACCC	chr11	KIAA1549L	K154L_HUMAN	TAC	Y	KIAA1549L_Y1766	0.0013937	0.292819
CAGACTGATCTGTTCTGACA	chr11	CWF19L2	C19L2_HUMAN	TCT	S	CWF19L2_S554	0.0013939	0.292819
AAGAGCGCAGGTCCTCGTTC	chr6	HLA-A	HLAA_HUMAN	TCT	S	HLA-A_S156	0.0013949	0.292863
GGGAGGCCGCGATGGCCAAC	chr8	ZHX2	ZHX2_HUMAN	TCC	S	ZHX2_S516	0.0013967	0.292938
CATAAAACTTGTCATCGGAGT	chr20	CTSA	PPGB_HUMAN	TAT	Y	CTSA_Y142	0.0013979	0.292938
GGTATTCTTGACGCTTTGACA	chr21	RIPPLY3	DSCR6_HUMAN	TAC	Y	RIPPLY3_Y91	0.0013996	0.292938
TATAAAGCTGTTCAGCGATG	chr9	HDHD3	HDHD3_HUMAN	TAT	Y	HDHD3_Y102	0.0013999	0.292938
GGGAGGCGTAGATGCAGCCAT	chr12	LRTM2	LRTM2_HUMAN	TCC	S	LRTM2_S337	0.0014023	0.292938
CAGAGGGCGGTGCAGCCAG	chr11	ARHGEF17	ARHGH_HUMAN	TCT	S	ARHGEF17_S1037	0.0014024	0.292938
GAGGAGGTGGTCTCCGGGG	chr6	FOXF2	FOXF2_HUMAN	TCC	S	FOXF2_S46	0.0014024	0.292938
ACTGGAGTGGCCATAATAG	chrX	RBMXL3	RMXL3_HUMAN	TCC	S	RBMXL3_S267	0.0014046	0.292938
CAGGGAGATGGCAGGAACC	chr1	ATP1A1	AT1A1_HUMAN	TCC	S	ATP1A1_S821	0.0014052	0.292938
AGGACTTTAAAAACTCCTC	chrX	ARHGEF6	ARHG6_HUMAN	TCC	S	ARHGEF6_S33	0.0014056	0.292938
CTGTAGCGACGGCTCTCCC	chr19	B3GNT8	B3GN8_HUMAN	TAC	Y	B3GNT8_Y206	0.0014059	0.292938
TCCGAGGACACGTCGGGCG	chr22	DENND6B	DEN6B_HUMAN	TCG	S	DENND6B_S286	0.0014074	0.292938
TCTGCAGAAAATTTGGATTC	chr19	VSIG10L	VS10L_HUMAN	TCT	S	VSIG10L_S182	0.0014078	0.292938
AAAAATGATTTCATTTCAGG	chr13	PDS5B	PDS5B_HUMAN	TCA	S	PDS5B_S1118	0.0014097	0.292938
CTGTACTGATGAAATGCTT	chr7	KMT2C	KMT2C_HUMAN	TAC	Y	KMT2C_Y4280	0.0014101	0.292938
AAACGAGAGGTTGCCTTTG	chr16	ITGAM	ITAM_HUMAN	TCG	S	ITGAM_S1052	0.0014108	0.292938
AATACTCCCGGATGTAGATGT	chr20	HELZ2	HELZ2_HUMAN	TAT	Y	HELZ2_Y586	0.0014117	0.292938
GACGAGGCCGGGCTGCTGG	chr13	IRS2	IRS2_HUMAN	TCG	S	IRS2_S956	0.0014136	0.292938
GAAGGAACCAGCTGTGTTG	chr19	FBN3	FBN3_HUMAN	TCC	S	FBN3_S1909	0.0014138	0.292938
GCTAGAAACAGTGAGGCGG	chrX	FLNA	FLNA_HUMAN	TCT	S	FLNA_S2338	0.0014138	0.292938
GACAGAGGCCACAGACAGA	chr10	DOCK1	DOCK1_HUMAN	TCT	S	DOCK1_S1649	0.0014147	0.292938
GCGACTCATCACAGTAAGACG	chr12	RITA1	RITA1_HUMAN	TCG	S	RITA1_S113	0.0014147	0.292938
GATGAGTGAATGTAATGCA	chr5	ARHGEF28	ARG28_HUMAN	TCA	S	ARHGEF28_S245	0.0014171	0.292938
GGGACTGCAGGGAGCCCCCCT	chr16	CACNA1H	CAC1H_HUMAN	TCC	S	CACNA1H_S2057	0.0014171	0.292938
GTGACAAACTGGGGACAAA	chr20	C20orf78	CT078_HUMAN	TCA	S	C20orf78_S41	0.0014196	0.292938
GGGAGTAGATGTCGTCCTGG	chr20	SRMS	SRMS_HUMAN	TCC	S	SRMS_S381	0.0014197	0.292938
GGGACTTCTCACTGCAGGAGG	chr5	AFAP1L1	AF1L1_HUMAN	TCC	S	AFAP1L1_S589	0.0014207	0.292938
GGGAGCCGTGGTCCCCCACG	chr20	KCNQ2	KCNQ2_HUMAN	TCC	S	KCNQ2_S738	0.0014207	0.292938
CGTAGCATTTACGGAGCCGGC	chr6	ESR1	ESR1_HUMAN	TAC	Y	ESR1_Y246	0.0014218	0.292938
GCTGGAGGTGGGGGTGCCC	chr10	DIP2C	DIP2C_HUMAN	TCC	S	DIP2C_S153	0.0014218	0.292938
GGGACTGGCTATCATTCTGGT	chr14	ITPK1	ITPK1_HUMAN	TCC	S	ITPK1_S74	0.0014218	0.292938
CGGTGACTGGGTGCCTCGG	chr22	GNB1L	GNB1L_HUMAN	TCA	S	GNB1L_S21	0.0014249	0.292938
AAGTGGTAGCTTCTCATCTC	chr7	TCAF2	TCAF2_HUMAN	TAC	Y	TCAF2_Y412	0.0014256	0.292938
GGGAGTCATCATAGAGATCGA	chr12	NAV3	NAV3_HUMAN	TCC	S	NAV3_S1515	0.0014256	0.292938
AGGGACAGGATGTAGTTAC	chr2	ATOH8	ATOH8_HUMAN	TCC	S	ATOH8_S281	0.0014262	0.292938
CCAGAGGCATTAGGGGGGA	chr14	SLC22A17	S22AH_HUMAN	TCT	S	SLC22A17_S25	0.0014262	0.292938
GAGAATTACTGGCCTTGGA	chr6	TXLNB	TXLNB_HUMAN	TCT	S	TXLNB_S580	0.0014262	0.292938
GTAGTAGGCCGCCAGGACA	chr21	URB1	NPA1P_HUMAN	TAC	Y	URB1_Y1693	0.0014262	0.292938
CGTAGCCCACGGCGATGAAG	chr6	HLA-A	HLAA_HUMAN	TAC	Y	HLA-A_Y51	0.0014269	0.292938
TCGGCTGACAGCAGAATCTG	chr22	TXNRD2	TRXR2_HUMAN	TCA	S	TXNRD2_S180	0.0014277	0.292938
CGTACTGCTGAGCACTGGGAC	chr4	INTU	INTU_HUMAN	TAC	Y	INTU_Y459	0.0014305	0.292938
AGGAGCTGCTGAGCACAGAC	chr6	ARFGEF3	BIG3_HUMAN	TCC	S	ARFGEF3_S242	0.0014313	0.292938
CAGAGCGGGCCGTGCTCTTCG	chr4	DGKQ	DGKQ_HUMAN	TCT	S	DGKQ_S425	0.0014329	0.292938
TGTAGATATCTGCTGAAGAA	chr3	SCN10A	SCNAA_HUMAN	TAC	Y	SCN10A_Y298	0.0014329	0.292938
TTGAGGTGTCGGTTCTGCCAC	chr1	MARK1	MARK1_HUMAN	TCA	S	MARK1_S677	0.0014329	0.292938
GGTACATGTCAAATATTTCTC	chr13	MTRF1	RF1M_HUMAN	TAC	Y	MTRF1_Y211	0.0014334	0.292938
TGAAGAGGAAGTTATCTCA	chr19	MUC16	MUC16_HUMAN	TCT	S	MUC16_S10354	0.0014345	0.292938
AGTAGCCCGTGAAGGTGCC	chr10	COMTD1	CMTD1_HUMAN	TAC	Y	COMTD1_Y115	0.0014348	0.292938
CCGGAGCCAGGGGCCACAG	chr19	MED25	MED25_HUMAN	TCC	S	MED25_S354	0.0014362	0.292938
AGTACCAACATGGCTTTGTG	chr14	CCNK	CCNK_HUMAN	TAC	Y	CCNK_Y25	0.0014368	0.292938
GGTAGAGCTTCTCCGTCAT	chr1	PLOD1	PLOD1_HUMAN	TAC	Y	PLOD1_Y628	0.0014368	0.292938
GGGAAAGTAATGGGACATTT	chr1	AADACL4	ADCL4_HUMAN	TCC	S	AADACL4_S245	0.001439	0.292938
GTGAAGATCCTGTCCAGGCT	chr12	CACNB3	CACB3_HUMAN	TCA	S	CACNB3_S417	0.0014393	0.292938
GTGAAGATCCTGTCCAGGCT	chr12	CACNB3	CACB3_HUMAN	TCA	S	CACNB3_S418	0.0014393	0.292938
GAAGGAGATGATCTCCCGC	chr14	PCK2	PCKGM_HUMAN	TCC	S	PCK2_S248	0.0014399	0.292938
TGTAAGGATTGTGGACAATA	chr5	CCNH	CCNH_HUMAN	TAC	Y	CCNH_Y164	0.0014399	0.292938
GGTAGTCCTGCATGTGCTGC	chr8	SOX7	SOX7_HUMAN	TAC	Y	SOX7_Y109	0.0014418	0.292938
AGGACTTGCTGGACTTAACCT	chrX	MAGEB10	MAGBA_HUMAN	TCC	S	MAGEB10_S343	0.0014423	0.292938
AGGTAGGGGACAGGGCCTG	chr19	RGL3	RGL3_HUMAN	TAC	Y	RGL3_Y423	0.0014423	0.292938
ACTGAGGAGTCATCGCAGTC	chr8	ADAM28	ADA28_HUMAN	TCC	S	ADAM28_S659	0.0014446	0.292938
CCGAGGATATCAAAAATCCT	chrX	TAF7L	TAF7L_HUMAN	TCG	S	TAF7L_S304	0.0014448	0.292938
AGGTATCTGTTTAAAATAT	chr6	MYO6	MYO6_HUMAN	TAC	Y	MYO6_Y167	0.0014452	0.292938
GATAAGAATGAGGATAACC	chr10	NRP1	NRP1_HUMAN	TAT	Y	NRP1_Y48	0.0014468	0.292938
TGGAGAGGATGGGCCCTGC	chr13	PABPC3	PABP3_HUMAN	TCC	S	PABPC3_S39	0.0014468	0.292938
TGTAACTATAAGAGTAACAC	chr12	SLCO1B7	SO1B7_HUMAN	TAC	Y	SLCO1B7_Y74	0.0014468	0.292938
TAGAGATGGCATATCTAAAA	chr13	LCP1	PLSL_HUMAN	TCT	S	LCP1_S588	0.0014474	0.292938
GCTGGAGGCTGCAGGGCCC	chr17	FBF1	FBF1_HUMAN	TCC	S	FBF1_S1064	0.0014506	0.293132
GTGTAGGCTGCGGTGGGGC	chr19	C19orf71	CS071_HUMAN	TAC	Y	C19orf71_Y109	0.0014506	0.293132
AATGAAGTTTCTGTAATGG	chr1	ZNF644	ZN644_HUMAN	TCA	S	ZNF644_S1317	0.0014528	0.293132
AGTGGATTCATGGCCCTCA	chr2	CIAO1	CIAO1_HUMAN	TCC	S	CIAO1_S195	0.0014531	0.293132
GAGGAGGAGTGGATGGAGG	chr7	CARD11	CAR11_HUMAN	TCC	S	CARD11_S619	0.0014531	0.293132
GTAATGTAGCCAGTCAAGTC	chr8	ATP6V1B2	VATB2_HUMAN	TAC	Y	ATP6V1B2_Y371	0.0014531	0.293132
AAAGTACTGGAACTCGGTC	chr9	SLC25A25	SCMC2_HUMAN	TAC	Y	SLC25A25_Y20	0.0014557	0.293337
AGTACCCAGCGTAGTGGGC	chr16	ECI1	ECI1_HUMAN	TAC	Y	ECI1_Y124	0.0014557	0.293337
TTTGGAGCACCAGCGATGA	chr19	KIR2DL4	KI2L4_HUMAN	TCC	S	KIR2DL4_S267	0.001459	0.293828
GGGTAGGAAGGGGAGGGGGC	chr7	ZMIZ2	ZMIZ2_HUMAN	TCC	S	ZMIZ2_S304	0.0014599	0.293828
GGCGTATCGGACCCAGCCT	chr17	NARF	NARF_HUMAN	TAC	Y	NARF_Y178	0.0014615	0.293828
GGCACGTACCTGCGGCGGGT	chr19	DUS3L	DUS3L_HUMAN	TAC	Y	DUS3L_Y585	0.0014616	0.293828
AGTAGTCAATGAAGGAGAA	chr10	HSPA12A	HS12A_HUMAN	TAC	Y	HSPA12A_Y412	0.0014621	0.293828
GGGACTGGGGCAGAGGGGTC	chr11	KCTD14	KCD14_HUMAN	TCC	S	KCTD14_S23	0.0014632	0.29389
GGAAGAGGAAGAGAGGGAG	chr3	C3orf36	CC036_HUMAN	TCT	S	C3orf36_S133	0.0014644	0.293972
GGGGAGGAAGATGGGATTG	chr3	PTPN23	PTN23_HUMAN	TCC	S	PTPN23_S1544	0.0014672	0.294374
AACATAAGTGGTGTTGGTG	chr1	NCSTN	NICA_HUMAN	TAT	Y	NCSTN_Y545	0.00147	0.294379
AACATAAGTGGTGTTGGTG	chr1	NCSTN	NICA_HUMAN	TAT	Y	NCSTN_Y565	0.00147	0.294379
GCGACTGCGTGCCCTGAGCC	chr8	EPPK1	EPIPL_HUMAN	TCG	S	EPPK1_S1228	0.00147	0.294379
CAGGTAATGGATGAAGAGG	chr1	VANGL1	VANG1_HUMAN	TAC	Y	VANGL1_Y235	0.0014704	0.294379
TCCGAAAACAAGCATGACA	chr1	MYOM3	MYOM3_HUMAN	TCG	S	MYOM3_S295	0.0014723	0.294383
TCGAATGGGAGTCTTCTTT	chr11	CD44	CD44_HUMAN	TCG	S	CD44_S422	0.0014723	0.294383
TGTACAGTATAGGTCGGTTT	chr3	LRRC34	LRC34_HUMAN	TAC	Y	LRRC34_Y248	0.0014728	0.294383
GGGGCCGAGCCTCCGGCATT	chr17	TIMM22	TIM22_HUMAN	TCG	S	TIMM22_S11	0.0014756	0.294726
CTGGAGTCTGAGCTGGAGC	chr19	MLLT1	ENL_HUMAN	TCC	S	MLLT1_S385	0.0014769	0.294726
CTGGGAAGCTGGAGGCTGG	chr16	USP31	UBP31_HUMAN	TCC	S	USP31_S1280	0.0014769	0.294726
GTGCTGTAGTCGTCGCTGTG	chr13	MYO16	MYO16_HUMAN	TAC	Y	MYO16_Y1340	0.0014784	0.294866
TCGGAGGCCTCCCGCAGCT	chr19	ANKRD24	ANR24_HUMAN	TCC	S	ANKRD24_S906	0.0014792	0.294867
CATAGAGGTTCCCCATCCGC	chr16	GRIN2A	NMDE1_HUMAN	TAT	Y	GRIN2A_Y1246	0.0014805	0.294968
GATAGTTGCAGTAATATACCG	chr8	SOX17	SOX17_HUMAN	TAT	Y	SOX17_Y411	0.0014841	0.295376
GGGGGAACCGTCGTCCATG	chr8	OPLAH	OPLA_HUMAN	TCC	S	OPLAH_S994	0.0014844	0.295376
AGGAGGGACTCCTCTCTGGC	chr11	RASSF7	RASF7_HUMAN	TCC	S	RASSF7_S327	0.0014857	0.295376
TATACTTATACAACAAGTCG	chr16	DYNC1LI2	DC1L2_HUMAN	TAT	Y	DYNC1LI2_Y286	0.0014867	0.295376
GGCGTACGGCTCCTTCTTG	chr17	ARHGAP23	RHG23_HUMAN	TAC	Y	ARHGAP23_Y1159	0.0014869	0.295376
TGGAGGACAGGTGGCTGTAGT	chr13	FAM124A	F124A_HUMAN	TCC	S	FAM124A_S31	0.0014897	0.295376
AACATAACTTGGAAGGCAG	chr5	VCAN	CSPG2_HUMAN	TAT	Y	VCAN_Y3157	0.0014913	0.295376
AGTAGCTGTGGCGCTGCATC	chr10	MARVELD1	MALD1_HUMAN	TAC	Y	MARVELD1_Y125	0.0014913	0.295376
CAGAGGAGTCAGAACCATT	chr3	PRICKLE2	PRIC2_HUMAN	TCT	S	PRICKLE2_S322	0.0014913	0.295376
GCAACGGATGGCAAAGGGCC	chr6	HIVEP2	ZEP2_HUMAN	TCC	S	HIVEP2_S132	0.0014913	0.295376
TCTTCAGAATCCTCGGAACC	chr11	PHRF1	PHRF1_HUMAN	TCT	S	PHRF1_S76	0.0014932	0.295376
AATATTGGGGAGTTGTGGG	chr13	ERICH6B	ERI6B_HUMAN	TAT	Y	ERICH6B_Y22	0.0014937	0.295376
GCGATACTTGGTCTTGTAC	chr1	SPOCD1	SPOC1_HUMAN	TAT	Y	SPOCD1_Y663	0.0014937	0.295376
TCCGAGGAGGGCCGAGACC	chr11	CCDC34	CCD34_HUMAN	TCG	S	CCDC34_S30	0.0014937	0.295376
CTGACCCTTCTTCTGAATTT	chr5	ANKRA2	ANRA2_HUMAN	TCA	S	ANKRA2_S44	0.0014946	0.295396
CTCTGAGACAACCTGTTGTC	chr13	WASF3	WASF3_HUMAN	TCT	S	WASF3_S221	0.0014967	0.295654
GAGAGTTGTCATTGAGATCC	chr5	PCDHGC5	PCDGM_HUMAN	TCT	S	PCDHGC5_S130	0.0014982	0.295792
GAGACTCTGTTGTGTTAATT	chr1	ATF6	ATF6A_HUMAN	TCT	S	ATF6_S476	0.0015002	0.295875
CTCAGGTAGGTGGCTATGGT	chr2	INPP4A	INP4A_HUMAN	TAC	Y	INPP4A_Y667	0.0015024	0.295875
ACCTGACAATGCAGGATTA	chr13	PROSER1	PRSR1_HUMAN	TCA	S	PROSER1_S661	0.0015027	0.295875
CATTTATATAGGTAGCCATC	chr13	FRY	FRY_HUMAN	TAT	Y	FRY_Y1184	0.0015027	0.295875
GGGCTGGACACAGTGACCGG	chr10	ADAM8	ADAM8_HUMAN	TCC	S	ADAM8_S757	0.0015038	0.295875
GCCGACCCTGTAGGACCAG	chr1	HEYL	HEYL_HUMAN	TCG	S	HEYL_S289	0.0015045	0.295875
GAGAAGCTACTGATCGTGGGG	chr10	SORBS1	SRBS1_HUMAN	TCT	S	SORBS1_S1051	0.001505	0.295875
TGTAGTCAAGCTTCTCACCT	chr19	PPP1R37	PPR37_HUMAN	TAC	Y	PPP1R37_Y121	0.001505	0.295875
AGGTAGGGGAAAATCTCGC	chr3	SCAP	SCAP_HUMAN	TAC	Y	SCAP_Y351	0.0015066	0.295915
TGGTATAGGGCCCGGCACC	chr19	MYO1F	MYO1F_HUMAN	TAC	Y	MYO1F_Y1050	0.0015068	0.295915
GAGTAACCCGCAGCACCCC	chr11	VPS37C	VP37C_HUMAN	TAC	Y	VPS37C_Y258	0.0015089	0.29617
GCTGTAAGTGCGGTGACAG	chr11	YPEL4	YPEL4_HUMAN	TAC	Y	YPEL4_Y29	0.0015116	0.296347
GAGGACTGCCGTCCTCCAG	chr8	C8orf48	CH048_HUMAN	TCC	S	C8orf48_S46	0.0015122	0.296347
TGTATAAAACATACAGCCC	chr4	PLK4	PLK4_HUMAN	TAT	Y	PLK4_Y202	0.0015122	0.296347
AGAATATGACAAAAATAGT	chr5	C9	CO9_HUMAN	TAT	Y	C9_Y286	0.0015136	0.296349
AGGAGTCCTCAGAGGCCAGGT	chr13	ANKRD10	ANR10_HUMAN	TCC	S	ANKRD10_S55	0.001514	0.296349
CTGAAGCAGCATGAGCATG	chr13	USPL1	USPL1_HUMAN	TCA	S	USPL1_S848	0.0015151	0.296349
TGTAGAGGTGCAGGAAGACG	chr16	ADAD2	ADAD2_HUMAN	TAC	Y	ADAD2_Y338	0.0015156	0.296349
GGGTATCCATCCGAGAAAC	chr13	FLT3	FLT3_HUMAN	TAC	Y	FLT3_Y457	0.0015179	0.296349
AGCAGACACACCTAGAAAC	chr2	DIS3L2	DI3L2_HUMAN	TCT	S	DIS3L2_S20	0.001519	0.296349
GCCGAGCCTGAGCTGACCT	chr9	AK1	KAD1_HUMAN	TCG	S	AK1_S51	0.0015207	0.296349
GGGATCTGACAGTCGAACAG	chr8	SULF1	SULF1_HUMAN	TCC	S	SULF1_S27	0.0015209	0.296349
TAGGACTCCTCAGAGCAGC	chr7	TNS3	TENS3_HUMAN	TCC	S	TNS3_S29	0.0015209	0.296349
TGTACTCCTGCAGGCGAAAC	chr20	CDS2	CDS2_HUMAN	TAC	Y	CDS2_Y315	0.0015209	0.296349
CAGAGTTGGGGCCCACGCC	chr3	MST1R	RON_HUMAN	TCT	S	MST1R_S364	0.0015218	0.296349
CAGGACTGTTGACACGGGG	chr21	KRTAP10-12	KR10C_HUMAN	TCC	S	KRTAP10-12_S150	0.0015218	0.296349
CCGAATTGGCGTGGGGTCCA	chr7	CPA4	CBPA4_HUMAN	TCG	S	CPA4_S284	0.0015232	0.296466
AGGAACTATATCCAAGTCT	chr13	CLYBL	CLYBL_HUMAN	TCC	S	CLYBL_S36	0.0015252	0.296544
AGGACTTCCTTCTCGTCAG	chr1	KIF21B	KI21B_HUMAN	TCC	S	KIF21B_S1222	0.0015252	0.296544
CTTGGACATGGTGGACACG	chr22	PICK1	PICK1_HUMAN	TCC	S	PICK1_S342	0.0015278	0.296738
TATACATGTATGGTGACAC	chr17	ITGB3	ITB3_HUMAN	TAT	Y	ITGB3_Y192	0.0015278	0.296738
GGTGAGTAGCTGGGAGAGG	chr17	POLR2A	RPB1_HUMAN	TCA	S	POLR2A_S1679	0.0015292	0.296752
CGTAGTCTCTCTCTGGCAG	chr11	PTDSS2	PTSS2_HUMAN	TAC	Y	PTDSS2_Y170	0.0015304	0.296752
GAGACTGAGAGAGGAGGGCC	chr3	HTR3D	5HT3D_HUMAN	TCT	S	HTR3D_S17	0.0015308	0.296752
TCACAGTATAAAAATTCCAC	chrX	DHRSX	DHRSX_HUMAN	TAC	Y	DHRSX_Y100	0.001532	0.296752
TCATCAGAATCTAGGGCACA	chrX	NHS	NHS_HUMAN	TCT	S	NHS_S415	0.0015337	0.296752
GAGGGACTCCTCCTTGCCA	chr6	ETV7	ETV7_HUMAN	TCC	S	ETV7_S189	0.0015344	0.296752
CATAGAAAACAGGGCTCTCC	chr16	ABCC11	ABCCB_HUMAN	TAT	Y	ABCC11_Y463	0.0015365	0.296752
GAGGAGGGCGAGGAGGGCG	chr16	USP31	UBP31_HUMAN	TCC	S	USP31_S56	0.0015376	0.296752
AAGTAGTCATACCCATAGA	chr6	BPHL	BPHL_HUMAN	TAC	Y	BPHL_Y201	0.0015402	0.296752
GTGAGCCCAGCGAGGTGGTCT	chr22	TTC28	TTC28_HUMAN	TCA	S	TTC28_S2443	0.0015404	0.296752
AGAGAGTAGCAGGCCAGGT	chr17	PEMT	PEMT_HUMAN	TCT	S	PEMT_S55	0.0015425	0.296752
CCGGTAGTAGGGCATGTCC	chr18	ST8SIA5	SIA8E_HUMAN	TAC	Y	ST8SIA5_Y157	0.0015425	0.296752
CTGAGTCCTTGGGGTCGAA	chrX	NXF2	NXF2_HUMAN	TCA	S	NXF2_S432	0.0015432	0.296752
CTGAGTCCTTGGGGTCGAA	chrX	NXF2	NXF2_HUMAN	TCA	S	NXF2_S432	0.0015432	0.296752
TGTAGGAGGTTTGGGTGAAGG	chr5	PCDHB11	PCDBB_HUMAN	TAC	Y	PCDHB11_Y456	0.0015449	0.296752
TGTAGGAGGTTTGGGTGAAGG	chr5	PCDHB14	PCDBE_HUMAN	TAC	Y	PCDHB14_Y456	0.0015449	0.296752
GTGGAGGCAGCTACCTGCT	chr9	TLN1	TLN1_HUMAN	TCC	S	TLN1_S2434	0.0015453	0.296752
AATAGGAACTGATGTAAAT	chr2	PKP4	PKP4_HUMAN	TAT	Y	PKP4_Y1098	0.0015461	0.296752
ATGAGGTGGAGCCATCGATG	chr2	SMARCAL1	SMAL1_HUMAN	TCA	S	SMARCAL1_S760	0.0015464	0.296752
TGGAGAGCTGCCGCTCCTTC	chr11	PACS1	PACS1_HUMAN	TCC	S	PACS1_S519	0.0015489	0.296752
GGCCGAGTCCCGCTCCCTT	chr2	MFSD2B	MFS2B_HUMAN	TCG	S	MFSD2B_S179	0.0015493	0.296752
GAGAGTGACCCTGCCGGTCC	chr1	TRIM17	TRI17_HUMAN	TCT	S	TRIM17_S231	0.0015495	0.296752
TAGATTTGCCTGTAGTTGG	chr3	C3orf20	CC020_HUMAN	TCT	S	C3orf20_S251	0.0015515	0.296752
AGCAGAGAGGCGCTGGCGA	chr1	SKI	SKI_HUMAN	TCT	S	SKI_S377	0.0015517	0.296752
GCGGACCAGTCGTACACGT	chr1	B3GALT6	B3GT6_HUMAN	TCC	S	B3GALT6_S315	0.0015536	0.296752
GGAGTATTTGGGGATGCAC	chr11	P2RX3	P2RX3_HUMAN	TAC	Y	P2RX3_Y260	0.0015536	0.296752
GGGTTTGATCTGGGTAAGTG	chr2	ZC3H6	ZC3H6_HUMAN	TCA	S	ZC3H6_S1001	0.0015536	0.296752
TGGACACAGCACTGCAGGG	chr15	CEMIP	CEMIP_HUMAN	TCC	S	CEMIP_S671	0.0015536	0.296752
TGGCCGTAGGGTGGCGGTGG	chr5	NKD2	NKD2_HUMAN	TAC	Y	NKD2_Y380	0.0015545	0.296752
GATAGATGGAAGATGGAGGC	chr12	DGKA	DGKA_HUMAN	TAT	Y	DGKA_Y335	0.0015564	0.296752
GGGAAGCGGGACCTCGAAG	chr1	ADAMTSL4	ATL4_HUMAN	TCC	S	ADAMTSL4_S130	0.0015564	0.296752
GGTAGACCTCGTTGGAGCAGT	chr1	ARHGEF16	ARHGG_HUMAN	TAC	Y	ARHGEF16_Y383	0.0015564	0.296752
GTGAGAATTTCTGCAGGTACT	chr1	CYP4X1	CP4X1_HUMAN	TCA	S	CYP4X1_S117	0.0015564	0.296752
CATACAGGACGGCGATCTTG	chr16	TSC2	TSC2_HUMAN	TAT	Y	TSC2_Y1549	0.0015573	0.296752
TGGAGGAGTCAGCGCTGCTCC	chr10	PFKFB3	F263_HUMAN	TCC	S	PFKFB3_S517	0.0015587	0.296752
TGGGGACAGGAGCTTGTTT	chr19	BHMG1	BHMG1_HUMAN	TCC	S	BHMG1_S69	0.0015587	0.296752
TGTACTGCCCTTCACTCTT	chr12	P2RX7	P2RX7_HUMAN	TAC	Y	P2RX7_Y588	0.0015587	0.296752
CAGAGGTCAGGAAACGGCC	chrX	CXorf49	CX049_HUMAN	TCT	S	CXorf49_S261	0.0015615	0.296752
CAGAGGTCAGGAAACGGCC	chrX	CXorf49	CX049_HUMAN	TCT	S	CXorf49_S261	0.0015615	0.296752
GGGGGCGACGGCCCAGGCAA	chr4	RGS12	RGS12_HUMAN	TCG	S	RGS12_S16	0.0015616	0.296752
TGTAATTATTCTTCATCTCT	chr15	FGF7	FGF7_HUMAN	TAC	Y	FGF7_Y95	0.0015616	0.296752
GGGGAGCCCAGGCCTTTCT	chr4	FGFR3	FGFR3_HUMAN	TCC	S	FGFR3_S408	0.0015649	0.296752
TAGAGTCCGCTGTCTCTTCCA	chr10	CTBP2	CTBP2_HUMAN	TCT	S	CTBP2_S137	0.0015649	0.296752
TGTAAACAGATGGTATGGA	chr7	MUC17	MUC17_HUMAN	TAC	Y	MUC17_Y3780	0.0015649	0.296752
CGGAGGAACCCGACGGCGG	chr11	CAPRIN1	CAPR1_HUMAN	TCC	S	CAPRIN1_S24	0.0015658	0.296752
AGGACCTGGTGATGAAGTTG	chr19	ERVV-1	ERVV1_HUMAN	TCC	S	ERVV-1_S54	0.0015677	0.296752
AGGACCTGGTGATGAAGTTG	chr19	ERVV-2	ERVV2_HUMAN	TCC	S	ERVV-2_S54	0.0015677	0.296752
TGGTAGACAGCTGTGTTAA	chr6	MUC21	MUC21_HUMAN	TAC	Y	MUC21_Y517	0.0015677	0.296752
TGGTAGACAGCTGTGTTAA	chr6	MUC21	A0A0G2JHX4_HUMAN	TAC	Y	MUC21_Y517	0.0015677	0.296752
GCCAAGGAGGCTGAGGGGCC	chr17	TMUB2	TMUB2_HUMAN	TCC	S	TMUB2_S255	0.0015686	0.296752
GGGACATGGGCCGGGTCAA	chr1	KIAA1522	K1522_HUMAN	TCC	S	KIAA1522_S322	0.0015699	0.296752
GGGACATGGGCCGGGTCAA	chr1	KIAA1522	K1522_HUMAN	TCC	S	KIAA1522_S263	0.0015699	0.296752
CCCAGAGTAGGTGTCATTG	chr4	AREG	AREG_HUMAN	TCT	S	AREG_S34	0.0015715	0.296752
CAGAGAGTGGCATCATGGGG	chr2	COL4A4	CO4A4_HUMAN	TCT	S	COL4A4_S1555	0.0015736	0.296752
GCCCCAGACCCCGTGACGTG	chr17	MLLT6	AF17_HUMAN	TCT	S	MLLT6_S435	0.0015742	0.296752
CGGGAGCGAGCAGCATCTC	chr14	NPAS3	NPAS3_HUMAN	TCC	S	NPAS3_S62	0.0015743	0.296752
AGCATACTAAAACCCAATA	chr1	CTSE	CATE_HUMAN	TAT	Y	CTSE_Y310	0.0015772	0.296752
GGCGACAGGCGGAAGCCTT	chr16	UMOD	UROM_HUMAN	TCG	S	UMOD_S101	0.0015779	0.296752
GAGAAGGACACATTAAACC	chr12	PLEKHG7	PKHG7_HUMAN	TCT	S	PLEKHG7_S273	0.0015796	0.296752
GGCAGAGTAACAGAGTTTC	chr3	NCKIPSD	SPN90_HUMAN	TCT	S	NCKIPSD_S504	0.0015796	0.296752
GATGGGGAAGGGATGACGGC	chr7	ATXN7L1	AT7L1_HUMAN	TCC	S	ATXN7L1_S613	0.0015799	0.296752
GGGAAGAAAAGGAGAAGGCAC	chr1	ITLN2	ITLN2_HUMAN	TCC	S	ITLN2_S48	0.0015802	0.296752
GTAGTAGAACTTAAAAGTAA	chr1	ASH1L	ASH1L_HUMAN	TCT	S	ASH1L_S587	0.0015802	0.296752
TATAAAATACCATGGTCTGG	chr2	PSME4	PSME4_HUMAN	TAT	Y	PSME4_Y1671	0.0015802	0.296752
GTCCGAGTAGGGGCCCTGC	chr8	KCNQ3	KCNQ3_HUMAN	TCG	S	KCNQ3_S771	0.0015827	0.296752
CATAGCGCCCGCTGTCCTT	chrX	MXRA5	MXRA5_HUMAN	TAT	Y	MXRA5_Y2120	0.0015846	0.296752
TGGATGGGTTCTGAGGGGGCT	chr12	R3HDM2	R3HD2_HUMAN	TCC	S	R3HDM2_S723	0.0015849	0.296752
AGTAGGAGTGGACAACCACAT	chr11	OR52I1	O52I1_HUMAN	TAC	Y	OR52I1_Y182	0.0015855	0.296752
AGTAGGAGTGGACAACCACAT	chr11	OR52I2	O52I2_HUMAN	TAC	Y	OR52I2_Y208	0.0015855	0.296752
GCCGTAGGTGCAGGGTGGG	chr19	LTBP4	LTBP4_HUMAN	TAC	Y	LTBP4_Y765	0.0015874	0.296752
CAGAACTCGCCTGGGACTGAA	chr9	SEC16A	SC16A_HUMAN	TCT	S	SEC16A_S809	0.0015878	0.296752
CACGGAGGACTCGTAGGCC	chr4	NAAA	NAAA_HUMAN	TCC	S	NAAA_S123	0.0015883	0.296752
GGAGGATCCAGAGAGGGGC	chr2	TNS1	TENS1_HUMAN	TCC	S	TNS1_S752	0.001589	0.296752
GGTGGAGGGCTCACATGCC	chr19	KMT2B	KMT2B_HUMAN	TCC	S	KMT2B_S214	0.001589	0.296752
AAGAATCTACCTCATGACT	chr1	GPR52	GPR52_HUMAN	TCT	S	GPR52_S251	0.0015911	0.296752
CAGGTAGTCAGCGGCGCTC	chr19	NOTCH3	NOTC3_HUMAN	TAC	Y	NOTCH3_Y1610	0.0015911	0.296752
CGTAGCATAGCAGGTTCTTG	chr16	KLHL36	KLH36_HUMAN	TAC	Y	KLHL36_Y466	0.0015911	0.296752
CGTAGCGGTTCCCGTTCTCT	chr12	MORN3	MORN3_HUMAN	TAC	Y	MORN3_Y160	0.0015911	0.296752
GAGATCCATTTATAACATCT	chr1	CFH	CFAH_HUMAN	TCT	S	CFH_S219	0.0015911	0.296752
TGTAGGGGGGCTGTGGCTC	chr11	BEST1	BEST1_HUMAN	TAC	Y	BEST1_Y347	0.0015939	0.296918
AGTGTACTTGATAAACAGG	chr15	DET1	DET1_HUMAN	TAC	Y	DET1_Y346	0.0015945	0.296918
AGTAGAAGGTATATGCCCT	chr12	WNK1	WNK1_HUMAN	TCT	S	WNK1_S696	0.0015964	0.296918
GCTGAGGCCTGGAAAGAAA	chr6	DHX16	DHX16_HUMAN	TCA	S	DHX16_S718	0.0015968	0.296918
ATGGATTTACTTAAGTCTG	chr6	PFDN6	PFD6_HUMAN	TCC	S	PFDN6_S26	0.0015985	0.296918
GGTAGACTGCAGTGAGAGGTT	chr20	CDK5RAP1	CK5P1_HUMAN	TAC	Y	CDK5RAP1_Y103	0.0015985	0.296918
GGTATTCAAGGTCCCATTTC	chr10	HIF1AN	HIF1N_HUMAN	TAC	Y	HIF1AN_Y80	0.0015996	0.296918
AGATACTCCTGAGGTGCGC	chr11	GAB2	GAB2_HUMAN	TAT	Y	GAB2_Y192	0.0016005	0.296918
AGGTAGTAACTGCGGGGCT	chr3	MED12L	MD12L_HUMAN	TAC	Y	MED12L_Y1724	0.0016005	0.296918
GGTAACAGCAGAAATGATGG	chr16	PKD1L3	PK1L3_HUMAN	TAC	Y	PKD1L3_Y1075	0.0016005	0.296918
TAGAAGGTATGTAGGACTT	chr1	PALMD	PALMD_HUMAN	TCT	S	PALMD_S153	0.0016008	0.296918
[truncated: 368,778+ more rows]
