# Supplementary material for: Massively parallel interrogation of human functional variants modulating cancer immunosurveillance
Source: Signal Transduct Target Ther. 2025 Mar 19;10:88. doi: 10.1038/s41392-025-02171-5 (PMC11920242; doi:10.1038/s41392-025-02171-5)
Supplement: Supplementary file 9 — Table S7 [file 41392_2025_2171_MOESM9_ESM.xlsx]

## Sheet: PD-L1
Targeted site	sgRNA sequence	Sense/Antisense	Direction
UROD_Y164	CATACATGGTTGAGGGTGG	Sense	PD-L1_high
UROD_T163	ATGACATACATGGTTGAGGG	Sense	PD-L1_high
UROD_T298	GGAAGACGGTGACATTGCA	Sense	PD-L1_high
TAF6L_Y308	CCACTATGGAGCCGTGGTG	Sense	PD-L1_high
FECH_S195/S201/Y194	AGTACAGCTGCTCCACCAC	Sense	PD-L1_high
KCTD10_Y172	AATACTCATATACCAGGTA	Sense	PD-L1_high
ACTG1_Y337	AGTACTCGGTGTGGATCGG	Sense	PD-L1_high
TADA3_S316	CCTGGAGAGCCGCATCAAGG	Sense	PD-L1_high
MED12_S747	TGCAGCCATGAGTGCAACCAG	Sense	PD-L1_high
PBRM1_Y718	AGTACCAAGATATTGACTCTA	Sense	PD-L1_high
TRAF3_Y459	AGGGTCTACCTGAACGGGGA	Sense	PD-L1_high
TRAF3_Y452	GGCTATAAGATGTGTGCCA	Sense	PD-L1_high
TADA2B_Y114	TGTACATCCACGGGAACCT	Sense	PD-L1_high
TADA2B_Y48	GCTACCACGGCTACCAGCTGG	Sense	PD-L1_high
TADA2B_T136	ACCACACCTGTCCCAGCGG	Sense	PD-L1_high
CREBBP_Y1227	CCTACTACAGCTATCAGAAT	Sense	PD-L1_high
CREBBP_Y1450	TTTACCATGAGATCCTTAT	Sense	PD-L1_high
SMARCA4_T1358	CTGACCTGTGAGGAGGAGG	Sense	PD-L1_high
FECH_S130	GGGATCCGCCTCCAATCCTG	Antisense	PD-L1_high
FECH_S303	CTTGGATTGCCACACCAGT	Antisense	PD-L1_high
ZNF217_S394	CCTGGAGTGCAAGACCAGC	Antisense	PD-L1_high
TAF6L_S253	TGGAGGCAGCCAGTGGCTCC	Antisense	PD-L1_high
CPOX_Y365	TGTAAGAAGGAACTACAGCCC	Antisense	PD-L1_high
CD44_Y117	CAATATGTGTCATACTGGG	Antisense	PD-L1_high
RAC1_Y98	GATACCACTAGATGTGAAGA	Antisense	PD-L1_high
RAC1_Y32	TATATTCTCCAGGAAATGCAT	Antisense	PD-L1_high
EP300_S1072	AAGGGATTCTGGATCCTGA	Antisense	PD-L1_high
CUL3_S389	ATGAGAGGTATTCAGGAGACC	Antisense	PD-L1_high
TAF5L_S473	GAGAAAGCACGGGGCCACGG	Antisense	PD-L1_high
TAF5L_S412	ATGACCACAGCCTGGCGGTG	Antisense	PD-L1_high
TAF5L_S533	CCGAGTTGTCCATGGAGGCAG	Antisense	PD-L1_high
TAF5L_Y102	GGTAGACAAAGAGAGGATAG	Antisense	PD-L1_high
TAF5L_S477	GAGAAAAGGCGAGAGAAAGCA	Antisense	PD-L1_high
TAF5L_S403	GGGACCCGCTGGCGAAGTAC	Antisense	PD-L1_high
TAF5L_S485	CAGACGCCAAGTACTTACCGT	Antisense	PD-L1_high
TRAF2_S378	GGGAGAAGATGGCGGGTATG	Antisense	PD-L1_high
EHMT2_Y1154	CCATAGTCAAACCTGTCAG	Antisense	PD-L1_high
CREBBP_S1687	TGGACCACTTGGAGCGGCGCA	Antisense	PD-L1_high
UROD_Y311	CATACAAGGCACAGGGGTCC	Antisense	PD-L1_high
NRF1_S169	AGCAGACTCCAGGTCTTCC	Antisense	PD-L1_high
PBRM1_Y965	CATAGACGTAATCTCCAACA	Antisense	PD-L1_high
ADAMTS1_S533	ACCAGCTGTGGAGAAGGGAAA	Sense	PD-L1_low
KMT2D_Y1407	CCTTACTGTGTCAACAGCA	Sense	PD-L1_low
PCYT2_Y31	GCTATGACATGGTGCATTA	Sense	PD-L1_low/PD-L1_IFNγ_low
PCYT2_Y135	GGTACAGGTGAGTCTCCACCG	Sense	PD-L1_low/PD-L1_IFNγ_low
CD274_Y81	TAGCTACAGACAGAGGGCC	Sense	PD-L1_low/PD-L1_IFNγ_low
JAK1_Y806	ATTCTATGAAAGCCGGTGC	Sense	PD-L1_low/PD-L1_IFNγ_low
KMT2D_Y5210	TCGTAGCCCACGGGATAGA	Antisense	PD-L1_low
WWOX_S259	GAGGAGACCACAATGACAC	Antisense	PD-L1_low/PD-L1_IFNγ_low
WWOX_S260	CTGAGGAGACCACAATGACA	Antisense	PD-L1_low
CD274_Y118	ACCATAGCTGATCATGCAG	Antisense	PD-L1_low/PD-L1_IFNγ_low
DNAJC13_Y151	CATAGGAACAGAGTACTCTGT	Antisense	PD-L1_low/PD-L1_IFNγ_low

## Sheet: PD-L1_IFNγ
Targeted site	sgRNA sequence	Sense/Antisense	Direction
STAT1_T396	TCCACCAATGGCAGTCTGG	Sense	PD-L1_IFNγ_high
STAT1_Y474	TGGTACAACATGCTGGTGG	Sense	PD-L1_IFNγ_high
STAT1_S245	AGCAGAGCGCCTGTATTGG	Sense	PD-L1_IFNγ_high
STAT1_T387	CACACAAAAGTGATGAACA	Sense	PD-L1_IFNγ_high
STAT1_T176	GCAAAACCTTGCAGAACAG	Sense	PD-L1_IFNγ_high
STUB1_T54	TCCCTAGACCCGGAACCCGC	Sense	PD-L1_IFNγ_high
STUB1_Y252	CCTACGACCGCAAGGACATCG	Sense	PD-L1_IFNγ_high
MED14_Y954	TCTATCCTGCACCAGGACTAA	Sense	PD-L1_IFNγ_high
STAT3_T391	AACACAAAAGTGATGAACA	Sense	PD-L1_IFNγ_high
SH2B3_Y203	CGCTACAGCCTGGCCGACG	Sense	PD-L1_IFNγ_high
SH2B3_T404	GCTCACTTTCAACTTTCAG	Sense	PD-L1_IFNγ_high
PTPN2_Y269	CATACATGGCTATAATAGA	Sense	PD-L1_IFNγ_high
PTPN1_S372	TTAGAAGTCGGGTCGTGGG	Sense	PD-L1_IFNγ_high
TM2D3_Y205	TTTCTACCTGGGCCAGTGG	Sense	PD-L1_IFNγ_high
CBL_T298	CTGTACTCGTCTGGGTCAG	Sense	PD-L1_IFNγ_high
CBL_Y274	CGTATGACGAAGTGAAAGCT	Sense	PD-L1_IFNγ_high
EED_Y308	ATTATGTTGATTGTGTGCGA	Sense	PD-L1_IFNγ_high
EZH2_Y153	ATTATGATGGGAAAGTACA	Sense	PD-L1_IFNγ_high
PTPN2_S268	ATGAGAATCTCAGTTGATC	Antisense	PD-L1_IFNγ_high
SH2B3_S459	TGGAGAGCCGGACATCACAGG	Antisense	PD-L1_IFNγ_high
SH2B3_S417	GCGACAGGCGCAGGTGCTGT	Antisense	PD-L1_IFNγ_high
STUB1_Y49	CGTAGCAGGCCGCCGCCTCC	Antisense	PD-L1_IFNγ_high
STUB1_S93	CAGACTGCCCGTCCAGCTCCA	Antisense	PD-L1_IFNγ_high
CHMP5_S219	ATCTATGAAGCAGGGATCTG	Antisense	PD-L1_IFNγ_high
SH2B3_S444	GGGCGAGCGCTGGAAGTGG	Antisense	PD-L1_IFNγ_high
SH2B2_S513	GGGACAGGCGCAGGTGCTG	Antisense	PD-L1_IFNγ_high
CREBBP_Y1482	TGTAATCATCTCCTTCACT	Antisense	PD-L1_IFNγ_high
TM2D2_Y149	AGTAGTGTCCGGTATACCT	Antisense	PD-L1_IFNγ_high
RNF19B_Y149	GGTAGTGGCGGAGGCAGTCC	Antisense	PD-L1_IFNγ_high
TM2D3_Y246	TGTACAAAGAGCCATCTGC	Antisense	PD-L1_IFNγ_high
ATF4_S237	CTGGTAGAGGGGCTGTGCTG	Antisense	PD-L1_IFNγ_high
PTPN1_Y271	GGTAGGAGAAGCGCAGCTGGT	Antisense	PD-L1_IFNγ_high
PTPN1_S270	TAGGAGAAGCGCAGCTGGT	Antisense	PD-L1_IFNγ_high
EED_Y365	CATGTACCAAATGTCACAC	Antisense	PD-L1_IFNγ_high
SETD2_Y1666	ACTATCAGTTCCAGAGATAT	Sense	PD-L1_IFNγ_high/HLA_high
Setd2_Y1640 (mouse)	ACTACCAGTTCCAAAGATAT	Sense
STAT1_S604	TTCAGTGAGAGCTCCCGGGA	Sense	PD-L1_IFNγ_low
STAT1_Y680	AAGTATTACTCCAGGCCAA	Sense	PD-L1_IFNγ_low
STAT1_S606	CAGTGAGAGCTCCCGGGAAG	Sense	PD-L1_IFNγ_low
STAT1_T613	GGCCATCACATTCACATGGG	Sense	PD-L1_IFNγ_low
STAT1_S399	GGCAGTCTGGCGGCTGAATTT	Sense	PD-L1_IFNγ_low
STAT1_S462	ACGTCAGCCAGCTCCCGAG	Sense	PD-L1_IFNγ_low
STAT1_Y681	ATTACTCCAGGCCAAAGGA	Sense	PD-L1_IFNγ_low
JAK1_Y107	CTCCACTACCGGATGAGGTA	Sense	PD-L1_IFNγ_low
JAK1_Y806	ATTCTATGAAAGCCGGTGC	Sense	PD-L1_IFNγ_low
JAK1_Y830	GAACTATGACCCCAATCAG	Sense	PD-L1_IFNγ_low
JAK1_Y999	CAATACGTTCACCGGGACT	Sense	PD-L1_IFNγ_low
JAK1_T373	ATCACTCACATTGTAATAA	Sense	PD-L1_IFNγ_low
JAK1_T717	TGTACTAAAAACCTCCTCC	Sense	PD-L1_IFNγ_low
PCYT2_Y31	GCTATGACATGGTGCATTA	Sense	PD-L1_IFNγ_low
PCYT2_Y135	GGTACAGGTGAGTCTCCACCG	Sense	PD-L1_IFNγ_low
PCYT2_T146	TGTCCACCACAGACCTCGT	Sense	PD-L1_IFNγ_low
IFNGR1_Y185	AGTATAAAATACTCACGCAGA	Sense	PD-L1_IFNγ_low
IFNGR1_S15	GTGTGAGCAGGGCTGAGAT	Sense	PD-L1_IFNγ_low
IFNGR1_T166	CGAAACTACCTGTTACATTA	Sense	PD-L1_IFNγ_low
IFNGR1_Y50	GAGTACCAGATCATGCCAC	Sense	PD-L1_IFNγ_low
WDR91_Y15	CGGGAGTACCTGCTCTTCCG	Sense	PD-L1_IFNγ_low
WDR81_Y362	ACTACCTCATGCAGCTGAAT	Sense	PD-L1_IFNγ_low
CD274_Y81	TAGCTACAGACAGAGGGCC	Sense	PD-L1_IFNγ_low
CD274_Y28	GACCTATATGTGGTAGAGTA	Sense	PD-L1_IFNγ_low
IRF1_T62	TTCACACAGGTGTGTGCCT	Sense	PD-L1_IFNγ_low
TBRG1_T87	CTAACTGAAGGGGAAGTAC	Sense	PD-L1_IFNγ_low
NAA20_Y137	AGTACTATTCGGCCAGCAA	Sense	PD-L1_IFNγ_low/HLA_high
NAA20_Y138	GAGTACTATTCGGCCAGCAA	Sense	PD-L1_IFNγ_low/HLA_high
IFNGR2_S194	AGAAGCAACTCCATTTCAT	Sense	PD-L1_IFNγ_low
IRF9_Y112	TGTATCAGTTGCTGCCACC	Sense	PD-L1_IFNγ_low
WWOX_Y6	GCTACGCGGGGCTGGACGACA	Sense	PD-L1_IFNγ_low
STAT1_Y634	CGTGTAGGGTTCAACCGCA	Antisense	PD-L1_IFNγ_low
IFNGR1_Y172	TTGTACACCCTAATGTAAC	Antisense	PD-L1_IFNγ_low
STAT1_S470	GATGGAGGCCCAACCGCTC	Antisense	PD-L1_IFNγ_low
IFNGR1_Y457	TCATAACCAAAGGAGGTGG	Antisense	PD-L1_IFNγ_low
STAT1_S459	ACGTTGGAGATCACCACAAC	Antisense	PD-L1_IFNγ_low
STAT1_S62	GTGACAGGAGGTCATGAAAA	Antisense	PD-L1_IFNγ_low
IFNGR1_Y66	CCATAGTTCTTTACCTCTA	Antisense	PD-L1_IFNγ_low
STAT1_Y5	CGTACCACTGAGACATCCTAT	Antisense	PD-L1_IFNγ_low
STAT1_Y701	GATATATCCAGTTCCTTTA	Antisense	PD-L1_IFNγ_low
CD274_Y118	ACCATAGCTGATCATGCAG	Antisense	PD-L1_IFNγ_low
JAK1_S404	AAGGACAAGGCCTCCTCGT	Antisense	PD-L1_IFNγ_low
STAT1_S640	CAGAAAGTTCTTTCTTCGTGT	Antisense	PD-L1_IFNγ_low
STAT1_S682	CTGGAGTAATACTTTCCAA	Antisense	PD-L1_IFNγ_low
STAT3_S465	ATGTTGGAGATCACCACAAC	Antisense	PD-L1_IFNγ_low
JAK2_Y1008	TATAGTATTCTTTGTCTTG	Antisense	PD-L1_IFNγ_low
STAT1_S715	CTAGAAGGGTGACTAAAAT	Antisense	PD-L1_IFNγ_low
JAK1_S228	TGGACTTATTCAATGTTTC	Antisense	PD-L1_IFNγ_low
IFNGR2_S196	AATGGAGTTGCTTCTGAAA	Antisense	PD-L1_IFNγ_low
STAT1_Y106	TGTAAATGATCATAGACATC	Antisense	PD-L1_IFNγ_low
PCYT2_Y217	CATAGATGACTGTCTCCCC	Antisense	PD-L1_IFNγ_low
STAT1_Y651	TGTAATTGCGAATGATGTCA	Antisense	PD-L1_IFNγ_low
IFNGR1_S27	GAGGACGGCCCCAGATCCG	Antisense	PD-L1_IFNγ_low
DNAJC13_Y151	CATAGGAACAGAGTACTCTGT	Antisense	PD-L1_IFNγ_low
WDR81_S241	TAGGGAGAACTGTACGTAA	Antisense	PD-L1_IFNγ_low
JAK2_S203	TAGAGTTATAGATGGCCAG	Antisense	PD-L1_IFNγ_low
WWOX_S259	GAGGAGACCACAATGACAC	Antisense	PD-L1_IFNγ_low
IKBKB_S131	CAGAGGCTGAGGAAGAGGG	Antisense	PD-L1_IFNγ_low
WDR91_S136	CGGGGATGGCAGGAAGGGC	Antisense	PD-L1_IFNγ_low
WWOX_S260	CTGAGGAGACCACAATGACAC	Antisense	PD-L1_IFNγ_low
IFNGR1_Y168	CTAATGTAACAGGTAGTTTC	Antisense	PD-L1_IFNγ_low
WWOX_S318	TTCGACGTGACCCCGCGTG	Antisense	PD-L1_IFNγ_low
WDR91_Y95	AGATAAAATCGAAACAGGC	Antisense	PD-L1_IFNγ_low
HTT_S689	CAGATAAAAGGCGGACACAA	Antisense	PD-L1_IFNγ_low
WDR81_Y1306	CATACAGGCGGGCGATGTGG	Antisense	PD-L1_IFNγ_low
DNAJC13_S150	TAGGAACAGAGTACTCTGT	Antisense	PD-L1_IFNγ_low
WDR91_Y146	GAAAAGTAGGTAGCAAAGGT	Antisense	PD-L1_IFNγ_low
WDR91_S455	AAAGACAGCAGCGGTGATT	Antisense	PD-L1_IFNγ_low
JAGN1_Y99	GGTAGCTAATGTTGTTGCG	Antisense	PD-L1_IFNγ_low
HTT_S3064	TGGACGCGCTGACAAAGAAGC	Antisense	PD-L1_IFNγ_low
JAK2_Y1007	TTATAGTATTCTTTGTCTTG	Antisense	PD-L1_IFNγ_low
WDR81_S1382	GGGAGGTGAGGAAGCTGAGCA	Antisense	PD-L1_IFNγ_low
ING1_Y355	ACAGTACGTGGGTTCGTTG	Antisense	PD-L1_IFNγ_low
TIPARP_S621	CAAGAGTCATAAAGGTCAC	Antisense	PD-L1_IFNγ_low
TIPARP_Y648	CATATTGGATAACAAAATAA	Antisense	PD-L1_IFNγ_low
NPSR1_S178	AATGGAGAACAGAAAAGAC	Antisense	PD-L1_IFNγ_low
MYOCD_Y447	GTGGTAGAAGCCGTTGGAC	Antisense	PD-L1_IFNγ_low
NHLRC1_S6	TCCGAGGCTTCGGCCGCCA	Antisense	PD-L1_IFNγ_low
CYP27A1_S341	TGGATGTCTAGAAGATAGAG	Antisense	PD-L1_IFNγ_low
HTT_S2708	GTCTGAGACCACTAGAAGC	Antisense	PD-L1_IFNγ_low
WWOX_S329	TGGAGTACATCATATTTCC	Antisense	PD-L1_IFNγ_low
MED16_S40	AGGACCAGGCGCAGGCCAG	Antisense	PD-L1_IFNγ_low
CD274_Y56	AATAGACAATTAGTGCAGCC	Antisense	PD-L1_IFNγ_low

## Sheet: HLA-I
Targeted site	sgRNA sequence	Sense/Antisense	Direction
PRR15_T106	GCCACGCTGCTCCCGGAGG	Sense	HLA-I_high
C1GALT1_Y206	GCTACATGAGTGGAGGAGC	Sense	HLA-I_high
TAF6L_Y308	CCACTATGGAGCCGTGGTG	Sense	HLA-I_high
STAT3_T620	AGGCGTCACTTTCACTTGGG	Sense	HLA-I_high
STAT3_S590	ATCAGTAAGGAGCGGGAGC	Sense	HLA-I_high
SLC35A1_Y98	TGTATGCTGTTCAGAACAACA	Sense	HLA-I_high
SLC35A2_T268/T267	GGTACACACCTGCTGTCTG	Sense	HLA-I_high
MED12_S747	TGCAGCCATGAGTGCAACCAG	Sense	HLA-I_high
WWP2_Y704	AGTACATCATGTGAGTCTC	Sense	HLA-I_high
WWP2_Y41	TCCTACGTGGAGGTGGCGG	Sense	HLA-I_high
SBNO2_T351	GCCACCTACTCCGCCCTGATT	Sense	HLA-I_high
SBNO2_Y1068	TCTACCTCTCCTACAAGGT	Sense	HLA-I_high
NFKB2_T324	TTCACCTATTACCCTCTGG	Sense	HLA-I_high
NFKB2_Y325	CCTATTACCCTCTGGTGGA	Sense	HLA-I_high
EZH2_Y153	ATTATGATGGGAAAGTACA	Sense	HLA-I_high
SEC16A_Y1788	TATGAGTACGCCCAGTCCCT	Sense	HLA-I_high
C1GALT1C1_Y168	CCTAGATAGAAAGGCTGTGA	Antisense	HLA-I_high
SBNO2_S807	AGGGAGACACCCGAGCTGG	Antisense	HLA-I_high
NAA20_Y137	AGTACTATTCGGCCAGCAAC	Sense	HLA_high/PD-L1_IFNγ_low
NAA20_Y138	GAGTACTATTCGGCCAGCAA	Sense	HLA_high/PD-L1_IFNγ_low
SETD2_Y1666	ACTATCAGTTCCAGAGATAT	Sense	HLA_high/PD-L1_IFNγ_high
Setd2_Y1640 (mouse)	ACTACCAGTTCCAAAGATAT	Sense
HLA-A_T167	ATCACCAAGCGCAAGTGGG	Sense	HLA-I_low
HLA-A_Y109/HLA-B_Y109	ACTACAACCAGAGCGAGGC	Sense	HLA-I_low
HLA-A_T22/HLA-E_T19	CAGACCTGGGCGGGTGAGTGC	Sense	HLA-I_low
HLA-A_Y123	AATGTATGGCTGCGACGTG	Sense	HLA-I_low
HLA-B_T167	ATCACCCAGCGCAAGTGGG	Sense	HLA-I_low
HLA-C_T167	ATCACCCAGCGCAAGTTGG	Sense	HLA-I_low
HLA-C_Y183/HLA-G_Y183	CCTACCTGGAGGGCACGTGCG	Sense	HLA-I_low
HLA-C_S337	AAGAGCTCAGGTAGGGAAG	Sense	HLA-I_low
HLA-E_Y80	AGTATTGGGACCGGGAGACA	Sense	HLA-I_low
HLA-F_Y144	GATTACATCTCCCTGAACG	Sense	HLA-I_low
HLA-F_Y106	GCTACAACCAGAGCGAGGC	Sense	HLA-I_low
HLA-G_Y147	GATTACCTCGCCCTGAACG	Sense	HLA-I_low
TAPBP_T156	GCAACAGGTAGCTGGGGAG	Sense	HLA-I_low
TAPBP_Y184	CCTACATGCCCCCCACCTCCG	Sense	HLA-I_low
TAPBP_Y321	TCTACCCTTCTGGGGGCCTGG	Sense	HLA-I_low
MOGS_Y809	GCAGTACAGTGACCGCGAT	Sense	HLA-I_low
MOGS_Y769	CACCACTATGGGCATCTGGA	Sense	HLA-I_low
MOGS_Y749	CCTACTGGCGGGGTGCTGTG	Sense	HLA-I_low
TAP1_S38	CGGAGCTTCAGGCCCCACCG	Sense	HLA-I_low
TAP1_Y510	TCTACCAGATGCAGTTCACCC	Sense	HLA-I_low
TAP1_S29	GCCAGTAGGGGAGGACTCGG	Sense	HLA-I_low
TAP1_S47	GAGAGTCCCAGGCCCGGCC	Sense	HLA-I_low
ACTG1_S199	AGGCTACAGCTTCACCACCA	Sense	HLA-I_low
ACTG1_T162	CACACGGTGCCCATCTACG	Sense	HLA-I_low
RFX5_Y161	TTGCTACAGTGGCATAAGG	Sense	HLA-I_low
RFX5_Y114	TGTTTATGATGCCTATCGG	Sense	HLA-I_low
CDH5_Y645	CCTACGACGAGGAGGGCGG	Sense	HLA-I_low
ASPM_T163	CTCTACAAGTCACAACAGA	Sense	HLA-I_low
SPPL3_Y288	ACTACAAAAAGCAAGCCAGT	Sense	HLA-I_low
ACTB_S199	CGGCTACAGCTTCACCACCA	Sense	HLA-I_low
ACTB_T162	CACACTGTGCCCATCTACG	Sense	HLA-I_low
IGF1R_Y980	AGTACTTCAGCGCTGCTGA	Sense	HLA-I_low
IGF1R_Y577	CAGTACGCCGTTTACGTCA	Sense	HLA-I_low
CIITA_S995	CTGAGTGAGAACAAGATCG	Sense	HLA-I_low
TAPBP_S363	CAGAGAGGCTGACAGAGCCAT	Antisense	HLA-I_low
TAPBP_S136	AGGCTGGAGAGGCTGAGGAC	Antisense	HLA-I_low
TAPBP_S350	CCGAGAGCCACCTCTGCCCCT	Antisense	HLA-I_low
TAPBP_S295	GGGACACTTTGGGGGGTTCTG	Antisense	HLA-I_low
TAPBP_Y269	GATAGGTGCCCTCCTGAAA	Antisense	HLA-I_low
TAPBP_S409	GGGAGGGCCCTGAAAGACC	Antisense	HLA-I_low
TAP1_S257	AGGAGAGGACCACCAGGACC	Antisense	HLA-I_low
TAP1_S523	TGGAGAGCAGTACCTAGAGGG	Antisense	HLA-I_low
TAP1_S258	AAGAGAGGAGAGGACCACC	Antisense	HLA-I_low
TAP2_S206	CAGACAGTGAGCTGTGGGGT	Antisense	HLA-I_low
TAP2_S251	GTGAGTTCAGCTCCCCTAAGA	Antisense	HLA-I_low
TAP2_S231	GGAGGAGAAAAGCTGCTCC	Antisense	HLA-I_low
TAP2_S232	GGGAGGAGAAAAGCTGCTCC	Antisense	HLA-I_low
B2M_Y30	CGTGAGTAAACCTGAATCTT	Antisense	HLA-I_low
B2M_S31	GTGAGTAAACCTGAATCTT	Antisense	HLA-I_low
DET1_S158	CTGAGCCCACGATGACACAG	Antisense	HLA-I_low
DET1_S192	AGGGAATAGTCTTCTAGAG	Antisense	HLA-I_low
DET1_S464	AAGAGAGACAAATCCAGATA	Antisense	HLA-I_low
SPPL3_S189	AGGCAGGAGACCTTGAGGCT	Antisense	HLA-I_low
SPPL3_Y345	AATAGAGAAGGGCGGGCTGGG	Antisense	HLA-I_low
SPPL3_S265	ATGGAGAAGTGGCTGCCAG	Antisense	HLA-I_low
HLA-A_S156	AAGAGCGCAGGTCCTCGTTCA	Antisense	HLA-I_low
HLA-C_S14	CCCGAGAGCAGCAGGAGGA	Antisense	HLA-I_low
PDIA3_Y454	AGTATATGGTAGGAAAACTG	Antisense	HLA-I_low
STK40_S98	AGAGACAGCAGTGAGTACT	Antisense	HLA-I_low
WNT10B_S95	CGCGGAGCAGTTCCAGCGC	Antisense	HLA-I_low
EMILIN1_Y948	CGTAGCCACCGGAGTCTACGC	Antisense	HLA-I_low
GLI1_S105	GAGGGAGCTGGGTGAGGTG	Antisense	HLA-I_low
TP53BP1_Y1846/Y1843	CGGTAGTTCTGGAGCTGGT	Antisense	HLA-I_low
REPS2_S198/S99	GGGAAGAAGGAGGGGAGGCGA	Antisense	HLA-I_low
TGFB2_S69	GATGGAAATCACCTCCGGG	Antisense	HLA-I_low
SNRNP200_Y13	TGTACTCGTATTGCAGACTAC	Antisense	HLA-I_low
GCK_S336	GCGACACGAAGCGCGTCTCGA	Antisense	HLA-I_low
FNIP2_S259	GATGTAGAGGAGCTTGGAGA	Antisense	HLA-I_low
TRAPPC9_Y873	CCTGTAATATCCTTCAGTG	Antisense	HLA-I_low
LRP1B_S2	CTCGGACATTGTGGTCGCC	Antisense	HLA-I_low
MAPK3_Y333	ATAGTACTGCTCCAGGTAG	Antisense	HLA-I_low
ZMIZ1_S987	GGCTGGGAAGGAGGAGGAGG	Antisense	HLA-I_low
OBSCN_Y787	GGTAGGCGATGCGGCCCCCG	Antisense	HLA-I_low
RAG1_Y997	TGTACAACCAGTGGTGTTTC	Antisense	HLA-I_low

## Sheet: KO sgRNAs
Targeted site	sgRNA sequence
SETD2_sg1	GGACTGTGAACGGACAACTG
SETD2_sg2	AATGAACTGGGATTCCGACG
