# Supplementary material for: Massively parallel interrogation of human functional variants modulating cancer immunosurveillance
Source: Signal Transduct Target Ther. 2025 Mar 19;10:88. doi: 10.1038/s41392-025-02171-5 (PMC11920242; doi:10.1038/s41392-025-02171-5)
Supplement: Supplementary file 10 — Table S8 [file 41392_2025_2171_MOESM10_ESM.xlsx]

## Sheet: Primers for PCR in human_PD-L1
Gene	Site	Forward primer	Reverse primer
ACTG1	Y337	TCAAGGTGAGTCGAGGGGTT	CGTCGTACTCCTGCTTGCTA
ADAMTS1	S533	GGTGTGTCAAACCAAACACTT	TTCCTGCTAGAGGACACGGAT
CBL	T298	TGTCTGTATCTTGCCTTGCCTT	GCCATCAATCAGTGCTTGGAA
CBL	Y274	TTGCCCTCTGAGTTGGTTGTA	GCGTCATTGAACTGACCTGCC
CD274	Y81	GGCTGCACTAATTGTCTATTGGG	ATTCGCTTGTAGTCGGCACC
CD274	Y28	AACGCTGTGCCAATTTTGTAAATG	ACAATTAGTGCAGCCAGGTCTA
CD274	Y118	TTGTGCATGGAGAGGAAGACCT	TTTCACAGTAATTCGCTTGTAGTCG
CHMP5	S219	ACTAAACATTGCTTCCTTTTTACAGG	GGAAAGAAACCTAAATCTGTTATGGC
EED	Y365	TGGAAACCTGGCAAGATGGA	AACATGGACACAACAGAAAAAGC
FECH	S303	GCGCCACTGTCCAAAAAGTC	CCCATGGTGAGCAATCAGGT
FECH	S130	TCTCAGGTTGCTAAGCTGGAAT	CACCATACCTGTGTTGGGGG
HNRNPK	Y449	TCCGAAGATCGGATCATTACCA	AGGTCCCCAAAAGGTTGAGAC
HTT	S3064	GTCATGCTGTCCCTCTCCAA	ACATGAGCCTCGGTGTTGAC
HTT	S2708	CCTGGATTCTAACAGCGCGA	CACCAGGTACTGAGCGAGGA
IFNGR1	S15	GGTGACGGAAGTGACGTAAGG	AACGACGGTACCTGAGGACG
IFNGR1	Y185	TTTCTTCAGTTGTTTGACCAGGAC	ATACTGGAATCGCTAACTGGCA
IFNGR1	Y50	TGGGCAATGTGGCATCTTAC	TGACACTCACCCATAGTTCTTT
IFNGR1	Y457	GCTGTCTGGAATCACATAGCTC	GTTGGTGCAACTTAGCTGATCTC
IFNGR1	S27	TCTCCTACCCCTTGTCATGC	GCTAGGGCGACCTCGGA
IFNGR1	Y172	CCCAGGAAAAATTGGACCACCT	CACATACCTCACTTCCGTTCATT
IFNGR1	Y66	TGGGCAATGTGGCATCTTAC	TGACACTCACCCATAGTTCTTT
IFNGR1	T166	CCCAGGAAAAATTGGACCACCT	CACATACCTCACTTCCGTTCATT
IFNGR1	Y168	CCCAGGAAAAATTGGACCACCT	CACATACCTCACTTCCGTTCATT
IFNGR2	S194	TCTTTGGTTGTCGTGTTCACAG	TGTTCCAAAGCAGTTGTGCC
IFNGR2	S196	TCTTTGGTTGTCGTGTTCACAG	TGTTCCAAAGCAGTTGTGCC
IKBKB	S131	CCTGAGGTATTGCGCTACAAGT	TGCAGGACGATGTTTTCTGG
IRF9	Y112	AAGGAGGTTCCTGAGAGGGG	AGAGCTATAAGCCTGGGGGA
JAK1	Y806	CCTGGGGCTGAGAAGTTTGT	TGTCTCTCATGATGGCTCGG
JAK1	Y830	CCTGGGGCTGAGAAGTTTGT	TGTCTCTCATGATGGCTCGG
JAK1	Y107	TGTCACAACCTCTTTGCCCTGTA	CTTCTTGGTAAGTGACTCAGGGCTC
JAK1	Y999	AGTGACTTTAGCAATGTGCTTGAC	CGGTCATCCTTGACGGTGTA
JAK1	T373	AAGATCCGGGAAGAGTGGAACAA	GTGCTGCAGAACGGAACTCAG
JAK1	S404	AGACATGATGTAACCGTGGGAA	ACCAGATTGGACCATGACAGC
JAK1	S228	ACCTGTACATGAAAAGGAGATGTA	CTTCAGGTCATGCGTGGACA
JAK2	Y1007	CCATAGGGTATGGAGTATCTTGGT	CACCAGAATATGGGACTTTCACC
JAK2	Y1008	CCATAGGGTATGGAGTATCTTGGT	CACCAGAATATGGGACTTTCACC
JAK2	S203	GCACGGATGGATAAAAGTACCTG	TCAAAAGGCATGGGTAAACACAGAA
KCTD10	Y172	CACAGCCAGCCGTGAAGTT	TCCAGGCAGAGAGGTACAGAG
KMT2D	Y1407	GTGTGTGGTATGTGGCAGCTT	GCCGCTTTAAGAGGTGGTATG
KMT2D	Y5210	ATCATTCAGCGGGGAGAACG	TAGCAGCAGCGACGATTGTT
MED14	Y954	CTGGCCTTCAGGAACATGTATT	TTTCCCCATTATTTCCCCCTCAA
NAA20	Y137	GTAAGAGTATCTAACCAAGTTGCAG	GTAACTGTTTCGACTTCTTGGGG
NAA20	Y138	GTAAGAGTATCTAACCAAGTTGCAG	GTAACTGTTTCGACTTCTTGGGG
NRF1	S169	AATTCCCTGCAGGTGCGTAA	ACACCTGTGCCACTTGTCTT
PCYT2	Y31	CAGAGCGCTTCCTAAGGAGT	GCCATCTGTGCTTACCATCG
PTPN1	S270	GAGGAAAGACCCTTCTTCCGTT	CACCTGGATTCAAACAAAGGCA
PTPN2	S268	GTGTTACTGAACATGAGAAAATACCG	GGGCTCAAGTGGAGTGCAGTTA
RNF19B	Y149	GCGCCTCCTCAGCTGTC	GCAGCATGAACTCCTCGTACT
SETD2	Y1666	TTGTTTTCAAACATCATCTCAGTGG	TATATCTGAACAGCCTATTTCCCCA
SH2B2	S513	AAAGGCGCTTACCCAGGTG	CACATAGCTGCGAAGGGTGA
SH2B3	Y203	GCCAAGAAGTTCCTGCCCTG	GGGCTTACTTACCTTGGGTGG
SH2B3	S417	CCACTGGAGTTCAGGGTCCTA	AGACGACTACCACGTAGCTG
SH2B3	S444	CCACTGGAGTTCAGGGTCCTA	AGACGACTACCACGTAGCTG
SH2B3	Y45	GTCTCCGCCATGAACGGG	TGAACTGCAGCGACACCAG
SH2B3	Y74	CCTCTTCCGCGCCCTC	GTCCGTCGCGCACCT
SH2B3	S328	CTGCTACCACCCCTGACCTG	TTATGTCCTGGGCTGAGTCTG
SMARCA4	T1358	GCCTCATGGAGGAGGACGAG	TGGGCCTCTCCAGCATGTA
STAT1	T396	ACGTACTTTACGCTATACTGTGCT	GAGGAAACTGATGTCCCTACCA
STAT1	T387	ACGTACTTTACGCTATACTGTGCT	GAGGAAACTGATGTCCCTACCA
STAT1	Y474	TTAGACGACCTCTCTGCCCG	TGGCCATTGGGGCTATTTCA
STAT1	S604	TGGGCTTCATCAGCAAGGAG	CGGCGATGAAGAGGGACTTC
STAT1	S680	TTCTGCTGTTACTTTCCCTGACAT	AGACTGTGCCACGCTGTTA
STAT1	S606	TGGGCTTCATCAGCAAGGAG	CGGCGATGAAGAGGGACTTC
STAT1	Y681	TTCTGCTGTTACTTTCCCTGACAT	AGACTGTGCCACGCTGTTA
STAT1	S399	GGAAGTTCAACATTTTGGGCAC	AGCCACAAAGTCTACAAACCCC
STAT1	S462	ACCTCTCTGCCCGTTGTG	TGGGGCTATTTCAGAGATGCAG
STAT1	S634	TCTCCTTTTTAGAACCTGACTTCCA	GCTTGCCCCACTTACCTTCC
STAT1	S459	CCCCTGCTTTTAGTTGAGGCTA	TTTCCATACCCTGGGTTCCG
STAT1	Y701	CCCCCGAAAAGTTGATGTTG	CAAGGCTGGCTTGAGGTTTG
STAT1	S470	TTAGACGACCTCTCTGCCCG	TGGCCATTGGGGCTATTTCA
STAT1	S640	TCTCCTTTTTAGAACCTGACTTCCA	GCTTGCCCCACTTACCTTCC
STAT1	S715	AGCCTCCCATGAGCTGTACTT	AGACATGGGGAGCAGGTTGT
STAT1	Y651	TCTCCTTTTTAGAACCTGACTTCCA	GCTTGCCCCACTTACCTTCC
STAT3	T391	ATCCTCCGGCTACTTGGTCAC	GTGAGGCTCTCCCTAGCCCT
STAT3	S465	CCTTTCATTCTGAGCCCCGT	GGGGCACTAACCTTGGGATT
STUB1	T54	TGTGCACAGATCCTTGGACCC	TCTTCAGGTAGCACAAGGCCC
STUB1	S93	CTTGGTCCCTAGACCCGGAA	TCAGCCAACCTCGCTGC
TAF5L	S412	TGGGGAGTTTCACCAACACT	TGACACAGTCCACATCTGCC
TAF5L	S403	GCTCAGGGTTGCTCTCTTGT	GCGGGTACGTCCGATCAAAT
TAF6L	Y308	GCCTCATTCCCCTCCCTAAC	GTGTGAGAAAGGCCAGGGTG
TAF6L	S253	GGCACGGAGCCTATTTCGTA	AATCCCACCCGCAGGTTTAG
TBRG1	T87	TACGGAAGTTCATTTCTCTGCTC	GCTCCCTGTATAGTTCCCACAG
TIPARP	S621	CCAGTCAATCCTGGCAGTGT	CCATTCAAAACCTGCTACAAATGC
TIPARP	Y648	CCAGTCAATCCTGGCAGTGT	CCATTCAAAACCTGCTACAAATGC
TRAF3	Y452	GCCAGCTACAATGGAGTGCT	AAAACAGCGACAAGTGCGTC
WDR81	Y362	GGAGCCTCGTGCTAGATTGG	GTTGAGGCGGAACTTGGACT
WWOX	S318	AACGACTATTGGGCGATGCT	AAAGGCCTCGCCAAGGTAAA
ZNF217	S394	CCCAGTAGCAAGGAGAAGCC	CTCGATCCACGGCTCCATTT

## Sheet: Primers for PCR in human_HLA
Gene	Site	Forward primer	Reverse primer
B2M	S31	TGCCTGATATAGCTTGACACCAA	GTCGGATGGATGAAACCCAGA
B2M	Y30	GTGCCTGATATAGCTTGACACC	TCGGATGGATGAAACCCAGAC
C1GALT1	Y206	CGACCCTGAAGAACCCATTTAC	CTCCCCAGTGCTAAGTCTTCA
C1GALT1C1	Y168	ACGCCCCACTACGTTTGCT	TTCCAAATCATCCCTCCCTGTTC
CDH5	Y645	CCAGCCTTGTCTGACTCTGC	GACACATCGTAGCTGGTGGT
CIITA	S995	ATGTGCCGGCTGCCTATG	GAGAGCTGCGAGACACCC
EZH2	Y153	AGATGAAGTTTTAGATCAGGATGGT	CCCAGGTTCAGTCCCTTATAGT
MAPK3	Y333	ACCTGCTGGACCGGATGTTA	GGGTGGTAGAGACAGCAAGG
MOGS	Y749	TCCTTTTATGGCCAGCGCA	TGGCGCCATACATTGCCTA
MOGS	Y769	TCCTTTTATGGCCAGCGCA	TGGCGCCATACATTGCCTA
MOGS	Y809	TGCCAACGTGGTAGGCAATG	TGGCATGAGTGTCTTGGCTC
OBSCN	Y787	GATGCAGGCCTCTACGAGT	GAGCAACCACCCAGTTATGG
PRR15	T106	TTATACGGGGACAAATCCGGC	GCAGGCTATTGGGGCTACTG
RFX5	Y114	TGGGTCACCAGCAGTAGAGT	CAAGGGCACCCTCTGGTAAT
RFX5	Y161	GGCTGCTCTTTAACTTGCATC	CTGTTAGCCCTCAAAACATGCC
SLC35A1	Y98	CCTTACCACCCTCTCATCTCC	CTGCTGCATCCAGATTGCTAAG
SLC35A2	T268/T267	CTGAGGGTACCGCCGTG	TGGAAGCCAAAGAGGCGAAT
SPPL3	S189	CATGATCGCCTTTGTCCGC	GGCAAGCCCGACTTTGGA
SPPL3	S265	GAAGAGATTTCCATCTGCCATGC	CCAGGCATAACGATGTCTCCG
STAT3	T620	ACATTGTTCCTCCTCCTTGGC	CCCTTACCGCTGATGTCCTT
STK40	S98	GGACCAAGGCATAGAGAGCC	CAAGTGGCAGCCCACAGAG
TAP1	S257	TCTGGAAACCCTGTGCGTCG	AGAACCCACGCTACTCTACCT
TAP1	S258	CTCTCGCTGTTCCTGGTCC	GTTCCAAGACCCACGCTAGG
TAP1	S38	GCCAGTAGGGGAGGACTCG	AGTCGGCGAGAAGTAGCAGT
TAP1	S47	GCCAGTAGGGGAGGACTCG	AGTCGGCGAGAAGTAGCAGT
TAPBP	S136	ACTGCGAGATGAGCCGCTTC	GCTACCTGTTGCCATGGTGAT
TAPBP	S409	TCGAATTCACCATCCCAGCC	CAGGAAAAGGCCTACGCTGT
TAPBP	T156	GGTCAGCATATCCAGCCCAG	TCCATAAAGCGAGACCACCG
TAPBP	Y269	GGACCGGAAATGGGACCTTC	ATCCCTCCCCCTATTACGGT
TAPBP	Y321	GTGTCCCTGATGCCAGCAA	GAGAGGCTGACAGAGCCATC
TGFB2	S69	AAGACTATCCTGAGCCCGAG	AAGAAGGGCGGCATGTCTATTT
TRAPPC9	Y873	GCCTCCTGGTGGATCAAACTA	ACAGACGGCTCGACTTCTAC
WNT10B	S95	CAACACCGTGTGCTTGACG	TTGAGGATGGCGCTGTGG

## Sheet: Primers for PCR in mouse
Gene	Site	Forward primer	Reverse primer
Setd2	Y1640	AATGGACAGCTGAGGGTTGG	AGCTGAGAACTGATACTATTGGTAA
Naa20	Y137	TCTTCGTAAGAGTATCCAATCAAGT	AGGCTTGTGGGGGAAATAACT

## Sheet: Primers for real-time qPCR
Gene	Forward primer	Reverse primer
JAK1	GGCCATCTCACACTATGCCA	CGCTGCTGTCACAAATGGTC
JAK2	GGATAGGTGCCCTGGGGTTT	TTTTACAGCGACCACCTCCC
SLC35A1	TGGCGTCTACTTGTCAGATGG	AATGGTGGAAAGGACAATGGC
SETD2	GACCCCTGAAGAAGAAGAAAATGA	ATTGCCAAGTGCAGTGAGAAAC
SH2B3	CCCAAGAGTTCAAGGCCCAA	CACTCCGAGAGCTCAGCCAT
IRF1	GAGTGGCAGCCAACAAACG	CCAGGTGGCATCCATGTTCT
